# Supplementary material for: Endothelial cell heterogeneity and microglia regulons revealed by a pig cell landscape at single-cell level
Source: Nat Commun. 2022 Jun 24;13:3620. doi: 10.1038/s41467-022-31388-z (PMC9232580; doi:10.1038/s41467-022-31388-z)
Supplement: Supplementary file 4 — Supplementary Data 1 [file 41467_2022_31388_MOESM4_ESM.xlsx]

## Sheet: scRNA-seq
Sample information of scRNA-seq
Pig ID.	Species	Strain	Age	Sex	Tissue	Estimated Number of Cells	Number of Cells Passed QC	Mean Reads per Cell	Median Genes per Cell	Number of Reads	Valid Barcodes	Sequencing Saturation	Q30 Bases in Barcode	Q30 Bases in RNA Read	Q30 Bases in UMI	Reads Mapped to Genome	Reads Mapped Confidently to Genome	Reads Mapped Confidently to Intergenic Regions	Reads Mapped Confidently to Intronic Regions	Reads Mapped Confidently to Exonic Regions	Reads Mapped Confidently to Transcriptome	Reads Mapped Antisense to Gene	Fraction Reads in Cells	Total Genes Detected	Median UMI Counts per Cell
Pig A	Sus scrofa domesticus	three-way hybrid of Landrace, Large White and Duroc	6 months	Female	Lung	13122	12150	50903	1302	667949437	0.962	0.46	0.86	0.903	0.838	0.968	0.939	0.09	0.325	0.525	0.487	0.016	0.93	16611	3311
Pig A	Sus scrofa domesticus	three-way hybrid of Landrace, Large White and Duroc	6 months	Female	PBMC	10787	10090	66096	1297	712978573	0.963	0.622	0.862	0.903	0.841	0.968	0.942	0.093	0.434	0.415	0.379	0.015	0.925	15728	3783
Pig A	Sus scrofa domesticus	three-way hybrid of Landrace, Large White and Duroc	6 months	Female	Adipose-s	14937	12814	46028	1362	687531426	0.959	0.543	0.867	0.916	0.846	0.956	0.917	0.142	0.335	0.44	0.402	0.018	0.915	16910	3601
Pig A	Sus scrofa domesticus	three-way hybrid of Landrace, Large White and Duroc	6 months	Female	Adipose-v	19541	16417	34538	940	674912725	0.958	0.523	0.863	0.917	0.842	0.956	0.913	0.166	0.34	0.407	0.369	0.017	0.912	17176	2404
Pig B	Sus scrofa domesticus	three-way hybrid of Landrace, Large White and Duroc	6 months	Male	Brain	18081	15794	37727	803	682150596	0.959	0.414	0.864	0.918	0.843	0.917	0.886	0.201	0.508	0.176	0.156	0.01	0.765	18008	1380
Pig C	Sus scrofa domesticus	three-way hybrid of Landrace, Large White and Duroc	6 months	Male	Intestine	14462	10518	45016	940	651031022	0.952	0.463	0.86	0.916	0.837	0.938	0.902	0.174	0.423	0.304	0.273	0.015	0.803	18487	2375
Pig D	Sus scrofa domesticus	three-way hybrid of Landrace, Large White and Duroc	6 months	Male	Liver	26169	25493	25407	883	664878576	0.967	0.515	0.869	0.916	0.843	0.967	0.941	0.091	0.305	0.546	0.506	0.015	0.845	16421	2178
Pig D	Sus scrofa domesticus	three-way hybrid of Landrace, Large White and Duroc	6 months	Male	Retina	14217	11550	56841	1155	808108645	0.966	0.567	0.87	0.932	0.844	0.963	0.937	0.179	0.343	0.415	0.371	0.02	0.612	16922	2515
Pig D	Sus scrofa domesticus	three-way hybrid of Landrace, Large White and Duroc	6 months	Male	Spleen	20832	18666	39126	1072	815083161	0.968	0.543	0.875	0.927	0.853	0.976	0.928	0.088	0.342	0.497	0.464	0.012	0.94	16437	3068

## Sheet: snRNA-seq
Sample information of snRNA-seq
Pig No.	Species	Strain	Age	Sex	sample code	sample	Region	Reads Mapped to Genome	Estimated Cell Number	Reads in cell	Mean Reads per Cell	Mean UMI counts per cell	Mean Genes per Cell	Median UMI Counts per Cell	Median Genes per Cell	Total Genes Detected	Q30 Bases in (cell)Barcode	Q30 Bases in UMI	Q30 Bases in Read	Reads Mapped Confidently to Genome	Reads Mapped Antisense to Gene	Reads Mapped Confidently to Exonic Regions	Reads Mapped Confidently to Intronic Regions	Estimated Cell Number	Number of Cells Passed QC	percent.mt
Pig 4	Sus scrofa domesticus	Duroc × (Landrace × Yorkshire) 3-way cross pigs	3 months	Male	PG-44_64	Area_Postrema_1	Area_Postrema	194785192 (92.94%)	2546	0.534	38691	3696	471	2763	336	11954	0.844	0.834	0.857	1	0.998	0.288	0.288	2546	1830	1.77941
Pig 4	Sus scrofa domesticus	Duroc × (Landrace × Yorkshire) 3-way cross pigs	3 months	Male	PG-45_65	Area_Postrema_2	Area_Postrema	236432467 (92.86%)	2556	0.63	56309	3654	416	2274	191	11889	0.872	0.837	0.831	1	0.998	0.297	0.269	2556	1238	1.67202
Pig 4	Sus scrofa domesticus	Duroc × (Landrace × Yorkshire) 3-way cross pigs	3 months	Male	PG-46_66	Area_Postrema_3	Area_Postrema	264522017 (90.68%)	2546	0.538	52992	3272	496	2411	363	12194	0.924	0.894	0.874	1	0.998	0.273	0.281	2546	2041	2.37281
Mixed from 3 pigs	Sus scrofa domesticus	Duroc × (Landrace × Yorkshire) 3-way cross pigs	3 months	Male	PG-23_24	Cerebellum_1	Cerebellum	330873107 (91.20%)	196	0.308	486801	15592	1461	14224	1510	11409	0.891	0.883	0.876	1	0.999	0.256	0.264	196	192	4.05792
Mixed from 3 pigs	Sus scrofa domesticus	Duroc × (Landrace × Yorkshire) 3-way cross pigs	3 months	Male	PG-24_25	Cerebellum_2	Cerebellum	243620621 (91.43%)	505	0.478	209642	6965	538	4026	236	9608	0.884	0.868	0.864	1	0.999	0.267	0.265	505	285	5.91067
Mixed from 3 pigs	Sus scrofa domesticus	Duroc × (Landrace × Yorkshire) 3-way cross pigs	3 months	Male	PG-25_28	Cerebellum_3	Cerebellum	239283941 (91.61%)	698	0.436	132159	7697	737	5494	350	10453	0.881	0.858	0.859	1	0.999	0.241	0.297	698	479	4.14854
Mixed from 3 pigs	Sus scrofa domesticus	Duroc × (Landrace × Yorkshire) 3-way cross pigs	3 months	Male	PG-26_30	Cerebellum_4	Cerebellum	313272358 (90.79%)	965	0.476	131426	6139	601	3624	337	10844	0.896	0.888	0.876	1	0.999	0.247	0.27	965	671	5.50928
Mixed from 3 pigs	Sus scrofa domesticus	Duroc × (Landrace × Yorkshire) 3-way cross pigs	3 months	Male	PG-49_68	Cerebellum_5	Cerebellum	187733219 (93.95%)	1853	0.401	39204	6810	1157	6130	1134	13069	0.835	0.819	0.834	1	0.999	0.271	0.279	1853	1797	3.12342
Mixed from 3 pigs	Sus scrofa domesticus	Duroc × (Landrace × Yorkshire) 3-way cross pigs	3 months	Male	PG-50_39	Cerebellum_6	Cerebellum	197759752 (92.70%)	2554	0.412	30095	6221	1096	5584	1055	13155	0.847	0.84	0.871	1	0.998	0.248	0.281	2554	2474	3.36766
Mixed from 3 pigs	Sus scrofa domesticus	Duroc × (Landrace × Yorkshire) 3-way cross pigs	3 months	Male	PG-52_71	Cerebellum_7	Cerebellum	142459415 (92.93%)	1841	0.392	29134	6572	1113	5860	1047	11705	0.89	0.817	0.803	1	0.998	0.261	0.287	1841	1806	2.84918
Mixed from 3 pigs	Sus scrofa domesticus	Duroc × (Landrace × Yorkshire) 3-way cross pigs	3 months	Male	PG-51_70	Cerebellum_8	Cerebellum	215350693 (92.80%)	2552	0.334	26415	6456	1136	5721	1077	12105	0.9	0.845	0.82	1	0.998	0.262	0.288	2552	2521	3.47901
Mixed from 3 pigs	Sus scrofa domesticus	Duroc × (Landrace × Yorkshire) 3-way cross pigs	3 months	Male	PG-15_16	Heart_1	Heart	176095974 (91.17%)	2549	0.576	34108	2751	127	1192	44	9614	0.838	0.802	0.845	1	0.997	0.166	0.253	2549	331	3.23243
Mixed from 3 pigs	Sus scrofa domesticus	Duroc × (Landrace × Yorkshire) 3-way cross pigs	3 months	Male	PG-16_18	Heart_2	Heart	219679882 (91.80%)	511	0.394	149913	7439	525	4235	413	10004	0.88	0.861	0.858	1	0.998	0.191	0.327	511	330	2.85907
Mixed from 3 pigs	Sus scrofa domesticus	Duroc × (Landrace × Yorkshire) 3-way cross pigs	3 months	Male	PG-17_49	Heart_3	Heart	290774744 (90.75%)	261	0.313	328955	16083	727	11915	652	9469	0.912	0.87	0.858	1	0.998	0.193	0.34	261	243	2.63078
Mixed from 3 pigs	Sus scrofa domesticus	Duroc × (Landrace × Yorkshire) 3-way cross pigs	3 months	Male	PG-47_38	Heart_4	Heart	270851787 (91.07%)	1339	0.291	56598	7293	561	6414	528	10465	0.883	0.875	0.849	1	0.996	0.158	0.288	1339	1146	2.93242
Mixed from 3 pigs	Sus scrofa domesticus	Duroc × (Landrace × Yorkshire) 3-way cross pigs	3 months	Male	PG-48_67	Heart_5	Heart	161652305 (92.04%)	1337	0.39	44935	7111	536	6116	500	12029	0.84	0.821	0.843	1	0.997	0.2	0.302	1337	1170	2.70692
Mixed from 3 pigs	Sus scrofa domesticus	Duroc × (Landrace × Yorkshire) 3-way cross pigs	3 months	Male	PG-11_9	Kidney_1	Kidney	380012798 (92.54%)	2549	0.48	59550	5241	451	3628	358	11588	0.875	0.871	0.881	1	0.997	0.167	0.353	2549	1495	1.02206
Mixed from 3 pigs	Sus scrofa domesticus	Duroc × (Landrace × Yorkshire) 3-way cross pigs	3 months	Male	PG-12_11	Kidney_2	Kidney	293282832 (92.96%)	701	0.348	125904	10010	785	8647	703	10753	0.859	0.856	0.88	1	0.997	0.176	0.372	701	696	0.885115
Mixed from 3 pigs	Sus scrofa domesticus	Duroc × (Landrace × Yorkshire) 3-way cross pigs	3 months	Male	PG-13_48	Kidney_3	Kidney	262465663 (93.91%)	1847	0.4	46345	4197	419	3171	374	11003	0.915	0.873	0.864	1	0.997	0.164	0.344	1847	1408	1.06778
Mixed from 3 pigs	Sus scrofa domesticus	Duroc × (Landrace × Yorkshire) 3-way cross pigs	3 months	Male	PG-14_14	Kidney_4	Kidney	224140631 (92.33%)	1841	0.546	56014	4971	301	2367	99	10752	0.909	0.864	0.85	1	0.998	0.171	0.353	1841	656	1.0513
Mixed from 3 pigs	Sus scrofa domesticus	Duroc × (Landrace × Yorkshire) 3-way cross pigs	3 months	Male	PG-3_54	Liver_1	Liver	277220818 (93.62%)	1846	0.406	51458	6334	674	5688	634	10832	0.889	0.872	0.877	1	0.997	0.159	0.389	1846	1836	0.631369
Mixed from 3 pigs	Sus scrofa domesticus	Duroc × (Landrace × Yorkshire) 3-way cross pigs	3 months	Male	PG-4_62	Liver_2	Liver	218591739 (93.60%)	2546	0.493	35492	3993	384	2823	322	10718	0.877	0.859	0.836	1	0.997	0.159	0.394	2546	1567	0.892379
Mixed from 3 pigs	Sus scrofa domesticus	Duroc × (Landrace × Yorkshire) 3-way cross pigs	3 months	Male	PG-5_69	Liver_3	Liver	108732209 (93.90%)	2552	0.407	14333	3501	396	2760	362	10595	0.828	0.797	0.819	1	0.997	0.156	0.365	2552	2155	0.892031
Mixed from 3 pigs	Sus scrofa domesticus	Duroc × (Landrace × Yorkshire) 3-way cross pigs	3 months	Male	PG-LR-1	Liver_4	Liver	291565915 (93.94%)	1842	0.404	54051	5858	733	5284	693	11111	0.954	0.932	0.923	1	0.997	0.153	0.384	1842	1837	0.821263
Mixed from 3 pigs	Sus scrofa domesticus	Duroc × (Landrace × Yorkshire) 3-way cross pigs	3 months	Male	PG-10_47	Lung_1	Lung	191775723 (93.70%)	1336	0.422	51429	7050	692	5598	540	11730	0.898	0.829	0.817	1	0.998	0.174	0.4	1336	1335	0.855136
Mixed from 3 pigs	Sus scrofa domesticus	Duroc × (Landrace × Yorkshire) 3-way cross pigs	3 months	Male	PG-29_53	Lung_2	Lung	279853030 (93.96%)	706	0.414	146028	11637	880	9260	710	11484	0.882	0.866	0.869	1	0.998	0.155	0.436	706	706	0.503222
Mixed from 3 pigs	Sus scrofa domesticus	Duroc × (Landrace × Yorkshire) 3-way cross pigs	3 months	Male	PG-30_55	Lung_3	Lung	296913023 (93.33%)	1333	0.622	128565	3409	213	1275	80	10081	0.922	0.904	0.887	1	0.998	0.149	0.428	1333	234	0.564783
Mixed from 3 pigs	Sus scrofa domesticus	Duroc × (Landrace × Yorkshire) 3-way cross pigs	3 months	Male	PG-9_73	Lung_4	Lung	266687966 (93.87%)	1336	0.419	71674	6522	653	5197	523	11711	0.91	0.866	0.845	1	0.998	0.168	0.399	1336	1322	0.887262
Mixed from 3 pigs	Sus scrofa domesticus	Duroc × (Landrace × Yorkshire) 3-way cross pigs	3 months	Male	PG-8_72	Lung_5	Lung	299948695 (93.82%)	2549	0.416	40057	4759	567	3751	478	12208	0.912	0.876	0.853	1	0.997	0.163	0.37	2549	2414	0.898919
Mixed from 3 pigs	Sus scrofa domesticus	Duroc × (Landrace × Yorkshire) 3-way cross pigs	3 months	Male	PG-LG-1	Lung_6	Lung	305804464 (93.05%)	2548	0.414	40747	4629	645	3664	537	12474	0.959	0.941	0.928	1	0.997	0.153	0.369	2548	2475	1.04997
Mixed from 3 pigs	Sus scrofa domesticus	Duroc × (Landrace × Yorkshire) 3-way cross pigs	3 months	Male	PG-LG-2	Lung_7	Lung	220547504 (81.25%)	2547	0.249	25315	9901	1356	8770	1187	13129	0.915	0.902	0.893	1	0.996	0.178	0.36	2547	2545	1.27452
Mixed from 3 pigs	Sus scrofa domesticus	Duroc × (Landrace × Yorkshire) 3-way cross pigs	3 months	Male	PG-LG-3	Lung_8	Lung	203858820 (80.47%)	2544	0.213	18639	9314	1142	8344	990	13165	0.91	0.899	0.897	1	0.996	0.144	0.355	2544	2544	1.23706
Pig 4	Sus scrofa domesticus	Duroc × (Landrace × Yorkshire) 3-way cross pigs	3 months	Male	PG-39_61	OVoLT_1	OVoLT	193045269 (93.11%)	2550	0.553	39710	8777	1413	6481	1134	12868	0.84	0.801	0.843	1	0.999	0.311	0.285	2550	2527	1.69793
Pig 4	Sus scrofa domesticus	Duroc × (Landrace × Yorkshire) 3-way cross pigs	3 months	Male	PG-40_63	OVoLT_2	OVoLT	220562214 (94.19%)	1332	0.332	52809	10156	1611	8920	1560	12108	0.865	0.837	0.818	1	0.998	0.259	0.314	1332	1331	1.97249
Pig 4	Sus scrofa domesticus	Duroc × (Landrace × Yorkshire) 3-way cross pigs	3 months	Male	PG-41_33	OVoLT_3	OVoLT	345041945 (92.59%)	1335	0.302	75282	10119	1956	8741	1821	12664	0.924	0.909	0.886	1	0.998	0.271	0.288	1335	1335	2.27773
Pig 4	Sus scrofa domesticus	Duroc × (Landrace × Yorkshire) 3-way cross pigs	3 months	Male	PG-42_36	OVoLT_4	OVoLT	314196654 (92.88%)	2549	0.462	53406	8095	1437	6216	1244	13005	0.913	0.884	0.86	1	0.998	0.269	0.298	2549	2546	2.25878
Mixed from 3 pigs	Sus scrofa domesticus	Duroc × (Landrace × Yorkshire) 3-way cross pigs	3 months	Male	PG-31_56	Retina_1	Retina	279146218 (94.34%)	1336	0.589	114254	4097	231	1570	68	9968	0.887	0.876	0.879	1	0.999	0.192	0.354	1336	214	0.40308
Mixed from 3 pigs	Sus scrofa domesticus	Duroc × (Landrace × Yorkshire) 3-way cross pigs	3 months	Male	PG-34_32	Retina_1	Retina	289114423 (93.15%)	1840	0.586	83538	2772	277	1102	96	10788	0.927	0.909	0.885	1	0.999	0.187	0.376	1840	400	0.27994
Mixed from 3 pigs	Sus scrofa domesticus	Duroc × (Landrace × Yorkshire) 3-way cross pigs	3 months	Male	PG-19_51	Spleen_1	Spleen	206939383 (92.46%)	1851	0.357	31381	4342	380	3336	317	10880	0.863	0.823	0.834	1	0.994	0.121	0.358	1851	1422	1.98701
Mixed from 3 pigs	Sus scrofa domesticus	Duroc × (Landrace × Yorkshire) 3-way cross pigs	3 months	Male	PG-21_19	Spleen_2	Spleen	245006512 (90.61%)	1842	0.488	52197	5723	356	3606	222	11132	0.91	0.861	0.847	1	0.995	0.123	0.367	1842	939	1.89522
Mixed from 3 pigs	Sus scrofa domesticus	Duroc × (Landrace × Yorkshire) 3-way cross pigs	3 months	Male	PG-22_22	Spleen_3	Spleen	332215231 (91.53%)	961	0.233	59814	5759	502	4834	463	10532	0.891	0.878	0.875	1	0.994	0.087	0.317	961	764	2.14359
Pig 4	Sus scrofa domesticus	Duroc × (Landrace × Yorkshire) 3-way cross pigs	3 months	Male	PG-35_58	SubfomicalOrgan_1	SubfomicalOrgan	245066004 (92.30%)	188	0.337	455184	28507	3052	27132	3092	11305	0.875	0.858	0.859	1	0.999	0.332	0.274	188	178	4.84416
Pig 4	Sus scrofa domesticus	Duroc × (Landrace × Yorkshire) 3-way cross pigs	3 months	Male	PG-36_59	SubfomicalOrgan_2	SubfomicalOrgan	229158962 (92.51%)	703	0.53	171344	12118	1485	7888	1082	11929	0.884	0.865	0.867	1	0.999	0.357	0.266	703	674	4.32638
Pig 4	Sus scrofa domesticus	Duroc × (Landrace × Yorkshire) 3-way cross pigs	3 months	Male	PG-37_60	SubfomicalOrgan_3	SubfomicalOrgan	394963573 (91.74%)	696	0.534	298766	13176	1654	8380	1174	12106	0.92	0.893	0.882	1	0.999	0.35	0.287	696	675	5.42673
Pig 4	Sus scrofa domesticus	Duroc × (Landrace × Yorkshire) 3-way cross pigs	3 months	Male	-	Frontal lobe	Frontal lobe	-	-	-	-	-	-	-	-	-	-	-	-	-	-	-	-	-	8812	-
Pig 4	Sus scrofa domesticus	Duroc × (Landrace × Yorkshire) 3-way cross pigs	3 months	Male	-	Occipital lobe	Occipital lobe	-	-	-	-	-	-	-	-	-	-	-	-	-	-	-	-	-	6829	-
Pig 4	Sus scrofa domesticus	Duroc × (Landrace × Yorkshire) 3-way cross pigs	3 months	Male	-	Parietal lobe	Parietal lobe	-	-	-	-	-	-	-	-	-	-	-	-	-	-	-	-	-	6162	-
Pig 4	Sus scrofa domesticus	Duroc × (Landrace × Yorkshire) 3-way cross pigs	3 months	Male	-	Temporal lobe	Temporal lobe	-	-	-	-	-	-	-	-	-	-	-	-	-	-	-	-	-	3145	-
Pig 4	Sus scrofa domesticus	Duroc × (Landrace × Yorkshire) 3-way cross pigs	3 months	Male	-	Hypothalamus	Hypothalamus	-	-	-	-	-	-	-	-	-	-	-	-	-	-	-	-	-	7302	-
