# Supplementary material for: Endothelial cell heterogeneity and microglia regulons revealed by a pig cell landscape at single-cell level
Source: Nat Commun. 2022 Jun 24;13:3620. doi: 10.1038/s41467-022-31388-z (PMC9232580; doi:10.1038/s41467-022-31388-z)
Supplement: Supplementary file 5 — Supplementary Data 2 [file 41467_2022_31388_MOESM5_ESM.xlsx]

## Sheet: Liver
		Min.	1st Qu.	Median	Mean	3rd Qu.	Max.
SC	nCount_RNA	594	1058	2218	3476.52	3895	47237
SC	nFeature_RNA	201	491	905	1119.85	1405	4999
SC	percent.mt	0.869321	5.90449	7.86609	9.04536	11.086	29.9797
SC	percent.rib	0.515085	6.89655	9.50673	9.74702	12.0794	27.332
SC	percent.exc	0.574084	6.94557	9.16667	10.3821	13.2774	28.877
SC	percent.cyt	11.1513	41.0476	43.8462	43.7317	45.7753	71.1679
SC	percent.mem	1.73948	23.5202	25.9638	25.0978	27.9545	39.2617
SC	percent.pcg	16.5125	56.7328	59.8618	59.6626	62.5581	74.6715
SC	percent.tf	0.0242836	1.66945	2.50931	2.57231	3.39589	8.25724
SC	S.Score	-0.825199	-0.0510806	-0.0242305	-0.00404494	-0.00577327	5.35937
SC	G2M.Score	-1.73438	-0.192178	-0.0993341	-0.0946966	-0.0527192	11.2677
SN	nCount_RNA	264	721	1053	1167.53	1473	7037
SN	nFeature_RNA	201	419	571	604.229	748	2354
SN	percent.mt	0	0.124147	0.294551	0.809809	0.726173	29.8507
SN	percent.rib	0	0.543057	0.759878	0.820721	1.01074	11.8478
SN	percent.exc	0.75188	9.31978	10.9265	10.4186	12.3086	27.8867
SN	percent.cyt	25.0859	39.1106	40.836	40.7	42.477	52.0408
SN	percent.mem	14.7826	24.3907	25.7511	25.6981	27.0928	34.0476
SN	percent.pcg	69.128	97.3982	97.9827	97.5696	98.4051	100
SN	percent.tf	0.648508	3.90172	4.40932	4.47463	4.97949	10.1504
SN	S.Score	-0.134987	-0.0257688	-0.0118606	-0.000602579	0.0124788	0.90612
SN	G2M.Score	-0.116505	-0.0216646	-0.011422	-0.00111287	0.00460606	1.53449

## Sheet: Lung
		Min.	1st Qu.	Median	Mean	3rd Qu.	Max.
SC	nCount_RNA	500	1595	3523	8529.24	16223.2	43221
SC	nFeature_RNA	204	809	1366	1964.09	3428	4999
SC	percent.mt	0	3.20025	4.69816	5.3818	6.5191	29.9942
SC	percent.rib	0.2079	5.51846	7.47381	8.46359	11.4635	29.5314
SC	percent.exc	0.571818	6.57905	9.75966	10.3294	14.1167	37.2355
SC	percent.cyt	10.0351	43.1342	44.8872	44.1521	46.125	71.0021
SC	percent.mem	1.38577	27.2898	29.5672	29.0785	31.1812	53.2806
SC	percent.pcg	16.4352	62.1046	64.8331	64.2343	67.1387	80
SC	percent.tf	0.0998752	3.09053	3.65478	4.03544	4.6206	13.31
SC	S.Score	-0.91367	-0.106252	-0.0265101	-0.0151192	0.00553691	4.56333
SC	G2M.Score	-1.54728	-0.386922	-0.0814048	-0.140337	-0.0198566	9.93235
SN	nCount_RNA	305	810	1316	1671.93	2033	15459
SN	nFeature_RNA	201	486	769	890.053	1132	4522
SN	percent.mt	0	0.141343	0.570071	1.02846	1.34716	29.1981
SN	percent.rib	0	0.821222	1.21888	1.28371	1.66964	9.80036
SN	percent.exc	1.38462	4.9564	6.73887	7.18383	8.86527	29.3428
SN	percent.cyt	26.6229	39.0653	41.1638	40.7927	42.8159	50.3408
SN	percent.mem	15.3992	25.8706	27.8268	27.7065	29.705	41.2086
SN	percent.pcg	69.0884	96.6038	97.5309	97.1753	98.2013	100
SN	percent.tf	1.53061	4.51171	5.06329	5.1232	5.68384	10.2345
SN	S.Score	-0.259124	-0.0295061	-0.0108369	0.00172024	0.0192937	1.34484
SN	G2M.Score	-0.351123	-0.0438103	-0.0234588	-0.0114441	0.000759031	4.00588

## Sheet: Spleen
		Min.	1st Qu.	Median	Mean	3rd Qu.	Max.
SC	nCount_RNA	500	1612.25	3203	5223.53	6018.5	49716
SC	nFeature_RNA	201	635	1158	1353.28	1771	4996
SC	percent.mt	0	3.29473	5.05183	5.61189	6.87005	29.9882
SC	percent.rib	0.17762	8.58377	12.5537	12.5419	16.7044	37.2412
SC	percent.exc	0.242342	4.42262	5.83505	7.32068	9.44449	37.971
SC	percent.cyt	7.46269	42.3748	44.5501	44.0273	46.3225	75.5749
SC	percent.mem	0.94089	24.6848	26.4776	25.7016	28.5441	49.6289
SC	percent.pcg	10.8409	57.6057	60.4856	59.9653	63.4655	78.5091
SC	percent.tf	0.0252461	2.10009	2.89417	2.92256	3.60383	10.8247
SC	S.Score	-9.44021	-0.382932	-0.184893	-0.394555	-0.073187	5.09791
SC	G2M.Score	-7.80413	-0.497785	-0.251113	-0.38164	-0.100508	11.2806
SN	nCount_RNA	294	554	811	1065.78	1270	10946
SN	nFeature_RNA	201	325	458	549.674	670	3010
SN	percent.mt	0	0.0713776	0.343643	1.99771	2.44499	26.0518
SN	percent.rib	0	0.820793	1.14379	1.25225	1.5534	15.6556
SN	percent.exc	0	2.73418	3.47744	3.63025	4.35707	9.20863
SN	percent.cyt	29.4049	37.8626	39.7075	39.7029	41.517	49.5441
SN	percent.mem	17.2084	23.8579	25.4059	25.4376	26.9425	33.4337
SN	percent.pcg	72.384	95.7055	97.6353	96.2768	98.2927	99.7602
SN	percent.tf	1.92308	4.66667	5.32688	5.37829	5.99174	11.3924
SN	S.Score	-0.199696	-0.0722324	-0.0320597	-0.00198091	0.0342906	0.777486
SN	G2M.Score	-0.220972	-0.0807643	-0.0498437	-0.0101088	0.0102565	1.2185

## Sheet: Retina
		Min.	1st Qu.	Median	Mean	3rd Qu.	Max.
SC	nCount_RNA	691	1208	2010	3071.22	3816	24778
SC	nFeature_RNA	225	778	1147	1435.84	1842	4999
SC	percent.mt	0.783405	8.23158	13.2464	13.8879	18.9554	29.964
SC	percent.rib	1.22783	3.8172	4.42531	4.5891	5.16681	20.0672
SC	percent.exc	0.818554	3.14991	3.54134	3.73127	4.00365	14.7317
SC	percent.cyt	34.6897	41.0002	42.3951	42.3086	43.6747	59.4816
SC	percent.mem	7.16235	28.2908	29.3669	29.5487	30.5329	42.0541
SC	percent.pcg	44.3692	59.5548	64.6545	64.294	69.3836	78.2322
SC	percent.tf	0.750341	3.82471	4.42294	4.44046	5.03488	8.55615
SC	S.Score	-0.343485	-0.0242213	-0.00498988	0.000958279	0.0225166	2.933
SC	G2M.Score	-1.21073	-0.098276	-0.0474215	-0.0672568	-0.0134361	1.47639
SN	nCount_RNA	267	538.25	1477.5	2095.06	2383.5	19109
SN	nFeature_RNA	201	333.25	798.5	973.158	1201.25	4577
SN	percent.mt	0	0	0.0775796	0.322856	0.22865	11.5385
SN	percent.rib	0	0.821483	1.0469	1.1374	1.36986	4.61443
SN	percent.exc	0.950119	3.09052	3.48562	3.6411	3.98181	8.73494
SN	percent.cyt	24.3469	39.9446	41.5583	41.542	43.0758	52
SN	percent.mem	15.256	28.132	29.6952	30.0383	31.3918	44.4172
SN	percent.pcg	86.2179	97.8373	98.2337	98.0141	98.5739	99.7067
SN	percent.tf	1.85185	4.43671	5.05734	5.01803	5.60335	8.84354
SN	S.Score	-0.334952	-0.0270666	-0.00877835	0.00230051	0.0312396	0.270422
SN	G2M.Score	-0.485292	-0.0297263	-0.0111393	0.000569859	0.0263802	0.325773
