# Supplementary material for: Endothelial cell heterogeneity and microglia regulons revealed by a pig cell landscape at single-cell level
Source: Nat Commun. 2022 Jun 24;13:3620. doi: 10.1038/s41467-022-31388-z (PMC9232580; doi:10.1038/s41467-022-31388-z)
Supplement: Supplementary file 6 — Supplementary Data 3 [file 41467_2022_31388_MOESM6_ESM.xlsx]

## Sheet: Adipose-S_scRNA-seq
Tissues	Clusters	Celltypes	Markers
10x_scRNA-seq_Adipose-S	0	Endothelial cells	PECAM1,TMEM173,VWF
10x_scRNA-seq_Adipose-S	1	Mesenchymal cells	COL1A1,COL1A2,FN1
10x_scRNA-seq_Adipose-S	2	Mesenchymal cells	COL1A1,COL1A2,FN1
10x_scRNA-seq_Adipose-S	3	Mesenchymal cells	COL1A1,COL1A2,FN1
10x_scRNA-seq_Adipose-S	4	Endothelial cells	PECAM1,TMEM173,VWF
10x_scRNA-seq_Adipose-S	5	Smooth muscle cells	ACTA2,CNN1,EDNRB,MYL9,TAGLN
10x_scRNA-seq_Adipose-S	6	Endothelial cells	PECAM1,TMEM173,VWF
10x_scRNA-seq_Adipose-S	7	Smooth muscle cells	ACTA2,CNN1,EDNRB,MYL9,TAGLN
10x_scRNA-seq_Adipose-S	8	Smooth muscle cells	ACTA2,CNN1,EDNRB,MYL9,TAGLN
10x_scRNA-seq_Adipose-S	9	Smooth muscle cells	ACTA2,CNN1,EDNRB,MYL9,TAGLN
10x_scRNA-seq_Adipose-S	10	Mesenchymal cells	COL1A1,COL1A2,FN1
10x_scRNA-seq_Adipose-S	11	Mesenchymal cells	COL1A1,COL1A2,FN1
10x_scRNA-seq_Adipose-S	12	Endothelial cells	PECAM1,TMEM173,VWF
10x_scRNA-seq_Adipose-S	13	B cells	CD37
10x_scRNA-seq_Adipose-S	14	Mesenchymal cells	COL1A1,COL1A2,FN1
10x_scRNA-seq_Adipose-S	15	T cells	CD2,CD3D,CD3E,CD8A,GZMB
10x_scRNA-seq_Adipose-S	16	Macrophages	CD68,CSF1R,HMOX1
10x_scRNA-seq_Adipose-S	17	Mesenchymal cells	COL1A1,COL1A2,FN1
10x_scRNA-seq_Adipose-S	18	Endothelial cells	PECAM1,TMEM173,VWF,COL1A1,COL1A2
10x_scRNA-seq_Adipose-S	19	Smooth muscle cells	ACTA2,CNN1,EDNRB,MYL9,TAGLN
10x_scRNA-seq_Adipose-S	20	Beige adipocytes	CIDEA,TBX1
10x_scRNA-seq_Adipose-S	21	Endothelial cells	PECAM1,TMEM173,VWF
10x_scRNA-seq_Adipose-S	22	B cells	CD37

## Sheet: Adipose-V_scRNA-seq
Tissues	Clusters	Celltypes	Markers
10x_scRNA-seq_Adipose-V	0	Endothelial cells	ACKR1,TM4SF1,ICAM1,PECAM1,VWF,ADAMTS9
10x_scRNA-seq_Adipose-V	1	Endothelial cells	ACKR1,TM4SF1,PECAM1,VWF,ADAMTS9
10x_scRNA-seq_Adipose-V	2	Endothelial cells	TM4SF1,PECAM1
10x_scRNA-seq_Adipose-V	3	Smooth muscle cells	ACTA2,TAGLN,MYH11,CNN1,DES,CALD1,VCL,MYLK,SMTN
10x_scRNA-seq_Adipose-V	4	T cells	IL7R,CD3D,GZMB,CD2,CD3E,CD3G
10x_scRNA-seq_Adipose-V	5	Mesenchymal cells	MGP,APOD,CXCL14,APOE,MFAP5,THY1
10x_scRNA-seq_Adipose-V	6	Mesenchymal cells	MGP,APOD,CXCL14,APOE,MFAP5,THY1
10x_scRNA-seq_Adipose-V	7	Smooth muscle cells	ACTA2,TAGLN,MYH11,CNN1,DES,CALD1,VCL,MYLK,SMTN
10x_scRNA-seq_Adipose-V	8	Endothelial cells	TM4SF1,PECAM1,VWF
10x_scRNA-seq_Adipose-V	9	Endothelial cells	TM4SF1,PLVAP,PECAM1,VWF
10x_scRNA-seq_Adipose-V	10	Mesenchymal cells	MGP,APOD,CXCL14,APOE,MFAP5,THY1
10x_scRNA-seq_Adipose-V	11	Smooth muscle cells	ACTA2,TAGLN,DES,CALD1,VCL,MYLK,SMTN
10x_scRNA-seq_Adipose-V	12	Endothelial cells	TM4SF1,ICAM1,PECAM1,VWF,ADAMTS9,PLVAP
10x_scRNA-seq_Adipose-V	13	Macrophages	CD68,AIF1,CD86,CD14
10x_scRNA-seq_Adipose-V	14	T cells	CD3D,CD3E,CD3G,CD2,GZMB
10x_scRNA-seq_Adipose-V	15	Mesenchymal cells	MGP,APOD,CXCL14,APOE,MFAP5,THY1
10x_scRNA-seq_Adipose-V	16	Mesenchymal cells	MGP,APOD,CXCL14,APOE,MFAP5,THY1
10x_scRNA-seq_Adipose-V	17	Mast cells	MS4A2
10x_scRNA-seq_Adipose-V	18	Beige adipocytes	TBX1
10x_scRNA-seq_Adipose-V	19	T cells	IL7R,GZMB,CD3E,CD3G
10x_scRNA-seq_Adipose-V	20	T cells	CD3E,CD3D,CD2,CD3G
10x_scRNA-seq_Adipose-V	21	Macrophages	SPP1,AIF1,CD86,CD14
10x_scRNA-seq_Adipose-V	22	Macrophages	CD68,F13A1,AIF1,CD14,CD209,MRC1
10x_scRNA-seq_Adipose-V	23	Macrophages	AIF1,CD86,CD14
10x_scRNA-seq_Adipose-V	24	T cells	IL7R,CD3D,CD3E,CD2,GZMB,TCF7
10x_scRNA-seq_Adipose-V	25	Endothelial cells	TM4SF1,PLVAP,PECAM1,VWF
10x_scRNA-seq_Adipose-V	26	Erythroid cells	HBB,HBM

## Sheet: Brain_scRNA-seq
Tissues	Clusters	Celltypes	Markers
10x_scRNA-seq_Brain	0	Microglia	C1QB,CSF1R,P2RY12
10x_scRNA-seq_Brain	1	Microglia	C1QB,CSF1R,P2RY12
10x_scRNA-seq_Brain	2	Microglia	C1QB,CSF1R
10x_scRNA-seq_Brain	3	Excitatory neurons	REFOX3,NDRG4
10x_scRNA-seq_Brain	4	Excitatory neurons	GRIA3,NEUROD2
10x_scRNA-seq_Brain	5	Microglia	C1QB,CSF1R,P2RY12
10x_scRNA-seq_Brain	6	T cells	PTPRC,CD3E,CD3G
10x_scRNA-seq_Brain	7	Microglia	C1QB,CSF1R
10x_scRNA-seq_Brain	8	Excitatory neurons	REFOX3
10x_scRNA-seq_Brain	9	Astrocytes	AQP4,GFAP,SLC4A4
10x_scRNA-seq_Brain	10	Endothelial cells	FLT1,IGFBP7,ESAM
10x_scRNA-seq_Brain	11	Microglia	C1QB,CSF1R,P2RY12
10x_scRNA-seq_Brain	12	Endothelial cells	APOLD1,ESAM,FLT1,IGFBP7,PECAM1
10x_scRNA-seq_Brain	13	Microglia	CD14
10x_scRNA-seq_Brain	14	Excitatory neurons	NEUROD2,SLC17A7,NEUROD6,GRIA3
10x_scRNA-seq_Brain	15	Microglia	C1QB,CD68,CD74,CSF1R
10x_scRNA-seq_Brain	16	Microglia	C1QB,CD68,CD74,CSF1R,P2RY12
10x_scRNA-seq_Brain	17	Inhibitory neurons	GAD1,GAD2,PVALB,GRIA3
10x_scRNA-seq_Brain	18	T cells	PTPRC,CD3E,CD3G
10x_scRNA-seq_Brain	19	Oligodendrocyte progenitor cells	VCAN
10x_scRNA-seq_Brain	20	Microglia	CD74,CSF1R,PTPRC
10x_scRNA-seq_Brain	21	Oligodendrocytes	MBP,MAG,CLDN11,CNP
10x_scRNA-seq_Brain	22	Oligodendrocytes	MBP,OPALIN,MAG,OLIG1,CLDN11,CNP
10x_scRNA-seq_Brain	23	Erythroid cells	ALAS2,HBB,HBM
10x_scRNA-seq_Brain	24	Microglia	C1QB,CSF1R
10x_scRNA-seq_Brain	25	Microglia	CD74,PTPRC
10x_scRNA-seq_Brain	26	Neural progenitor cells	DCX,STMN2,SOX2

## Sheet: Intestine_scRNA-seq
Tissues	Clusters	Celltypes	Markers
10x_scRNA-seq_Intestine	0	B cells	MS4A1,PTPRC
10x_scRNA-seq_Intestine	1	B cells	MS4A1
10x_scRNA-seq_Intestine	2	B cells,Transient amplifying cells	MS4A1,TOP2A,PCNA,CCNB1
10x_scRNA-seq_Intestine	3	B cells	MS4A1
10x_scRNA-seq_Intestine	4	B cells	MS4A1
10x_scRNA-seq_Intestine	5	B cells	MS4A1
10x_scRNA-seq_Intestine	6	B cells	MS4A1,MZB1,TNFRSF17
10x_scRNA-seq_Intestine	7	B cells	MS4A1
10x_scRNA-seq_Intestine	8	B cells	MS4A1
10x_scRNA-seq_Intestine	9	B cells	MS4A1
10x_scRNA-seq_Intestine	10	B cells	MS4A1
10x_scRNA-seq_Intestine	11	T cells	CD3E,CD3G,CD3D,CD8A,CD8B
10x_scRNA-seq_Intestine	12	T cells	CD3E,CD3G,CD3D,CD8A,CD4
10x_scRNA-seq_Intestine	13	B cells	MS4A1,MZB1
10x_scRNA-seq_Intestine	14	B cells	MS4A1,FCMR
10x_scRNA-seq_Intestine	15	B cells	MS4A1
10x_scRNA-seq_Intestine	16	T cells	CD3E,CD3G,CD3D,CD8A
10x_scRNA-seq_Intestine	17	Macrophages	CD68,C1QA,C1QB,IL18
10x_scRNA-seq_Intestine	18	Endothelial cells	PECAM1,PLVAP
10x_scRNA-seq_Intestine	19	Fibroblasts	MFAP4,MGP
10x_scRNA-seq_Intestine	20	Enterocytes	CHP2,FABP1,FABP6
10x_scRNA-seq_Intestine	21	Macrophages	CSF1R,IL18,AIF1

## Sheet: Lung_scRNA-seq
Tissues	Clusters	Celltypes	Markers
10x_scRNA-seq_Lung	0	Macrophages	CD14,CD68,AIF1,C1QA
10x_scRNA-seq_Lung	1	Neutrophils	SELL
10x_scRNA-seq_Lung	2	T cells	CD2,CD3E,CD3G,CD8A,CD8B
10x_scRNA-seq_Lung	3	Macrophages	CD14,CD68,AIF1,C1QA
10x_scRNA-seq_Lung	4	Macrophages	CD14,CD68,AIF1,C1QA
10x_scRNA-seq_Lung	5	T cells	CD2,CD3E,CD3G,CD3D,CD8A,CD8B
10x_scRNA-seq_Lung	6	T cells	CD2,CD3E,CD3G,CD3D,CD8A,CD8B,CD4
10x_scRNA-seq_Lung	7	Macrophages	CD14,CD68,AIF1,C1QA
10x_scRNA-seq_Lung	8	B cells	CD19,CD79A,MS4A1
10x_scRNA-seq_Lung	9	T cells	CD2,CD3E,CD3G,CD3D,CD8A,CD8B
10x_scRNA-seq_Lung	10	T cells	CD2,CD3E,CD3G,CD3D
10x_scRNA-seq_Lung	11	T cells	CD2,CD3E,CD3G,CD3D,CD8A,CD8B
10x_scRNA-seq_Lung	12	Plasma cells	MZB1
10x_scRNA-seq_Lung	13	Macrophages	CD14,CD68,AIF1,C1QA
10x_scRNA-seq_Lung	14	T cells	CD69
10x_scRNA-seq_Lung	15	Macrophages	CD14,CD68,AIF1,C1QA
10x_scRNA-seq_Lung	16	Macrophages	CD14,CD68,AIF1,C1QA
10x_scRNA-seq_Lung	17	AT1,AT2	AGER,AQP5,CLIC5,SFTPB,SFTPC,SFTPD
10x_scRNA-seq_Lung	18	T cells	CD2,CD3E,CD3G,CD3D,CD8A,CD8B
10x_scRNA-seq_Lung	19	Macrophages	CD14,CD68,AIF1,C1QA
10x_scRNA-seq_Lung	20	Basophils	FCER1A
10x_scRNA-seq_Lung	21	Ciliated cells	DNAAF1,DNAH3,FOXJ1
10x_scRNA-seq_Lung	22	Macrophages	CD14,CD68,AIF1,C1QA
10x_scRNA-seq_Lung	23	Clara cells	ALDH1A1
10x_scRNA-seq_Lung	24	T cells	CD4,CD8B
10x_scRNA-seq_Lung	25	Clara cells	ALDH1A1
10x_scRNA-seq_Lung	26	Macrophages	CD14,CD68,AIF1,C1QA
10x_scRNA-seq_Lung	27	Plasma cells	MZB1

## Sheet: Liver_scRNA-seq
Tissues	Clusters	Celltypes	Markers
10x_scRNA-seq_Liver	0	Hepatocytes	ALB,APOA1,ARG1,RBP4,PCK1,ALDOB,ASS1,APOH
10x_scRNA-seq_Liver	1	Macrophages	CD74
10x_scRNA-seq_Liver	2	T cells	CD2,CD3E,CD52,GZMK
10x_scRNA-seq_Liver	3	Kupffer cells	VSIG4,CD163
10x_scRNA-seq_Liver	4	Kupffer cells	CD163,VSIG4
10x_scRNA-seq_Liver	5	NK cells	KLRB1,NKG7
10x_scRNA-seq_Liver	6	T cells	CD2,CD3E,CD52,GZMK
10x_scRNA-seq_Liver	7	Hepatocytes	ALB,APOA1,ARG1,ALDOB,ASS1,APOH
10x_scRNA-seq_Liver	8	Kupffer cells	CD163,VSIG4
10x_scRNA-seq_Liver	9	Macrophages	VCAN,LYZ
10x_scRNA-seq_Liver	10	Erythroid cells	HBB,HBM
10x_scRNA-seq_Liver	11	Macrophages	S100A8,S100A9
10x_scRNA-seq_Liver	12	T cells	CD2,CD3E,CD52,GZMK,STMN1
10x_scRNA-seq_Liver	13	T cells	CD2,CD3E,CD52,GZMK
10x_scRNA-seq_Liver	14	B cells	CD79B,CD19,CD22
10x_scRNA-seq_Liver	15	T cells	CD2,CD3E,CD52,GZMK,STMN1
10x_scRNA-seq_Liver	16	T cells	CD2,CD3E,CD52,GZMK,TRDC
10x_scRNA-seq_Liver	17	Kupffer cells	CD163,VSIG4
10x_scRNA-seq_Liver	18	NK cells	KLRB1,NKG7
10x_scRNA-seq_Liver	19	Endothelial cells	PECAM1
10x_scRNA-seq_Liver	20	Endothelial cells	PECAM1
10x_scRNA-seq_Liver	21	Kupffer cells	CD163,VSIG4
10x_scRNA-seq_Liver	22	Hepatocytes	ALB,APOA1,ARG1,ALDOB,ASS1,APOH
10x_scRNA-seq_Liver	23	NK cells	KLRB1,NKG7
10x_scRNA-seq_Liver	24	Plasma cells	ENSSSCG00000038719,MZB1
10x_scRNA-seq_Liver	25	Erythroid cells	HBB,HBM
10x_scRNA-seq_Liver	26	T cells	CD2,CD3E,CD52,GZMK
10x_scRNA-seq_Liver	27	Erythroid cells	HBB,HBM

## Sheet: PBMC_scRNA-seq
Tissues	Clusters	Celltypes	Markers
10x_scRNA-seq_PBMC	0	T cells	CD3E,CD3G,CD3D,TRDC
10x_scRNA-seq_PBMC	1	CD4+ Naive T cells	IL7R,CCR7,CD3E,CD3G,CD3D,CD4
10x_scRNA-seq_PBMC	2	CD8+ Cytotoxic T cells	CD8A,CD3E,CD3G,CD3D
10x_scRNA-seq_PBMC	3	CD4+ Naive T cells	IL7R,CCR7,CD3E,CD3G,CD3D,CD4
10x_scRNA-seq_PBMC	4	Naive B cells	MS4A1,CD83
10x_scRNA-seq_PBMC	5	CD8+ Cytotoxic T cells	CD8A,CD3G,GNLY,NKG7
10x_scRNA-seq_PBMC	6	Memory B cells	MS4A1,CD83,ENSSSCG00000036983
10x_scRNA-seq_PBMC	7	Monocytes	CD14,LYZ,CD68
10x_scRNA-seq_PBMC	8	CD8+ Naive T cells	IL7R,CCR7,CD8A,CD8B,CD3E,CD3G,CD3D
10x_scRNA-seq_PBMC	9	Monocytes	CD14,LYZ
10x_scRNA-seq_PBMC	10	Monocytes	CD14,LYZ
10x_scRNA-seq_PBMC	11	CD8+ Cytotoxic T cells	CD8A,GNLY,NKG7,CD3E,CD3G,CD3D
10x_scRNA-seq_PBMC	12	CD8+ Cytotoxic T cells	IL7R,CCR7,CD8A
10x_scRNA-seq_PBMC	13	Cycling cells	CD3G,CD3D,MZB1,TOP2A,ENSSSCG00000026302
10x_scRNA-seq_PBMC	14	CD8+ Naive T cells	IL7R,CCR7,CD8A,GZMK
10x_scRNA-seq_PBMC	15	CD8+ Cytotoxic T cells	CD3E,CD3G,CD3D,CD8A,GNLY,NKG7
10x_scRNA-seq_PBMC	16	T cells	CD3E,CD3G
10x_scRNA-seq_PBMC	17	Megakaryocytes	PPBP
10x_scRNA-seq_PBMC	18	Plasma cells	MZB1,ENSSSCG00000038719
10x_scRNA-seq_PBMC	19	Monocytes	CD14
10x_scRNA-seq_PBMC	20	CD4+ Naive T cells	IL7R,CCR7,CD3E,CD4
10x_scRNA-seq_PBMC	21	Erythroid cells	HBM,HBB
10x_scRNA-seq_PBMC	22	Dendritic cells	FCER1A,LYZ
10x_scRNA-seq_PBMC	23	Megakaryocytes	PPBP

## Sheet: Retina_scRNA-seq
Tissues	Clusters	Celltypes	Markers
10x_scRNA-seq_Retina	0	Rod photoreceptor cells	PDE6A,CNGA1,RHO,SAG
10x_scRNA-seq_Retina	1	Rod photoreceptor cells	RHO,SAG
10x_scRNA-seq_Retina	2	Rod photoreceptor cells	PDE6A,CNGA1,SAG
10x_scRNA-seq_Retina	3	Rod photoreceptor cells	CNGA1,RHO,SAG
10x_scRNA-seq_Retina	4	Rod photoreceptor cells	PDE6A,RHO
10x_scRNA-seq_Retina	5	Retinal ganglion cells	NEFL
10x_scRNA-seq_Retina	6	Retinal ganglion cells	NEFL,THY1,NRN1
10x_scRNA-seq_Retina	7	Rod photoreceptor cells	PDE6A,CNGA1,RHO,SAG
10x_scRNA-seq_Retina	8	Rod photoreceptor cells	CNGA1,RHO,SAG
10x_scRNA-seq_Retina	9	Bipolar cells	NETO1,PRKCA,PCP2,TRPM1,GNG13,CAMK2B
10x_scRNA-seq_Retina	10	Muller glia	RLBP1,CA2
10x_scRNA-seq_Retina	11	Microglia	HLA-DRA,C1QA,CSF1R,CD68,C1QB
10x_scRNA-seq_Retina	12	Muller glia	RLBP1,CA2
10x_scRNA-seq_Retina	13	Cone photoreceptor cells	ARR3
10x_scRNA-seq_Retina	14	Bipolar cells	PCP2,TRPM1,GNG13
10x_scRNA-seq_Retina	15	Cone photoreceptor cells	ARR3
10x_scRNA-seq_Retina	16	Bipolar cells	PCP2,TRPM1,GNG13
10x_scRNA-seq_Retina	17	Bipolar cells	PCP2,TRPM1,GNG13
10x_scRNA-seq_Retina	18	Bipolar cells	PCP2,TRPM1,GNG13
10x_scRNA-seq_Retina	19	Endothelial cells	PECAM1,VWF,FLT1
10x_scRNA-seq_Retina	20	Rod photoreceptor cells	PDE6A,RHO
10x_scRNA-seq_Retina	21	Microglia	C1QA
10x_scRNA-seq_Retina	22	Bipolar cells	TRPM1,GNG13
10x_scRNA-seq_Retina	23	Bipolar cells	TRPM1
10x_scRNA-seq_Retina	24	T cells	CD3E,CD3D,CD3G,CD2,PTPRC

## Sheet: Spleen_scRNA-seq
Tissues	Clusters	Celltypes	Markers
10x_scRNA-seq_Spleen	0	T cells	CD2,CD3D,CD3E,CD3G,CD4,CD8A,CD8B,CCR7,IL7R
10x_scRNA-seq_Spleen	1	Macrophages	CD68,C1QA,C1QC,CSF1R,HMOX1,VCAM1
10x_scRNA-seq_Spleen	2	T cells	CD2,CD3D,CD3E,CD3G,CD4,CD8A,CD8B,CCR7,IL7R
10x_scRNA-seq_Spleen	3	B cells	CD19,MS4A1,CD79A,CD79B
10x_scRNA-seq_Spleen	4	NK cells	KLRF1,ENSSSCG00000036618,KLRK1,NCR1
10x_scRNA-seq_Spleen	5	T cells	CD2,CD3D,CD3E,CD3G,CD4,CD8A,CD8B,CCR7,IL7R
10x_scRNA-seq_Spleen	6	Plasma cells	MZB1,ENSSSCG00000036983
10x_scRNA-seq_Spleen	7	T cells	CD2,CD3D,CD3E,CD3G,CD4,CD8A,CD8B,CCR7,IL7R
10x_scRNA-seq_Spleen	8	Macrophages	CD68,C1QA,C1QC,CSF1R,HMOX1,VCAM1
10x_scRNA-seq_Spleen	9	Erythroid cells	HBB,HBM
10x_scRNA-seq_Spleen	10	B cells	CD19,MS4A1,CD79A,CD79B
10x_scRNA-seq_Spleen	11	Dendritic cells	HLA-DRA,XCR1,ANPEP
10x_scRNA-seq_Spleen	12	T cells	CD2,CD3D,CD3E,CD3G,CD4,CD8A,CD8B,CCR7,IL7R
10x_scRNA-seq_Spleen	13	B cells	CD19,MS4A1,CD79A,CD79B
10x_scRNA-seq_Spleen	14	Macrophages	CD68,C1QA,C1QC,CSF1R,HMOX1,VCAM1
10x_scRNA-seq_Spleen	15	Cycling cells	TOP2A,ENSSSCG00000026302
10x_scRNA-seq_Spleen	16	T cells	CD2,CD3D,CD3E,CD3G,CD4,CD8A,CD8B,CCR7,IL7R
10x_scRNA-seq_Spleen	17	Macrophages	CD68,C1QA,C1QC,CSF1R,HMOX1,VCAM1
10x_scRNA-seq_Spleen	18	T cells	CD2,CD3D,CD3E,CD3G,CD4,CD8A,CD8B,CCR7,IL7R
10x_scRNA-seq_Spleen	19	T cells	CD2,CD3D,CD3E,CD3G,CD4,CD8A,CD8B,CCR7,IL7R
10x_scRNA-seq_Spleen	20	Monocytes	CD14,CD68,LYZ
10x_scRNA-seq_Spleen	21	Plasma cells	MZB1,ENSSSCG00000036983
10x_scRNA-seq_Spleen	22	Plasma cells	MZB1,ENSSSCG00000036983
10x_scRNA-seq_Spleen	23	T cells	CD2,CD3D,CD3E,CD3G,CD4,CD8A,CD8B,CCR7,IL7R
10x_scRNA-seq_Spleen	24	Macrophages	CD68,C1QA,C1QC,CSF1R,HMOX1,VCAM1
10x_scRNA-seq_Spleen	25	Dendritic cells	HLA-DRA,XCR1,ANPEP
10x_scRNA-seq_Spleen	26	NK cells	KLRF1,ENSSSCG00000036618,KLRK1,NCR1
10x_scRNA-seq_Spleen	27	T cells	CD2,CD3D,CD3E,CD3G,CD4,CD8A,CD8B,CCR7,IL7R
10x_scRNA-seq_Spleen	28	Erythroid cells	HBB,HBM
10x_scRNA-seq_Spleen	29	T cells	CD2,CD3D,CD3E,CD3G,CD4,CD8A,CD8B,CCR7,IL7R
10x_scRNA-seq_Spleen	30	NK cells	KLRF1,ENSSSCG00000036618,KLRK1,NCR1
10x_scRNA-seq_Spleen	31	Dendritic cells	HLA-DRA,XCR1,ANPEP
10x_scRNA-seq_Spleen	32	Erythroid cells	HBB,HBM

## Sheet: Hypothalamus_snRNA-seq
Tissues	Clusters	Celltypes	Markers
10x_snRNA-seq_Hypothalamus	0	Oligodendrocytes	MAG,CNP,ERBIN,MBP
10x_snRNA-seq_Hypothalamus	1	Microglia	RUNX1,ARHGAP24,CALCR,P2RY12
10x_snRNA-seq_Hypothalamus	2	Oligodendrocytes	MAG,CNP,ERBIN,MBP
10x_snRNA-seq_Hypothalamus	3	Oligodendrocyte progenitor cells	PCDH15,LHFPL3,VCAN
10x_snRNA-seq_Hypothalamus	4	Inhibitory neurons	SLC6A1,GAD2,GAD1
10x_snRNA-seq_Hypothalamus	5	Astrocytes	AQP4,SLC1A3,SLC1A2,GFAP
10x_snRNA-seq_Hypothalamus	6	Oligodendrocyte progenitor cells	PCDH15,LHFPL3,VCAN
10x_snRNA-seq_Hypothalamus	7	Astrocytes	AQP4,SLC1A3,SLC1A2,GFAP
10x_snRNA-seq_Hypothalamus	8	Endothelial cells	SLC16A9,COLEC12
10x_snRNA-seq_Hypothalamus	9	Excitatory neurons	TBR1,TLE4,SATB2
10x_snRNA-seq_Hypothalamus	10	Inhibitory neurons	SLC6A1,GAD2,GAD1
10x_snRNA-seq_Hypothalamus	11	Endothelial cells	SLC16A9,COLEC12
10x_snRNA-seq_Hypothalamus	12	Inhibitory neurons	SLC6A1,GAD2,GAD1
10x_snRNA-seq_Hypothalamus	13	Excitatory neurons	TBR1,TLE4,SATB2
10x_snRNA-seq_Hypothalamus	14	Excitatory neurons	TBR1,TLE4,SATB2

[truncated: 14 more sheets: Occipital lobe_snRNA-seq, Parietal lobe_snRNA-seq, Temporal lobe_snRNA-seq, Subfornical Organ_snRNA-seq, OVoLT_snRNA-seq, Cerebellum_snRNA-seq, Area Postrema_snRNA-seq, Frontal lobe_snRNA-seq, Heart_snRNA-seq, Kidney_snRNA-seq, Liver_snRNA-seq, Lung_snRNA-seq, Spleen_snRNA-seq, Retina_snRNA-seq]
