# Supplementary material for: Endothelial cell heterogeneity and microglia regulons revealed by a pig cell landscape at single-cell level
Source: Nat Commun. 2022 Jun 24;13:3620. doi: 10.1038/s41467-022-31388-z (PMC9232580; doi:10.1038/s41467-022-31388-z)
Supplement: Supplementary file 7 — Supplementary Data 4 [file 41467_2022_31388_MOESM7_ESM.xlsx]

## Sheet: 10X_Adipose-S
p_val	avg_logFC	pct.1	pct.2	p_val_adj	cluster	gene
0	2.75559	0.995	0.757	0	Mesenchymal cells	COL1A1
0	2.71948	0.969	0.302	0	Mesenchymal cells	DCN
0	2.70158	0.992	0.703	0	Mesenchymal cells	COL1A2
0	2.56189	0.991	0.836	0	Mesenchymal cells	COL3A1
0	2.32465	0.793	0.269	0	Mesenchymal cells	IGFBP6
0	2.27721	0.909	0.235	0	Mesenchymal cells	SERPINF1
0	2.26466	0.827	0.22	0	Mesenchymal cells	MFAP5
0	2.22883	0.93	0.335	0	Mesenchymal cells	COL14A1
0	2.175	0.833	0.162	0	Mesenchymal cells	LUM
0	2.10139	0.879	0.167	0	Mesenchymal cells	OGN
0	2.07761	0.936	0.303	0	Mesenchymal cells	COL6A3
0	2.01258	0.964	0.44	0	Mesenchymal cells	ENSSSCG00000022506
0	1.96693	0.878	0.265	0	Mesenchymal cells	PCOLCE
0	1.92957	0.791	0.215	0	Mesenchymal cells	NUPR1
0	1.92508	0.819	0.212	0	Mesenchymal cells	CCDC80
0	1.90863	0.763	0.171	0	Mesenchymal cells	LOX
0	1.88736	0.723	0.117	0	Mesenchymal cells	DPT
0	1.85552	0.795	0.153	0	Mesenchymal cells	FBLN1
0	1.8436	0.971	0.869	0	Mesenchymal cells	GSN
0	1.83372	0.967	0.714	0	Mesenchymal cells	SPARC
0	1.79909	0.989	0.859	0	Mesenchymal cells	MGP
0	1.71715	0.678	0.105	0	Mesenchymal cells	PCOLCE2
0	1.6546	0.78	0.131	0	Mesenchymal cells	THY1
0	1.63734	0.848	0.339	0	Mesenchymal cells	COL5A2
0	1.62086	0.743	0.139	0	Mesenchymal cells	ENSSSCG00000023611
0	1.60474	0.662	0.117	0	Mesenchymal cells	TNFAIP6
0	1.59334	0.905	0.507	0	Mesenchymal cells	BGN
0	1.57977	0.873	0.363	0	Mesenchymal cells	MMP2
0	1.56873	0.879	0.477	0	Mesenchymal cells	FSTL1
0	1.54903	0.677	0.182	0	Mesenchymal cells	ECM1
0	1.53932	0.453	0.064	0	Mesenchymal cells	SFRP2
0	1.53796	0.744	0.203	0	Mesenchymal cells	MFAP4
0	1.52379	0.765	0.251	0	Mesenchymal cells	SRPX
0	1.47841	0.754	0.199	0	Mesenchymal cells	ANGPTL1
0	1.46594	0.488	0.065	0	Mesenchymal cells	CILP
0	1.4363	0.858	0.314	0	Mesenchymal cells	AEBP1
0	1.43006	0.629	0.096	0	Mesenchymal cells	SPON2
0	1.39011	0.675	0.122	0	Mesenchymal cells	FBLN5
0	1.38826	0.57	0.063	0	Mesenchymal cells	ITGBL1
0	1.38547	0.549	0.109	0	Mesenchymal cells	VCAN
0	1.38364	0.619	0.068	0	Mesenchymal cells	ADGRD1
0	1.38083	0.371	0.051	0	Mesenchymal cells	PTN
0	1.35822	0.864	0.498	0	Mesenchymal cells	ENSSSCG00000003839
0	1.32709	0.958	0.747	0	Mesenchymal cells	S100A6
0	1.32375	0.737	0.189	0	Mesenchymal cells	NFIX
0	1.31936	0.579	0.064	0	Mesenchymal cells	MFAP2
0	1.3043	0.704	0.264	0	Mesenchymal cells	RARRES2
0	1.30056	0.632	0.089	0	Mesenchymal cells	PRELP
0	1.29495	0.567	0.059	0	Mesenchymal cells	NTRK2
6.14725e-221	2.01067	0.292	0.092	9.59217e-217	Mesenchymal cells	MYOC
0	4.81004	0.547	0.031	0	T cells	GNLY
0	4.30908	0.791	0.059	0	T cells	CCL5
0	3.03193	0.857	0.016	0	T cells	CD52
0	2.84797	0.761	0.013	0	T cells	CTSW
0	2.83751	0.838	0.03	0	T cells	CXCR4
0	2.6802	0.659	0.004	0	T cells	GZMB
0	2.51843	0.887	0.043	0	T cells	RAC2
0	2.42688	0.863	0.049	0	T cells	PTPRC
0	2.28781	0.588	0.004	0	T cells	ENSSSCG00000037885
0	2.27102	0.67	0.011	0	T cells	ENSSSCG00000033721
0	2.21445	0.654	0.032	0	T cells	GPR183
0	2.15545	0.497	0.003	0	T cells	GZMA.1
0	2.08448	0.61	0.002	0	T cells	CD3E
0	2.04368	0.695	0.004	0	T cells	CD3G
0	2.02632	0.5	0.004	0	T cells	ENSSSCG00000029596
0	2.0201	0.637	0.019	0	T cells	NKG7
0	1.99874	0.709	0.005	0	T cells	CD2
0	1.96106	0.522	0.003	0	T cells	KLRK1
0	1.95831	0.734	0.037	0	T cells	LCP1
0	1.94453	0.679	0.014	0	T cells	CORO1A
0	1.93934	0.679	0.046	0	T cells	RGS1
0	1.90541	0.788	0.075	0	T cells	CD53
0	1.87745	0.712	0.038	0	T cells	CYTIP
0	1.75131	0.481	0.002	0	T cells	PRF1
0	1.68873	0.538	0.001	0	T cells	TRAT1
0	1.65943	0.731	0.085	0	T cells	ENSSSCG00000036618
0	1.60346	0.56	0.002	0	T cells	CST7
0	1.51507	0.39	0.001	0	T cells	CRTAM
0	1.45491	0.484	0.002	0	T cells	CD3D
0	1.43702	0.53	0.024	0	T cells	HCST
0	1.36656	0.508	0.028	0	T cells	PTPRCAP
0	1.34929	0.451	0.01	0	T cells	GPR171
0	1.25655	0.407	0.004	0	T cells	IL2RB
0	1.24988	0.453	0.005	0	T cells	RUNX3
0	1.24175	0.288	0.001	0	T cells	ENSSSCG00000023584
0	1.23824	0.451	0.027	0	T cells	UCP2
3.24396e-262	1.71581	0.706	0.126	5.06187e-258	T cells	STK17B
8.29874e-260	1.8965	0.827	0.187	1.29494e-255	T cells	LAPTM5
2.07174e-251	2.06047	0.725	0.135	3.23275e-247	T cells	S100A4
2.8568e-225	1.82368	0.843	0.241	4.45774e-221	T cells	ARHGDIB
3.8458e-218	1.22918	0.412	0.043	6.00098e-214	T cells	TAGAP
3.88925e-182	2.26541	0.401	0.048	6.06878e-178	T cells	ENSSSCG00000037775
2.49117e-176	1.88454	0.964	0.792	3.88723e-172	T cells	ENSSSCG00000033734
3.68625e-176	1.68479	0.843	0.272	5.75203e-172	T cells	SRGN
1.84393e-134	1.57768	0.758	0.289	2.87727e-130	T cells	ENSSSCG00000024973
5.28245e-130	1.33158	0.731	0.252	8.24274e-126	T cells	ADGRE5
2.22457e-111	1.41068	0.723	0.309	3.47122e-107	T cells	ENSSSCG00000016758
6.54994e-84	1.38257	0.876	0.59	1.02205e-79	T cells	ENSSSCG00000037142
8.95414e-83	1.22718	0.725	0.355	1.3972e-78	T cells	TNFAIP3
9.58902e-77	1.28117	0.654	0.32	1.49627e-72	T cells	HMGB2
0	3.27808	0.953	0.474	0	Smooth muscle cells	ACTA2
0	3.27045	0.966	0.401	0	Smooth muscle cells	ITIH4
0	2.87992	0.838	0.113	0	Smooth muscle cells	MYH11
0	2.87222	0.989	0.581	0	Smooth muscle cells	TAGLN
0	2.7694	0.959	0.375	0	Smooth muscle cells	TPM1
0	2.73516	0.891	0.185	0	Smooth muscle cells	TPM2
0	2.61731	0.679	0.104	0	Smooth muscle cells	RGS5
0	2.52179	0.887	0.224	0	Smooth muscle cells	MYL9
0	2.25652	0.851	0.34	0	Smooth muscle cells	DSTN
0	2.10372	0.802	0.204	0	Smooth muscle cells	RASD1
0	2.08211	0.681	0.079	0	Smooth muscle cells	CNN1
0	2.06752	0.832	0.06	0	Smooth muscle cells	FHL5
0	2.05105	0.945	0.475	0	Smooth muscle cells	SPARCL1
0	1.96458	0.874	0.463	0	Smooth muscle cells	FLNA
0	1.91562	0.646	0.194	0	Smooth muscle cells	RGS16
0	1.89531	0.589	0.122	0	Smooth muscle cells	CCL19
0	1.87003	0.975	0.573	0	Smooth muscle cells	CALD1
0	1.75518	0.802	0.133	0	Smooth muscle cells	SYNPO2
0	1.7551	0.523	0.085	0	Smooth muscle cells	GJA4
0	1.73512	0.753	0.182	0	Smooth muscle cells	PPP1R14A
0	1.73096	0.835	0.447	0	Smooth muscle cells	CSRP1
0	1.70845	0.732	0.065	0	Smooth muscle cells	RCAN2
0	1.69735	0.692	0.078	0	Smooth muscle cells	CKB
0	1.64365	0.765	0.068	0	Smooth muscle cells	NOTCH3
0	1.63895	0.792	0.217	0	Smooth muscle cells	MYLK
0	1.636	0.992	0.819	0	Smooth muscle cells	IGFBP7
0	1.63548	0.612	0.091	0	Smooth muscle cells	RASL11A
0	1.62434	0.675	0.168	0	Smooth muscle cells	SORBS2
0	1.60831	0.594	0.182	0	Smooth muscle cells	RRAD
0	1.57725	0.655	0.133	0	Smooth muscle cells	ADIRF
0	1.56457	0.701	0.082	0	Smooth muscle cells	GPER1
0	1.53194	0.725	0.322	0	Smooth muscle cells	ADAMTS4
0	1.52993	0.686	0.104	0	Smooth muscle cells	EDNRB
0	1.45105	0.617	0.031	0	Smooth muscle cells	RERGL
0	1.43413	0.784	0.279	0	Smooth muscle cells	COL18A1
0	1.42997	0.647	0.135	0	Smooth muscle cells	TINAGL1
0	1.41126	0.582	0.128	0	Smooth muscle cells	TGFB3
0	1.38375	0.643	0.173	0	Smooth muscle cells	WFDC1
0	1.3706	0.691	0.173	0	Smooth muscle cells	COX4I2
0	1.33628	0.603	0.059	0	Smooth muscle cells	ENSSSCG00000033009
0	1.32981	0.724	0.252	0	Smooth muscle cells	NR4A3
0	1.28707	0.948	0.87	0	Smooth muscle cells	MYL6
0	1.28419	0.774	0.35	0	Smooth muscle cells	ENSSSCG00000007609
0	1.26161	0.559	0.037	0	Smooth muscle cells	LMOD1
0	1.23635	0.341	0.025	0	Smooth muscle cells	ACTG2
0	1.22204	0.654	0.184	0	Smooth muscle cells	MAP3K20
0	1.20897	0.767	0.552	0	Smooth muscle cells	CYCS
0	1.19138	0.705	0.258	0	Smooth muscle cells	ID4
0	1.19003	0.883	0.523	0	Smooth muscle cells	FXYD1
0	1.18718	0.637	0.197	0	Smooth muscle cells	OLFML2A
0	4.58135	0.612	0.051	0	Macrophages	C4BPA
0	3.3426	0.74	0.035	0	Macrophages	C1QA
0	3.31425	0.751	0.03	0	Macrophages	C1QB
0	3.21698	0.332	0.008	0	Macrophages	CCL11
0	3.06956	0.474	0.008	0	Macrophages	CD209
0	2.9662	0.713	0.023	0	Macrophages	C1QC
0	2.91705	0.491	0.035	0	Macrophages	CCL3L1
0	2.84941	0.55	0.009	0	Macrophages	ENSSSCG00000031640
0	2.43986	0.834	0.006	0	Macrophages	ENSSSCG00000006350
0	2.27898	0.917	0.085	0	Macrophages	ENSSSCG00000036618
0	2.10449	0.893	0.068	0	Macrophages	TYROBP
0	1.99798	0.82	0.04	0	Macrophages	CSF1R
0	1.9905	0.948	0.086	0	Macrophages	FCER1G
0	1.91787	0.865	0.103	0	Macrophages	CD83
0	1.86794	0.336	0.003	0	Macrophages	ENSSSCG00000039214
0	1.84042	0.599	0.037	0	Macrophages	GPR183
0	1.83817	0.336	0.01	0	Macrophages	CTSL
0	1.83307	0.619	0.029	0	Macrophages	CD68
0	1.83127	0.644	0.059	0	Macrophages	BCL2A1
0	1.72456	0.862	0.077	0	Macrophages	CD53
0	1.66423	0.737	0.07	0	Macrophages	PHACTR1
0	1.64833	0.478	0.006	0	Macrophages	ENSSSCG00000033457
0	1.64009	0.799	0.066	0	Macrophages	ENSSSCG00000033909
0	1.61601	0.419	0.016	0	Macrophages	LYVE1
0	1.60834	0.682	0.05	0	Macrophages	RGS1
0	1.56216	0.758	0.06	0	Macrophages	GMFG
0	1.52967	0.294	0.008	0	Macrophages	LYZ
0	1.51331	0.574	0.009	0	Macrophages	MRC1
0	1.43127	0.536	0.002	0	Macrophages	CD163
0	1.42421	0.595	0.019	0	Macrophages	C5AR1
1.30792e-238	2.20812	0.976	0.272	2.04088e-234	Macrophages	SRGN
1.5429e-229	1.67593	0.27	0.013	2.40754e-225	Macrophages	CXCL8
3.11492e-168	2.13017	0.509	0.078	4.86052e-164	Macrophages	ENSSSCG00000035736
2.92652e-166	2.34439	0.927	0.384	4.56655e-162	Macrophages	FOLR1
3.85442e-158	2.27165	0.993	0.934	6.01444e-154	Macrophages	CST3
7.30843e-148	1.56128	0.554	0.101	1.14041e-143	Macrophages	INSIG1
3.49457e-144	2.82532	0.723	0.21	5.45292e-140	Macrophages	CCL14
1.5197e-131	1.41286	0.592	0.134	2.37134e-127	Macrophages	CD14
2.45485e-113	1.79487	0.969	0.593	3.83054e-109	Macrophages	CD74
1.30117e-109	2.09541	0.917	0.507	2.03034e-105	Macrophages	ENSSSCG00000001456
2.28317e-108	1.64318	0.886	0.452	3.56265e-104	Macrophages	RGCC
2.34724e-108	2.0166	0.647	0.204	3.66264e-104	Macrophages	PEPD
9.22432e-106	1.45281	0.872	0.421	1.43936e-101	Macrophages	MARCKS
2.01864e-103	1.91785	0.9	0.455	3.14988e-99	Macrophages	SLA-DQB1
2.69627e-92	1.82358	0.893	0.47	4.20726e-88	Macrophages	ENSSSCG00000001455
1.39724e-91	2.14608	0.858	0.449	2.18026e-87	Macrophages	HLA-DRA
3.0266e-87	1.4018	0.536	0.143	4.72271e-83	Macrophages	S100A4
1.53421e-82	1.46057	0.671	0.277	2.39399e-78	Macrophages	LGMN
1.09448e-77	2.16013	0.858	0.652	1.70783e-73	Macrophages	ENSSSCG00000029160
4.7005e-63	1.57454	0.782	0.503	7.33465e-59	Macrophages	DNAJB1
0	3.23377	0.979	0.071	0	B cells	FCER1G
0	2.79408	0.93	0.054	0	B cells	TYROBP
0	2.64062	0.905	0.072	0	B cells	ENSSSCG00000036618
0	2.46033	0.856	0.052	0	B cells	ENSSSCG00000033909
0	2.39904	0.796	0.045	0	B cells	AIF1
0	2.34062	0.761	0.016	0	B cells	CD300C
0	2.31909	0.767	0.054	0	B cells	HPGD
0	2.29296	0.802	0.043	0	B cells	BCL2A1
0	2.12229	0.802	0.013	0	B cells	ENSSSCG00000026653
0	2.11627	0.901	0.241	0	B cells	ADGRE5
0	2.10629	0.825	0.093	0	B cells	CD83
0	1.9683	0.753	0.03	0	B cells	CSF1R
0	1.95838	0.776	0.082	0	B cells	ALOX5AP
0	1.85137	0.722	0.026	0	B cells	CD37
0	1.81543	0.724	0.05	0	B cells	GMFG
0	1.75772	0.761	0.069	0	B cells	CD53
0	1.74698	0.535	0.025	0	B cells	PLEK
0	1.67633	0.634	0.034	0	B cells	CYTIP
0	1.64728	0.813	0.181	0	B cells	LAPTM5
0	1.53139	0.512	0.02	0	B cells	ENSSSCG00000034555
0	1.4604	0.516	0.005	0	B cells	TBXAS1
0	1.43232	0.675	0.049	0	B cells	PTPRC
0	1.41874	0.562	0.028	0	B cells	SPI1
0	1.39546	0.551	0.017	0	B cells	ITGAL
0	1.38029	0.607	0.069	0	B cells	LYN
0	1.34838	0.57	0.069	0	B cells	LAT2
0	1.34692	0.298	0.004	0	B cells	FCN1
3.02031e-244	1.84385	0.848	0.266	4.71289e-240	B cells	SRGN
8.32022e-235	1.9094	0.868	0.377	1.29829e-230	B cells	FOLR1
2.69079e-228	1.35653	0.35	0.037	4.19871e-224	B cells	CSF2RB
9.68369e-228	1.91039	0.928	0.565	1.51104e-223	B cells	GPX1
1.58859e-224	1.44317	0.782	0.237	2.47883e-220	B cells	ARHGDIB
1.07951e-216	2.07986	0.885	0.463	1.68446e-212	B cells	ENSSSCG00000001455
3.03945e-209	2.13289	0.87	0.449	4.74276e-205	B cells	SLA-DQB1
2.05653e-204	2.06467	0.881	0.501	3.20902e-200	B cells	ENSSSCG00000001456
1.56988e-203	2.17836	0.858	0.442	2.44964e-199	B cells	HLA-DRA
9.84016e-200	1.41304	0.681	0.196	1.53546e-195	B cells	SLA-DMB
1.59065e-194	1.56489	0.292	0.029	2.48204e-190	B cells	C1QC
5.66029e-186	1.84792	0.891	0.59	8.83231e-182	B cells	CD74
1.49082e-182	1.33965	0.679	0.206	2.32628e-178	B cells	SLA-DMA
1.60679e-177	1.33698	0.965	0.962	2.50723e-173	B cells	B2M
5.27413e-159	1.99734	0.294	0.037	8.22975e-155	B cells	C1QB
7.17448e-158	1.52458	0.774	0.371	1.11951e-153	B cells	CTSS
5.97237e-157	1.75532	0.737	0.305	9.31929e-153	B cells	SGK1
1.08263e-153	1.85313	0.305	0.041	1.68933e-149	B cells	C1QA
1.23995e-150	1.3942	0.724	0.305	1.93482e-146	B cells	ENSSSCG00000016758
3.18118e-130	1.33685	0.846	0.447	4.96392e-126	B cells	RGCC
7.55004e-110	1.34181	0.416	0.108	1.17811e-105	B cells	HMOX1
1.46233e-84	1.35022	0.516	0.203	2.28183e-80	B cells	RGS2
1.61483e-45	1.44015	0.755	0.653	2.51978e-41	B cells	ENSSSCG00000029160
0	2.51767	0.971	0.529	0	Endothelial cells	FABP5
0	2.31663	0.909	0.312	0	Endothelial cells	APOA1
0	2.2427	0.691	0.149	0	Endothelial cells	ACKR1
0	2.20635	0.941	0.202	0	Endothelial cells	PECAM1
0	2.06084	0.773	0.134	0	Endothelial cells	ENSSSCG00000004572
0	2.02671	0.881	0.256	0	Endothelial cells	ENSSSCG00000032591
0	1.89992	0.584	0.095	0	Endothelial cells	CCL26
0	1.81878	0.813	0.091	0	Endothelial cells	VWF
0	1.81758	0.477	0.074	0	Endothelial cells	ENSSSCG00000006286
0	1.81053	0.944	0.56	0	Endothelial cells	FABP4
0	1.74245	0.776	0.147	0	Endothelial cells	PLVAP
0	1.74065	0.654	0.077	0	Endothelial cells	STC1
0	1.73189	0.957	0.505	0	Endothelial cells	RAMP2
0	1.72206	0.875	0.184	0	Endothelial cells	CLEC14A
0	1.69909	0.686	0.092	0	Endothelial cells	FAM167B
0	1.59388	0.817	0.161	0	Endothelial cells	CAVIN2
0	1.56078	0.77	0.195	0	Endothelial cells	ENSSSCG00000033190
0	1.55247	0.71	0.107	0	Endothelial cells	ITM2A
0	1.54161	0.606	0.075	0	Endothelial cells	FCN2
0	1.5047	0.792	0.292	0	Endothelial cells	ISG15
0	1.50115	0.779	0.149	0	Endothelial cells	CALCRL
0	1.43302	0.868	0.418	0	Endothelial cells	ENSSSCG00000032436
0	1.42231	0.62	0.186	0	Endothelial cells	MT2A
0	1.41932	0.783	0.143	0	Endothelial cells	CD93
0	1.40757	0.669	0.203	0	Endothelial cells	ENSSSCG00000015405
0	1.38557	0.729	0.093	0	Endothelial cells	EGFL7
0	1.37151	0.902	0.473	0	Endothelial cells	TM4SF1
0	1.31966	0.783	0.257	0	Endothelial cells	ENSSSCG00000009633
0	1.3142	0.73	0.118	0	Endothelial cells	S1PR1
0	1.2864	0.535	0.067	0	Endothelial cells	DEPP1
0	1.27665	0.684	0.059	0	Endothelial cells	ENSSSCG00000014351
0	1.27416	0.656	0.039	0	Endothelial cells	ADGRL4
0	1.27403	0.699	0.089	0	Endothelial cells	TSPAN13
0	1.26664	0.703	0.063	0	Endothelial cells	CDH5
0	1.25864	0.773	0.391	0	Endothelial cells	IL6
0	1.23781	0.638	0.046	0	Endothelial cells	PTPRB
0	1.23179	0.557	0.043	0	Endothelial cells	SOX18
0	1.13538	0.675	0.139	0	Endothelial cells	TNFSF10
0	1.13232	0.611	0.09	0	Endothelial cells	IFIT1
0	1.13095	0.623	0.15	0	Endothelial cells	SPRY1
0	1.11132	0.669	0.089	0	Endothelial cells	ENSSSCG00000006418
0	1.10415	0.563	0.036	0	Endothelial cells	CHP2
0	1.09615	0.507	0.043	0	Endothelial cells	ENSSSCG00000016548
0	1.07089	0.791	0.309	0	Endothelial cells	ICAM1
0	1.06859	0.595	0.137	0	Endothelial cells	IL33
0	1.05839	0.581	0.048	0	Endothelial cells	LRRC70
0	1.05802	0.857	0.473	0	Endothelial cells	IFI6
0	1.05674	0.658	0.135	0	Endothelial cells	MDK
0	1.04813	0.643	0.122	0	Endothelial cells	BST2
0	1.04134	0.71	0.214	0	Endothelial cells	RHOJ
0	4.45258	0.936	0.029	0	Beige adipocytes	CCL21
0	2.59277	0.871	0.004	0	Beige adipocytes	MMRN1
0	2.45777	0.743	0.015	0	Beige adipocytes	ENSSSCG00000031023
0	2.36597	0.607	0.019	0	Beige adipocytes	LYVE1
0	1.26078	0.593	0.004	0	Beige adipocytes	TBX1
0	1.20046	0.621	0.013	0	Beige adipocytes	PARD6G
0	1.11664	0.579	0.009	0	Beige adipocytes	GPM6A
0	0.961792	0.407	0.009	0	Beige adipocytes	ACP5
4.5933e-299	1.12754	0.614	0.03	7.16739e-295	Beige adipocytes	TFPI
8.34431e-276	1.09894	0.564	0.028	1.30205e-271	Beige adipocytes	REEP1
2.7675e-273	0.897622	0.486	0.02	4.31841e-269	Beige adipocytes	PTGER2
1.39995e-257	1.42226	0.571	0.031	2.18449e-253	Beige adipocytes	PROX1
5.14667e-240	1.64516	0.793	0.07	8.03086e-236	Beige adipocytes	ENSSSCG00000003451
7.00699e-143	1.19851	0.671	0.081	1.09337e-138	Beige adipocytes	NR2F1
1.6137e-103	1.79348	0.821	0.179	2.51802e-99	Beige adipocytes	CCN3
4.00245e-91	1.79882	0.957	0.35	6.24543e-87	Beige adipocytes	CAVIN2
4.17049e-86	0.868195	0.493	0.07	6.50764e-82	Beige adipocytes	GYPC
1.61285e-85	1.048	0.593	0.101	2.51669e-81	Beige adipocytes	SEMA3D
1.65314e-82	1.73169	0.864	0.312	2.57956e-78	Beige adipocytes	ENSSSCG00000008137
4.28483e-79	1.56991	0.921	0.356	6.68605e-75	Beige adipocytes	RHOJ
9.24591e-76	1.79037	0.843	0.288	1.44273e-71	Beige adipocytes	RCAN1
9.54642e-75	1.21501	0.779	0.214	1.48962e-70	Beige adipocytes	IPO11
1.03008e-62	1.17128	0.807	0.28	1.60734e-58	Beige adipocytes	GALNT1
1.7091e-61	0.931985	0.571	0.125	2.66688e-57	Beige adipocytes	MAP3K1
1.04586e-60	0.89373	0.457	0.08	1.63196e-56	Beige adipocytes	HOMER1
6.92484e-59	1.0524	0.786	0.282	1.08055e-54	Beige adipocytes	HSD3B7
1.19649e-54	1.15397	0.743	0.241	1.86701e-50	Beige adipocytes	ENSSSCG00000014351
1.01938e-51	1.06945	0.957	0.797	1.59065e-47	Beige adipocytes	CD9
1.70545e-49	1.20631	0.85	0.387	2.66118e-45	Beige adipocytes	CKS2
3.75439e-48	1.0963	0.986	0.812	5.85836e-44	Beige adipocytes	EMP1
8.92341e-48	1.10822	0.936	0.654	1.39241e-43	Beige adipocytes	ENSSSCG00000029160
2.30101e-46	1.16178	0.814	0.338	3.59049e-42	Beige adipocytes	APOLD1
3.28647e-43	0.905421	0.714	0.272	5.12821e-39	Beige adipocytes	ENSSSCG00000014060
2.64796e-42	0.966702	0.55	0.154	4.13188e-38	Beige adipocytes	GGT5
3.11961e-42	0.914501	0.614	0.196	4.86784e-38	Beige adipocytes	NFATC2
1.53798e-41	0.868291	0.643	0.2	2.39987e-37	Beige adipocytes	LAPTM5
4.79092e-40	0.97295	0.764	0.31	7.47575e-36	Beige adipocytes	NR2F2
7.47034e-39	1.22012	0.95	0.823	1.16567e-34	Beige adipocytes	TUBA1B
9.45969e-39	1.16328	0.721	0.343	1.47609e-34	Beige adipocytes	ENSSSCG00000040056
3.04555e-37	1.15113	0.907	0.595	4.75228e-33	Beige adipocytes	ENSSSCG00000037142
5.99357e-37	0.880722	0.7	0.271	9.35236e-33	Beige adipocytes	TCN2
2.87215e-36	0.969356	0.95	0.756	4.4817e-32	Beige adipocytes	SLC38A2
2.62946e-35	1.10193	0.9	0.596	4.103e-31	Beige adipocytes	PRSS23
4.33112e-35	0.849089	0.871	0.527	6.75828e-31	Beige adipocytes	CAV2
1.32512e-33	0.944285	0.9	0.588	2.06772e-29	Beige adipocytes	MAFF
2.45143e-32	0.868114	0.521	0.177	3.82521e-28	Beige adipocytes	MDFIC
3.56984e-32	0.878314	0.786	0.416	5.57038e-28	Beige adipocytes	RAB11A
4.25333e-30	0.91398	0.571	0.22	6.6369e-26	Beige adipocytes	OSMR
8.54192e-29	0.90809	0.771	0.442	1.33288e-24	Beige adipocytes	PLPP1
1.19104e-27	0.870934	0.643	0.287	1.8585e-23	Beige adipocytes	TGFB2

## Sheet: 10X_Adipose-V
p_val	avg_logFC	pct.1	pct.2	p_val_adj	cluster	gene
0	3.6205	0.412	0.13	0	T cells	GNLY
0	2.91474	0.691	0.161	0	T cells	CCL5
0	2.5933	0.725	0.041	0	T cells	CTSW
0	2.5664	0.828	0.071	0	T cells	CXCR4
0	2.45154	0.699	0.051	0	T cells	GPR183
0	2.44077	0.757	0.05	0	T cells	CD52
0	2.29208	0.702	0.026	0	T cells	ENSSSCG00000033721
0	2.22749	0.728	0.083	0	T cells	S100A4
0	2.21545	0.499	0.019	0	T cells	GZMB
0	2.19007	0.67	0.017	0	T cells	CD3E
0	2.14629	0.512	0.021	0	T cells	KLRK1
0	2.05055	0.524	0.015	0	T cells	ENSSSCG00000029596
0	2.0223	0.407	0.072	0	T cells	ENSSSCG00000037775
0	2.02122	0.804	0.068	0	T cells	PTPRC
0	2.00882	0.8	0.063	0	T cells	RAC2
0	1.92489	0.375	0.013	0	T cells	GZMA.1
0	1.89522	0.509	0.017	0	T cells	ENSSSCG00000037885
0	1.88581	0.63	0.018	0	T cells	CD2
0	1.82427	0.614	0.016	0	T cells	CD3G
0	1.82402	0.448	0.012	0	T cells	CRTAM
0	1.72943	0.626	0.052	0	T cells	CYTIP
0	1.72699	0.826	0.212	0	T cells	LAPTM5
0	1.68117	0.716	0.115	0	T cells	ENSSSCG00000036618
0	1.67879	0.802	0.118	0	T cells	CD53
0	1.65465	0.584	0.088	0	T cells	RGS1
0	1.63018	0.888	0.42	0	T cells	ENSSSCG00000037142
0	1.62997	0.682	0.061	0	T cells	LCP1
0	1.60321	0.509	0.04	0	T cells	NKG7
0	1.59221	0.298	0.012	0	T cells	XCL1
0	1.59219	0.575	0.03	0	T cells	CORO1A
0	1.59143	0.971	0.775	0	T cells	ENSSSCG00000033734
0	1.54141	0.901	0.327	0	T cells	SRGN
0	1.502	0.501	0.01	0	T cells	CD3D
0	1.49196	0.389	0.009	0	T cells	PRF1
0	1.4548	0.565	0.111	0	T cells	STK17B
0	1.44626	0.453	0.009	0	T cells	TRAT1
0	1.44436	0.785	0.381	0	T cells	ENSSSCG00000016758
0	1.43122	0.475	0.055	0	T cells	TUBA4A
0	1.40888	0.718	0.211	0	T cells	ARHGDIB
0	1.40209	0.477	0.009	0	T cells	CST7
0	1.31203	0.609	0.233	0	T cells	ENSSSCG00000024973
0	1.30107	0.258	0.008	0	T cells	IL7R
0	1.27824	0.45	0.032	0	T cells	HCST
0	1.27444	0.331	0.05	0	T cells	CD69
0	1.23016	0.404	0.015	0	T cells	RUNX3
0	1.21689	0.37	0.01	0	T cells	IL2RB
0	1.20213	0.834	0.404	0	T cells	CREM
0	1.20192	0.433	0.031	0	T cells	PTPRCAP
0	1.19722	0.991	0.937	0	T cells	HSP90AA1
0	1.1656	0.662	0.25	0	T cells	ADGRE5
0	2.10148	0.991	0.731	0	Endothelial cells	FABP5
0	1.89828	0.895	0.382	0	Endothelial cells	APOA1
0	1.87975	0.905	0.432	0	Endothelial cells	ENSSSCG00000032591
0	1.8526	0.773	0.211	0	Endothelial cells	ENSSSCG00000004572
0	1.65073	0.922	0.389	0	Endothelial cells	RAMP2
0	1.64658	0.872	0.233	0	Endothelial cells	PECAM1
0	1.61965	0.495	0.116	0	Endothelial cells	ACKR1
0	1.61809	0.478	0.114	0	Endothelial cells	ENSSSCG00000006286
0	1.51781	0.843	0.349	0	Endothelial cells	ENSSSCG00000032436
0	1.48823	0.685	0.303	0	Endothelial cells	MT2A
0	1.47072	0.772	0.157	0	Endothelial cells	VWF
0	1.46095	0.554	0.097	0	Endothelial cells	STC1
0	1.45449	0.745	0.211	0	Endothelial cells	PLVAP
0	1.44913	0.602	0.123	0	Endothelial cells	FAM167B
0	1.42358	0.595	0.143	0	Endothelial cells	DEPP1
0	1.39831	0.956	0.603	0	Endothelial cells	EMP1
0	1.37402	0.749	0.163	0	Endothelial cells	CAVIN2
0	1.35159	0.779	0.432	0	Endothelial cells	IL6
0	1.34463	0.854	0.397	0	Endothelial cells	TM4SF1
0	1.32669	0.813	0.312	0	Endothelial cells	CLEC3B
0	1.30763	0.594	0.113	0	Endothelial cells	ENSSSCG00000033190
0	1.30227	0.724	0.185	0	Endothelial cells	CLEC2B
0	1.29578	0.686	0.389	0	Endothelial cells	FABP4
0	1.28186	0.738	0.166	0	Endothelial cells	CLEC14A
0	1.27284	0.587	0.196	0	Endothelial cells	ENSSSCG00000015405
0	1.21883	0.649	0.11	0	Endothelial cells	CDH5
0	1.21621	0.622	0.099	0	Endothelial cells	ENSSSCG00000014351
0	1.21532	0.707	0.174	0	Endothelial cells	S1PR1
0	1.20744	0.632	0.128	0	Endothelial cells	TSPAN13
0	1.10973	0.679	0.164	0	Endothelial cells	CD93
0	1.08911	0.261	0.043	0	Endothelial cells	GPIHBP1
0	1.08336	0.758	0.281	0	Endothelial cells	ENSSSCG00000009633
0	1.06532	0.819	0.371	0	Endothelial cells	TCF4
0	1.05751	0.985	0.629	0	Endothelial cells	ENSSSCG00000035293
0	1.0501	0.546	0.11	0	Endothelial cells	ITM2A
0	1.04965	0.548	0.095	0	Endothelial cells	FMO1
0	1.04126	0.437	0.07	0	Endothelial cells	EDN1
0	1.02027	0.948	0.662	0	Endothelial cells	YBX3
0	1.01084	0.61	0.121	0	Endothelial cells	IPO11
0	1.00889	0.831	0.455	0	Endothelial cells	CAV1
0	1.00796	0.542	0.074	0	Endothelial cells	ADGRL4
0	1.0069	0.506	0.07	0	Endothelial cells	PTPRB
0	1.00512	0.61	0.206	0	Endothelial cells	SPRY1
0	1.00032	0.776	0.315	0	Endothelial cells	ENSSSCG00000003079
0	0.996812	0.583	0.1	0	Endothelial cells	EMCN
0	0.983013	0.61	0.179	0	Endothelial cells	MTUS1
0	0.981671	0.49	0.166	0	Endothelial cells	SLC9A3R2
0	0.977841	0.573	0.191	0	Endothelial cells	BCR
0	0.97754	0.82	0.412	0	Endothelial cells	ETS2
0	0.965464	0.605	0.146	0	Endothelial cells	ENSSSCG00000006581
0	3.41466	0.938	0.116	0	Mesenchymal cells	DCN
0	3.32761	0.971	0.318	0	Mesenchymal cells	COL1A1
0	3.1936	0.923	0.344	0	Mesenchymal cells	COL3A1
0	3.11543	0.909	0.216	0	Mesenchymal cells	COL1A2
0	2.36752	0.776	0.134	0	Mesenchymal cells	COL14A1
0	2.36153	0.936	0.637	0	Mesenchymal cells	GSN
0	2.35682	0.913	0.195	0	Mesenchymal cells	ENSSSCG00000022506
0	2.35353	0.797	0.107	0	Mesenchymal cells	SERPINF1
0	2.24299	0.696	0.039	0	Mesenchymal cells	LUM
0	2.19203	0.697	0.108	0	Mesenchymal cells	MFAP5
0	2.12569	0.717	0.054	0	Mesenchymal cells	EFEMP1
0	2.1158	0.737	0.054	0	Mesenchymal cells	OGN
0	2.07273	0.548	0.076	0	Mesenchymal cells	MFAP4
0	2.06784	0.392	0.131	0	Mesenchymal cells	APOD
0	2.04408	0.723	0.083	0	Mesenchymal cells	CCDC80
0	2.03221	0.88	0.465	0	Mesenchymal cells	SPARC
0	2.02332	0.75	0.152	0	Mesenchymal cells	PCOLCE
0	1.94079	0.651	0.075	0	Mesenchymal cells	FBLN5
0	1.92521	0.77	0.22	0	Mesenchymal cells	C1S
0	1.92461	0.472	0.049	0	Mesenchymal cells	IGFBP6
0	1.92074	0.711	0.083	0	Mesenchymal cells	COL6A3
0	1.88019	0.569	0.06	0	Mesenchymal cells	LOX
0	1.85775	0.552	0.108	0	Mesenchymal cells	APOE
0	1.85751	0.965	0.681	0	Mesenchymal cells	MGP
0	1.75751	0.657	0.149	0	Mesenchymal cells	RARRES2
0	1.73967	0.433	0.038	0	Mesenchymal cells	F3
0	1.72717	0.328	0.019	0	Mesenchymal cells	AGT
0	1.71691	0.557	0.049	0	Mesenchymal cells	FBLN1
0	1.71404	0.611	0.024	0	Mesenchymal cells	ADGRD1
0	1.71209	0.585	0.026	0	Mesenchymal cells	ABCA6
0	1.6844	0.568	0.068	0	Mesenchymal cells	GPC3
0	1.64746	0.768	0.309	0	Mesenchymal cells	C1R
0	1.64269	0.846	0.413	0	Mesenchymal cells	SERPING1
0	1.63106	0.611	0.034	0	Mesenchymal cells	SOD3
0	1.61979	0.548	0.042	0	Mesenchymal cells	ENSSSCG00000023611
0	1.58217	0.711	0.348	0	Mesenchymal cells	CCN2
0	1.5662	0.635	0.122	0	Mesenchymal cells	ECM2
0	1.508	0.372	0.018	0	Mesenchymal cells	DPT
0	1.48911	0.499	0.031	0	Mesenchymal cells	ABCA9
0	1.46849	0.853	0.62	0	Mesenchymal cells	CFD
0	1.4635	0.69	0.258	0	Mesenchymal cells	PRSS23
0	1.45691	0.529	0.067	0	Mesenchymal cells	SELENBP1
0	1.42982	0.46	0.026	0	Mesenchymal cells	NTRK2
0	1.42348	0.69	0.247	0	Mesenchymal cells	MMP2
0	1.40663	0.299	0.035	0	Mesenchymal cells	C3
0	1.3993	0.431	0.017	0	Mesenchymal cells	SFRP2
0	1.37341	0.53	0.05	0	Mesenchymal cells	NID1
0	1.37199	0.505	0.024	0	Mesenchymal cells	THY1
0	1.35409	0.472	0.023	0	Mesenchymal cells	CHRDL1
0	1.34461	0.574	0.108	0	Mesenchymal cells	AEBP1
0	2.83022	0.419	0.023	0	Macrophages	C1QB
0	2.78122	0.408	0.023	0	Macrophages	C1QA
0	2.76716	0.83	0.085	0	Macrophages	BCL2A1
0	2.70043	0.937	0.076	0	Macrophages	TYROBP
0	2.56032	0.907	0.474	0	Macrophages	ENSSSCG00000001456
0	2.52875	0.908	0.481	0	Macrophages	SLA-DQB1
0	2.48342	0.901	0.503	0	Macrophages	HLA-DRA
0	2.4368	0.402	0.037	0	Macrophages	CCL3L1
0	2.39865	0.922	0.272	0	Macrophages	FOLR1
0	2.33836	0.918	0.092	0	Macrophages	FCER1G
0	2.32172	0.39	0.011	0	Macrophages	C1QC
0	2.31588	0.43	0.042	0	Macrophages	CXCL8
0	2.20952	0.821	0.11	0	Macrophages	CD83
0	2.11918	0.72	0.037	0	Macrophages	PLEK
0	2.04064	0.816	0.094	0	Macrophages	ENSSSCG00000033909
0	2.00297	0.329	0.013	0	Macrophages	ENSSSCG00000039214
0	1.99925	0.914	0.296	0	Macrophages	MARCKS
0	1.91694	0.917	0.153	0	Macrophages	ENSSSCG00000036618
0	1.91093	0.966	0.371	0	Macrophages	SRGN
0	1.89393	0.876	0.462	0	Macrophages	ENSSSCG00000001455
0	1.86121	0.713	0.021	0	Macrophages	AIF1
0	1.85072	0.943	0.695	0	Macrophages	CD74
0	1.84806	0.698	0.008	0	Macrophages	CSF1R
0	1.83451	0.273	0.008	0	Macrophages	ENSSSCG00000033457
0	1.75986	0.583	0.012	0	Macrophages	CD300C
0	1.60908	0.557	0.049	0	Macrophages	PHACTR1
0	1.52395	0.829	0.275	0	Macrophages	ADGRE5
0	1.49627	0.354	0.007	0	Macrophages	ENSSSCG00000006350
0	1.45142	0.975	0.827	0	Macrophages	BTG1
0	1.40007	0.658	0.073	0	Macrophages	GMFG
0	1.36105	0.84	0.172	0	Macrophages	CD53
0	1.31938	0.719	0.213	0	Macrophages	GRB2
0	1.30676	0.362	0.008	0	Macrophages	C5AR1
0	1.29092	0.464	0.009	0	Macrophages	EBI3
0	1.28429	0.479	0.033	0	Macrophages	CD86
0	1.23426	0.551	0.047	0	Macrophages	ALOX5AP
0	1.22881	0.501	0.02	0	Macrophages	ENSSSCG00000026653
0	1.18668	0.255	0.02	0	Macrophages	SLAMF7
0	1.16255	0.847	0.262	0	Macrophages	LAPTM5
0	1.13816	0.494	0.017	0	Macrophages	SPI1
0	1.13013	0.583	0.14	0	Macrophages	SLA-DMB
0	1.11022	0.319	0.018	0	Macrophages	TNF
3.43451e-305	1.1397	0.368	0.052	5.44405e-301	Macrophages	CD14
3.02779e-299	1.12279	0.528	0.116	4.79934e-295	Macrophages	IFI30
2.76443e-281	2.24111	0.977	0.805	4.38189e-277	Macrophages	CST3
3.13716e-269	1.61932	0.805	0.354	4.97272e-265	Macrophages	SGK1
2.61309e-248	1.2523	0.77	0.341	4.142e-244	Macrophages	CTSS
2.38818e-206	1.23417	0.796	0.418	3.7855e-202	Macrophages	REL
9.19859e-180	1.17335	0.763	0.409	1.45807e-175	Macrophages	CFLAR
2.69932e-165	1.16802	0.845	0.585	4.27869e-161	Macrophages	GPX1
0	3.33178	0.949	0.37	0	Smooth muscle cells	ITIH4
0	3.26838	0.92	0.337	0	Smooth muscle cells	ACTA2
0	2.95982	0.775	0.107	0	Smooth muscle cells	MYH11
0	2.67297	0.837	0.158	0	Smooth muscle cells	TPM2
0	2.66399	0.925	0.318	0	Smooth muscle cells	TPM1
0	2.54709	0.865	0.217	0	Smooth muscle cells	MYL9
0	2.51796	0.974	0.603	0	Smooth muscle cells	TAGLN
0	2.17695	0.761	0.227	0	Smooth muscle cells	DSTN
0	2.12182	0.654	0.062	0	Smooth muscle cells	CNN1
0	2.05563	0.49	0.076	0	Smooth muscle cells	RGS5
0	1.96848	0.809	0.324	0	Smooth muscle cells	FLNA
0	1.93524	0.637	0.113	0	Smooth muscle cells	GJA4
0	1.91671	0.682	0.191	0	Smooth muscle cells	RGS16
0	1.90806	0.716	0.105	0	Smooth muscle cells	PPP1R14A
0	1.89697	0.727	0.12	0	Smooth muscle cells	MYLK
0	1.84275	0.725	0.07	0	Smooth muscle cells	RCAN2
0	1.83128	0.958	0.426	0	Smooth muscle cells	CALD1
0	1.82003	0.663	0.197	0	Smooth muscle cells	RRAD
0	1.81927	0.884	0.279	0	Smooth muscle cells	FXYD1
0	1.80665	0.913	0.392	0	Smooth muscle cells	SPARCL1
0	1.7641	0.716	0.109	0	Smooth muscle cells	EDNRB
0	1.71532	0.714	0.234	0	Smooth muscle cells	RASD1
0	1.64846	0.77	0.419	0	Smooth muscle cells	CSRP1
0	1.64334	0.729	0.115	0	Smooth muscle cells	SYNPO2
0	1.62317	0.658	0.103	0	Smooth muscle cells	CKB
0	1.61565	0.544	0.107	0	Smooth muscle cells	CCL19
0	1.60689	0.47	0.035	0	Smooth muscle cells	DES
0	1.59555	0.671	0.123	0	Smooth muscle cells	TINAGL1
0	1.58318	0.611	0.097	0	Smooth muscle cells	ADIRF
0	1.57891	0.647	0.043	0	Smooth muscle cells	FHL5
0	1.57743	0.886	0.532	0	Smooth muscle cells	CXCL2
0	1.57078	0.754	0.325	0	Smooth muscle cells	ADAMTS4
0	1.54842	0.628	0.046	0	Smooth muscle cells	NOTCH3
0	1.54585	0.694	0.113	0	Smooth muscle cells	GPER1
0	1.48183	0.56	0.069	0	Smooth muscle cells	TGFB3
0	1.47346	0.556	0.139	0	Smooth muscle cells	RASL11A
0	1.44159	0.602	0.071	0	Smooth muscle cells	COX4I2
0	1.39634	0.52	0.038	0	Smooth muscle cells	IL17B
0	1.38693	0.572	0.173	0	Smooth muscle cells	SORBS2
0	1.38103	0.61	0.142	0	Smooth muscle cells	WFDC1
0	1.36608	0.765	0.271	0	Smooth muscle cells	COL18A1
0	1.36423	0.726	0.268	0	Smooth muscle cells	CRYAB
0	1.35201	0.496	0.066	0	Smooth muscle cells	NEXN
0	1.33514	0.438	0.031	0	Smooth muscle cells	AVPR1A
0	1.32483	0.672	0.154	0	Smooth muscle cells	PDGFRB
0	1.28792	0.505	0.034	0	Smooth muscle cells	RERGL
0	1.28561	0.488	0.091	0	Smooth muscle cells	ISYNA1
0	1.2751	0.662	0.18	0	Smooth muscle cells	ID4
8.55459e-270	1.72743	0.765	0.54	1.35599e-265	Smooth muscle cells	CCL2
1.06085e-208	1.35073	0.602	0.376	1.68155e-204	Smooth muscle cells	BCAS2
0	3.43247	0.906	0.005	0	Mast cells	ENSSSCG00000021222
0	3.1921	0.872	0.021	0	Mast cells	MS4A2
0	2.90846	0.86	0.009	0	Mast cells	FCER1A
0	2.5877	0.789	0.069	0	Mast cells	HPGD
0	2.55343	0.823	0.079	0	Mast cells	LTC4S
0	2.48266	0.728	0.026	0	Mast cells	ENSSSCG00000034555
0	2.46471	0.717	0.029	0	Mast cells	CSF2RB
0	2.38573	0.943	0.124	0	Mast cells	FCER1G
0	2.36442	0.732	0.071	0	Mast cells	KIT
0	2.18686	0.691	0.036	0	Mast cells	ENSSSCG00000026653
0	2.1032	0.532	0.011	0	Mast cells	RAB27B
0	1.64801	0.389	0.003	0	Mast cells	MLPH
0	1.60237	0.392	0.003	0	Mast cells	GCSAML
0	1.56143	0.347	0.002	0	Mast cells	ENSSSCG00000036851
0	1.48727	0.268	0.002	0	Mast cells	IL13
0	1.39234	0.317	0.002	0	Mast cells	HDC
0	1.31657	0.257	0.003	0	Mast cells	FFAR2
1.91059e-277	1.92197	0.615	0.066	3.02848e-273	Mast cells	ALOX5AP
7.39709e-238	2.25926	0.766	0.132	1.17251e-233	Mast cells	CCN3
2.85796e-228	1.86048	0.521	0.056	4.53015e-224	Mast cells	RHOH
1.30207e-193	1.40993	0.313	0.022	2.06392e-189	Mast cells	SUCNR1
2.6973e-180	1.29268	0.287	0.02	4.27548e-176	Mast cells	CASS4
6.40723e-158	1.3475	0.649	0.115	1.01561e-153	Mast cells	TYROBP
1.9912e-155	1.49174	0.426	0.052	3.15626e-151	Mast cells	SAMSN1
5.2724e-153	1.54528	0.57	0.098	8.35728e-149	Mast cells	GMFG
2.32272e-151	1.79548	0.97	0.395	3.68174e-147	Mast cells	SRGN
2.08468e-132	1.64036	0.698	0.16	3.30443e-128	Mast cells	S100A4
2.93721e-128	1.40153	0.532	0.095	4.65577e-124	Mast cells	NKG7
1.59536e-116	1.53935	0.717	0.201	2.5288e-112	Mast cells	CD53
9.35187e-98	1.72715	0.879	0.604	1.48237e-93	Mast cells	SQSTM1
1.02933e-92	1.66727	0.891	0.595	1.63159e-88	Mast cells	GPX1
3.24219e-86	1.346	0.351	0.062	5.1392e-82	Mast cells	LAT
1.57195e-82	1.50262	0.687	0.272	2.49169e-78	Mast cells	ARHGDIB
1.38845e-78	1.48601	0.675	0.281	2.20084e-74	Mast cells	ITM2C
1.23296e-76	2.29007	0.577	0.202	1.95437e-72	Mast cells	ZFAND2A
1.48555e-75	2.10397	0.581	0.215	2.35474e-71	Mast cells	MRPS6
1.61918e-73	1.45442	0.664	0.252	2.56657e-69	Mast cells	PTGS2
9.55821e-69	1.37077	0.494	0.144	1.51507e-64	Mast cells	CD83
2.11312e-68	1.3342	0.928	0.784	3.34951e-64	Mast cells	HSPA8
8.48261e-65	1.41589	0.366	0.083	1.34458e-60	Mast cells	CD69
8.52352e-65	1.37111	0.479	0.153	1.35106e-60	Mast cells	SLC44A1
5.81811e-63	1.30614	0.906	0.745	9.22229e-59	Mast cells	HSPH1
6.92144e-60	1.40943	0.491	0.165	1.09712e-55	Mast cells	TNFAIP8
3.07565e-58	1.41929	0.475	0.162	4.87522e-54	Mast cells	SMIM3
3.62962e-53	1.44823	0.57	0.267	5.75332e-49	Mast cells	PCMT1
3.19982e-51	1.41616	0.513	0.207	5.07203e-47	Mast cells	ENSSSCG00000002917
9.47693e-49	1.45839	0.834	0.673	1.50219e-44	Mast cells	DNAJB1
2.15858e-42	1.79223	0.725	0.576	3.42156e-38	Mast cells	BAG3
3.36565e-39	1.34755	0.668	0.482	5.3349e-35	Mast cells	MYO5A
5.45864e-39	1.33457	0.464	0.208	8.65249e-35	Mast cells	ACSL4
0	4.92562	0.908	0.046	0	Beige adipocytes	CCL21
0	2.60694	0.568	0.021	0	Beige adipocytes	LYVE1
0	2.43075	0.728	0.005	0	Beige adipocytes	MMRN1
0	2.3889	0.38	0.006	0	Beige adipocytes	SCG3
0	2.29038	0.548	0.022	0	Beige adipocytes	ENSSSCG00000031023
0	1.40535	0.596	0.001	0	Beige adipocytes	TBX1
0	1.35911	0.552	0.017	0	Beige adipocytes	GPM6A
0	1.31566	0.36	0.002	0	Beige adipocytes	CLDN11
0	1.27963	0.544	0.011	0	Beige adipocytes	PARD6G
0	1.27044	0.512	0.013	0	Beige adipocytes	PROX1
0	0.949514	0.364	0.001	0	Beige adipocytes	SCN3A
0	0.874506	0.372	0.015	0	Beige adipocytes	REEP1
2.77044e-280	0.849369	0.308	0.013	4.39142e-276	Beige adipocytes	C17orf58
7.56859e-262	0.878792	0.42	0.027	1.1997e-257	Beige adipocytes	TFPI
3.53314e-261	0.894045	0.44	0.03	5.60037e-257	Beige adipocytes	SEMA3D
2.6032e-254	1.06131	0.464	0.034	4.12633e-250	Beige adipocytes	ACP5
3.41141e-182	1.03272	0.508	0.059	5.40743e-178	Beige adipocytes	ENSSSCG00000003451
1.246e-160	0.824645	0.328	0.027	1.97503e-156	Beige adipocytes	TMEM52
2.94097e-147	1.07081	0.58	0.095	4.66173e-143	Beige adipocytes	NR2F1
2.27268e-143	1.6747	0.78	0.218	3.60243e-139	Beige adipocytes	ENSSSCG00000008137
1.26679e-91	0.861356	0.412	0.073	2.00799e-87	Beige adipocytes	KDR
2.44319e-90	2.58047	0.272	0.034	3.87271e-86	Beige adipocytes	C2orf40
2.28411e-89	1.14107	0.804	0.306	3.62054e-85	Beige adipocytes	EGFL7
4.73723e-89	0.931245	0.496	0.107	7.50899e-85	Beige adipocytes	MAP3K1
1.90553e-88	1.26296	0.884	0.406	3.02046e-84	Beige adipocytes	CAVIN2
2.86345e-87	0.956956	0.556	0.143	4.53885e-83	Beige adipocytes	HSD3B7
8.28301e-86	0.913092	0.472	0.099	1.31294e-81	Beige adipocytes	NRP2
7.26911e-84	0.88296	0.572	0.146	1.15223e-79	Beige adipocytes	FSCN1
1.8665e-81	1.15614	0.804	0.311	2.95858e-77	Beige adipocytes	NUPR1
7.85352e-69	0.897405	0.528	0.149	1.24486e-64	Beige adipocytes	SMAD1
3.37841e-66	0.863448	0.484	0.128	5.35512e-62	Beige adipocytes	SEMA6A
9.30187e-65	1.03329	0.68	0.275	1.47444e-60	Beige adipocytes	TCEA2
2.3283e-59	1.00133	0.852	0.5	3.69058e-55	Beige adipocytes	CD9
9.39391e-58	1.07709	0.656	0.263	1.48903e-53	Beige adipocytes	RCAN1
1.84883e-57	0.824717	0.932	0.828	2.93058e-53	Beige adipocytes	ENSSSCG00000003155
7.85552e-56	0.946222	0.68	0.303	1.24518e-51	Beige adipocytes	ENSSSCG00000040056
8.4628e-56	0.880413	0.504	0.151	1.34144e-51	Beige adipocytes	SOX18
3.92245e-55	0.835038	0.74	0.324	6.21748e-51	Beige adipocytes	IPO11
7.07338e-54	0.824355	0.452	0.134	1.1212e-49	Beige adipocytes	MDFIC
7.08644e-50	0.853484	0.624	0.262	1.12327e-45	Beige adipocytes	GALNT1
1.50775e-49	0.823506	0.696	0.328	2.38993e-45	Beige adipocytes	ARNT
3.01629e-49	0.82951	0.72	0.342	4.78113e-45	Beige adipocytes	NFAT5
4.73485e-48	0.872173	0.752	0.394	7.50522e-44	Beige adipocytes	RHOJ
6.90255e-44	0.894241	0.588	0.244	1.09412e-39	Beige adipocytes	ARL4A
1.11495e-43	1.00015	0.764	0.429	1.7673e-39	Beige adipocytes	HES1
5.28843e-42	0.771789	0.504	0.185	8.3827e-38	Beige adipocytes	GGT5
1.91041e-37	0.802392	0.92	0.743	3.02819e-33	Beige adipocytes	SLC38A2
2.35771e-37	1.06895	0.568	0.266	3.7372e-33	Beige adipocytes	MDK
2.17366e-28	0.993178	0.312	0.1	3.44547e-24	Beige adipocytes	ENSSSCG00000008898
4.17435e-18	0.810877	0.54	0.307	6.61676e-14	Beige adipocytes	IGFBP5
0	3.4214	0.903	0.016	0	Erythroid cells	HBM
0	2.20217	0.613	0.006	0	Erythroid cells	ALAS2
0	1.90895	0.548	0.007	0	Erythroid cells	AHSP
0	1.53245	0.613	0.005	0	Erythroid cells	ENSSSCG00000014727
4.61328e-239	1.33495	0.403	0.008	7.31251e-235	Erythroid cells	TMEM225B
1.49033e-68	5.25375	0.968	0.233	2.36232e-64	Erythroid cells	ENSSSCG00000007978
2.55159e-58	1.72803	0.532	0.061	4.04452e-54	Erythroid cells	SNCG
2.24679e-47	5.19291	0.984	0.456	3.56139e-43	Erythroid cells	HBB
1.15401e-40	1.9866	0.935	0.424	1.82922e-36	Erythroid cells	ATP5IF1
3.1552e-13	0.623685	1	0.844	5.00131e-09	Erythroid cells	FTL
1.37851e-05	-0.288942	0.081	0.383	0.218508	Erythroid cells	ENSSSCG00000010320
2.04081e-05	-0.28601	0.065	0.34	0.323488	Erythroid cells	C12orf10
9.09123e-05	-0.28969	0.048	0.291	1	Erythroid cells	ENSSSCG00000013052
9.53e-05	-0.27247	0.081	0.334	1	Erythroid cells	LAP3
9.5441e-05	-0.27935	0.194	0.48	1	Erythroid cells	PKM
0.000147786	-0.282376	0.097	0.346	1	Erythroid cells	ENSSSCG00000007253
0.000178235	-0.277869	0.048	0.273	1	Erythroid cells	EIF3I
0.000192063	-0.271781	0.097	0.342	1	Erythroid cells	CETN3
0.000264637	-0.271059	0.065	0.292	1	Erythroid cells	CAPZA1
0.00035797	-0.287678	0.048	0.258	1	Erythroid cells	RSL1D1
0.000416462	-0.260519	0.242	0.496	1	Erythroid cells	ANKRD12
0.000824237	-0.252415	0.097	0.316	1	Erythroid cells	CCPG1
0.00103639	-0.285518	0.097	0.309	1	Erythroid cells	INTS6
0.0013717	-0.274852	0.113	0.314	1	Erythroid cells	ENSSSCG00000011676
0.00163647	-0.290439	0.081	0.266	1	Erythroid cells	ENSSSCG00000035538
0.00173652	-0.26271	0.21	0.438	1	Erythroid cells	BACH1
0.00180198	-0.268444	0.113	0.316	1	Erythroid cells	HNRNPR
0.00315913	-0.274399	0.097	0.285	1	Erythroid cells	RND1
0.00319382	-0.286422	0.161	0.381	1	Erythroid cells	STAT1
0.00320117	-0.261064	0.21	0.43	1	Erythroid cells	TIPARP
0.00339929	-0.29065	0.113	0.301	1	Erythroid cells	KHDRBS1
0.00364722	-0.266091	0.161	0.369	1	Erythroid cells	TXNRD1
0.00377947	-0.282182	0.194	0.394	1	Erythroid cells	PNN
0.00387916	-0.277349	0.129	0.316	1	Erythroid cells	SMARCA2
0.00451805	-0.27481	0.097	0.267	1	Erythroid cells	DAAM1
0.00472723	-0.256544	0.274	0.487	1	Erythroid cells	GLS
0.00491366	-0.269056	0.097	0.265	1	Erythroid cells	ENSSSCG00000000377
0.00523826	-0.259511	0.113	0.289	1	Erythroid cells	RNF10
0.0061694	-0.261937	0.242	0.461	1	Erythroid cells	ENSSSCG00000035037
0.00658604	-0.262695	0.177	0.374	1	Erythroid cells	NFIB
0.00969894	0.440603	0.565	0.477	1	Erythroid cells	MT-ND4L
0.011548	-0.292043	0.113	0.262	1	Erythroid cells	NABP1
0.0178516	-0.275311	0.161	0.314	1	Erythroid cells	ADAMTS9
0.0209042	-0.284351	0.145	0.295	1	Erythroid cells	KLF7
0.0225823	-0.255283	0.113	0.252	1	Erythroid cells	CSF1
0.0241384	-0.288872	0.403	0.563	1	Erythroid cells	TCF4
0.0307774	-0.269783	0.145	0.278	1	Erythroid cells	WNK1
0.0327369	-0.265718	0.194	0.349	1	Erythroid cells	NFAT5
0.03952	-0.260377	0.161	0.292	1	Erythroid cells	ENSSSCG00000003211
0.0417074	-0.263575	0.161	0.295	1	Erythroid cells	PRPF4B

## Sheet: 10X_Brain
p_val	avg_logFC	pct.1	pct.2	p_val_adj	cluster	gene
0	2.05725	0.532	0.194	0	Microglia	CCL11
0	1.96908	0.831	0.217	0	Microglia	CALCR
0	1.92495	0.809	0.298	0	Microglia	C1QB
0	1.89248	0.786	0.193	0	Microglia	ENSSSCG00000031640
0	1.87075	0.935	0.542	0	Microglia	HSPB1
0	1.83937	0.727	0.184	0	Microglia	FOLR1
0	1.80804	0.756	0.172	0	Microglia	RNF128
0	1.79831	0.996	0.961	0	Microglia	CST3
0	1.75225	0.655	0.158	0	Microglia	C1QC
0	1.74392	0.712	0.235	0	Microglia	C1QA
0	1.74358	0.613	0.17	0	Microglia	BAG3
0	1.71629	0.978	0.726	0	Microglia	ENSSSCG00000029160
0	1.66191	0.636	0.129	0	Microglia	CX3CR1
0	1.65895	0.651	0.148	0	Microglia	ALOX5AP
0	1.65161	0.706	0.148	0	Microglia	CSF1R
0	1.64698	0.847	0.404	0	Microglia	CTSD
0	1.62895	0.636	0.238	0	Microglia	CEBPB
0	1.60822	0.881	0.458	0	Microglia	APOE
0	1.59813	0.674	0.186	0	Microglia	ENSSSCG00000004024
0	1.5923	0.634	0.14	0	Microglia	C3
0	1.58588	0.685	0.179	0	Microglia	FCER1G
0	1.54661	0.61	0.146	0	Microglia	TYROBP
0	1.53209	0.633	0.266	0	Microglia	VMP1
0	1.52418	0.848	0.448	0	Microglia	FOS
0	1.50558	0.626	0.284	0	Microglia	HSPD1
0	1.49285	0.672	0.26	0	Microglia	BTG2
0	1.48315	0.472	0.073	0	Microglia	C5AR1
0	1.4827	0.631	0.198	0	Microglia	NPC2
0	1.48198	0.395	0.09	0	Microglia	HMOX1
0	1.46914	0.94	0.562	0	Microglia	HSP90AA1
0	1.4591	0.943	0.585	0	Microglia	ENSSSCG00000017202
0	1.45875	0.742	0.254	0	Microglia	MARCKS
0	1.44358	0.528	0.193	0	Microglia	RGS2
0	1.43847	0.749	0.404	0	Microglia	DUSP1
0	1.43821	0.512	0.1	0	Microglia	ENSSSCG00000007435
0	1.43392	0.496	0.102	0	Microglia	LTC4S
0	1.42426	0.755	0.344	0	Microglia	TXNIP
0	1.42353	0.356	0.064	0	Microglia	ENSSSCG00000033457
0	1.40028	0.487	0.087	0	Microglia	P2RY12
0	1.37755	0.709	0.271	0	Microglia	TSPAN7
0	1.37718	0.713	0.376	0	Microglia	HSPH1
0	1.37316	0.838	0.532	0	Microglia	CD81
0	1.36164	0.521	0.103	0	Microglia	RGS10
0	1.35612	0.577	0.145	0	Microglia	IRF8
0	1.35461	0.748	0.32	0	Microglia	ZFP36L1
0	1.35051	0.597	0.167	0	Microglia	PMP22
0	1.34754	0.51	0.098	0	Microglia	FGD2
0	1.31419	0.714	0.244	0	Microglia	ENSSSCG00000036618
0	1.31021	0.738	0.351	0	Microglia	DNAJA1
0	1.30323	0.407	0.077	0	Microglia	CD14
0	1.63307	0.408	0.114	0	Excitatory neurons	CIT
0	1.62646	0.592	0.206	0	Excitatory neurons	DCLK1
0	1.62351	0.472	0.127	0	Excitatory neurons	CAMK2A
0	1.61615	0.581	0.161	0	Excitatory neurons	SYT7
0	1.58755	0.331	0.077	0	Excitatory neurons	ENSSSCG00000036465
0	1.58313	0.503	0.131	0	Excitatory neurons	RAPGEFL1
0	1.5698	0.43	0.094	0	Excitatory neurons	CHD5
0	1.52327	0.613	0.175	0	Excitatory neurons	TRIM9
0	1.49091	0.635	0.218	0	Excitatory neurons	GRIN1
0	1.42948	0.809	0.494	0	Excitatory neurons	ENSSSCG00000011121
0	1.40989	0.382	0.1	0	Excitatory neurons	GRIA3
0	1.38506	0.793	0.373	0	Excitatory neurons	MAP1B
0	1.38306	0.508	0.185	0	Excitatory neurons	NTRK2
0	1.38009	0.626	0.267	0	Excitatory neurons	MCF2L
0	1.36926	0.352	0.099	0	Excitatory neurons	PYGL
0	1.36825	0.418	0.117	0	Excitatory neurons	MYT1L
0	1.35641	0.548	0.193	0	Excitatory neurons	CAMK2B
0	1.35117	0.526	0.197	0	Excitatory neurons	DZANK1
0	1.35029	0.34	0.084	0	Excitatory neurons	CHST1
0	1.34438	0.671	0.262	0	Excitatory neurons	GRIA2
0	1.33142	0.325	0.075	0	Excitatory neurons	PAK3
0	1.32853	0.44	0.148	0	Excitatory neurons	STXBP5L
0	1.32027	0.412	0.136	0	Excitatory neurons	ENSSSCG00000022083
0	1.31821	0.297	0.068	0	Excitatory neurons	ERC2
0	1.30911	0.623	0.281	0	Excitatory neurons	TNRC6C
0	1.30609	0.364	0.117	0	Excitatory neurons	RAB26
0	1.30103	0.259	0.048	0	Excitatory neurons	ENSSSCG00000031813
0	1.28673	0.371	0.114	0	Excitatory neurons	CELF4
0	1.28604	0.468	0.169	0	Excitatory neurons	LIMCH1
0	1.25435	0.263	0.052	0	Excitatory neurons	GRIN2B
0	1.25196	0.383	0.132	0	Excitatory neurons	ENSSSCG00000000940
0	1.25182	0.584	0.29	0	Excitatory neurons	FBXW7
0	1.25049	0.727	0.458	0	Excitatory neurons	PPP3CA
0	1.21838	0.387	0.123	0	Excitatory neurons	SGIP1
0	1.2152	0.367	0.116	0	Excitatory neurons	NRCAM
0	1.21125	0.567	0.222	0	Excitatory neurons	NDRG4
0	1.20366	0.506	0.192	0	Excitatory neurons	RIMS1
0	1.18458	0.412	0.141	0	Excitatory neurons	KIAA0408
0	1.18352	0.421	0.154	0	Excitatory neurons	ATP2B3
0	1.18181	0.58	0.335	0	Excitatory neurons	CD47
0	1.17988	0.28	0.063	0	Excitatory neurons	ENSSSCG00000023891
3.97493e-304	1.21775	0.297	0.075	6.6123e-300	Excitatory neurons	CELF5
1.77031e-302	1.2107	0.32	0.09	2.9449e-298	Excitatory neurons	GPC1
2.24998e-293	1.18805	0.287	0.072	3.74285e-289	Excitatory neurons	CALY
1.14737e-292	1.21963	0.347	0.111	1.90865e-288	Excitatory neurons	ENSSSCG00000003326
4.12776e-274	1.18668	0.411	0.171	6.86653e-270	Excitatory neurons	NBEA
7.25876e-267	1.17467	0.264	0.066	1.20749e-262	Excitatory neurons	RIMBP2
2.61349e-251	1.45695	0.345	0.124	4.34755e-247	Excitatory neurons	HOMER1
9.68532e-226	1.18261	0.288	0.094	1.61115e-221	Excitatory neurons	SCN3B
6.12081e-220	1.30372	0.258	0.076	1.0182e-215	Excitatory neurons	NTNG1
0	3.83003	0.345	0.021	0	T cells	GNLY
0	3.28314	0.577	0.058	0	T cells	CCL5
0	2.71876	0.839	0.019	0	T cells	CD52
0	2.58249	0.749	0.009	0	T cells	ENSSSCG00000033721
0	2.49286	0.766	0.041	0	T cells	CXCR4
0	2.45768	0.82	0.006	0	T cells	CD3E
0	2.45378	0.653	0.01	0	T cells	S100A4
0	2.34428	0.932	0.072	0	T cells	RAC2
0	2.29233	0.558	0.01	0	T cells	CD69
0	2.26382	0.645	0.018	0	T cells	CTSW
0	2.25985	0.764	0.046	0	T cells	ENSSSCG00000037142
0	2.22114	0.506	0.004	0	T cells	GZMB
0	2.19683	0.756	0.005	0	T cells	CD3G
0	2.14902	0.351	0.003	0	T cells	IFNG
0	2.06562	0.69	0.033	0	T cells	S100A6
0	1.93898	0.828	0.119	0	T cells	S100A10
0	1.92877	0.997	0.562	0	T cells	ENSSSCG00000034448
0	1.92523	0.546	0.006	0	T cells	ENSSSCG00000037885
0	1.85786	0.485	0.005	0	T cells	ENSSSCG00000029596
0	1.77622	0.856	0.171	0	T cells	ARHGDIB
0	1.77211	0.568	0.042	0	T cells	TNFAIP3
0	1.7132	0.462	0.015	0	T cells	GPR183
0	1.70571	0.614	0.033	0	T cells	CYTIP
0	1.70163	0.555	0.01	0	T cells	CD2
0	1.68439	0.68	0.053	0	T cells	ETS1
0	1.63912	0.484	0.053	0	T cells	NKG7
0	1.62867	0.493	0.003	0	T cells	CST7
0	1.61353	0.957	0.375	0	T cells	RPL30
0	1.59566	0.986	0.528	0	T cells	RPS3A
0	1.57924	0.876	0.268	0	T cells	SH3BGRL3
0	1.57844	0.961	0.412	0	T cells	RPS26
0	1.57646	0.644	0.072	0	T cells	ENSSSCG00000006395
0	1.56338	0.998	0.712	0	T cells	TMSB10
0	1.53911	0.472	0.004	0	T cells	TRAT1
0	1.5367	0.985	0.549	0	T cells	RPS16
0	1.53103	0.985	0.514	0	T cells	RPS27A
0	1.52035	0.3	0.003	0	T cells	KLRK1
0	1.51732	0.476	0.003	0	T cells	CD3D
0	1.5168	0.981	0.483	0	T cells	ENSSSCG00000035768
0	1.51353	0.97	0.469	0	T cells	RPS3
0	1.50584	0.989	0.56	0	T cells	RPS7
0	1.50201	0.997	0.686	0	T cells	RPL10
0	1.50114	0.989	0.551	0	T cells	RPL11
0	1.49843	0.724	0.12	0	T cells	EMP3
0	1.48807	0.988	0.559	0	T cells	RPS11
0	1.46327	0.974	0.471	0	T cells	RPL8
0	1.45742	0.994	0.626	0	T cells	ENSSSCG00000003930
0	1.45374	0.989	0.565	0	T cells	ENSSSCG00000031838
0	1.44699	0.989	0.596	0	T cells	ENSSSCG00000014569
0	1.43605	0.947	0.418	0	T cells	RPS5
0	3.58537	0.981	0.313	0	Endothelial cells	APOA1
0	3.43031	0.985	0.299	0	Endothelial cells	SPARCL1
0	2.87693	0.87	0.061	0	Endothelial cells	ITM2A
0	2.74268	0.899	0.13	0	Endothelial cells	IGFBP7
0	2.2959	0.837	0.047	0	Endothelial cells	SLC7A5
0	2.15593	0.648	0.07	0	Endothelial cells	RGS5
0	2.14405	0.817	0.033	0	Endothelial cells	ENSSSCG00000016548
0	2.12283	0.918	0.237	0	Endothelial cells	P3H1
0	2.02949	0.822	0.089	0	Endothelial cells	ABCG2
0	1.99176	0.772	0.017	0	Endothelial cells	FLT1
0	1.9848	0.744	0.035	0	Endothelial cells	SLCO1A2
0	1.91304	0.738	0.051	0	Endothelial cells	TSPAN5
0	1.89563	0.663	0.017	0	Endothelial cells	CLEC3B
0	1.87707	0.679	0.053	0	Endothelial cells	ID3
0	1.86298	0.739	0.036	0	Endothelial cells	SLC38A5
0	1.80746	0.708	0.018	0	Endothelial cells	VWF
0	1.79384	0.911	0.39	0	Endothelial cells	RAMP2
0	1.78413	0.834	0.169	0	Endothelial cells	TFRC
0	1.77012	0.645	0.019	0	Endothelial cells	ENSSSCG00000032436
0	1.74211	0.781	0.084	0	Endothelial cells	S1PR1
0	1.72755	0.72	0.046	0	Endothelial cells	SPARC
0	1.72174	0.628	0.015	0	Endothelial cells	SOX18
0	1.71828	0.656	0.017	0	Endothelial cells	APCDD1
0	1.71153	0.67	0.016	0	Endothelial cells	OCLN
0	1.71137	0.6	0.02	0	Endothelial cells	APOLD1
0	1.69856	0.694	0.06	0	Endothelial cells	ENSSSCG00000006581
0	1.6881	0.682	0.02	0	Endothelial cells	ESAM
0	1.68339	0.88	0.328	0	Endothelial cells	IFI6
0	1.66356	0.816	0.236	0	Endothelial cells	SELENOP
0	1.65614	0.567	0.01	0	Endothelial cells	GPIHBP1
0	1.64601	0.666	0.014	0	Endothelial cells	CD93
0	1.64342	0.672	0.029	0	Endothelial cells	LEF1
0	1.63401	0.644	0.012	0	Endothelial cells	ADGRL4
0	1.61132	0.612	0.017	0	Endothelial cells	MFSD2A
0	1.60624	0.561	0.012	0	Endothelial cells	CXCL12
0	1.59968	0.643	0.027	0	Endothelial cells	FAM84B
0	1.59792	0.613	0.018	0	Endothelial cells	CD320
0	1.59753	0.665	0.038	0	Endothelial cells	TIMP3
0	1.56157	0.702	0.075	0	Endothelial cells	UTRN
0	1.5606	0.593	0.053	0	Endothelial cells	ID1
0	1.5581	0.635	0.013	0	Endothelial cells	ALPL
0	1.54591	0.69	0.056	0	Endothelial cells	PAM
0	1.52523	0.774	0.153	0	Endothelial cells	SPTBN1
0	1.51441	0.632	0.028	0	Endothelial cells	FAM107A
0	1.48189	0.752	0.098	0	Endothelial cells	DOCK9
0	1.47997	0.604	0.027	0	Endothelial cells	PON2
0	1.4763	0.662	0.062	0	Endothelial cells	CLIC4
0	1.45078	0.631	0.084	0	Endothelial cells	ISG12(A)
0	1.45068	0.629	0.036	0	Endothelial cells	TSPAN13
0	1.44745	0.627	0.04	0	Endothelial cells	JCAD
0	3.06356	0.774	0.054	0	Oligodendrocytes	CLDN11
0	2.59692	0.565	0.023	0	Oligodendrocytes	ERMN
0	2.58468	0.75	0.042	0	Oligodendrocytes	MAG
0	2.38305	0.786	0.042	0	Oligodendrocytes	UGT8
0	2.05204	0.649	0.028	0	Oligodendrocytes	ENPP2
0	1.81912	0.494	0.016	0	Oligodendrocytes	ENSSSCG00000008115
0	1.81371	0.56	0.023	0	Oligodendrocytes	GPR37
0	1.73209	0.536	0.016	0	Oligodendrocytes	HAPLN2
0	1.62928	0.476	0.007	0	Oligodendrocytes	CMTM5
0	1.54992	0.607	0.024	0	Oligodendrocytes	FGFR2
4.75873e-308	1.38003	0.44	0.017	7.91615e-304	Oligodendrocytes	ANLN
3.1222e-305	1.40569	0.298	0.007	5.19377e-301	Oligodendrocytes	PLXNB3
4.81122e-284	1.75694	0.589	0.036	8.00346e-280	Oligodendrocytes	OLIG1
8.3899e-282	1.81274	0.542	0.031	1.39566e-277	Oligodendrocytes	STMN4
9.65135e-274	1.40039	0.47	0.022	1.6055e-269	Oligodendrocytes	BCAS1
7.83888e-272	1.60551	0.577	0.036	1.304e-267	Oligodendrocytes	VXN
4.33049e-263	2.50838	0.667	0.054	7.20378e-259	Oligodendrocytes	PPP1R14A
8.09553e-261	1.99676	0.554	0.035	1.34669e-256	Oligodendrocytes	OPALIN
7.7141e-260	1.49309	0.565	0.036	1.28324e-255	Oligodendrocytes	SLAIN1
2.71895e-253	1.85492	0.506	0.03	4.52297e-249	Oligodendrocytes	FEZ1
3.26134e-220	1.58167	0.607	0.051	5.42524e-216	Oligodendrocytes	ELOVL7
1.60957e-218	1.84763	0.494	0.033	2.67752e-214	Oligodendrocytes	PTN
5.82172e-208	2.4602	0.696	0.076	9.68444e-204	Oligodendrocytes	PLLP
1.45445e-204	1.50613	0.554	0.043	2.41948e-200	Oligodendrocytes	FBXO32
2.18978e-198	2.92667	0.702	0.084	3.6427e-194	Oligodendrocytes	TF
9.2938e-193	1.43734	0.423	0.026	1.54602e-188	Oligodendrocytes	SOX2
5.59681e-179	2.31006	0.649	0.076	9.3103e-175	Oligodendrocytes	CD9
4.33946e-165	3.00011	0.81	0.144	7.2187e-161	Oligodendrocytes	CNP
4.2592e-163	1.58362	0.655	0.079	7.08517e-159	Oligodendrocytes	SLC12A2
7.09562e-161	1.62055	0.518	0.051	1.18036e-156	Oligodendrocytes	CSRP1
2.84244e-154	2.53251	0.964	0.253	4.7284e-150	Oligodendrocytes	MBP
2.74953e-153	2.41372	0.774	0.138	4.57384e-149	Oligodendrocytes	APLP1
1.1008e-144	2.86317	0.536	0.064	1.83118e-140	Oligodendrocytes	CRYAB
1.2644e-142	3.00788	0.768	0.149	2.10333e-138	Oligodendrocytes	APOD
1.66711e-139	3.69402	0.994	0.372	2.77324e-135	Oligodendrocytes	PLP1
2.68938e-137	1.64027	0.554	0.069	4.47378e-133	Oligodendrocytes	ENSSSCG00000039658
1.85376e-127	1.5216	0.536	0.069	3.08373e-123	Oligodendrocytes	DBNDD2
3.29208e-127	1.39017	0.601	0.084	5.47638e-123	Oligodendrocytes	GPRC5B
5.67609e-119	1.81006	0.56	0.082	9.44218e-115	Oligodendrocytes	SEPT4
6.35095e-111	1.40582	0.565	0.08	1.05648e-106	Oligodendrocytes	SEMA4D
3.00445e-102	1.37852	0.607	0.107	4.99791e-98	Oligodendrocytes	SIRT2
2.1241e-100	2.3277	0.583	0.11	3.53345e-96	Oligodendrocytes	STMN1
1.66353e-95	1.92138	0.69	0.168	2.76728e-91	Oligodendrocytes	TSC22D4
1.13275e-94	1.6237	0.607	0.118	1.88433e-90	Oligodendrocytes	SPP1
1.01697e-93	1.61389	0.607	0.119	1.69174e-89	Oligodendrocytes	TTLL7
6.87282e-84	1.39849	0.601	0.116	1.14329e-79	Oligodendrocytes	PLEKHA1
4.83857e-71	1.58517	0.685	0.196	8.04896e-67	Oligodendrocytes	S100A1
1.42657e-63	1.41055	0.786	0.327	2.37309e-59	Oligodendrocytes	RTN4
9.93718e-45	1.75881	0.536	0.148	1.65305e-40	Oligodendrocytes	NFASC
5.2727e-36	1.97717	0.696	0.428	8.77113e-32	Oligodendrocytes	ENSSSCG00000015545
0	3.0591	0.944	0.1	0	Inhibitory neurons	PHLDB1
0	3.00276	0.981	0.024	0	Inhibitory neurons	ITPR1
0	2.76648	0.919	0.066	0	Inhibitory neurons	SPTBN2
0	2.60768	0.888	0.035	0	Inhibitory neurons	CNTN3
0	2.3415	0.788	0.041	0	Inhibitory neurons	GRID2
0	2.20598	0.738	0.035	0	Inhibitory neurons	ENSSSCG00000027007
0	2.15096	0.712	0.032	0	Inhibitory neurons	CACNA2D2
0	2.14973	0.731	0.031	0	Inhibitory neurons	LHX1
0	1.96339	0.588	0.015	0	Inhibitory neurons	CALB1
0	1.95096	0.669	0.035	0	Inhibitory neurons	GPR63
0	1.83475	0.55	0.021	0	Inhibitory neurons	PSD2
0	1.69582	0.519	0.015	0	Inhibitory neurons	SLC1A6
0	1.69489	0.538	0.016	0	Inhibitory neurons	CA8
1.95339e-294	1.60964	0.488	0.022	3.24947e-290	Inhibitory neurons	PLXDC1
4.59954e-270	1.70336	0.65	0.044	7.65134e-266	Inhibitory neurons	RGS8
6.79579e-255	1.71109	0.581	0.038	1.13048e-250	Inhibitory neurons	BCAR1
1.06934e-240	2.26055	0.825	0.09	1.77885e-236	Inhibitory neurons	STK17B
7.02562e-236	1.76797	0.688	0.058	1.16871e-231	Inhibitory neurons	GARNL3
2.10703e-229	2.67965	0.956	0.143	3.50505e-225	Inhibitory neurons	DGKH
3.92778e-228	2.58274	0.925	0.132	6.53386e-224	Inhibitory neurons	CCDC50
1.65281e-225	2.58457	0.969	0.15	2.74945e-221	Inhibitory neurons	PRKCG
4.05244e-225	1.80615	0.638	0.052	6.74124e-221	Inhibitory neurons	KCNMA1
1.6323e-221	2.18345	0.831	0.101	2.71533e-217	Inhibitory neurons	MTSS1
1.30923e-211	2.11661	0.794	0.093	2.1779e-207	Inhibitory neurons	INPP5A
1.80094e-205	2.00637	0.769	0.087	2.99587e-201	Inhibitory neurons	STRIP2
3.12587e-202	2.28996	0.744	0.087	5.19989e-198	Inhibitory neurons	ICMT
5.36945e-200	1.90706	0.738	0.083	8.93209e-196	Inhibitory neurons	GPRC5B
1.23262e-199	1.62027	0.469	0.032	2.05046e-195	Inhibitory neurons	PDE5A
1.17283e-186	1.72525	0.612	0.058	1.951e-182	Inhibitory neurons	NSG1
4.4276e-183	2.35453	0.938	0.176	7.36532e-179	Inhibitory neurons	SEPT11
9.98235e-182	1.79587	0.744	0.089	1.66056e-177	Inhibitory neurons	CPEB1
2.0104e-176	2.03736	0.838	0.128	3.3443e-172	Inhibitory neurons	KCNC3
4.63677e-176	2.1054	0.831	0.129	7.71327e-172	Inhibitory neurons	AFF1
5.85659e-171	2.23513	0.988	0.213	9.74244e-167	Inhibitory neurons	CACNA1A
1.2464e-159	1.86884	0.65	0.079	2.07338e-155	Inhibitory neurons	NRK
6.73665e-159	2.18994	0.869	0.163	1.12064e-154	Inhibitory neurons	ATL2
2.93348e-149	1.77762	0.831	0.141	4.87984e-145	Inhibitory neurons	MDK
8.56442e-148	2.38738	0.981	0.264	1.42469e-143	Inhibitory neurons	TRIM9
3.98215e-133	2.07635	0.981	0.291	6.62431e-129	Inhibitory neurons	NDRG4
1.01954e-131	1.63532	0.831	0.155	1.69601e-127	Inhibitory neurons	GRIA3
2.2738e-130	2.06048	0.925	0.244	3.78247e-126	Inhibitory neurons	DGKZ
1.13411e-129	1.62887	0.675	0.102	1.88658e-125	Inhibitory neurons	SORL1
1.13626e-128	1.9797	0.8	0.148	1.89016e-124	Inhibitory neurons	PYGL
1.20374e-112	1.65555	0.862	0.205	2.00243e-108	Inhibitory neurons	CDC42BPA
7.52465e-111	2.0125	0.988	0.417	1.25173e-106	Inhibitory neurons	CPEB4
3.22704e-109	1.82438	0.881	0.244	5.36819e-105	Inhibitory neurons	ITGA2B
5.81283e-109	1.8557	0.869	0.231	9.66964e-105	Inhibitory neurons	ATP2A2
9.10713e-109	1.74005	0.906	0.252	1.51497e-104	Inhibitory neurons	SPTAN1
6.70763e-101	1.72002	0.956	0.346	1.11581e-96	Inhibitory neurons	GRIA2
5.63807e-99	1.65958	0.606	0.106	9.37892e-95	Inhibitory neurons	RORA
0	1.69389	0.728	0.107	0	Astrocytes	ENSSSCG00000036884
0	1.58148	0.803	0.202	0	Astrocytes	ETV1
0	1.47589	0.714	0.142	0	Astrocytes	GRM4
0	1.37107	0.467	0.052	0	Astrocytes	PTPRZ1
0	1.32784	0.642	0.099	0	Astrocytes	UNC13C
0	1.22559	0.639	0.111	0	Astrocytes	SPHKAP
0	1.18795	0.539	0.065	0	Astrocytes	ZIC5
0	1.13003	0.498	0.051	0	Astrocytes	ENSSSCG00000039920
0	1.04555	0.442	0.046	0	Astrocytes	ZIC4
8.53466e-308	1.55141	0.92	0.372	1.41974e-303	Astrocytes	ABLIM1
4.09303e-307	1.0404	0.473	0.062	6.80876e-303	Astrocytes	ZIC1
9.43238e-303	1.1177	0.573	0.091	1.56908e-298	Astrocytes	GRIA4
1.51476e-293	1.4034	0.783	0.21	2.5198e-289	Astrocytes	TIAM1
2.18108e-281	1.28332	0.789	0.205	3.62823e-277	Astrocytes	CNTN1
3.77185e-281	1.34721	0.341	0.035	6.27447e-277	Astrocytes	GPR37L1
1.07657e-257	0.975115	0.441	0.064	1.79087e-253	Astrocytes	CADPS2
5.58829e-255	1.13653	0.652	0.142	9.29611e-251	Astrocytes	ENSSSCG00000021315
1.13285e-247	1.13899	0.388	0.051	1.8845e-243	Astrocytes	SLC1A2
1.62627e-247	1.34135	0.541	0.103	2.70531e-243	Astrocytes	ATP1A2
1.37356e-240	1.02397	0.527	0.096	2.28492e-236	Astrocytes	CBLN1
1.19886e-239	1.06261	0.605	0.127	1.9943e-235	Astrocytes	ENSSSCG00000012071
3.18562e-238	0.984379	0.514	0.091	5.29927e-234	Astrocytes	RBFOX3
4.95314e-237	1.12958	0.298	0.031	8.23954e-233	Astrocytes	OLIG1
4.23014e-235	1.1025	0.561	0.116	7.03683e-231	Astrocytes	SYNE2
6.21869e-233	1.00823	0.542	0.103	1.03448e-228	Astrocytes	DTNA
5.09303e-227	1.16058	0.775	0.239	8.47225e-223	Astrocytes	RIMS1
2.01883e-215	0.952213	0.277	0.029	3.35833e-211	Astrocytes	AGT
3.2593e-211	1.33786	0.464	0.085	5.42184e-207	Astrocytes	SLC4A4
5.38291e-211	1.33471	0.794	0.265	8.95447e-207	Astrocytes	GPM6A
7.24995e-210	0.973688	0.573	0.127	1.20603e-205	Astrocytes	MAP7
1.01194e-209	1.00771	0.639	0.157	1.68336e-205	Astrocytes	SGSM1
5.39301e-209	0.97758	0.561	0.122	8.97127e-205	Astrocytes	GABRD
1.99238e-208	1.00871	0.642	0.16	3.31433e-204	Astrocytes	ENSSSCG00000017144
1.18613e-205	1.02315	0.806	0.276	1.97313e-201	Astrocytes	TCF4
7.14998e-202	0.937198	0.491	0.097	1.1894e-197	Astrocytes	PLCB4
9.25859e-201	0.968167	0.573	0.133	1.54017e-196	Astrocytes	MSI2
7.70768e-199	0.990259	0.617	0.155	1.28217e-194	Astrocytes	ENSSSCG00000010212
1.5204e-193	0.947209	0.708	0.201	2.52919e-189	Astrocytes	NCAM1
9.77413e-192	0.949857	0.519	0.116	1.62593e-187	Astrocytes	PDLIM5
4.95689e-189	0.980709	0.597	0.152	8.24578e-185	Astrocytes	ENSSSCG00000004082
1.63702e-181	0.935933	0.594	0.153	2.72319e-177	Astrocytes	BICD1
4.98745e-175	0.960487	0.589	0.158	8.29663e-171	Astrocytes	PIP5K1C
1.15955e-172	1.08432	0.43	0.087	1.9289e-168	Astrocytes	AQP4
7.92321e-170	1.01525	0.273	0.037	1.31803e-165	Astrocytes	ENSSSCG00000003839
3.9987e-167	1.03803	0.719	0.26	6.65183e-163	Astrocytes	NREP
8.70979e-162	0.937829	0.384	0.074	1.44887e-157	Astrocytes	SEPT4
2.61977e-140	0.940661	0.767	0.316	4.35798e-136	Astrocytes	SNAP25
2.2895e-121	0.940617	0.448	0.123	3.80858e-117	Astrocytes	GFAP
4.58321e-103	0.974173	0.659	0.257	7.62417e-99	Astrocytes	CLU
6.4499e-85	1.24427	0.433	0.149	1.07294e-80	Astrocytes	SLC1A3
0	2.36128	0.786	0.006	0	Neural progenitor cells	DLX1
0	2.1372	0.833	0.011	0	Neural progenitor cells	NNAT
0	1.91886	0.667	0.002	0	Neural progenitor cells	DLX5
0	1.71184	0.524	0.006	0	Neural progenitor cells	IGFBPL1
0	1.42716	0.452	0.002	0	Neural progenitor cells	TOX3
3.13705e-305	2.11492	0.881	0.021	5.21848e-301	Neural progenitor cells	ENSSSCG00000028695
8.53224e-285	1.82033	0.571	0.009	1.41934e-280	Neural progenitor cells	CTXN3
3.82987e-253	2.32417	0.881	0.025	6.37098e-249	Neural progenitor cells	ENSSSCG00000031023
1.41992e-170	1.44656	0.571	0.015	2.36204e-166	Neural progenitor cells	DCX
7.51094e-161	1.57606	0.571	0.017	1.24945e-156	Neural progenitor cells	MEIS2
2.96081e-143	1.65258	0.643	0.024	4.92531e-139	Neural progenitor cells	DPYSL3
6.1268e-129	1.97312	0.667	0.029	1.01919e-124	Neural progenitor cells	SOX2
1.20863e-120	1.63036	0.81	0.046	2.01055e-116	Neural progenitor cells	DSTN
1.81598e-98	1.78	0.762	0.05	3.02088e-94	Neural progenitor cells	TAGLN3
5.20413e-95	2.96692	0.929	0.087	8.65706e-91	Neural progenitor cells	ENSSSCG00000002639
7.09186e-94	1.43841	0.619	0.034	1.17973e-89	Neural progenitor cells	FEZ1
8.34949e-90	1.66903	0.595	0.033	1.38894e-85	Neural progenitor cells	RND3
2.2048e-88	1.58066	0.571	0.031	3.66768e-84	Neural progenitor cells	ENC1
6.7474e-86	3.49845	0.976	0.113	1.12243e-81	Neural progenitor cells	STMN1
3.53821e-83	2.12996	0.881	0.083	5.88582e-79	Neural progenitor cells	PFN2
4.80228e-78	1.98954	0.833	0.079	7.9886e-74	Neural progenitor cells	MLLT11
1.34521e-77	1.55262	0.643	0.044	2.23775e-73	Neural progenitor cells	NSG2
1.59277e-63	2.03954	0.833	0.1	2.64958e-59	Neural progenitor cells	PPP1R14B
3.08232e-63	1.426	0.571	0.043	5.12744e-59	Neural progenitor cells	DCLK2
1.30946e-56	1.49247	0.714	0.074	2.17829e-52	Neural progenitor cells	BEX3
2.11967e-56	1.48465	0.667	0.064	3.52607e-52	Neural progenitor cells	CRMP1
8.14378e-53	1.65704	0.762	0.089	1.35472e-48	Neural progenitor cells	BCL11A
1.9487e-50	1.55616	0.619	0.062	3.24166e-46	Neural progenitor cells	NSG1
6.62989e-50	1.4342	0.333	0.019	1.10288e-45	Neural progenitor cells	SYNPR
1.37717e-49	1.66386	0.714	0.087	2.29092e-45	Neural progenitor cells	NFIB
8.41242e-48	2.35424	0.952	0.194	1.39941e-43	Neural progenitor cells	STMN2
1.94269e-47	1.61399	0.738	0.095	3.23166e-43	Neural progenitor cells	RTN1
1.18524e-44	1.6032	0.833	0.128	1.97165e-40	Neural progenitor cells	LSAMP
9.40181e-39	2.04253	0.976	0.277	1.56399e-34	Neural progenitor cells	NREP
2.85091e-37	2.08122	0.929	0.241	4.7425e-33	Neural progenitor cells	TUBB
3.98462e-37	1.71225	0.952	0.243	6.62842e-33	Neural progenitor cells	PRDX2
1.46246e-36	2.92551	0.976	0.344	2.43281e-32	Neural progenitor cells	TUBB2B
1.18743e-34	2.02296	0.952	0.296	1.97529e-30	Neural progenitor cells	TCF4
4.3594e-33	1.70021	0.905	0.22	7.25186e-29	Neural progenitor cells	NCAM1
4.36148e-29	1.40705	0.714	0.136	7.25532e-25	Neural progenitor cells	KLF7
5.25349e-29	1.41352	0.738	0.155	8.73919e-25	Neural progenitor cells	YWHAQ
5.66535e-28	1.40293	0.833	0.209	9.42431e-24	Neural progenitor cells	ENSSSCG00000009851
7.04702e-27	2.4802	0.976	0.547	1.17227e-22	Neural progenitor cells	TUBA1B
1.36232e-25	1.57015	0.833	0.236	2.26621e-21	Neural progenitor cells	ENSSSCG00000017213
2.91335e-25	1.4962	0.952	0.449	4.84636e-21	Neural progenitor cells	H3F3A
1.43814e-24	1.64688	0.929	0.332	2.39235e-20	Neural progenitor cells	HMGN2
1.0874e-22	1.51007	0.881	0.323	1.80888e-18	Neural progenitor cells	SLC25A6
6.38364e-20	1.51756	0.952	0.457	1.06192e-15	Neural progenitor cells	ATP1B1
1.40746e-17	1.42878	0.667	0.209	2.34132e-13	Neural progenitor cells	CCNI
6.86282e-11	1.43881	0.762	0.272	1.14163e-06	Neural progenitor cells	CLU
0	2.94992	0.496	0.015	0	Oligodendrocyte progenitor cells	MGP
0	2.49559	0.513	0.01	0	Oligodendrocyte progenitor cells	COL1A1
0	2.03452	0.425	0.011	0	Oligodendrocyte progenitor cells	DCN
0	2.03428	0.336	0.003	0	Oligodendrocyte progenitor cells	SLC47A1
0	1.95149	0.451	0.009	0	Oligodendrocyte progenitor cells	COL3A1
0	1.7584	0.327	0.001	0	Oligodendrocyte progenitor cells	MFAP5
0	1.75212	0.398	0.003	0	Oligodendrocyte progenitor cells	CYP1B1
0	1.72965	0.345	0.005	0	Oligodendrocyte progenitor cells	GJB6
0	1.67993	0.336	0.004	0	Oligodendrocyte progenitor cells	C2orf40
0	1.59701	0.345	0.006	0	Oligodendrocyte progenitor cells	RSPO3
0	1.59304	0.389	0.007	0	Oligodendrocyte progenitor cells	IGFBP2
0	1.52013	0.451	0.004	0	Oligodendrocyte progenitor cells	ISLR
0	1.44225	0.434	0.011	0	Oligodendrocyte progenitor cells	C1S
7.36183e-291	2.55254	0.363	0.008	1.22464e-286	Oligodendrocyte progenitor cells	SFRP1
7.62886e-276	2.03952	0.336	0.007	1.26906e-271	Oligodendrocyte progenitor cells	POSTN
4.06549e-261	1.5786	0.336	0.008	6.76293e-257	Oligodendrocyte progenitor cells	CTXN3
5.19774e-225	1.51918	0.31	0.008	8.64644e-221	Oligodendrocyte progenitor cells	SLC26A7
9.8859e-222	1.64515	0.46	0.019	1.64452e-217	Oligodendrocyte progenitor cells	TIMP1
3.5132e-210	2.40078	0.372	0.013	5.8442e-206	Oligodendrocyte progenitor cells	SLC16A9
8.40698e-206	3.69859	0.487	0.024	1.3985e-201	Oligodendrocyte progenitor cells	IGFBP6
5.24911e-202	2.57154	0.354	0.012	8.73189e-198	Oligodendrocyte progenitor cells	CCN3
2.91333e-200	1.8536	0.469	0.023	4.84632e-196	Oligodendrocyte progenitor cells	TAGLN
1.15173e-199	1.573	0.504	0.026	1.9159e-195	Oligodendrocyte progenitor cells	FXYD1
1.32433e-187	2.29906	0.575	0.037	2.20302e-183	Oligodendrocyte progenitor cells	PDGFRB
1.06121e-164	1.91472	0.779	0.082	1.76532e-160	Oligodendrocyte progenitor cells	BGN
9.06507e-151	1.61542	0.336	0.015	1.50797e-146	Oligodendrocyte progenitor cells	FMO1
3.05465e-147	1.74758	0.451	0.029	5.0814e-143	Oligodendrocyte progenitor cells	PCOLCE
5.06528e-139	1.56107	0.345	0.017	8.42609e-135	Oligodendrocyte progenitor cells	LUM
1.29817e-133	2.15419	0.611	0.06	2.15951e-129	Oligodendrocyte progenitor cells	ISYNA1
2.67332e-126	1.69207	0.407	0.027	4.44707e-122	Oligodendrocyte progenitor cells	OGN
1.28791e-122	1.42543	0.354	0.021	2.14244e-118	Oligodendrocyte progenitor cells	PEAR1
5.51109e-118	2.08754	0.752	0.103	9.1677e-114	Oligodendrocyte progenitor cells	CALD1
4.35844e-104	1.70599	0.646	0.085	7.25026e-100	Oligodendrocyte progenitor cells	SPARC
8.47605e-102	3.46328	0.416	0.037	1.40999e-97	Oligodendrocyte progenitor cells	LCN2
4.37894e-91	1.5802	0.336	0.026	7.28437e-87	Oligodendrocyte progenitor cells	NOTCH3
3.63569e-89	2.10667	0.496	0.059	6.04797e-85	Oligodendrocyte progenitor cells	GSN
9.62974e-80	1.81585	0.345	0.031	1.60191e-75	Oligodendrocyte progenitor cells	SLC26A2
1.04352e-79	1.51422	0.398	0.041	1.73589e-75	Oligodendrocyte progenitor cells	AEBP1
9.31552e-76	1.89208	0.823	0.173	1.54964e-71	Oligodendrocyte progenitor cells	IGFBP7
3.65222e-73	2.39418	0.593	0.107	6.07546e-69	Oligodendrocyte progenitor cells	COL1A2
2.48497e-72	2.14533	0.442	0.058	4.13374e-68	Oligodendrocyte progenitor cells	GJA1
6.28021e-70	1.43662	0.416	0.049	1.04471e-65	Oligodendrocyte progenitor cells	CCN2
4.57195e-63	1.65313	0.407	0.055	7.60544e-59	Oligodendrocyte progenitor cells	JAM2
6.77897e-62	1.64001	0.442	0.066	1.12768e-57	Oligodendrocyte progenitor cells	ENSSSCG00000004578
5.06891e-60	1.79411	0.628	0.135	8.43214e-56	Oligodendrocyte progenitor cells	VIM
1.01045e-57	1.99357	0.575	0.117	1.68088e-53	Oligodendrocyte progenitor cells	ATP1A2
5.43804e-56	2.00366	0.549	0.103	9.04618e-52	Oligodendrocyte progenitor cells	RGS5
9.09809e-42	1.44129	0.398	0.072	1.51347e-37	Oligodendrocyte progenitor cells	VCAN
1.92455e-29	1.49935	0.451	0.131	3.20149e-25	Oligodendrocyte progenitor cells	SERPINF1
2.67901e-19	1.60275	0.354	0.11	4.45653e-15	Oligodendrocyte progenitor cells	P2RY14
0	3.14939	0.957	0.008	0	Erythroid cells	HBM
0	2.31798	0.783	0.003	0	Erythroid cells	ALAS2
0	2.15422	0.739	0.004	0	Erythroid cells	ENSSSCG00000014727
0	1.89283	0.536	0.003	0	Erythroid cells	AHSP
0	0.918476	0.275	0.002	0	Erythroid cells	ENSSSCG00000040098
3.88581e-160	1.2792	0.449	0.016	6.46405e-156	Erythroid cells	SNCG
1.94001e-101	5.73606	0.986	0.169	3.22721e-97	Erythroid cells	ENSSSCG00000007978
1.51928e-66	5.67104	0.986	0.304	2.52733e-62	Erythroid cells	HBB
2.88335e-57	2.05476	0.768	0.157	4.79645e-53	Erythroid cells	ATP5IF1
1.60651e-20	0.985091	0.957	0.549	2.67243e-16	Erythroid cells	FTL
6.91903e-09	-0.474046	0.986	0.999	0.000115098	Erythroid cells	MT-ATP6
9.8226e-09	-0.445399	1	0.996	0.000163399	Erythroid cells	MT-COX1
6.11885e-08	-0.463397	0.957	0.975	0.00101787	Erythroid cells	ND1
1.2338e-05	0.399926	0.348	0.152	0.205242	Erythroid cells	TENT5C
3.36302e-05	0.274228	0.986	0.778	0.559438	Erythroid cells	TPT1
0.00146621	-0.419501	0.101	0.27	1	Erythroid cells	ARHGEF2
0.00264731	-0.477209	0.304	0.482	1	Erythroid cells	MAT2A
0.00475518	-0.367721	0.638	0.667	1	Erythroid cells	EIF1
0.00533288	-0.451694	0.188	0.344	1	Erythroid cells	BCLAF1
0.00656483	-0.47914	0.159	0.312	1	Erythroid cells	ENSSSCG00000010203
0.00695617	-0.47838	0.145	0.284	1	Erythroid cells	ENSSSCG00000013992
0.00730017	-0.482093	0.116	0.259	1	Erythroid cells	GAPVD1
0.00886493	-0.439525	0.261	0.4	1	Erythroid cells	NDFIP1
0.00936061	-0.483969	0.159	0.298	1	Erythroid cells	OCIAD1
0.00953795	-0.479051	0.435	0.542	1	Erythroid cells	ENSSSCG00000012126
0.0102562	-0.324549	0.13	0.269	1	Erythroid cells	BZW1
0.0113476	-0.44278	0.261	0.396	1	Erythroid cells	SUMO2
0.0115261	-0.477771	0.232	0.376	1	Erythroid cells	NSD3
0.0143783	-0.47719	0.13	0.258	1	Erythroid cells	RNH1
0.0147259	-0.314568	0.188	0.32	1	Erythroid cells	ENO1
0.0147573	-0.466049	0.159	0.281	1	Erythroid cells	ARHGDIA
0.0149648	-0.418397	0.13	0.258	1	Erythroid cells	ACOX1
0.0181471	-0.408328	0.13	0.255	1	Erythroid cells	RASA1
0.0190675	-0.473445	0.13	0.251	1	Erythroid cells	ITGA2B
0.0214941	-0.397666	0.159	0.279	1	Erythroid cells	ZMYND11
0.025331	-0.443402	0.188	0.314	1	Erythroid cells	FAM126B
0.0253507	-0.451268	0.174	0.293	1	Erythroid cells	ARID1A
0.0265773	-0.435438	0.145	0.256	1	Erythroid cells	KIF5B
0.0307047	-0.334494	0.159	0.284	1	Erythroid cells	MPHOSPH8
0.0316171	-0.363545	0.87	0.842	1	Erythroid cells	ENSSSCG00000014540
0.0329637	-0.383142	0.159	0.276	1	Erythroid cells	ARGLU1
0.0334307	-0.372743	0.188	0.298	1	Erythroid cells	GNB1
0.0353981	-0.465575	0.159	0.262	1	Erythroid cells	SLA-DMB
0.036158	-0.452888	0.246	0.354	1	Erythroid cells	CPSF6
0.0366561	-0.438938	0.159	0.272	1	Erythroid cells	TRIM9
0.0380966	-0.463242	0.217	0.323	1	Erythroid cells	JMJD1C
0.0454371	-0.348476	0.304	0.408	1	Erythroid cells	SPAG9
0.0485132	-0.360001	0.246	0.337	1	Erythroid cells	ENSSSCG00000025281
0.0485166	-0.413768	0.159	0.26	1	Erythroid cells	ENSSSCG00000015814
0.0488655	-0.340375	0.174	0.279	1	Erythroid cells	NREP

## Sheet: 10X_FrontalLobe
p_val	avg_logFC	pct.1	pct.2	p_val_adj	cluster	gene
0	2.45177	0.789	0.12	0	Oligodendrocytes	ENSSSCG00000011267
0	2.29299	0.715	0.128	0	Oligodendrocytes	DLC1
0	2.26298	0.448	0.033	0	Oligodendrocytes	ENSSSCG00000006963
0	2.18279	0.454	0.044	0	Oligodendrocytes	SLCO1A2
0	2.03378	0.565	0.113	0	Oligodendrocytes	SIK3
0	1.97536	0.503	0.106	0	Oligodendrocytes	CTNNA3
0	1.89569	0.609	0.152	0	Oligodendrocytes	TMEFF2
0	1.87411	0.776	0.185	0	Oligodendrocytes	MBP
0	1.73006	0.796	0.224	0	Oligodendrocytes	DLG2
0	1.67115	0.505	0.161	0	Oligodendrocytes	ENSSSCG00000010212
0	1.66211	0.693	0.232	0	Oligodendrocytes	PCDH9
0	1.48972	0.49	0.094	0	Oligodendrocytes	ERBB4
0	1.451	0.612	0.208	0	Oligodendrocytes	PTPRD
0	1.38098	0.578	0.209	0	Oligodendrocytes	SLC44A1
7.56154e-305	1.72936	0.415	0.064	1.1244e-300	Oligodendrocytes	GAB1
2.79686e-296	1.78078	0.4	0.06	4.15892e-292	Oligodendrocytes	UGT8
1.9506e-292	1.66712	0.475	0.138	2.90054e-288	Oligodendrocytes	ITGA2B
7.29859e-280	1.88925	0.35	0.037	1.0853e-275	Oligodendrocytes	OPALIN
3.87044e-277	1.90295	0.39	0.075	5.75534e-273	Oligodendrocytes	SGCD
5.07657e-273	1.69743	0.434	0.113	7.54887e-269	Oligodendrocytes	SLC24A2
4.78966e-271	1.45062	0.501	0.175	7.12223e-267	Oligodendrocytes	ENSSSCG00000035984
1.3924e-268	1.62765	0.382	0.059	2.07049e-264	Oligodendrocytes	ST18
2.97735e-268	1.43097	0.448	0.114	4.42733e-264	Oligodendrocytes	CDH20
1.65385e-259	1.36613	0.483	0.14	2.45928e-255	Oligodendrocytes	DOCK10
2.26255e-259	1.44304	0.484	0.165	3.36441e-255	Oligodendrocytes	DNM3
2.10883e-254	1.6687	0.412	0.103	3.13582e-250	Oligodendrocytes	TTLL7
9.57783e-253	2.06652	0.302	0.024	1.42422e-248	Oligodendrocytes	AGMO
1.92518e-247	1.926	0.317	0.036	2.86275e-243	Oligodendrocytes	CREB5
5.24457e-242	1.49337	0.451	0.147	7.79868e-238	Oligodendrocytes	EDIL3
1.42135e-232	1.78884	0.357	0.075	2.11355e-228	Oligodendrocytes	ARAP2
1.09764e-226	1.80903	0.293	0.031	1.6322e-222	Oligodendrocytes	ENPP2
2.78929e-224	1.68863	0.367	0.089	4.14767e-220	Oligodendrocytes	GRM3
3.67853e-224	1.93923	0.268	0.019	5.46998e-220	Oligodendrocytes	ENSSSCG00000031460
1.4638e-209	1.79638	0.289	0.04	2.17667e-205	Oligodendrocytes	ZNF536
4.95907e-208	1.64139	0.301	0.044	7.37414e-204	Oligodendrocytes	TMEM144
4.18851e-200	1.61912	0.32	0.064	6.22832e-196	Oligodendrocytes	PLEKHA1
4.03701e-195	1.39636	0.344	0.076	6.00304e-191	Oligodendrocytes	CLDN11
1.75308e-192	1.76042	0.268	0.035	2.60684e-188	Oligodendrocytes	TMEM26
1.43071e-191	1.49708	0.335	0.081	2.12747e-187	Oligodendrocytes	PHLPP1
1.9986e-187	1.71438	0.299	0.06	2.97192e-183	Oligodendrocytes	SH3GL3
1.08978e-182	1.47892	0.339	0.089	1.62051e-178	Oligodendrocytes	ZFYVE16
9.36944e-178	1.29258	0.349	0.092	1.39324e-173	Oligodendrocytes	CLIC4
9.67559e-174	1.50168	0.355	0.12	1.43876e-169	Oligodendrocytes	HECW2
2.37097e-162	1.24351	0.376	0.128	3.52563e-158	Oligodendrocytes	ERBIN
2.52482e-160	1.3541	0.362	0.132	3.75441e-156	Oligodendrocytes	ENSSSCG00000031599
9.4393e-159	1.55546	0.306	0.088	1.40362e-154	Oligodendrocytes	ANO4
2.57237e-152	1.36801	0.332	0.109	3.82512e-148	Oligodendrocytes	FRYL
2.06989e-116	1.303	0.261	0.08	3.07792e-112	Oligodendrocytes	CDK19
7.34177e-115	1.32591	0.26	0.081	1.09172e-110	Oligodendrocytes	MAN2A1
3.55261e-85	1.23275	0.256	0.106	5.28273e-81	Oligodendrocytes	PEX5L
0	3.17841	0.713	0.04	0	Microglia	CALCR
0	2.53529	0.32	0.011	0	Microglia	ARHGAP15
0	2.36744	0.533	0.063	0	Microglia	ARHGAP24
0	2.14248	0.622	0.115	0	Microglia	CST3
0	1.86803	0.489	0.11	0	Microglia	SLC8A1
7.14418e-289	1.73667	0.43	0.098	1.06234e-284	Microglia	DPP10
9.77761e-285	2.03533	0.252	0.018	1.45393e-280	Microglia	ENSSSCG00000031640
4.22305e-188	1.72066	0.27	0.052	6.27967e-184	Microglia	PDE3B
1.78107e-133	1.43126	0.282	0.084	2.64845e-129	Microglia	EPB41L2
2.12867e-131	1.3299	0.347	0.133	3.16533e-127	Microglia	TSPAN7
2.34119e-125	1.29157	0.359	0.148	3.48135e-121	Microglia	MEF2A
6.71327e-95	-0.703031	0.405	0.675	9.98263e-91	Microglia	QKI
5.99786e-91	-0.837855	0.195	0.474	8.91881e-87	Microglia	SLC44A1
2.02775e-90	1.11391	0.261	0.095	3.01526e-86	Microglia	ENSSSCG00000035525
6.19109e-82	0.824324	0.435	0.26	9.20615e-78	Microglia	MEF2C
1.84173e-80	0.532747	0.677	0.549	2.73865e-76	Microglia	TMSB4X
1.05048e-76	-0.7844	0.15	0.399	1.56207e-72	Microglia	ATP8A1
1.09088e-76	1.01092	0.339	0.177	1.62214e-72	Microglia	PRKCB
2.39448e-73	-0.840772	0.146	0.384	3.56058e-69	Microglia	FMNL2
2.75754e-73	-0.827121	0.127	0.362	4.10046e-69	Microglia	TCF4
7.32925e-59	-0.838413	0.113	0.308	1.08986e-54	Microglia	ERBIN
3.33943e-54	-0.663597	0.137	0.338	4.96573e-50	Microglia	PALM2
8.3062e-54	0.738105	0.353	0.216	1.23513e-49	Microglia	FRMD4B
1.32646e-53	-0.758137	0.109	0.294	1.97245e-49	Microglia	KIF1B
3.80225e-47	-0.699753	0.133	0.313	5.65394e-43	Microglia	CNTN1
7.48725e-44	-0.663732	0.189	0.37	1.11335e-39	Microglia	DOCK10
1.85275e-41	-0.575134	0.188	0.369	2.75504e-37	Microglia	ENSSSCG00000015545
5.39995e-41	-0.593408	0.107	0.266	8.02972e-37	Microglia	ENSSSCG00000011236
2.81936e-38	-0.452006	0.234	0.431	4.19238e-34	Microglia	EXOC4
5.97756e-33	-0.425353	0.256	0.44	8.88863e-29	Microglia	ZEB2
2.02868e-31	-0.469575	0.115	0.256	3.01665e-27	Microglia	CTTNBP2
3.35394e-30	-0.353838	0.28	0.473	4.98731e-26	Microglia	APP
1.62105e-29	-0.500618	0.392	0.559	2.41051e-25	Microglia	ENSSSCG00000023479
3.19458e-28	-0.404104	0.203	0.362	4.75035e-24	Microglia	RTN4
4.776e-26	-0.34208	0.265	0.437	7.10191e-22	Microglia	DDX17
2.45504e-25	-0.399246	0.167	0.305	3.65064e-21	Microglia	SEPT7
9.28139e-25	-0.320204	0.439	0.618	1.38014e-20	Microglia	ENSSSCG00000012126
6.73002e-22	-0.310663	0.287	0.445	1.00075e-17	Microglia	TCF12
4.7751e-16	0.409471	0.396	0.349	7.10057e-12	Microglia	DOCK4
2.14638e-15	0.449994	0.341	0.29	3.19167e-11	Microglia	PPP3CA
2.19144e-15	-0.26639	0.408	0.548	3.25867e-11	Microglia	ELMO1
3.00295e-13	-0.262776	0.27	0.386	4.46538e-09	Microglia	SYT1
2.18427e-09	0.263879	0.441	0.428	3.248e-05	Microglia	RAB36
6.88772e-08	0.28633	0.334	0.307	0.0010242	Microglia	ND5
1.39376e-07	0.302396	0.333	0.309	0.00207252	Microglia	RPS20
3.6364e-06	0.255132	0.392	0.388	0.0540733	Microglia	RPL32
4.18966e-05	0.257776	0.273	0.254	0.623003	Microglia	ENSSSCG00000003042
9.54538e-05	0.3003	0.284	0.272	1	Microglia	RPS15
0.000176291	0.314681	0.28	0.271	1	Microglia	EIF4A2
0.000276512	0.256513	0.279	0.268	1	Microglia	SLC1A3
0	3.4479	0.837	0.02	0	Oligodendrocyte progenitor cells	LHFPL3
0	3.04253	0.802	0.064	0	Oligodendrocyte progenitor cells	MMP16
0	2.51954	0.696	0.05	0	Oligodendrocyte progenitor cells	PTPRZ1
0	2.48137	0.515	0.041	0	Oligodendrocyte progenitor cells	XYLT1
0	2.45511	0.629	0.041	0	Oligodendrocyte progenitor cells	SOX6
0	2.28257	0.369	0.019	0	Oligodendrocyte progenitor cells	TNR
0	2.08715	0.436	0.025	0	Oligodendrocyte progenitor cells	NXPH1
0	2.07422	0.351	0.015	0	Oligodendrocyte progenitor cells	SNX22
4.48998e-308	2.20594	0.522	0.047	6.6766e-304	Oligodendrocyte progenitor cells	PCDH15
5.69594e-305	2.2193	0.606	0.068	8.46987e-301	Oligodendrocyte progenitor cells	GRM5
7.41505e-292	2.21316	0.45	0.035	1.10262e-287	Oligodendrocyte progenitor cells	SEMA5A
1.33191e-288	2.10909	0.379	0.023	1.98055e-284	Oligodendrocyte progenitor cells	ENSSSCG00000013341
1.39707e-281	2.23686	0.493	0.047	2.07744e-277	Oligodendrocyte progenitor cells	BRINP3
1.32369e-270	2.077	0.389	0.027	1.96833e-266	Oligodendrocyte progenitor cells	PLPPR1
7.33507e-265	2.1453	0.337	0.019	1.09072e-260	Oligodendrocyte progenitor cells	NELL1
5.19791e-258	2.00092	0.302	0.015	7.7293e-254	Oligodendrocyte progenitor cells	ITGA9
1.31519e-240	1.86747	0.681	0.113	1.95569e-236	Oligodendrocyte progenitor cells	CSMD3
1.55742e-240	2.02518	0.327	0.021	2.31588e-236	Oligodendrocyte progenitor cells	CCDC50
1.29269e-208	1.92809	0.517	0.072	1.92223e-204	Oligodendrocyte progenitor cells	VCAN
1.27824e-178	1.8164	0.262	0.018	1.90075e-174	Oligodendrocyte progenitor cells	THSD7B
1.94088e-178	1.88522	0.327	0.031	2.88608e-174	Oligodendrocyte progenitor cells	SLC35F1
5.48639e-161	1.78928	0.463	0.074	8.15826e-157	Oligodendrocyte progenitor cells	GRIA4
3.52088e-153	1.78443	0.257	0.022	5.23555e-149	Oligodendrocyte progenitor cells	PDE7B
4.5055e-144	1.60113	0.53	0.107	6.69968e-140	Oligodendrocyte progenitor cells	ENSSSCG00000000882
2.87677e-137	1.57669	0.532	0.111	4.27775e-133	Oligodendrocyte progenitor cells	CTNND2
5.90076e-133	1.57178	0.458	0.085	8.77442e-129	Oligodendrocyte progenitor cells	SERINC5
7.40596e-123	1.6638	0.446	0.089	1.10127e-118	Oligodendrocyte progenitor cells	NOVA1
7.2916e-118	1.74273	0.28	0.036	1.08426e-113	Oligodendrocyte progenitor cells	ASTN2
3.33438e-112	1.39252	0.646	0.2	4.95823e-108	Oligodendrocyte progenitor cells	NTRK2
4.81664e-112	1.77868	0.282	0.039	7.16234e-108	Oligodendrocyte progenitor cells	GRID1
5.73925e-100	1.37228	0.495	0.123	8.53427e-96	Oligodendrocyte progenitor cells	MAML2
4.80573e-98	1.6168	0.275	0.042	7.14612e-94	Oligodendrocyte progenitor cells	SHISA9
1.68196e-94	1.50016	0.265	0.039	2.50107e-90	Oligodendrocyte progenitor cells	NCALD
4.58313e-94	1.5286	0.376	0.08	6.81511e-90	Oligodendrocyte progenitor cells	CCSER1
3.10194e-91	1.69331	0.285	0.048	4.61258e-87	Oligodendrocyte progenitor cells	PLCB4
3.28178e-90	1.48227	0.324	0.06	4.88001e-86	Oligodendrocyte progenitor cells	USP24
6.01495e-88	1.35831	0.453	0.116	8.94423e-84	Oligodendrocyte progenitor cells	AGAP1
3.52642e-87	1.38146	0.252	0.038	5.24379e-83	Oligodendrocyte progenitor cells	ENSSSCG00000036884
1.28615e-85	1.60674	0.28	0.05	1.91251e-81	Oligodendrocyte progenitor cells	SOX5
1.28411e-84	1.27188	0.349	0.069	1.90947e-80	Oligodendrocyte progenitor cells	ITGAV
5.74819e-83	1.38055	0.406	0.102	8.54756e-79	Oligodendrocyte progenitor cells	ENSSSCG00000032439
2.69118e-78	1.52739	0.275	0.052	4.00179e-74	Oligodendrocyte progenitor cells	GALNT13
2.66349e-74	1.26978	0.322	0.068	3.96061e-70	Oligodendrocyte progenitor cells	DOCK1
9.63246e-69	1.30615	0.359	0.092	1.43235e-64	Oligodendrocyte progenitor cells	KLF12
8.76882e-68	1.28453	0.356	0.092	1.30392e-63	Oligodendrocyte progenitor cells	LRRTM3
3.57801e-63	1.30981	0.277	0.062	5.3205e-59	Oligodendrocyte progenitor cells	CNTNAP2
2.26318e-61	1.31691	0.282	0.065	3.36535e-57	Oligodendrocyte progenitor cells	GRID2
6.91049e-59	1.36736	0.275	0.064	1.02759e-54	Oligodendrocyte progenitor cells	DGKB
9.10887e-59	1.24123	0.26	0.057	1.35449e-54	Oligodendrocyte progenitor cells	REV3L
1.42697e-48	1.18115	0.27	0.069	2.12191e-44	Oligodendrocyte progenitor cells	KIF13A
0	2.32855	0.725	0.038	0	Excitatory neurons	ENSSSCG00000021315
0	2.2444	0.698	0.021	0	Excitatory neurons	ENSSSCG00000023754
0	2.15921	0.839	0.095	0	Excitatory neurons	SORBS2
0	2.15897	0.705	0.028	0	Excitatory neurons	KCNMA1
0	2.05351	0.691	0.031	0	Excitatory neurons	RYR2
0	2.0297	0.743	0.062	0	Excitatory neurons	ARPP21
0	2.02914	0.662	0.025	0	Excitatory neurons	ATRNL1
0	2.01694	0.803	0.1	0	Excitatory neurons	ADGRB3
0	1.98759	0.629	0.017	0	Excitatory neurons	NRXN3
0	1.97857	0.553	0.012	0	Excitatory neurons	SATB2
0	1.95735	0.801	0.055	0	Excitatory neurons	GRM5
0	1.94366	0.68	0.023	0	Excitatory neurons	GABRB1
0	1.89404	0.696	0.035	0	Excitatory neurons	ADGRL2
0	1.83415	0.611	0.022	0	Excitatory neurons	LRFN5
0	1.83032	0.796	0.067	0	Excitatory neurons	ENSSSCG00000000940
0	1.82472	0.812	0.089	0	Excitatory neurons	ENSSSCG00000000882
0	1.81203	0.593	0.023	0	Excitatory neurons	CDH18
0	1.79028	0.749	0.058	0	Excitatory neurons	CCSER1
0	1.78796	0.55	0.012	0	Excitatory neurons	ROBO2
0	1.77491	0.647	0.027	0	Excitatory neurons	FRMPD4
0	1.76874	0.6	0.017	0	Excitatory neurons	PCSK2
0	1.7524	0.676	0.031	0	Excitatory neurons	LDB2
0	1.74751	0.611	0.017	0	Excitatory neurons	ENSSSCG00000040677
0	1.7456	0.823	0.101	0	Excitatory neurons	ENSSSCG00000011121
0	1.7339	0.758	0.091	0	Excitatory neurons	ENSSSCG00000023891
0	1.72324	0.814	0.094	0	Excitatory neurons	CTNND2
0	1.70786	0.517	0.009	0	Excitatory neurons	ENSSSCG00000003793
0	1.69691	0.568	0.021	0	Excitatory neurons	DOK6
0	1.67969	0.526	0.023	0	Excitatory neurons	CHSY3
0	1.66105	0.602	0.028	0	Excitatory neurons	SETBP1
0	1.66038	0.631	0.036	0	Excitatory neurons	TRIM9
0	1.65834	0.593	0.054	0	Excitatory neurons	THRB
0	1.65441	0.564	0.02	0	Excitatory neurons	KHDRBS2
0	1.6441	0.447	0.008	0	Excitatory neurons	EPHA4
0	1.63215	0.595	0.024	0	Excitatory neurons	KHDRBS3
0	1.62245	0.575	0.026	0	Excitatory neurons	EPHA5
0	1.61397	0.508	0.008	0	Excitatory neurons	ENSSSCG00000021656
0	1.60848	0.633	0.035	0	Excitatory neurons	PRKG1
0	1.60134	0.642	0.036	0	Excitatory neurons	NELL2
0	1.59709	0.468	0.013	0	Excitatory neurons	CPNE4
0	1.59548	0.51	0.034	0	Excitatory neurons	ST6GALNAC5
0	1.58931	0.597	0.032	0	Excitatory neurons	SOX5
0	1.58548	0.647	0.044	0	Excitatory neurons	ENSSSCG00000038101
0	1.56915	0.43	0.007	0	Excitatory neurons	ENSSSCG00000007728
0	1.55009	0.559	0.024	0	Excitatory neurons	ENSSSCG00000031813
0	1.54521	0.673	0.043	0	Excitatory neurons	GRIN2B
0	1.54336	0.468	0.009	0	Excitatory neurons	CACNA1E
0	1.54064	0.503	0.017	0	Excitatory neurons	CACNA2D3
0	1.53861	0.412	0.007	0	Excitatory neurons	PRR16
2.38462e-299	1.63253	0.714	0.099	3.54593e-295	Excitatory neurons	ENSSSCG00000035525
0	4.06602	0.75	0.005	0	Endothelial cells	SLC16A9
0	3.632	0.74	0.004	0	Endothelial cells	BNC2
0	3.00494	0.567	0.012	0	Endothelial cells	EYA1
0	2.80406	0.413	0.002	0	Endothelial cells	SLC47A1
0	2.75421	0.337	0.001	0	Endothelial cells	SCARA5
0	2.72379	0.413	0.005	0	Endothelial cells	ADAM12
0	2.56414	0.365	0.004	0	Endothelial cells	ENPP1
4.7997e-228	2.65001	0.423	0.012	7.13716e-224	Endothelial cells	ADAMTSL3
1.02246e-156	2.18082	0.26	0.006	1.5204e-152	Endothelial cells	ITGBL1
2.36002e-143	2.24114	0.26	0.007	3.50935e-139	Endothelial cells	SPTLC3
6.45624e-139	2.31899	0.385	0.018	9.60043e-135	Endothelial cells	JAM2
4.12114e-129	2.75114	0.548	0.044	6.12814e-125	Endothelial cells	SLC4A4
4.65175e-125	2.39529	0.337	0.016	6.91715e-121	Endothelial cells	EDA
4.35195e-119	2.71901	0.538	0.047	6.47135e-115	Endothelial cells	THSD4
2.22924e-101	2.45281	0.375	0.025	3.31488e-97	Endothelial cells	ENSSSCG00000039364
2.22641e-100	2.61919	0.462	0.04	3.31067e-96	Endothelial cells	EFNA5
1.33312e-99	2.98552	0.913	0.219	1.98235e-95	Endothelial cells	ENSSSCG00000027675
2.39921e-97	2.2544	0.375	0.026	3.56763e-93	Endothelial cells	PTPRM
6.06736e-95	2.27868	0.365	0.025	9.02216e-91	Endothelial cells	THSD7B
2.20854e-79	2.09514	0.413	0.039	3.2841e-75	Endothelial cells	MAN1A1
2.09248e-49	1.7987	0.356	0.045	3.11151e-45	Endothelial cells	SLC38A2
6.8029e-48	1.96854	0.356	0.048	1.01159e-43	Endothelial cells	CDH18
6.46351e-42	1.52683	0.279	0.032	9.61123e-38	Endothelial cells	TXNIP
1.73755e-39	1.90872	0.346	0.054	2.58373e-35	Endothelial cells	RBMS3
1.35852e-36	1.79007	0.375	0.067	2.02012e-32	Endothelial cells	NFAT5
1.31033e-35	1.64889	0.317	0.05	1.94846e-31	Endothelial cells	ABLIM1
3.67139e-35	1.66385	0.337	0.056	5.45936e-31	Endothelial cells	PDE1A
2.82616e-30	1.84557	0.413	0.097	4.2025e-26	Endothelial cells	DYNC1I1
3.83533e-24	1.34304	0.346	0.076	5.70314e-20	Endothelial cells	PLD1
5.46584e-24	1.62989	0.327	0.073	8.12771e-20	Endothelial cells	NEBL
3.98112e-14	1.46308	0.26	0.072	5.91992e-10	Endothelial cells	SESN1
3.41574e-10	0.816225	0.337	0.124	5.0792e-06	Endothelial cells	EPB41L2
9.27202e-10	1.07977	0.269	0.097	1.37875e-05	Endothelial cells	DIAPH2
9.60841e-10	1.13505	0.327	0.139	1.42877e-05	Endothelial cells	MED13L
1.57075e-09	1.18321	0.26	0.095	2.33571e-05	Endothelial cells	MLLT3
4.15052e-08	0.916951	0.317	0.139	0.000617182	Endothelial cells	PBX1
3.03482e-07	0.895545	0.308	0.139	0.00451278	Endothelial cells	NEO1
2.86158e-06	0.741996	0.385	0.209	0.0425517	Endothelial cells	NFIA
2.72351e-05	0.760611	0.269	0.138	0.404986	Endothelial cells	SAMD12
4.11363e-05	0.688905	0.269	0.134	0.611697	Endothelial cells	RASSF8
4.17777e-05	0.627619	0.481	0.332	0.621235	Endothelial cells	FMNL2
0.000703177	0.632492	0.26	0.148	1	Endothelial cells	ENSSSCG00000015499
0.00175057	0.581924	0.269	0.162	1	Endothelial cells	ZBTB20
0.0030613	-0.327169	0.635	0.735	1	Endothelial cells	CYTB
0.00444987	-0.330047	0.442	0.578	1	Endothelial cells	TMSB4X
0.00549292	0.423944	0.317	0.207	1	Endothelial cells	TMSB10
0.00586574	0.468193	0.26	0.163	1	Endothelial cells	DDX5
0.00786772	0.350934	0.375	0.257	1	Endothelial cells	C1QTNF7
0.0113453	0.447962	0.423	0.319	1	Endothelial cells	ATP1B1
0.0185886	-0.317341	0.346	0.468	1	Endothelial cells	ENSSSCG00000038989
0	0.736139	1	1	0	Others	COX1
5.07956e-307	0.720464	0.999	0.996	7.55331e-303	Others	ATP6
1.39159e-292	0.740457	1	0.986	2.06929e-288	Others	COX2
1.65267e-286	0.746007	0.998	0.987	2.45753e-282	Others	DDX6
2.77803e-252	0.750187	0.992	0.963	4.13093e-248	Others	COX3
7.62318e-163	0.720148	0.956	0.845	1.13357e-158	Others	MT3
8.27273e-145	0.651273	0.964	0.869	1.23016e-140	Others	ENSSSCG00000014540
4.00206e-136	0.72077	0.924	0.769	5.95107e-132	Others	ND4
4.72965e-132	0.769794	0.895	0.716	7.03299e-128	Others	CYTB
2.58669e-100	0.694405	0.842	0.63	3.8464e-96	Others	ENSSSCG00000030849
6.25676e-89	0.703444	0.775	0.558	9.3038e-85	Others	ND1
1.05567e-86	0.716806	0.77	0.564	1.56978e-82	Others	ENSSSCG00000008433
9.6199e-71	0.737386	0.629	0.408	1.43048e-66	Others	RAB36
1.07213e-68	0.713133	0.648	0.43	1.59426e-64	Others	CAMK2N1
1.23186e-67	0.731887	0.648	0.449	1.83177e-63	Others	COX6C
1.16108e-63	0.731613	0.616	0.4	1.72652e-59	Others	ND2
1.14212e-62	0.732313	0.594	0.389	1.69833e-58	Others	RPS3A
5.7887e-60	0.751752	0.593	0.407	8.6078e-56	Others	SNAP25
9.23791e-51	0.698086	0.555	0.372	1.37368e-46	Others	ENSSSCG00000022345
2.98134e-48	0.783029	0.46	0.275	4.43325e-44	Others	RPL23
1.84764e-47	0.743613	0.482	0.293	2.74744e-43	Others	ND5
7.23585e-47	0.766022	0.484	0.304	1.07597e-42	Others	CALM1
8.10124e-45	0.693592	0.501	0.32	1.20465e-40	Others	SLC9A4
3.65697e-44	0.748663	0.448	0.27	5.43792e-40	Others	SELENOW
5.19994e-43	0.743505	0.417	0.24	7.73231e-39	Others	C1QTNF7
6.02611e-43	0.694112	0.475	0.296	8.96082e-39	Others	RPS20
2.06426e-42	0.749619	0.365	0.194	3.06955e-38	Others	RPL26
4.80429e-41	0.749279	0.432	0.262	7.14398e-37	Others	ENSSSCG00000018063
5.86657e-39	0.682603	0.456	0.29	8.72359e-35	Others	RPS12
1.64549e-38	0.743959	0.403	0.241	2.44685e-34	Others	ENSSSCG00000002529
1.67559e-38	0.745096	0.461	0.304	2.4916e-34	Others	ATP1B1
1.83102e-38	0.667219	0.517	0.371	2.72273e-34	Others	GPM6A
2.42192e-38	0.663495	0.592	0.453	3.6014e-34	Others	ENSSSCG00000038989
5.37371e-36	0.723768	0.391	0.237	7.99071e-32	Others	KXD1
5.08128e-34	0.749412	0.341	0.191	7.55586e-30	Others	ENSSSCG00000004054
8.09495e-34	0.737946	0.358	0.209	1.20372e-29	Others	TPT1
3.10945e-32	0.737998	0.388	0.249	4.62376e-28	Others	CPE
7.89778e-32	0.817051	0.354	0.218	1.1744e-27	Others	NDRG4
1.0053e-31	0.715652	0.39	0.247	1.49489e-27	Others	ENSSSCG00000035080
1.50745e-31	0.817085	0.27	0.138	2.24158e-27	Others	CTXN1
3.5625e-29	0.659038	0.379	0.237	5.29743e-25	Others	YWHAH
6.07268e-27	0.78318	0.292	0.167	9.03007e-23	Others	CALM3
1.44602e-26	0.652226	0.375	0.245	2.15023e-22	Others	RPL34
2.7552e-25	0.694389	0.293	0.17	4.09698e-21	Others	ENSSSCG00000038507
1.05602e-24	0.750862	0.285	0.167	1.5703e-20	Others	GAP43
9.57766e-24	0.664509	0.284	0.165	1.4242e-19	Others	S100A1
4.01606e-23	0.679479	0.326	0.208	5.97189e-19	Others	ENSSSCG00000007692
1.47893e-20	0.670058	0.272	0.164	2.19916e-16	Others	PCSK1N
3.06583e-20	0.655861	0.285	0.179	4.55889e-16	Others	ENSSSCG00000016735
7.46058e-16	0.671994	0.259	0.169	1.10939e-11	Others	MLLT11
0	2.97164	0.861	0.043	0	Inhibitory neurons	KCNC2
0	2.88533	0.852	0.033	0	Inhibitory neurons	NXPH1
0	2.73895	0.951	0.059	0	Inhibitory neurons	CNTNAP2
0	2.65907	0.73	0.019	0	Inhibitory neurons	ZNF385D
0	2.536	0.959	0.061	0	Inhibitory neurons	ENSSSCG00000021315
0	2.50164	0.82	0.03	0	Inhibitory neurons	GRIP1
0	2.3648	0.672	0.006	0	Inhibitory neurons	PTCHD4
0	2.35756	0.811	0.041	0	Inhibitory neurons	ENSSSCG00000031813
6.13678e-297	1.78022	0.516	0.015	9.1254e-293	Inhibitory neurons	TMEM132C
9.20016e-280	2.00967	0.533	0.019	1.36806e-275	Inhibitory neurons	ENSSSCG00000033898
8.49616e-275	2.08731	0.73	0.039	1.26338e-270	Inhibitory neurons	NRXN3
2.64899e-263	1.74463	0.328	0.006	3.93905e-259	Inhibitory neurons	HMCN1
2.0097e-254	1.95812	0.639	0.031	2.98843e-250	Inhibitory neurons	KCTD16
1.09095e-253	1.67924	0.451	0.014	1.62225e-249	Inhibitory neurons	ZMAT4
4.13229e-244	2.02786	0.549	0.023	6.14471e-240	Inhibitory neurons	PTPRM
7.68521e-241	2.27127	0.795	0.055	1.14279e-236	Inhibitory neurons	PRKG1
4.56812e-229	1.69226	0.574	0.028	6.79279e-225	Inhibitory neurons	CACNA1D
7.44917e-224	1.9271	0.582	0.029	1.10769e-219	Inhibitory neurons	KIAA1217
2.26051e-221	1.60755	0.631	0.035	3.36138e-217	Inhibitory neurons	ENSSSCG00000015401
1.90148e-220	1.75085	0.697	0.044	2.8275e-216	Inhibitory neurons	MAGI1
1.08824e-217	1.92979	0.656	0.04	1.61821e-213	Inhibitory neurons	HCN1
3.00534e-216	2.08756	0.713	0.048	4.46895e-212	Inhibitory neurons	ATRNL1
1.60559e-211	2.03772	0.631	0.038	2.38752e-207	Inhibitory neurons	NYAP2
4.93556e-206	1.75649	0.811	0.064	7.33917e-202	Inhibitory neurons	GRIN2B
4.44705e-205	1.95249	0.852	0.073	6.61276e-201	Inhibitory neurons	ENSSSCG00000011489
1.5727e-202	2.18251	0.877	0.081	2.33861e-198	Inhibitory neurons	GRM5
1.08333e-197	1.65824	0.615	0.038	1.61092e-193	Inhibitory neurons	UNC80
8.22563e-197	1.6946	0.623	0.039	1.22315e-192	Inhibitory neurons	ASTN2
3.98179e-190	1.77523	0.861	0.078	5.92092e-186	Inhibitory neurons	PAM
1.5168e-188	1.78564	0.508	0.027	2.25547e-184	Inhibitory neurons	FGF14
1.81027e-180	1.75839	0.5	0.027	2.69187e-176	Inhibitory neurons	MCTP1
2.1129e-178	1.72896	0.639	0.046	3.14188e-174	Inhibitory neurons	CNTNAP4
8.44518e-178	1.65471	0.59	0.039	1.2558e-173	Inhibitory neurons	ENSSSCG00000040677
8.73536e-176	1.82235	0.787	0.072	1.29895e-171	Inhibitory neurons	MSRA
3.20909e-172	1.74558	0.557	0.036	4.77191e-168	Inhibitory neurons	TMEM132D
1.66604e-171	1.66904	0.705	0.057	2.47741e-167	Inhibitory neurons	TRIM9
7.87086e-169	1.67464	0.484	0.028	1.1704e-164	Inhibitory neurons	NDST3
4.27187e-166	1.61972	0.631	0.048	6.35227e-162	Inhibitory neurons	SNTG1
6.39607e-159	1.65336	0.631	0.05	9.51096e-155	Inhibitory neurons	FRMPD4
4.49631e-151	1.98371	0.77	0.082	6.68601e-147	Inhibitory neurons	GRIA4
2.59219e-140	1.92521	0.467	0.031	3.85458e-136	Inhibitory neurons	ENSSSCG00000039813
6.07523e-133	1.63453	0.934	0.128	9.03387e-129	Inhibitory neurons	CSMD3
2.87523e-131	1.70522	0.885	0.12	4.27547e-127	Inhibitory neurons	CTNND2
2.59123e-130	2.03612	0.516	0.042	3.85316e-126	Inhibitory neurons	CHSY3
3.2192e-130	1.62596	0.5	0.039	4.78695e-126	Inhibitory neurons	RIMBP2
3.78718e-127	1.84148	0.377	0.023	5.63154e-123	Inhibitory neurons	CDH9
5.7107e-122	1.65994	0.852	0.118	8.49181e-118	Inhibitory neurons	PLCB1
8.9909e-96	1.63425	0.402	0.034	1.33695e-91	Inhibitory neurons	ROBO2
1.31543e-81	1.97876	0.311	0.024	1.95605e-77	Inhibitory neurons	GRIK1
8.88321e-76	1.63423	0.951	0.306	1.32093e-71	Inhibitory neurons	ERBB4
8.82306e-225	2.10061	0.324	0.002	1.31199e-220	Astrocytes	ATP13A4
5.36314e-222	2.82778	0.595	0.01	7.97499e-218	Astrocytes	PITPNC1
3.78735e-189	3.97245	0.919	0.033	5.63178e-185	Astrocytes	SLC1A2
1.0253e-179	2.27377	0.405	0.006	1.52462e-175	Astrocytes	GRAMD1C
1.3286e-175	2.48189	0.486	0.009	1.97563e-171	Astrocytes	F5
2.72625e-174	2.74832	0.649	0.016	4.05393e-170	Astrocytes	ZNRF3
2.45782e-172	2.44401	0.459	0.008	3.65478e-168	Astrocytes	ENSSSCG00000005257
1.1294e-144	2.66746	0.541	0.014	1.67942e-140	Astrocytes	NHSL1
6.76605e-142	2.46954	0.649	0.021	1.00611e-137	Astrocytes	ENSSSCG00000039920
3.07417e-119	2.18523	0.27	0.004	4.57129e-115	Astrocytes	ETNPPL
2.27723e-117	3.27377	0.865	0.05	3.38624e-113	Astrocytes	ABLIM1
8.53892e-110	2.40416	0.595	0.023	1.26974e-105	Astrocytes	PREX2
2.97036e-89	2.04816	0.27	0.005	4.41692e-85	Astrocytes	RPE65
2.9525e-66	2.10109	0.324	0.011	4.39037e-62	Astrocytes	ARHGEF26
5.61734e-64	2.60153	0.459	0.024	8.35299e-60	Astrocytes	GLIS3
4.61291e-52	1.87833	0.459	0.029	6.8594e-48	Astrocytes	PTPRM
1.46476e-50	2.19146	0.703	0.071	2.1781e-46	Astrocytes	ENSSSCG00000021315
2.63569e-48	2.29461	0.405	0.025	3.91927e-44	Astrocytes	AHCYL2
3.43003e-47	1.84608	0.27	0.011	5.10046e-43	Astrocytes	GULP1
1.46289e-46	1.71848	0.297	0.013	2.17531e-42	Astrocytes	RNF144B
9.65909e-44	1.94911	0.405	0.026	1.43631e-39	Astrocytes	SLC14A1
1.09066e-43	1.74525	0.27	0.012	1.62181e-39	Astrocytes	SPON1
1.67931e-41	2.01002	0.73	0.091	2.49713e-37	Astrocytes	TRPS1
2.5844e-39	2.1739	0.378	0.027	3.84301e-35	Astrocytes	ARHGEF28
2.8649e-39	2.02878	0.622	0.072	4.2601e-35	Astrocytes	DGKB
2.41812e-37	2.11637	0.541	0.057	3.59574e-33	Astrocytes	PLCB4
4.48511e-37	1.87932	0.486	0.045	6.66935e-33	Astrocytes	RORB
2.23537e-36	2.09814	0.757	0.116	3.32399e-32	Astrocytes	CADM1
4.08207e-36	1.84866	0.568	0.063	6.07004e-32	Astrocytes	CARMIL1
1.72051e-34	1.87921	0.784	0.128	2.5584e-30	Astrocytes	CTNND2
2.21768e-32	1.87757	0.486	0.052	3.2977e-28	Astrocytes	OPHN1
8.20652e-30	2.11461	0.486	0.059	1.22031e-25	Astrocytes	SOX5
4.98142e-28	1.64628	0.351	0.031	7.40736e-24	Astrocytes	PDE7B
5.75283e-28	1.86892	0.568	0.077	8.55446e-24	Astrocytes	GJA1
2.00349e-27	1.78745	0.351	0.032	2.97919e-23	Astrocytes	LHFPL6
1.24676e-25	1.57438	0.405	0.044	1.85393e-21	Astrocytes	SLC7A11
2.95873e-25	1.83088	0.486	0.066	4.39963e-21	Astrocytes	BRINP3
1.36718e-23	1.58649	0.27	0.022	2.033e-19	Astrocytes	DOCK7
8.5341e-23	1.7559	0.297	0.028	1.26902e-18	Astrocytes	ZNF385D
1.22198e-21	1.51136	0.514	0.077	1.81708e-17	Astrocytes	PTPRZ1
4.30195e-21	1.63055	0.405	0.053	6.397e-17	Astrocytes	HNRNPLL
4.95054e-21	1.65429	0.27	0.025	7.36145e-17	Astrocytes	NTM
8.08908e-20	1.47735	0.459	0.068	1.20285e-15	Astrocytes	ATP1A2
7.27502e-19	1.69255	0.378	0.053	1.08179e-14	Astrocytes	ENSSSCG00000008254
5.70058e-16	1.56727	0.351	0.053	8.47676e-12	Astrocytes	MED12L
6.71222e-16	1.5755	0.703	0.218	9.98107e-12	Astrocytes	NTRK2
1.2349e-15	1.59763	0.351	0.053	1.83629e-11	Astrocytes	ITPR2
3.01465e-14	1.46835	0.351	0.057	4.48279e-10	Astrocytes	GFAP
2.80184e-13	1.78592	0.27	0.038	4.16633e-09	Astrocytes	ENSSSCG00000013341
7.40054e-13	1.53698	0.324	0.054	1.10046e-08	Astrocytes	LGR4

## Sheet: 10X_Hypothalamus
p_val	avg_logFC	pct.1	pct.2	p_val_adj	cluster	gene
0	1.78659	0.961	0.284	0	Inhibitory neurons	ENSSSCG00000021315
0	1.61194	0.844	0.107	0	Inhibitory neurons	NRXN3
0	1.55822	0.969	0.137	0	Inhibitory neurons	ATP8A2
0	1.48987	0.909	0.081	0	Inhibitory neurons	CELF4
0	1.47037	0.974	0.206	0	Inhibitory neurons	PTPRN2
0	1.39607	0.819	0.087	0	Inhibitory neurons	KCNJ6
0	1.3819	0.852	0.08	0	Inhibitory neurons	CALN1
0	1.34588	0.909	0.07	0	Inhibitory neurons	KSR2
0	1.34326	0.778	0.102	0	Inhibitory neurons	ST6GALNAC5
0	1.33882	0.767	0.075	0	Inhibitory neurons	KCNIP4
0	1.31659	0.957	0.154	0	Inhibitory neurons	SNAP25
0	1.31036	0.928	0.159	0	Inhibitory neurons	FRMPD4
0	1.31012	0.909	0.071	0	Inhibitory neurons	ARHGAP44
0	1.30766	0.935	0.169	0	Inhibitory neurons	DAB1
0	1.28309	0.902	0.101	0	Inhibitory neurons	NYAP2
0	1.26554	0.931	0.107	0	Inhibitory neurons	CACNA1B
0	1.26444	0.693	0.067	0	Inhibitory neurons	CPNE4
0	1.26179	0.659	0.054	0	Inhibitory neurons	ZMAT4
0	1.22949	0.787	0.077	0	Inhibitory neurons	PCSK2
0	1.22335	0.817	0.065	0	Inhibitory neurons	CNTNAP5
0	1.21933	0.73	0.025	0	Inhibitory neurons	CACNG3
0	1.21106	0.915	0.165	0	Inhibitory neurons	GABRB1
0	1.2106	0.959	0.169	0	Inhibitory neurons	RUNDC3B
0	1.20915	0.896	0.147	0	Inhibitory neurons	KIF26B
0	1.20767	0.88	0.054	0	Inhibitory neurons	SRRM3
0	1.20515	0.807	0.114	0	Inhibitory neurons	RBFOX1
0	1.20335	0.898	0.143	0	Inhibitory neurons	MTUS2
0	1.19445	0.837	0.048	0	Inhibitory neurons	VWA5B2
0	1.18206	0.698	0.036	0	Inhibitory neurons	LRRC3B
0	1.17409	0.717	0.081	0	Inhibitory neurons	GRM8
0	1.17388	0.911	0.128	0	Inhibitory neurons	FHOD3
0	1.16905	0.961	0.154	0	Inhibitory neurons	GABRB3
0	1.15936	0.594	0.055	0	Inhibitory neurons	SV2C
0	1.1413	0.885	0.067	0	Inhibitory neurons	REEP1
0	1.13869	0.724	0.063	0	Inhibitory neurons	MYO16
0	1.13411	0.883	0.093	0	Inhibitory neurons	CERS6
0	1.13019	0.806	0.062	0	Inhibitory neurons	TIAM1
0	1.12317	0.841	0.089	0	Inhibitory neurons	BTBD11
1.43749e-306	1.20512	0.957	0.205	2.38121e-302	Inhibitory neurons	KCNMA1
9.60796e-304	1.12492	0.944	0.181	1.59156e-299	Inhibitory neurons	FGF12
1.34256e-298	1.14995	0.97	0.198	2.22395e-294	Inhibitory neurons	ENSSSCG00000011489
1.2646e-294	1.17768	0.783	0.124	2.09482e-290	Inhibitory neurons	UNC13C
4.2779e-282	1.20514	0.874	0.167	7.08634e-278	Inhibitory neurons	ZNF385D
1.23364e-260	1.19827	0.831	0.163	2.04352e-256	Inhibitory neurons	FSTL5
2.65012e-256	1.13558	0.969	0.247	4.38992e-252	Inhibitory neurons	ENSSSCG00000000940
1.72131e-230	1.21981	0.972	0.332	2.85134e-226	Inhibitory neurons	CNTNAP2
3.84502e-230	1.18004	0.956	0.285	6.36928e-226	Inhibitory neurons	CACNB2
1.54988e-196	1.33058	0.952	0.308	2.56738e-192	Inhibitory neurons	PRKG1
7.30954e-188	1.14751	0.748	0.172	1.21083e-183	Inhibitory neurons	HTR2C
5.0532e-158	1.15321	0.97	0.396	8.37062e-154	Inhibitory neurons	PBX1
0	1.82394	0.438	0.072	0	Microglia	INPP5D
0	1.81207	0.893	0.459	0	Microglia	ARHGAP24
0	1.76582	0.688	0.257	0	Microglia	ABR
0	1.58332	0.87	0.554	0	Microglia	CALCR
0	1.50757	0.845	0.469	0	Microglia	PRKCB
8.00049e-302	1.2049	0.834	0.596	1.32528e-297	Microglia	DPP10
8.02187e-295	1.85041	0.429	0.078	1.32882e-290	Microglia	RUNX1
4.69879e-276	1.18599	0.802	0.523	7.78355e-272	Microglia	SLC8A1
1.94373e-265	1.69772	0.574	0.217	3.21979e-261	Microglia	CLCN5
2.0119e-245	1.65309	0.549	0.206	3.33271e-241	Microglia	IL10RB
2.27201e-231	1.60581	0.453	0.128	3.76358e-227	Microglia	P2RY12
3.8984e-230	1.59883	0.325	0.05	6.4577e-226	Microglia	FGD2
4.16265e-224	1.57965	0.536	0.213	6.89543e-220	Microglia	DISC1
1.8597e-219	1.48114	0.561	0.236	3.08059e-215	Microglia	ANK1
7.86848e-217	1.65439	0.435	0.125	1.30341e-212	Microglia	PDK3
3.91554e-208	1.61068	0.325	0.059	6.48609e-204	Microglia	FLI1
1.05048e-204	1.60134	0.361	0.08	1.74011e-200	Microglia	ENSSSCG00000017300
8.06678e-193	1.48826	0.451	0.155	1.33626e-188	Microglia	MEF2C
8.25054e-192	1.26234	0.673	0.449	1.3667e-187	Microglia	PDE3B
1.00751e-190	1.54063	0.295	0.051	1.66894e-186	Microglia	RCSD1
9.04836e-179	1.33543	0.561	0.294	1.49886e-174	Microglia	NAV3
2.40881e-178	1.21958	0.634	0.403	3.99019e-174	Microglia	LRCH1
3.214e-170	1.01186	0.717	0.572	5.32399e-166	Microglia	MEF2A
4.27687e-162	1.46282	0.32	0.079	7.08463e-158	Microglia	ADAMTS14
1.75436e-154	1.42982	0.282	0.061	2.9061e-150	Microglia	DOCK2
5.63057e-154	1.50862	0.283	0.062	9.32704e-150	Microglia	ECE1
1.12613e-151	1.4717	0.354	0.11	1.86544e-147	Microglia	DOCK8
1.60997e-149	1.34964	0.528	0.294	2.66692e-145	Microglia	TLN2
4.89599e-145	1.36794	0.304	0.079	8.11021e-141	Microglia	C3
5.8832e-145	1.45537	0.387	0.141	9.74552e-141	Microglia	ARRB1
3.59871e-143	1.27593	0.536	0.305	5.96127e-139	Microglia	TSPAN7
1.07247e-139	1.35325	0.261	0.057	1.77654e-135	Microglia	BIN2
1.5219e-125	1.34883	0.368	0.141	2.52103e-121	Microglia	ARHGAP15
2.45472e-124	1.49144	0.349	0.126	4.06625e-120	Microglia	FGF1
2.41311e-109	1.26244	0.429	0.225	3.99732e-105	Microglia	CMIP
4.20918e-102	1.27033	0.284	0.096	6.97251e-98	Microglia	BCAR3
7.6811e-102	1.25469	0.384	0.183	1.27237e-97	Microglia	CAMK1D
4.70967e-96	1.26544	0.258	0.082	7.80157e-92	Microglia	PTPRC
1.21984e-91	1.21132	0.388	0.202	2.02066e-87	Microglia	H2AFY
3.6499e-89	1.01797	0.503	0.348	6.04606e-85	Microglia	ENSSSCG00000015645
9.25672e-85	1.11635	0.422	0.249	1.53338e-80	Microglia	PDE7A
9.49858e-85	1.13487	0.414	0.238	1.57344e-80	Microglia	PTPRJ
1.06326e-84	1.1908	0.341	0.161	1.7613e-80	Microglia	TSC22D3
5.61686e-82	1.19801	0.284	0.115	9.30433e-78	Microglia	RNF128
8.45774e-72	1.16101	0.289	0.129	1.40102e-67	Microglia	PIK3AP1
9.62105e-55	0.975157	0.261	0.121	1.59373e-50	Microglia	MERTK
5.03569e-54	1.04531	0.323	0.188	8.34161e-50	Microglia	ENSSSCG00000006344
1.39562e-53	1.05751	0.318	0.186	2.31184e-49	Microglia	SLC4A7
1.4844e-44	1.01106	0.327	0.21	2.45891e-40	Microglia	ZNF710
5.07241e-29	0.969768	0.256	0.167	8.40245e-25	Microglia	PLCL2
0	2.49745	0.782	0.116	0	Oligodendrocyte progenitor cells	TNR
0	2.03404	0.905	0.372	0	Oligodendrocyte progenitor cells	LHFPL3
0	1.7658	0.584	0.115	0	Oligodendrocyte progenitor cells	SNX22
0	1.72871	0.682	0.194	0	Oligodendrocyte progenitor cells	SHISA9
0	1.71359	0.714	0.233	0	Oligodendrocyte progenitor cells	SEMA5A
0	1.68494	0.839	0.409	0	Oligodendrocyte progenitor cells	MMP16
0	1.63672	0.778	0.323	0	Oligodendrocyte progenitor cells	SOX6
0	1.59684	0.761	0.3	0	Oligodendrocyte progenitor cells	UST
0	1.56479	0.803	0.366	0	Oligodendrocyte progenitor cells	NRCAM
9.76342e-306	1.48152	0.723	0.258	1.61731e-301	Oligodendrocyte progenitor cells	PTPRZ1
1.35781e-270	1.34646	0.85	0.476	2.24922e-266	Oligodendrocyte progenitor cells	MAML2
1.13355e-258	1.52931	0.567	0.169	1.87773e-254	Oligodendrocyte progenitor cells	OPCML
4.13892e-240	1.23072	0.741	0.329	6.85612e-236	Oligodendrocyte progenitor cells	ENSSSCG00000032439
1.36333e-239	1.50191	0.52	0.145	2.25836e-235	Oligodendrocyte progenitor cells	PLPPR1
8.74423e-234	1.23526	0.796	0.443	1.44848e-229	Oligodendrocyte progenitor cells	GRIA4
1.23655e-226	1.79287	0.58	0.201	2.04834e-222	Oligodendrocyte progenitor cells	TNS3
1.29896e-226	1.29603	0.689	0.302	2.15173e-222	Oligodendrocyte progenitor cells	BRINP3
1.06911e-221	1.26631	0.744	0.397	1.77098e-217	Oligodendrocyte progenitor cells	VCAN
1.68004e-216	1.35584	0.613	0.229	2.78298e-212	Oligodendrocyte progenitor cells	NXPH1
6.28116e-216	1.27756	0.618	0.232	1.04047e-211	Oligodendrocyte progenitor cells	ASTN2
2.26836e-210	1.58064	0.599	0.235	3.75754e-206	Oligodendrocyte progenitor cells	XYLT1
4.4002e-210	1.20954	0.686	0.33	7.28894e-206	Oligodendrocyte progenitor cells	ENSSSCG00000033537
1.3859e-209	1.38859	0.508	0.151	2.29575e-205	Oligodendrocyte progenitor cells	PDE7B
4.68729e-189	1.38458	0.469	0.143	7.76449e-185	Oligodendrocyte progenitor cells	PID1
5.01657e-187	1.50474	0.524	0.188	8.30995e-183	Oligodendrocyte progenitor cells	DLGAP1
8.57895e-186	1.3663	0.345	0.068	1.4211e-181	Oligodendrocyte progenitor cells	CHST9
1.2923e-172	1.50702	0.379	0.097	2.1407e-168	Oligodendrocyte progenitor cells	ITGA9
2.43499e-168	1.34683	0.303	0.056	4.03357e-164	Oligodendrocyte progenitor cells	KCNIP3
3.45138e-168	1.22315	0.505	0.181	5.71722e-164	Oligodendrocyte progenitor cells	CHST11
2.37408e-157	1.10192	0.58	0.256	3.93266e-153	Oligodendrocyte progenitor cells	GRID1
1.93503e-156	1.2861	0.451	0.153	3.20537e-152	Oligodendrocyte progenitor cells	CCDC50
1.04956e-155	1.29068	0.392	0.112	1.73859e-151	Oligodendrocyte progenitor cells	PDE1C
2.71463e-146	1.13251	0.565	0.264	4.49679e-142	Oligodendrocyte progenitor cells	PCDH15
9.21374e-143	1.15237	0.487	0.192	1.52626e-138	Oligodendrocyte progenitor cells	NTRK3
1.36015e-142	1.33993	0.339	0.092	2.2531e-138	Oligodendrocyte progenitor cells	ATCAY
8.85641e-132	1.08779	0.5	0.208	1.46706e-127	Oligodendrocyte progenitor cells	SOX5
1.65123e-130	1.17015	0.473	0.188	2.73527e-126	Oligodendrocyte progenitor cells	NELL1
5.36748e-128	1.30602	0.335	0.097	8.89124e-124	Oligodendrocyte progenitor cells	TMEM132C
3.44721e-126	1.08981	0.489	0.205	5.7103e-122	Oligodendrocyte progenitor cells	SNTG1
2.25588e-123	1.24844	0.296	0.077	3.73687e-119	Oligodendrocyte progenitor cells	IGSF21
3.75359e-123	1.13257	0.42	0.157	6.21782e-119	Oligodendrocyte progenitor cells	MPPED2
4.31739e-122	1.26614	0.442	0.181	7.15175e-118	Oligodendrocyte progenitor cells	AK5
1.01036e-87	1.19838	0.256	0.078	1.67366e-83	Oligodendrocyte progenitor cells	ENSSSCG00000035731
4.30353e-86	1.09314	0.283	0.095	7.1288e-82	Oligodendrocyte progenitor cells	KHDRBS3
2.18781e-84	1.08672	0.355	0.149	3.62411e-80	Oligodendrocyte progenitor cells	THSD7B
9.20063e-83	1.09686	0.349	0.149	1.52408e-78	Oligodendrocyte progenitor cells	NCALD
1.10394e-77	1.09834	0.361	0.165	1.82868e-73	Oligodendrocyte progenitor cells	HECW1
1.2279e-72	1.37668	0.513	0.339	2.03401e-68	Oligodendrocyte progenitor cells	FYN
3.07012e-57	1.19012	0.313	0.151	5.08565e-53	Oligodendrocyte progenitor cells	TMEM163
3.28982e-06	1.57507	0.591	0.614	0.0544959	Oligodendrocyte progenitor cells	FRMD4A
0	1.47593	0.968	0.546	0	Oligodendrocytes	ENSSSCG00000006963
0	1.44575	0.707	0.286	0	Oligodendrocytes	SLC5A11
0	1.33959	0.931	0.505	0	Oligodendrocytes	PICK1
0	1.31302	0.897	0.42	0	Oligodendrocytes	PRR5L
0	1.20474	0.986	0.701	0	Oligodendrocytes	MBP
0	1.18557	0.936	0.494	0	Oligodendrocytes	ZNF536
0	1.18114	0.821	0.408	0	Oligodendrocytes	MOB3B
0	1.15905	0.784	0.322	0	Oligodendrocytes	PLEKHH1
0	1.13789	0.829	0.401	0	Oligodendrocytes	ARHGAP23
0	1.11977	0.735	0.323	0	Oligodendrocytes	ENSSSCG00000039658
0	1.09865	0.978	0.778	0	Oligodendrocytes	ENSSSCG00000011267
0	1.08418	0.977	0.797	0	Oligodendrocytes	FMNL2
0	1.04586	0.964	0.657	0	Oligodendrocytes	ST18
0	1.02686	0.841	0.476	0	Oligodendrocytes	TF
0	1.00141	0.998	0.918	0	Oligodendrocytes	DLG2
0	1.00046	0.915	0.544	0	Oligodendrocytes	SLC24A2
0	0.969037	0.97	0.78	0	Oligodendrocytes	DLC1
0	0.861341	0.872	0.546	0	Oligodendrocytes	PHACTR1
6.94728e-307	1.22077	0.635	0.268	1.15082e-302	Oligodendrocytes	CORO2B
1.49186e-305	0.943088	0.817	0.489	2.47127e-301	Oligodendrocytes	SGCD
8.38308e-290	1.21935	0.61	0.241	1.38866e-285	Oligodendrocytes	AGPAT4
1.62108e-289	0.851653	0.816	0.485	2.68532e-285	Oligodendrocytes	SH3GL3
5.10764e-287	1.04856	0.664	0.27	8.46081e-283	Oligodendrocytes	DAAM2
1.33388e-286	0.931307	0.77	0.411	2.20957e-282	Oligodendrocytes	PPP1R16B
2.5513e-285	1.0062	0.757	0.419	4.22623e-281	Oligodendrocytes	HS3ST5
3.66937e-285	1.00119	0.711	0.354	6.07831e-281	Oligodendrocytes	KCNA6
4.48521e-280	1.02003	0.691	0.334	7.42975e-276	Oligodendrocytes	ZDHHC14
8.14527e-275	1.04946	0.65	0.274	1.34926e-270	Oligodendrocytes	MYO1E
1.091e-264	1.18038	0.621	0.279	1.80724e-260	Oligodendrocytes	USP31
6.0718e-249	0.962154	0.676	0.341	1.00579e-244	Oligodendrocytes	MYO1D
1.76548e-237	1.12486	0.551	0.215	2.92451e-233	Oligodendrocytes	EVA1C
4.32107e-237	0.923593	0.684	0.362	7.15785e-233	Oligodendrocytes	RAPGEF5
7.87082e-227	1.18996	0.493	0.174	1.3038e-222	Oligodendrocytes	GSN
3.77644e-210	0.886419	0.664	0.355	6.25568e-206	Oligodendrocytes	ELOVL7
1.5844e-198	0.906043	0.591	0.27	2.62455e-194	Oligodendrocytes	SHROOM4
3.3075e-198	0.980594	0.61	0.303	5.47887e-194	Oligodendrocytes	YPEL2
6.01485e-184	0.984722	0.507	0.227	9.9636e-180	Oligodendrocytes	FAM135B
1.64641e-182	0.870829	0.606	0.306	2.72728e-178	Oligodendrocytes	ENSSSCG00000037497
2.18246e-182	1.04023	0.358	0.09	3.61525e-178	Oligodendrocytes	HAPLN2
1.04476e-165	0.856685	0.49	0.2	1.73065e-161	Oligodendrocytes	TTYH2
6.35769e-158	0.948674	0.395	0.136	1.05315e-153	Oligodendrocytes	TMEM63A
7.81404e-150	0.860299	0.478	0.209	1.29439e-145	Oligodendrocytes	TGFBR3
3.72982e-149	0.943564	0.459	0.206	6.17845e-145	Oligodendrocytes	ENSSSCG00000016687
3.20293e-144	0.876643	0.414	0.163	5.30565e-140	Oligodendrocytes	SYNJ2
7.14932e-144	0.875503	0.43	0.178	1.18429e-139	Oligodendrocytes	GAS7
1.29122e-134	0.888648	0.448	0.219	2.1389e-130	Oligodendrocytes	SRCIN1
2.4626e-129	0.870982	0.306	0.091	4.0793e-125	Oligodendrocytes	SEC14L5
8.00436e-125	0.885706	0.414	0.188	1.32592e-120	Oligodendrocytes	EML1
5.95504e-115	0.900798	0.325	0.119	9.86453e-111	Oligodendrocytes	INSC
6.81944e-111	0.862629	0.337	0.131	1.12964e-106	Oligodendrocytes	CLMN
1.24945e-202	1.70663	0.957	0.074	2.06971e-198	Excitatory neurons	BRINP2
9.61265e-198	2.11272	0.815	0.057	1.59234e-193	Excitatory neurons	ENSSSCG00000004511
7.95188e-186	1.40177	0.837	0.061	1.31723e-181	Excitatory neurons	RBFOX3
4.06006e-166	1.48475	0.772	0.057	6.72549e-162	Excitatory neurons	ENSSSCG00000029700
3.01628e-160	1.44376	0.924	0.085	4.99647e-156	Excitatory neurons	SV2C
3.67643e-157	1.24884	0.761	0.057	6.09001e-153	Excitatory neurons	ENSSSCG00000035273
1.28483e-153	1.46723	0.652	0.043	2.12832e-149	Excitatory neurons	ENSSSCG00000035921
1.77329e-153	1.53943	0.815	0.071	2.93745e-149	Excitatory neurons	GALNTL6
1.42009e-149	1.64013	0.88	0.086	2.35238e-145	Excitatory neurons	RGS6
1.47261e-145	1.86067	0.989	0.119	2.43938e-141	Excitatory neurons	PCSK2
1.91102e-136	1.65921	0.772	0.072	3.1656e-132	Excitatory neurons	SNCA
9.3535e-133	2.15476	0.902	0.109	1.54941e-128	Excitatory neurons	PTCHD4
6.70826e-131	1.78073	0.989	0.133	1.11122e-126	Excitatory neurons	KCTD16
4.57653e-124	1.27044	0.913	0.105	7.58103e-120	Excitatory neurons	SRRM3
1.77396e-118	1.23688	0.62	0.05	2.93857e-114	Excitatory neurons	COL8A1
1.01877e-114	1.58563	0.967	0.139	1.6876e-110	Excitatory neurons	GABBR2
1.04872e-114	1.25759	0.967	0.122	1.73721e-110	Excitatory neurons	ARHGAP44
1.80062e-112	1.40116	0.891	0.111	2.98273e-108	Excitatory neurons	CNTNAP5
1.97478e-108	1.56711	0.946	0.135	3.27122e-104	Excitatory neurons	VSNL1
3.10824e-108	1.36304	0.967	0.138	5.1488e-104	Excitatory neurons	NTM
3.36631e-106	1.47732	0.978	0.147	5.57629e-102	Excitatory neurons	FGF14
1.27681e-102	1.84292	0.88	0.134	2.11504e-98	Excitatory neurons	UTRN
7.85948e-102	2.07042	1	0.224	1.30192e-97	Excitatory neurons	ARPP21
1.23986e-95	1.58672	0.902	0.143	2.05384e-91	Excitatory neurons	ST6GALNAC5
2.39114e-94	1.55515	1	0.181	3.96093e-90	Excitatory neurons	ENSSSCG00000014935
7.08613e-94	1.37862	0.989	0.161	1.17382e-89	Excitatory neurons	ENSSSCG00000031813
8.31789e-93	1.65636	1	0.203	1.37786e-88	Excitatory neurons	GABRB3
1.5548e-87	1.30571	0.935	0.15	2.57553e-83	Excitatory neurons	KIAA1217
3.76236e-87	1.39227	0.989	0.176	6.23235e-83	Excitatory neurons	FHOD3
9.46291e-81	1.50825	0.902	0.163	1.56753e-76	Excitatory neurons	UNC13C
1.21262e-80	1.42768	1	0.216	2.00871e-76	Excitatory neurons	THSD4
2.41649e-80	1.39969	0.989	0.203	4.00292e-76	Excitatory neurons	SNAP25
2.80824e-79	1.34958	0.978	0.188	4.65185e-75	Excitatory neurons	ATP8A2
4.58943e-76	1.35548	0.967	0.198	7.60239e-72	Excitatory neurons	ENSSSCG00000023754
6.47333e-74	1.38133	0.989	0.215	1.07231e-69	Excitatory neurons	FAM155A
1.95767e-73	1.41379	1	0.246	3.24287e-69	Excitatory neurons	ENSSSCG00000011489
3.19995e-72	1.45615	0.989	0.258	5.30072e-68	Excitatory neurons	DCLK1
4.00325e-72	1.55348	0.815	0.153	6.63139e-68	Excitatory neurons	MTMR14
3.24303e-71	1.43744	1	0.253	5.37208e-67	Excitatory neurons	PTPRN2
2.45735e-68	1.36411	0.88	0.176	4.0706e-64	Excitatory neurons	ADGRL2
1.94533e-67	1.27752	0.837	0.156	3.22244e-63	Excitatory neurons	SPON1
4.2277e-66	1.26692	0.946	0.211	7.00318e-62	Excitatory neurons	GABRB1
6.43134e-66	1.67042	1	0.351	1.06535e-61	Excitatory neurons	ENSSSCG00000011121
3.00392e-65	1.44724	0.815	0.157	4.97599e-61	Excitatory neurons	RBFOX1
4.49933e-61	1.31481	0.989	0.273	7.45314e-57	Excitatory neurons	ENSSSCG00000017018
7.37187e-58	1.23768	1	0.305	1.22115e-53	Excitatory neurons	GRIA2
1.43672e-53	1.35064	0.978	0.311	2.37992e-49	Excitatory neurons	EPHB1
1.22194e-51	1.36735	1	0.532	2.02414e-47	Excitatory neurons	SYT1
2.14817e-49	1.2817	1	0.371	3.55844e-45	Excitatory neurons	CNTNAP2
2.81637e-48	1.65237	0.924	0.33	4.66532e-44	Excitatory neurons	DGKB
0	2.80614	0.983	0.261	0	Astrocytes	ABLIM1
0	2.60593	0.878	0.132	0	Astrocytes	PITPNC1
0	2.26192	0.597	0.067	0	Astrocytes	SLC6A11
0	2.22076	0.639	0.06	0	Astrocytes	GFAP
0	2.09445	0.727	0.113	0	Astrocytes	ENSSSCG00000005257
0	2.03903	0.79	0.144	0	Astrocytes	LHFPL6
0	1.94881	0.704	0.094	0	Astrocytes	GLI3
0	1.9488	0.631	0.055	0	Astrocytes	ARHGEF26
0	1.90408	0.592	0.063	0	Astrocytes	BAALC
0	1.90359	0.567	0.06	0	Astrocytes	RGMA
0	1.65743	0.453	0.029	0	Astrocytes	ATP13A4
0	1.5017	0.371	0.017	0	Astrocytes	ETNPPL
1.65571e-299	1.62703	0.416	0.028	2.74269e-295	Astrocytes	RFX2
7.48957e-290	1.50697	0.352	0.017	1.24065e-285	Astrocytes	TNC
3.24662e-286	1.57774	0.408	0.028	5.37802e-282	Astrocytes	MRVI1
3.44705e-272	1.8642	0.783	0.167	5.71004e-268	Astrocytes	LRIG1
1.32665e-251	1.33961	0.305	0.015	2.1976e-247	Astrocytes	CD38
1.01578e-246	2.21459	0.73	0.167	1.68264e-242	Astrocytes	SLC1A2
2.28129e-244	1.81823	0.545	0.076	3.77895e-240	Astrocytes	GNA14
8.80215e-241	1.87778	0.659	0.126	1.45808e-236	Astrocytes	SLC4A4
5.59347e-240	1.77842	0.592	0.094	9.26559e-236	Astrocytes	NHSL1
3.59562e-239	1.7095	0.631	0.114	5.95615e-235	Astrocytes	ADCY8
2.1389e-236	1.68598	0.481	0.058	3.54309e-232	Astrocytes	EYA2
6.72799e-231	1.42149	0.388	0.034	1.11449e-226	Astrocytes	ITGA6
2.87561e-227	1.49115	0.996	0.598	4.76345e-223	Astrocytes	CTNND2
6.79606e-227	1.71687	0.624	0.116	1.12577e-222	Astrocytes	PLEKHA7
1.37084e-224	1.58798	0.487	0.063	2.2708e-220	Astrocytes	SPARCL1
6.68128e-224	1.69292	0.536	0.081	1.10675e-219	Astrocytes	NKAIN3
2.50014e-222	1.60579	0.609	0.102	4.14148e-218	Astrocytes	ITPKB
2.73215e-222	1.48066	0.798	0.225	4.52581e-218	Astrocytes	ENSSSCG00000039920
2.4777e-217	1.53044	0.603	0.104	4.10432e-213	Astrocytes	ATP1A2
9.33256e-201	1.50944	0.476	0.066	1.54594e-196	Astrocytes	MYO10
4.95966e-191	1.57825	0.575	0.111	8.21568e-187	Astrocytes	ENSSSCG00000007578
1.20283e-186	1.55698	0.607	0.13	1.99249e-182	Astrocytes	POLR3B
1.26674e-186	1.51167	0.491	0.079	2.09836e-182	Astrocytes	RORB
1.27627e-182	1.62891	0.706	0.2	2.11415e-178	Astrocytes	CPE
2.29205e-175	1.65203	0.569	0.125	3.79678e-171	Astrocytes	GRAMD1B
2.48086e-173	1.47081	0.53	0.103	4.10954e-169	Astrocytes	CAMK2G
7.82284e-171	1.40168	0.444	0.068	1.29585e-166	Astrocytes	BMPR1B
5.55901e-164	1.44861	0.582	0.134	9.2085e-160	Astrocytes	ATP2B2
2.05243e-158	1.57422	0.562	0.132	3.39985e-154	Astrocytes	CARMIL1
1.34264e-157	1.33936	0.285	0.028	2.22408e-153	Astrocytes	CCDC60
4.49223e-156	1.40564	0.517	0.104	7.44138e-152	Astrocytes	GLIS3
7.19284e-148	1.42388	0.599	0.156	1.19149e-143	Astrocytes	CACHD1
4.91108e-129	1.39547	0.517	0.129	8.13521e-125	Astrocytes	DAPK1
1.10208e-127	1.34394	0.571	0.161	1.82559e-123	Astrocytes	ARHGEF4
6.30138e-124	1.80413	0.691	0.265	1.04382e-119	Astrocytes	SORBS1
2.82486e-116	1.37596	0.547	0.163	4.67938e-112	Astrocytes	ENSSSCG00000013928
6.96027e-116	1.4608	0.288	0.041	1.15297e-111	Astrocytes	ADAMTS9
5.44263e-73	1.40696	0.481	0.175	9.01571e-69	Astrocytes	ADAMTS20
1.19498e-170	2.33243	0.587	0.065	1.97948e-166	Endothelial cells	EYA1
8.31806e-168	1.80795	0.36	0.021	1.37789e-163	Endothelial cells	RBPMS
2.49638e-167	2.42511	0.746	0.118	4.13525e-163	Endothelial cells	SVIL
2.72461e-148	2.2558	0.392	0.03	4.51331e-144	Endothelial cells	COLEC12
3.96607e-137	3.40292	0.455	0.047	6.5698e-133	Endothelial cells	CEMIP
2.52221e-135	1.98212	0.46	0.048	4.17804e-131	Endothelial cells	ADAM12
4.59001e-127	2.20277	0.55	0.076	7.60335e-123	Endothelial cells	EBF1
1.79806e-123	1.64933	0.265	0.015	2.97849e-119	Endothelial cells	SLC16A12
4.36604e-122	1.44318	0.254	0.014	7.23234e-118	Endothelial cells	WWTR1
8.17895e-100	2.28683	0.497	0.08	1.35484e-95	Endothelial cells	BNC2
6.48356e-71	1.48348	0.28	0.032	1.074e-66	Endothelial cells	GLI2
5.24801e-68	1.55108	0.778	0.3	8.69333e-64	Endothelial cells	RBMS3
1.06293e-64	1.81991	0.328	0.05	1.76074e-60	Endothelial cells	COL8A1
3.897e-61	1.70126	0.503	0.128	6.45538e-57	Endothelial cells	PDE1A
1.75642e-55	1.47656	0.503	0.133	2.90951e-51	Endothelial cells	UTRN
9.23529e-55	1.51825	0.413	0.092	1.52983e-50	Endothelial cells	NXN
8.44045e-54	1.78907	0.344	0.065	1.39816e-49	Endothelial cells	ADAMTSL3
2.33885e-53	1.41709	0.407	0.088	3.87431e-49	Endothelial cells	CPED1
2.17733e-51	1.32177	0.254	0.037	3.60676e-47	Endothelial cells	MARCH3
8.40201e-50	1.53859	0.349	0.071	1.39179e-45	Endothelial cells	SLC7A11
5.95939e-48	1.41074	0.439	0.116	9.87174e-44	Endothelial cells	GMDS
1.72846e-44	1.51433	0.407	0.106	2.8632e-40	Endothelial cells	CALD1
1.97499e-44	1.64024	0.317	0.065	3.27157e-40	Endothelial cells	SLC6A20
2.20796e-44	1.38082	0.376	0.09	3.65749e-40	Endothelial cells	GULP1
1.23078e-42	1.35431	0.487	0.155	2.03879e-38	Endothelial cells	PLXDC2
6.46835e-42	1.51751	0.328	0.074	1.07148e-37	Endothelial cells	KCNK2
4.76543e-41	1.72388	0.429	0.128	7.89393e-37	Endothelial cells	ATP1A2
1.10927e-37	1.26196	0.344	0.085	1.83751e-33	Endothelial cells	PPFIBP1
3.1865e-36	1.71415	0.534	0.225	5.27843e-32	Endothelial cells	PRKAG2
3.209e-35	1.47807	0.418	0.135	5.31572e-31	Endothelial cells	BICC1
6.40066e-30	1.21603	0.302	0.08	1.06027e-25	Endothelial cells	EYA2
6.50524e-30	1.2842	0.392	0.13	1.07759e-25	Endothelial cells	UACA
1.94037e-28	1.52508	0.28	0.075	3.21422e-24	Endothelial cells	EPHA3
8.18177e-25	1.12361	0.476	0.213	1.35531e-20	Endothelial cells	PTPRM
1.34054e-24	1.10813	0.392	0.146	2.2206e-20	Endothelial cells	FNDC3B
1.59886e-23	1.15246	0.476	0.233	2.64851e-19	Endothelial cells	PCCA
2.49476e-23	1.18473	0.344	0.123	4.13257e-19	Endothelial cells	ANTXR1
1.14979e-22	1.0897	0.513	0.258	1.90463e-18	Endothelial cells	NEBL
3.2102e-21	1.54833	0.709	0.529	5.3177e-17	Endothelial cells	ENSSSCG00000027675
2.21274e-20	1.37334	0.265	0.085	3.6654e-16	Endothelial cells	MAPK4
4.01306e-20	1.27265	0.339	0.132	6.64764e-16	Endothelial cells	EFNA5
4.92938e-19	1.48744	0.439	0.221	8.16551e-15	Endothelial cells	THSD4
9.03208e-17	1.14894	0.275	0.102	1.49616e-12	Endothelial cells	EDA
5.03036e-14	1.35286	0.259	0.105	8.3328e-10	Endothelial cells	ENSSSCG00000039364
5.19046e-14	1.10147	0.386	0.204	8.59799e-10	Endothelial cells	INPP4B
2.20139e-13	1.01483	0.423	0.244	3.6466e-09	Endothelial cells	THRB
2.21988e-13	1.01014	0.27	0.114	3.67723e-09	Endothelial cells	ZNF423
4.49099e-10	2.49098	0.392	0.258	7.43932e-06	Endothelial cells	ENSSSCG00000039920
1.4952e-09	1.17869	0.27	0.137	2.4768e-05	Endothelial cells	CHSY3
1.5081e-06	1.20846	0.259	0.157	0.0249817	Endothelial cells	SLC4A4
1.58485e-48	2.77913	0.6	0.046	2.6253e-44	Others	ALDH1A1
8.76248e-31	2.55193	0.533	0.057	1.45151e-26	Others	SLC6A3
4.36474e-26	2.51456	0.967	0.313	7.23019e-22	Others	COX1
2.20146e-25	2.25849	0.433	0.046	3.64672e-21	Others	SLC18A2
7.09519e-25	1.47339	0.267	0.017	1.17532e-20	Others	SLC10A4
9.64707e-22	2.18855	0.567	0.095	1.59804e-17	Others	ND2
1.15991e-19	2.63539	0.5	0.079	1.92139e-15	Others	TH
2.37303e-19	2.06878	0.633	0.135	3.93092e-15	Others	ND1
4.93475e-19	1.96181	0.5	0.081	8.17441e-15	Others	SCG2
4.63272e-17	1.76002	0.3	0.032	7.6741e-13	Others	DDC
1.6495e-15	2.07823	0.933	0.518	2.73239e-11	Others	MAP1B
2.76086e-15	2.01232	0.5	0.103	4.57336e-11	Others	UCHL1
7.42271e-15	2.27591	0.467	0.092	1.22957e-10	Others	SLC26A11
1.45879e-14	2.06372	0.7	0.234	2.41649e-10	Others	ND4
4.86158e-14	1.92731	0.767	0.32	8.05321e-10	Others	ATP1B1
5.93244e-14	1.95987	0.433	0.083	9.82708e-10	Others	USP22
4.13223e-13	2.00393	0.8	0.412	6.84503e-09	Others	ATP6
7.38034e-13	2.14923	0.833	0.463	1.22255e-08	Others	COX2
2.10584e-12	1.91831	0.533	0.141	3.48833e-08	Others	ENSSSCG00000007381
1.61912e-11	2.07271	0.467	0.116	2.68207e-07	Others	GRIN1
2.13207e-11	1.97564	0.8	0.437	3.53178e-07	Others	COX3
1.57673e-10	1.64527	0.5	0.143	2.61185e-06	Others	ENSSSCG00000007692
4.18636e-10	1.60534	0.267	0.043	6.9347e-06	Others	ENSSSCG00000009648
3.44529e-09	1.87106	0.4	0.104	5.70712e-05	Others	GAPDH
3.72474e-09	1.67694	0.4	0.105	6.17004e-05	Others	CLSTN3
4.67181e-09	1.49838	0.4	0.105	7.73886e-05	Others	RAMP3
6.64592e-09	1.80833	0.3	0.06	0.00011009	Others	DIRAS3
1.60773e-08	1.81014	0.3	0.064	0.00026632	Others	ENSSSCG00000002639
1.6451e-08	1.56616	0.367	0.091	0.000272511	Others	PRNP
2.83774e-08	1.47557	0.267	0.052	0.000470072	Others	RNPS1
4.40364e-08	1.52091	0.433	0.134	0.000729463	Others	ATP6V0C
1.29905e-07	1.68362	0.5	0.199	0.00215188	Others	CYTB
5.96253e-07	1.33771	0.267	0.061	0.00987693	Others	SYN2
9.34555e-07	1.35237	0.267	0.062	0.0154809	Others	ND5
1.20269e-06	1.62823	0.333	0.098	0.0199225	Others	CAMK2B
2.14778e-06	1.36631	0.333	0.099	0.035578	Others	PGRMC1
4.05627e-06	1.3833	0.333	0.102	0.0671921	Others	NSG2
4.57573e-06	1.46172	0.4	0.152	0.075797	Others	ENSSSCG00000008433
1.01008e-05	1.32239	0.433	0.186	0.167319	Others	NDRG4
1.53361e-05	1.34976	0.267	0.074	0.254042	Others	TUBB2B
2.91241e-05	1.19677	0.267	0.078	0.482441	Others	CLSTN1
3.03961e-05	1.24291	0.5	0.257	0.503511	Others	NDFIP1
5.44506e-05	1.51471	0.433	0.204	0.901975	Others	CLTC
8.18057e-05	1.40352	0.267	0.084	1	Others	SERINC1
0.000214182	1.32245	0.3	0.115	1	Others	PPP2R1A
0.000300469	1.31244	0.267	0.094	1	Others	CALM3
0.000303409	1.41371	0.3	0.116	1	Others	SLC22A17
0.000386728	1.32406	0.367	0.167	1	Others	CTSD
0.000494006	1.24739	0.3	0.123	1	Others	GABBR1
0.000499727	1.52667	0.3	0.123	1	Others	PLD3

## Sheet: 10X_Intestine
p_val	avg_logFC	pct.1	pct.2	p_val_adj	cluster	gene
1.07863e-305	1.03659	0.853	0.364	1.7668e-301	B cells	MS4A1
2.06977e-295	1.22253	0.848	0.362	3.39028e-291	B cells	ZNF70
1.28485e-244	0.916599	0.749	0.262	2.10458e-240	B cells	CD79B
2.65546e-235	0.826135	0.942	0.743	4.34964e-231	B cells	CD74
1.1499e-178	0.727738	0.722	0.295	1.88354e-174	B cells	MEF2C
3.7611e-169	1.84288	0.899	0.589	6.16068e-165	B cells	ENSSSCG00000036224
2.01289e-153	0.843859	0.573	0.193	3.29711e-149	B cells	MZB1
3.59639e-147	0.704644	0.81	0.497	5.89089e-143	B cells	ENSSSCG00000001456
1.31773e-146	0.614504	0.787	0.442	2.15844e-142	B cells	TMEM123
2.04159e-146	0.767884	0.614	0.234	3.34413e-142	B cells	RALGPS2
9.05832e-146	0.705447	0.594	0.217	1.48375e-141	B cells	PAX5
7.34218e-145	0.670392	0.711	0.361	1.20265e-140	B cells	PDIA6
2.17862e-141	0.4942	0.92	0.759	3.56857e-137	B cells	NAP1L1
1.6948e-139	0.718524	0.747	0.411	2.77609e-135	B cells	SLA-DQB1
1.54641e-132	0.623059	0.613	0.255	2.53301e-128	B cells	SWAP70
6.35341e-131	0.604408	0.814	0.514	1.04069e-126	B cells	HLA-DRA
1.44425e-126	1.35448	0.541	0.202	2.36569e-122	B cells	JCHAIN
3.06504e-124	0.670459	0.651	0.312	5.02053e-120	B cells	LRMP
3.61843e-122	0.698392	0.522	0.187	5.92698e-118	B cells	BCL11A
1.03386e-119	0.672734	0.496	0.168	1.69346e-115	B cells	DERL3
2.11468e-119	0.568751	0.596	0.258	3.46384e-115	B cells	IFI30
1.18125e-116	0.660044	0.599	0.265	1.93488e-112	B cells	FAM3C
5.98588e-112	0.607828	0.511	0.189	9.80487e-108	B cells	CD19
3.78739e-110	0.642217	0.549	0.228	6.20375e-106	B cells	USP6NL
1.10791e-108	0.556966	0.539	0.217	1.81476e-104	B cells	LYN
3.94547e-106	0.537252	0.506	0.185	6.46268e-102	B cells	RGS13
6.33258e-105	0.565118	0.711	0.397	1.03728e-100	B cells	ENSSSCG00000001455
3.04671e-102	0.637552	0.362	0.086	4.99051e-98	B cells	CD79A
1.2302e-99	0.49628	0.684	0.365	2.01507e-95	B cells	MGST1
2.90038e-96	0.576387	0.56	0.253	4.75082e-92	B cells	SORL1
1.21992e-95	0.649605	0.395	0.12	1.99823e-91	B cells	CD40
2.65495e-90	0.522268	0.583	0.286	4.34881e-86	B cells	PHF6
2.74266e-89	0.530806	0.474	0.188	4.49247e-85	B cells	RASGRP3
2.79514e-87	0.499309	0.499	0.208	4.57843e-83	B cells	IRF8
8.82562e-86	0.506818	0.387	0.123	1.44564e-81	B cells	SYK
2.29203e-85	0.48093	0.391	0.13	3.75434e-81	B cells	LY86
1.24993e-80	0.494914	0.419	0.155	2.04739e-76	B cells	RFC3
1.63888e-80	0.648682	0.295	0.068	2.68449e-76	B cells	ZP3
3.48937e-80	0.551879	0.474	0.204	5.71558e-76	B cells	MYBL1
8.73913e-80	0.509079	0.469	0.2	1.43147e-75	B cells	RPIA
8.91739e-67	0.499088	0.71	0.458	1.46067e-62	B cells	ENSSSCG00000034697
5.27436e-63	0.536919	0.28	0.081	8.6394e-59	B cells	CD83
5.74241e-63	0.496252	0.302	0.096	9.40606e-59	B cells	ENSSSCG00000040379
1.09223e-62	0.50691	0.478	0.243	1.78907e-58	B cells	ENSSSCG00000014672
1.4795e-58	0.492803	0.297	0.1	2.42342e-54	B cells	FCRL1
5.09961e-50	1.48639	0.267	0.094	8.35317e-46	B cells	ENSSSCG00000010077
1.58367e-46	1.81037	0.577	0.411	2.59406e-42	B cells	ENSSSCG00000037775
1.22275e-41	1.61067	0.285	0.123	2.00286e-37	B cells	ENSSSCG00000038719
1.09509e-33	1.57314	0.258	0.117	1.79375e-29	B cells	ENSSSCG00000037141
4.05748e-20	2.40905	0.555	0.406	6.64616e-16	B cells	ENSSSCG00000039111
2.0493e-102	1.02958	0.886	0.545	3.35676e-98	Transient amplifying cells	HMGB2
2.66204e-79	0.670157	0.973	0.91	4.36043e-75	Transient amplifying cells	HMGB1
3.00637e-77	0.816629	0.877	0.587	4.92444e-73	Transient amplifying cells	DUT
2.6074e-70	0.845157	0.813	0.526	4.27091e-66	Transient amplifying cells	STMN1
1.32349e-69	0.729183	0.907	0.769	2.16787e-65	Transient amplifying cells	HMGN2
2.49193e-62	0.666618	0.904	0.772	4.08178e-58	Transient amplifying cells	H2AFZ
3.73549e-54	0.790914	0.695	0.366	6.11874e-50	Transient amplifying cells	PCLAF
6.72358e-54	0.422083	0.993	0.979	1.10132e-49	Transient amplifying cells	PTMA
6.17194e-47	0.66815	0.825	0.721	1.01096e-42	Transient amplifying cells	H2AFV
3.26436e-29	0.599481	0.688	0.606	5.34703e-25	Transient amplifying cells	ENSSSCG00000026064
1.07027e-28	0.628512	0.312	0.139	1.75311e-24	Transient amplifying cells	ENSSSCG00000017032
1.35577e-27	0.451474	0.809	0.751	2.22076e-23	Transient amplifying cells	ENSSSCG00000033733
1.86079e-27	0.51474	0.777	0.717	3.04797e-23	Transient amplifying cells	ENSSSCG00000032129
3.79958e-26	0.69018	0.431	0.248	6.22371e-22	Transient amplifying cells	BIRC5
9.20395e-24	0.392984	0.811	0.728	1.50761e-19	Transient amplifying cells	RAN
8.24172e-22	0.581343	0.665	0.583	1.34999e-17	Transient amplifying cells	NANS
1.24895e-21	0.672036	0.39	0.222	2.04579e-17	Transient amplifying cells	SPC24
1.284e-20	0.497607	0.752	0.711	2.10319e-16	Transient amplifying cells	TCEA1
1.16052e-19	0.599083	0.383	0.218	1.90093e-15	Transient amplifying cells	TPX2
1.02114e-18	0.597538	0.401	0.234	1.67264e-14	Transient amplifying cells	CENPF
1.94709e-17	0.533035	0.285	0.153	3.18933e-13	Transient amplifying cells	MND1
2.20868e-17	0.577842	0.36	0.212	3.61781e-13	Transient amplifying cells	UBE2T
4.87614e-17	0.461246	0.697	0.682	7.98712e-13	Transient amplifying cells	NUCKS1
3.73218e-16	0.428852	0.72	0.683	6.11332e-12	Transient amplifying cells	ENSSSCG00000024776
7.22662e-16	0.6178	0.296	0.163	1.18372e-11	Transient amplifying cells	DLGAP5
1.78174e-14	0.600817	0.355	0.224	2.91849e-10	Transient amplifying cells	CENPE
1.08971e-13	0.556116	0.435	0.31	1.78495e-09	Transient amplifying cells	UBE2S
1.54387e-13	0.40344	0.69	0.653	2.52887e-09	Transient amplifying cells	SNRPE
1.90289e-11	0.38488	0.69	0.66	3.11693e-07	Transient amplifying cells	COX7A2
1.12885e-10	0.431601	0.626	0.58	1.84906e-06	Transient amplifying cells	ERH
1.47031e-10	0.459166	0.26	0.16	2.40837e-06	Transient amplifying cells	CDKN3
3.17057e-10	0.390757	0.613	0.503	5.1934e-06	Transient amplifying cells	TUBB
1.75092e-09	0.454997	0.601	0.519	2.86801e-05	Transient amplifying cells	ENSSSCG00000031117
2.34218e-09	0.410416	0.551	0.477	3.8365e-05	Transient amplifying cells	ENSSSCG00000036114
8.95017e-09	0.370504	0.61	0.539	0.000146604	Transient amplifying cells	HMCES
1.15418e-08	0.453068	0.581	0.513	0.000189054	Transient amplifying cells	ENSSSCG00000001075
6.13612e-08	0.48903	0.483	0.388	0.0010051	Transient amplifying cells	ENSSSCG00000036080
1.23535e-07	0.43604	0.446	0.361	0.0020235	Transient amplifying cells	CKS2
4.06386e-07	0.442717	0.31	0.222	0.0066566	Transient amplifying cells	NUF2
5.19057e-07	0.598897	0.273	0.193	0.00850216	Transient amplifying cells	UBE2C
1.27365e-06	0.38745	0.503	0.464	0.0208625	Transient amplifying cells	ENSSSCG00000017213
2.59804e-06	0.409431	0.54	0.499	0.042556	Transient amplifying cells	SNRPF
4.35399e-06	0.448807	0.456	0.415	0.0713183	Transient amplifying cells	RPA3
1.43264e-05	0.448994	0.419	0.347	0.234667	Transient amplifying cells	CKS1B
2.66236e-05	0.402051	0.474	0.457	0.436095	Transient amplifying cells	CALM3
4.07271e-05	0.411467	0.408	0.371	0.66711	Transient amplifying cells	MTPN
0.000114539	0.38874	0.549	0.533	1	Transient amplifying cells	HNRNPD
0.000215915	0.398265	0.257	0.205	1	Transient amplifying cells	MAD2L1
0.00217308	0.417602	0.424	0.426	1	Transient amplifying cells	GMFG
0.00235862	0.395319	0.403	0.373	1	Transient amplifying cells	LSM8
0	3.7982	0.566	0.041	0	T cells	CCL5
0	3.00983	0.783	0.018	0	T cells	ENSSSCG00000037885
0	2.93912	0.526	0.022	0	T cells	CD52
0	2.73806	0.366	0.014	0	T cells	GZMB
0	2.69964	0.878	0.017	0	T cells	CD3E
0	2.51674	0.853	0.014	0	T cells	CD3G
0	2.37268	0.476	0.011	0	T cells	ENSSSCG00000029596
0	2.26007	0.687	0.069	0	T cells	SRGN
0	2.2051	0.485	0.015	0	T cells	ENSSSCG00000036618
0	1.97318	0.365	0.006	0	T cells	KLRK1
0	1.9353	0.52	0.007	0	T cells	TRAT1
0	1.89218	0.535	0.006	0	T cells	CST7
0	1.78538	0.487	0.016	0	T cells	CD8A
0	1.77278	0.981	0.744	0	T cells	ENSSSCG00000001229
0	1.76189	0.317	0.005	0	T cells	XCL1
0	1.73723	0.593	0.026	0	T cells	S100A10
0	1.73335	0.991	0.757	0	T cells	B2M
0	1.67488	0.965	0.562	0	T cells	ENSSSCG00000001341
0	1.62421	0.622	0.098	0	T cells	CD2
0	1.57897	0.93	0.619	0	T cells	SAT1
0	1.56324	0.497	0.018	0	T cells	CD3D
0	1.53926	0.485	0.033	0	T cells	LAT
0	1.49825	0.691	0.115	0	T cells	ITM2B
0	1.46864	0.516	0.045	0	T cells	SKAP1
0	1.33828	0.305	0.004	0	T cells	ENSSSCG00000039581
0	1.33002	0.299	0.02	0	T cells	ICOS
0	1.24173	0.299	0.021	0	T cells	NKG7
0	1.20814	0.279	0.013	0	T cells	MAF
0	1.17514	0.27	0.003	0	T cells	SH2D1A
0	1.09126	0.351	0.034	0	T cells	ENSSSCG00000031897
0	1.08203	0.351	0.032	0	T cells	FYN
0	1.0792	0.264	0.014	0	T cells	IL6ST
1.55818e-306	1.13208	0.363	0.04	2.5523e-302	T cells	ENSSSCG00000036096
8.63089e-304	1.17165	0.327	0.031	1.41374e-299	T cells	HNRNPLL
1.28993e-293	1.63942	0.707	0.236	2.11291e-289	T cells	ENSSSCG00000014565
5.60059e-292	1.53933	0.319	0.031	9.17377e-288	T cells	CTSW
1.55471e-243	1.46655	0.5	0.119	2.54661e-239	T cells	RDX
1.4938e-231	1.31494	0.862	0.583	2.44684e-227	T cells	ENSSSCG00000033721
1.30989e-217	1.14434	0.397	0.075	2.1456e-213	T cells	EMP3
2.20539e-208	1.14395	0.388	0.077	3.61243e-204	T cells	NDFIP2
1.53908e-199	1.23422	0.528	0.157	2.52101e-195	T cells	CYTIP
3.70163e-179	1.09153	0.786	0.476	6.06327e-175	T cells	BTG1
5.74351e-168	1.24201	0.695	0.358	9.40787e-164	T cells	ZFP36L2
3.01224e-153	1.71947	0.79	0.588	4.93404e-149	T cells	ENSSSCG00000029160
1.57081e-131	1.47938	0.51	0.209	2.57298e-127	T cells	ID2
1.9051e-115	1.17791	0.537	0.263	3.12055e-111	T cells	CTSC
1.83111e-84	1.07615	0.43	0.191	2.99936e-80	T cells	ENSSSCG00000024973
1.44957e-81	1.4172	0.4	0.184	2.3744e-77	T cells	C15orf48
2.28946e-41	1.32376	0.281	0.133	3.75013e-37	T cells	ENSSSCG00000031023
7.34297e-33	1.13144	0.269	0.139	1.20278e-28	T cells	FOS
0	4.35349	0.765	0.029	0	Macrophages	APOE
0	3.32422	0.636	0.023	0	Macrophages	CLU
0	3.02134	0.545	0.007	0	Macrophages	ENSSSCG00000031640
0	2.65762	0.508	0.005	0	Macrophages	C1QA
0	2.61302	0.591	0.014	0	Macrophages	ENSSSCG00000032503
0	2.45108	0.53	0.014	0	Macrophages	FCER1G
0	2.40646	0.485	0.003	0	Macrophages	TIMD4
0	2.37611	0.515	0.005	0	Macrophages	DNASE1L3
0	2.29761	0.538	0.018	0	Macrophages	AIF1
0	2.27224	0.568	0.009	0	Macrophages	IL18
0	2.18858	0.409	0.004	0	Macrophages	C1QC
0	2.17683	0.394	0.006	0	Macrophages	C1QB
0	1.82985	0.402	0.006	0	Macrophages	CD68
0	1.795	0.348	0.002	0	Macrophages	GPNMB
5.68483e-306	2.30432	0.53	0.019	9.31175e-302	Macrophages	FOLR1
3.99025e-284	4.49271	0.795	0.056	6.53603e-280	Macrophages	CXCL14
3.09411e-282	1.85462	0.432	0.013	5.06815e-278	Macrophages	RAMP2
1.80013e-259	2.35296	0.508	0.021	2.94862e-255	Macrophages	LGALS1
1.38312e-219	1.72523	0.356	0.012	2.26555e-215	Macrophages	C3
1.24016e-199	3.49567	0.803	0.086	2.03138e-195	Macrophages	CST3
3.23666e-190	2.31085	0.659	0.055	5.30164e-186	Macrophages	S100A11
8.57119e-184	1.38321	0.311	0.011	1.40396e-179	Macrophages	SCARB2
7.72181e-178	1.29872	0.28	0.009	1.26483e-173	Macrophages	PLA2G7
2.07935e-158	3.26636	0.659	0.071	3.40597e-154	Macrophages	CTSD
2.80329e-154	2.18763	0.568	0.051	4.59179e-150	Macrophages	TYROBP
5.59929e-129	1.71573	0.311	0.016	9.17164e-125	Macrophages	SELENOP
4.57059e-119	1.2639	0.288	0.015	7.48663e-115	Macrophages	ASAH1
3.73683e-82	1.25289	0.371	0.039	6.12093e-78	Macrophages	LITAF
1.12857e-76	1.2548	0.303	0.027	1.8486e-72	Macrophages	PLD3
1.00594e-75	3.24471	0.985	0.738	1.64773e-71	Macrophages	ENSSSCG00000014540
8.03009e-67	1.87535	0.576	0.118	1.31533e-62	Macrophages	CD63
1.06924e-64	2.75782	0.955	0.601	1.75142e-60	Macrophages	FTL
2.0263e-63	1.85743	0.576	0.13	3.31907e-59	Macrophages	ENSSSCG00000014361
5.38014e-57	2.48968	0.833	0.398	8.81267e-53	Macrophages	CSTB
2.43622e-56	2.30097	0.652	0.202	3.99053e-52	Macrophages	PSAP
1.93922e-50	1.58722	0.515	0.114	3.17644e-46	Macrophages	SRGN
2.14741e-50	1.7765	0.826	0.425	3.51745e-46	Macrophages	GPX1
7.3762e-47	1.25516	0.288	0.04	1.20822e-42	Macrophages	SDC4
1.56806e-43	1.53107	0.356	0.065	2.56848e-39	Macrophages	CTSB
2.21209e-42	1.27713	0.303	0.049	3.6234e-38	Macrophages	GNS
7.06056e-42	1.91765	0.682	0.285	1.15652e-37	Macrophages	CTSS
4.84976e-41	2.16798	0.621	0.243	7.94391e-37	Macrophages	CTSZ
5.51358e-41	1.30425	0.311	0.053	9.03125e-37	Macrophages	PDCD1LG2
2.05765e-38	1.76989	0.447	0.118	3.37043e-34	Macrophages	GM2A
1.20587e-36	1.26414	0.318	0.061	1.97521e-32	Macrophages	NPC2
3.98027e-33	2.06514	0.47	0.148	6.51967e-29	Macrophages	ACP5
5.06943e-26	1.25146	0.462	0.159	8.30373e-22	Macrophages	ITM2B
2.4999e-23	1.40203	0.326	0.092	4.09484e-19	Macrophages	PEPD
1.48117e-17	1.30045	0.568	0.358	2.42616e-13	Macrophages	ATP6V0C
9.03866e-11	1.23802	0.341	0.16	1.48053e-06	Macrophages	TXNIP
0	3.71174	0.843	0.012	0	Endothelial cells	IGFBP7
0	3.27467	0.888	0.009	0	Endothelial cells	GNG11
0	2.73558	0.787	0.006	0	Endothelial cells	ENSSSCG00000032436
0	2.72699	0.787	0.012	0	Endothelial cells	RAMP2
0	2.45378	0.775	0.001	0	Endothelial cells	CAV1
0	2.36163	0.618	0.002	0	Endothelial cells	ENSSSCG00000035293
0	2.35326	0.685	0.005	0	Endothelial cells	ENSSSCG00000032591
0	2.29262	0.775	0.026	0	Endothelial cells	IFITM3
0	2.26921	0.652	0.002	0	Endothelial cells	TM4SF1
0	2.22654	0.73	0.013	0	Endothelial cells	APP
0	2.2113	0.753	0.005	0	Endothelial cells	EGFL7
0	2.15227	0.652	0.002	0	Endothelial cells	SOX18
0	2.13981	0.461	0.005	0	Endothelial cells	APOA1
0	2.04048	0.326	0.001	0	Endothelial cells	FABP4
0	2.03722	0.652	0.006	0	Endothelial cells	TIMP3
0	1.99562	0.663	0.012	0	Endothelial cells	S1PR1
0	1.98292	0.652	0.003	0	Endothelial cells	COL4A2
0	1.92598	0.382	0.002	0	Endothelial cells	SLPI
0	1.92407	0.326	0.003	0	Endothelial cells	ENSSSCG00000015405
0	1.83646	0.472	0.001	0	Endothelial cells	CLEC3B
0	1.81646	0.618	0.015	0	Endothelial cells	SELENOP
0	1.81448	0.573	0.001	0	Endothelial cells	CALCRL
0	1.80161	0.427	0.003	0	Endothelial cells	THBS1
0	1.79059	0.607	0.005	0	Endothelial cells	ENSSSCG00000016548
0	1.78378	0.539	0.006	0	Endothelial cells	SPARC
0	1.76681	0.573	0.001	0	Endothelial cells	ADGRL4
0	1.75858	0.629	0.004	0	Endothelial cells	ARHGAP29
0	1.73782	0.584	0	0	Endothelial cells	CLEC14A
0	1.7358	0.584	0.001	0	Endothelial cells	CD93
0	1.73011	0.551	0.002	0	Endothelial cells	CAVIN2
4.043e-265	1.7813	0.618	0.022	6.62244e-261	Endothelial cells	BMPR2
9.09396e-259	3.178	0.708	0.032	1.48959e-254	Endothelial cells	PLVAP
1.72747e-201	2.11011	0.685	0.038	2.82959e-197	Endothelial cells	CFD
5.92384e-198	2.35437	0.764	0.052	9.70325e-194	Endothelial cells	SPTBN1
4.98855e-195	2.22278	0.315	0.007	8.17124e-191	Endothelial cells	CRYAB
1.45518e-183	2.1943	0.674	0.041	2.38358e-179	Endothelial cells	KLF2
7.54261e-138	1.8375	0.573	0.039	1.23548e-133	Endothelial cells	ITM2A
5.23819e-132	2.13652	0.663	0.056	8.58015e-128	Endothelial cells	VIM
8.33136e-130	2.02014	0.629	0.053	1.36468e-125	Endothelial cells	TSC22D1
1.02061e-128	2.62339	0.82	0.101	1.67176e-124	Endothelial cells	PECAM1
2.50331e-115	2.76132	0.933	0.156	4.10042e-111	Endothelial cells	TXNIP
1.11342e-98	2.16706	0.787	0.118	1.82378e-94	Endothelial cells	CD63
5.4426e-95	2.41142	0.865	0.156	8.91499e-91	Endothelial cells	ITM2B
9.63153e-74	1.78778	0.663	0.106	1.57764e-69	Endothelial cells	YBX3
5.13693e-63	2.92045	0.809	0.216	8.41429e-59	Endothelial cells	FABP5
6.73388e-42	1.85977	0.978	0.774	1.10301e-37	Endothelial cells	B2M
1.19999e-37	1.75376	0.787	0.343	1.96559e-33	Endothelial cells	TCF4
1.54429e-35	1.77288	0.933	0.762	2.52955e-31	Endothelial cells	ENSSSCG00000001229
2.67642e-34	1.80962	0.888	0.592	4.38397e-30	Endothelial cells	ENSSSCG00000001341
7.0536e-30	1.98574	0.528	0.146	1.15538e-25	Endothelial cells	FOS
0	4.64966	0.961	0.018	0	Fibroblasts	MGP
0	4.40143	0.941	0.009	0	Fibroblasts	C2orf40
0	3.59515	0.961	0.006	0	Fibroblasts	VCAM1
0	3.59263	0.922	0.007	0	Fibroblasts	MFGE8
0	3.03755	0.745	0.011	0	Fibroblasts	ENSSSCG00000036445
0	2.91902	0.941	0.003	0	Fibroblasts	ENSSSCG00000030821
0	2.80057	0.863	0.004	0	Fibroblasts	RARRES2
0	2.58064	0.843	0.017	0	Fibroblasts	ENSSSCG00000032503
0	2.52425	0.863	0.012	0	Fibroblasts	C3
0	2.46884	0.843	0.002	0	Fibroblasts	S100A1
0	2.46665	0.882	0.007	0	Fibroblasts	RGS4
0	2.34519	0.824	0.02	0	Fibroblasts	RARRES1
0	2.34125	0.784	0.001	0	Fibroblasts	RAMP1
0	2.34066	0.882	0.005	0	Fibroblasts	C4A
0	2.17389	0.725	0.001	0	Fibroblasts	IGFBPL1
0	2.16411	0.784	0.006	0	Fibroblasts	HPGD
0	2.15506	0.765	0.006	0	Fibroblasts	ENSSSCG00000003839
0	2.15257	0.804	0.001	0	Fibroblasts	SOD3
0	2.13633	0.843	0.011	0	Fibroblasts	TNFSF13B
0	2.06865	0.882	0.005	0	Fibroblasts	TMEM150C
0	2.03624	0.804	0.007	0	Fibroblasts	SPARC
0	2.03561	0.843	0.003	0	Fibroblasts	S1PR3
0	2.02013	0.765	0.002	0	Fibroblasts	SFRP5
0	2.00149	0.882	0.003	0	Fibroblasts	PLA2G2D
0	1.97612	0.784	0.011	0	Fibroblasts	MYH11
0	1.94142	0.647	0.005	0	Fibroblasts	CXCL12
0	1.86952	0.824	0.001	0	Fibroblasts	SOX9
0	1.8531	0.863	0.006	0	Fibroblasts	CDC42BPA
0	1.74138	0.824	0.002	0	Fibroblasts	ACSS3
0	1.71935	0.824	0.002	0	Fibroblasts	DSC3
0	1.69796	0.745	0.013	0	Fibroblasts	TESC
0	1.68815	0.725	0.003	0	Fibroblasts	SSPN
0	1.67751	0.765	0.001	0	Fibroblasts	PLCB4
0	1.66414	0.745	0.003	0	Fibroblasts	ENSSSCG00000039500
0	1.65303	0.784	0.002	0	Fibroblasts	ENSSSCG00000010212
7.76656e-301	3.50131	0.902	0.026	1.27216e-296	Fibroblasts	CLU
1.51547e-232	1.65098	0.863	0.031	2.48235e-228	Fibroblasts	COL17A1
1.24553e-226	2.35982	0.882	0.034	2.04017e-222	Fibroblasts	APOE
6.36483e-223	1.79543	0.824	0.03	1.04256e-218	Fibroblasts	ANXA5
7.55288e-178	2.51867	0.941	0.053	1.23716e-173	Fibroblasts	PTGER2
5.41674e-164	2.95805	0.941	0.057	8.87262e-160	Fibroblasts	VIM
1.70598e-159	1.86751	0.804	0.041	2.79439e-155	Fibroblasts	CD200
1.73191e-120	1.95974	0.784	0.052	2.83687e-116	Fibroblasts	CD84
3.744e-77	1.86562	0.882	0.111	6.13267e-73	Fibroblasts	CALD1
9.51146e-51	3.89766	0.98	0.275	1.55798e-46	Fibroblasts	ENSSSCG00000028674
1.08144e-50	1.64214	0.765	0.121	1.7714e-46	Fibroblasts	CD63
1.57493e-48	1.74865	0.824	0.161	2.57974e-44	Fibroblasts	CASP6
3.6902e-47	1.71305	0.843	0.159	6.04455e-43	Fibroblasts	ITM2B
6.00763e-39	1.99001	0.882	0.25	9.84049e-35	Fibroblasts	MARCKS
7.04586e-28	1.62196	0.765	0.234	1.15411e-23	Fibroblasts	FABP3
0	2.51329	0.593	0.003	0	Enterocytes	KRT20
0	2.29024	0.444	0.002	0	Enterocytes	ANPEP
0	2.25269	0.556	0.003	0	Enterocytes	LGALS4
0	1.98168	0.444	0.001	0	Enterocytes	ENSSSCG00000037259
0	1.93307	0.444	0.001	0	Enterocytes	ENPEP
0	1.75878	0.407	0.001	0	Enterocytes	SI
0	1.62707	0.37	0	0	Enterocytes	ENSSSCG00000039938
0	1.46466	0.407	0	0	Enterocytes	NR1H4
0	1.41145	0.444	0.002	0	Enterocytes	ENSSSCG00000017934
0	1.36765	0.333	0	0	Enterocytes	MISP
0	1.36162	0.296	0.001	0	Enterocytes	ENSSSCG00000036248
0	1.21193	0.259	0	0	Enterocytes	VIL1
8.81138e-292	3.02129	0.704	0.008	1.4433e-287	Enterocytes	KRT8
2.2795e-285	1.16337	0.296	0.001	3.73383e-281	Enterocytes	ANXA13
2.88243e-274	1.20945	0.333	0.002	4.72141e-270	Enterocytes	PPP1R1B
2.20349e-261	2.89637	0.556	0.006	3.60931e-257	Enterocytes	KRT14
1.12147e-247	2.71375	0.519	0.005	1.83697e-243	Enterocytes	LGALS2
2.88447e-245	2.00573	0.63	0.008	4.72476e-241	Enterocytes	ANXA4
7.42661e-175	1.47969	0.296	0.002	1.21648e-170	Enterocytes	ALDOB
4.80187e-160	1.33397	0.407	0.005	7.86547e-156	Enterocytes	MYO1A
7.03176e-160	1.68089	0.407	0.005	1.1518e-155	Enterocytes	EPCAM
5.10106e-132	1.31284	0.296	0.003	8.35554e-128	Enterocytes	RND3
5.18871e-129	2.43914	0.296	0.003	8.4991e-125	Enterocytes	ENSSSCG00000037620
5.8867e-127	1.44317	0.444	0.008	9.64242e-123	Enterocytes	PLS1
5.46737e-126	1.23767	0.296	0.003	8.95555e-122	Enterocytes	PDZK1
6.27447e-118	1.24182	0.37	0.006	1.02776e-113	Enterocytes	CHP2
2.75218e-114	1.86863	0.407	0.007	4.50806e-110	Enterocytes	FABP1
2.09815e-106	1.1109	0.259	0.003	3.43677e-102	Enterocytes	TM4SF20
1.58412e-93	1.43551	0.333	0.006	2.59479e-89	Enterocytes	LGALS3
7.8741e-89	1.80928	0.556	0.019	1.28978e-84	Enterocytes	SELENOP
4.14539e-85	1.84573	0.37	0.008	6.79015e-81	Enterocytes	ISG12(A)
3.68851e-68	5.29301	0.852	0.062	6.04179e-64	Enterocytes	FABP6
5.61246e-52	1.62787	0.37	0.014	9.1932e-48	Enterocytes	S100A6
1.3898e-45	1.52999	0.407	0.02	2.27649e-41	Enterocytes	KLF5
1.13234e-42	1.29774	0.407	0.021	1.85478e-38	Enterocytes	ENSSSCG00000005437
5.16707e-36	1.36446	0.37	0.021	8.46366e-32	Enterocytes	LMNA
3.11643e-15	1.2399	0.296	0.032	5.10471e-11	Enterocytes	GNA11
1.2997e-14	1.24641	0.259	0.026	2.1289e-10	Enterocytes	ST3GAL1
4.41894e-13	1.28192	0.333	0.047	7.23822e-09	Enterocytes	ARL4A
7.69802e-13	1.48612	0.63	0.161	1.26094e-08	Enterocytes	TXNIP
2.57919e-12	1.40154	0.259	0.031	4.22471e-08	Enterocytes	ASRGL1
1.66412e-11	1.16839	0.407	0.072	2.72583e-07	Enterocytes	S100A10
6.46187e-11	1.17957	0.333	0.055	1.05845e-06	Enterocytes	HES1
8.92256e-10	1.92504	0.593	0.203	1.46152e-05	Enterocytes	TMEM107
2.11944e-08	1.27318	0.815	0.451	0.000347164	Enterocytes	ENSSSCG00000000273
9.71603e-08	1.68271	0.481	0.145	0.00159149	Enterocytes	ENSSSCG00000031023
3.09275e-07	1.29015	0.778	0.42	0.00506593	Enterocytes	ENSSSCG00000032395
2.27283e-06	1.56332	0.444	0.156	0.037229	Enterocytes	ENSSSCG00000010734
2.58669e-06	1.17793	0.259	0.057	0.04237	Enterocytes	TSC22D1
0.00541562	1.15692	0.333	0.169	1	Enterocytes	HIST1H2AC

## Sheet: 10X_Liver
p_val	avg_logFC	pct.1	pct.2	p_val_adj	cluster	gene
0	2.56225	0.398	0.099	0	Macrophages	ENSSSCG00000033457
0	1.29942	0.264	0.015	0	Macrophages	CSF3R
0	1.18238	0.286	0.061	0	Macrophages	LGALS3
0	1.16501	0.769	0.652	0	Macrophages	ENSSSCG00000014565
0	1.15439	0.681	0.381	0	Macrophages	CFD
0	1.13476	0.775	0.572	0	Macrophages	IFITM3
0	1.03229	0.281	0.047	0	Macrophages	ENSSSCG00000037426
0	0.956948	0.522	0.289	0	Macrophages	SPI1
0	0.941405	0.811	0.565	0	Macrophages	TYROBP
0	0.889641	0.762	0.5	0	Macrophages	MARCKS
0	0.636667	0.87	0.647	0	Macrophages	FCER1G
0	0.618616	0.974	0.667	0	Macrophages	FOLR1
8.40676e-297	0.897104	0.521	0.305	1.26396e-292	Macrophages	TIMP2
1.21099e-233	1.00793	0.463	0.255	1.82072e-229	Macrophages	ALOX5AP
1.34529e-232	1.11434	0.612	0.514	2.02265e-228	Macrophages	CEBPB
1.65726e-230	0.808667	0.584	0.429	2.49169e-226	Macrophages	ANXA1
1.10907e-226	0.75741	0.265	0.094	1.66749e-222	Macrophages	RARA
3.24748e-219	0.925367	0.353	0.161	4.88258e-215	Macrophages	C5AR1
5.66004e-219	0.887269	0.296	0.12	8.50987e-215	Macrophages	PHACTR1
4.00191e-212	0.607907	0.677	0.624	6.01687e-208	Macrophages	GMFG
6.75075e-196	1.13689	0.665	0.648	1.01498e-191	Macrophages	SRGN
1.58338e-194	0.595573	0.685	0.592	2.38061e-190	Macrophages	S100A11
9.54415e-190	1.25065	0.311	0.142	1.43496e-185	Macrophages	NCF1
8.4084e-185	0.824145	0.261	0.105	1.2642e-180	Macrophages	NFIL3
1.8403e-183	1.06191	0.305	0.141	2.76689e-179	Macrophages	ENSSSCG00000022925
8.81375e-168	0.653936	0.748	0.682	1.32515e-163	Macrophages	TXNIP
6.69802e-163	0.948361	0.26	0.11	1.00705e-158	Macrophages	IFIT2
3.87321e-155	0.730081	0.252	0.108	5.82337e-151	Macrophages	IRF7
8.21241e-138	1.18672	0.293	0.149	1.23474e-133	Macrophages	ACSL4
6.04807e-132	0.832542	0.313	0.181	9.09327e-128	Macrophages	SERPINB1
7.87963e-124	0.724418	0.274	0.138	1.1847e-119	Macrophages	VSIR
6.23166e-118	0.953669	0.4	0.257	9.3693e-114	Macrophages	SELL
2.29243e-115	0.656731	0.298	0.166	3.44667e-111	Macrophages	LYN
6.25819e-104	0.628199	0.52	0.495	9.40918e-100	Macrophages	TALDO1
1.7178e-102	0.98645	0.375	0.293	2.58271e-98	Macrophages	TSPO
1.0292e-83	0.591291	0.279	0.161	1.5474e-79	Macrophages	CD14
1.50039e-63	0.589973	0.501	0.437	2.25583e-59	Macrophages	SDCBP
1.9974e-59	1.43724	0.315	0.257	3.00309e-55	Macrophages	VIM
1.24713e-57	0.814807	0.33	0.239	1.87506e-53	Macrophages	CD48
3.91429e-57	0.731149	0.334	0.245	5.88513e-53	Macrophages	RNF149
3.59171e-53	0.875376	0.306	0.219	5.40013e-49	Macrophages	IFIT1
3.65519e-51	0.703729	0.266	0.175	5.49558e-47	Macrophages	BCL2A1
1.77147e-49	1.56399	0.315	0.236	2.66341e-45	Macrophages	DUSP2
4.26658e-42	0.904018	0.326	0.253	6.41481e-38	Macrophages	NFKBIA
7.28558e-25	0.754353	0.371	0.372	1.09539e-20	Macrophages	DUSP1
1.97605e-24	0.621821	0.426	0.394	2.97099e-20	Macrophages	LITAF
7.70501e-21	0.619248	0.277	0.223	1.15845e-16	Macrophages	TUT7
6.69221e-13	0.744942	0.553	0.599	1.00617e-08	Macrophages	ENSSSCG00000005453
3.53124e-08	0.596066	0.395	0.403	0.000530922	Macrophages	VASP
3.68465e-07	0.797225	0.475	0.531	0.00553987	Macrophages	ENSSSCG00000000657
0	2.59399	0.584	0.221	0	T cells	GNLY
0	2.37057	0.694	0.084	0	T cells	GZMB
0	2.31891	0.709	0.084	0	T cells	ENSSSCG00000029596
0	2.24434	0.851	0.067	0	T cells	CD3E
0	1.98595	0.901	0.212	0	T cells	CD52
0	1.92327	0.881	0.092	0	T cells	CD3G
0	1.89275	0.917	0.208	0	T cells	ENSSSCG00000033721
0	1.70451	0.659	0.051	0	T cells	CD8A
0	1.60671	0.867	0.4	0	T cells	CCL5
0	1.46886	0.916	0.231	0	T cells	ENSSSCG00000037885
0	1.39009	0.791	0.155	0	T cells	CD2
0	1.3626	0.461	0.064	0	T cells	IFNG
0	1.33079	0.498	0.104	0	T cells	S100A4
0	1.28135	0.962	0.416	0	T cells	ZFP36L2
0	1.24758	0.85	0.205	0	T cells	ETS1
0	1.24025	0.353	0.129	0	T cells	STMN1
0	1.19502	0.615	0.106	0	T cells	CD247
0	1.19032	0.678	0.143	0	T cells	EMP3
0	1.16882	0.973	0.391	0	T cells	RAC2
0	1.14326	0.979	0.495	0	T cells	ARHGDIB
0	1.10372	0.675	0.196	0	T cells	RGS1
0	1.08503	0.634	0.115	0	T cells	LCK
0	1.07474	0.404	0.037	0	T cells	GZMM
0	1.05841	0.882	0.324	0	T cells	CORO1A
0	1.0439	0.68	0.196	0	T cells	KLRK1
0	1.04268	0.743	0.163	0	T cells	TRAT1
0	1.03927	0.63	0.118	0	T cells	CD3D
0	1.03146	0.465	0.107	0	T cells	CD69
0	1.02223	0.738	0.263	0	T cells	DNAJB1
0	1.01945	0.797	0.261	0	T cells	PTPRCAP
0	1.01604	0.571	0.096	0	T cells	SKAP1
0	1.01349	0.54	0.225	0	T cells	KLF2
0	1.01349	0.763	0.156	0	T cells	CST7
0	1.01186	0.639	0.274	0	T cells	HMGB2
0	0.997103	0.839	0.21	0	T cells	CTSW
0	0.979354	0.548	0.105	0	T cells	GNG2
0	0.976328	0.374	0.117	0	T cells	GZMK
0	0.939872	0.29	0.023	0	T cells	ENSSSCG00000000663
0	0.937255	0.974	0.482	0	T cells	PTPRC
0	0.929307	0.839	0.358	0	T cells	ENSSSCG00000001398
0	0.928797	0.539	0.103	0	T cells	PVRIG
0	0.927985	0.587	0.177	0	T cells	NR4A2
0	0.92633	0.976	0.399	0	T cells	BTG1
0	0.925694	0.619	0.149	0	T cells	SEPT1
0	0.924758	0.773	0.298	0	T cells	RDX
0	0.918293	0.533	0.137	0	T cells	CXCR4
0	0.915017	0.928	0.504	0	T cells	LAPTM5
0	0.911105	0.425	0.108	0	T cells	TNFAIP3
3.86473e-225	0.905113	0.336	0.152	5.81062e-221	T cells	XCL1
2.50921e-210	1.31784	0.317	0.156	3.7726e-206	T cells	ENSSSCG00000036080
0	1.79141	0.991	0.964	0	Hepatocytes	APOC3
0	1.78774	0.995	0.99	0	Hepatocytes	MT2A
0	1.76563	0.987	0.939	0	Hepatocytes	ENSSSCG00000024911
0	1.75496	0.996	0.993	0	Hepatocytes	MT1A
0	1.74153	0.902	0.607	0	Hepatocytes	GSTA2
0	1.73486	0.902	0.616	0	Hepatocytes	ALDOB
0	1.72173	0.994	0.982	0	Hepatocytes	ALB
0	1.67715	0.947	0.765	0	Hepatocytes	ENSSSCG00000013370
0	1.63345	0.86	0.604	0	Hepatocytes	FGG
0	1.62323	0.754	0.418	0	Hepatocytes	GAMT
0	1.61256	0.76	0.463	0	Hepatocytes	FBP1
0	1.60998	0.759	0.479	0	Hepatocytes	TTR
0	1.54101	0.897	0.692	0	Hepatocytes	FGB
0	1.53653	0.668	0.369	0	Hepatocytes	ENSSSCG00000009182
0	1.51419	0.803	0.567	0	Hepatocytes	CYB5A
0	1.50865	0.678	0.39	0	Hepatocytes	SORD
0	1.49997	0.859	0.647	0	Hepatocytes	ENSSSCG00000002749
0	1.49841	0.612	0.318	0	Hepatocytes	CCL16
0	1.49331	0.659	0.384	0	Hepatocytes	FABP1
0	1.48363	0.653	0.368	0	Hepatocytes	APOH
0	1.48037	0.764	0.525	0	Hepatocytes	RIDA
0	1.45112	0.524	0.242	0	Hepatocytes	SULT2A1
0	1.45	0.852	0.687	0	Hepatocytes	SOD1
0	1.44371	0.859	0.7	0	Hepatocytes	ECHS1
0	1.43557	0.564	0.294	0	Hepatocytes	ARG1
0	1.433	0.53	0.267	0	Hepatocytes	ASS1
0	1.42732	0.492	0.242	0	Hepatocytes	RBP4
0	1.4199	0.589	0.348	0	Hepatocytes	APOA1
0	1.40502	0.557	0.307	0	Hepatocytes	APOA2
0	1.39717	0.501	0.243	0	Hepatocytes	BHMT
0	1.37704	0.471	0.24	0	Hepatocytes	ENSSSCG00000031595
0	1.37404	0.54	0.282	0	Hepatocytes	VTN
0	1.35792	0.547	0.296	0	Hepatocytes	APOC4
0	1.34978	0.553	0.329	0	Hepatocytes	TST
0	1.34019	0.482	0.262	0	Hepatocytes	ENSSSCG00000030371
0	1.32186	0.461	0.228	0	Hepatocytes	ENSSSCG00000034188
0	1.31516	0.457	0.218	0	Hepatocytes	ENSSSCG00000023415
0	1.30772	0.464	0.238	0	Hepatocytes	ENSSSCG00000040088
0	1.30443	0.448	0.212	0	Hepatocytes	ENSSSCG00000011147
0	1.29975	0.399	0.167	0	Hepatocytes	GNMT
0	1.27673	0.529	0.343	0	Hepatocytes	CHCHD10
0	1.26521	0.453	0.256	0	Hepatocytes	SERPINA3-2
0	1.26206	0.355	0.145	0	Hepatocytes	ANGPTL3
0	1.25838	0.417	0.204	0	Hepatocytes	CPB2
0	1.24592	0.455	0.263	0	Hepatocytes	PHYH
0	1.24056	0.383	0.182	0	Hepatocytes	RGN
0	1.23548	0.358	0.142	0	Hepatocytes	AGXT
0	1.2331	0.382	0.176	0	Hepatocytes	ENSSSCG00000032343
0	1.22855	0.388	0.184	0	Hepatocytes	LECT2
0	1.22842	0.556	0.386	0	Hepatocytes	GSTO1
0	1.81992	0.998	0.897	0	Kupffer cells	C1QA
0	1.81798	0.993	0.656	0	Kupffer cells	C1QC
0	1.80634	0.759	0.453	0	Kupffer cells	ENSSSCG00000022701
0	1.80278	0.991	0.725	0	Kupffer cells	C4BPA
0	1.80002	0.997	0.799	0	Kupffer cells	C1QB
0	1.69409	0.995	0.727	0	Kupffer cells	CTSS
0	1.67957	0.963	0.368	0	Kupffer cells	GRN
0	1.6791	0.993	0.555	0	Kupffer cells	ENSSSCG00000031640
0	1.66618	0.855	0.22	0	Kupffer cells	CLEC4F
0	1.6488	0.975	0.435	0	Kupffer cells	PLVAP
0	1.62071	0.935	0.296	0	Kupffer cells	CD68
0	1.60025	0.977	0.514	0	Kupffer cells	HMOX1
0	1.5738	0.992	0.64	0	Kupffer cells	FOLR1
0	1.57091	0.912	0.275	0	Kupffer cells	LGMN
0	1.52568	0.873	0.214	0	Kupffer cells	TIMD4
0	1.52353	0.885	0.263	0	Kupffer cells	CD163
0	1.48701	0.908	0.264	0	Kupffer cells	ENSSSCG00000017920
0	1.45279	0.815	0.169	0	Kupffer cells	VSIG4
0	1.44069	0.89	0.263	0	Kupffer cells	CFP
0	1.436	0.972	0.475	0	Kupffer cells	PSAP
0	1.40191	0.832	0.197	0	Kupffer cells	ENSSSCG00000025271
0	1.39107	0.915	0.323	0	Kupffer cells	PRXL2A
0	1.38929	0.878	0.293	0	Kupffer cells	ENSSSCG00000004024
0	1.38332	0.609	0.102	0	Kupffer cells	GPR31
0	1.36024	0.759	0.145	0	Kupffer cells	ADGRE1
0	1.34882	0.92	0.353	0	Kupffer cells	CTSZ
0	1.30953	0.935	0.447	0	Kupffer cells	FCGRT
0	1.30779	0.853	0.261	0	Kupffer cells	RAMP2
0	1.27911	0.865	0.295	0	Kupffer cells	BST2
0	1.26888	0.798	0.223	0	Kupffer cells	ENSSSCG00000003226
0	1.24389	0.808	0.212	0	Kupffer cells	CSF1R
0	1.23413	0.848	0.316	0	Kupffer cells	CTSB
0	1.22677	0.95	0.593	0	Kupffer cells	CD63
0	1.21052	0.758	0.194	0	Kupffer cells	SDC3
0	1.20432	0.791	0.203	0	Kupffer cells	CCL14
0	1.19973	0.78	0.194	0	Kupffer cells	ENSSSCG00000026653
0	1.19934	0.759	0.166	0	Kupffer cells	EGFL7
0	1.19925	0.978	0.749	0	Kupffer cells	ITM2B
0	1.18946	0.965	0.689	0	Kupffer cells	IFI6
0	1.18418	0.896	0.466	0	Kupffer cells	CTSD
0	1.16218	0.906	0.358	0	Kupffer cells	ENSSSCG00000009239
0	1.15433	0.671	0.146	0	Kupffer cells	ASAH1
0	1.15062	0.788	0.276	0	Kupffer cells	ID3
0	1.14791	0.79	0.251	0	Kupffer cells	ENSSSCG00000015545
0	1.14532	0.539	0.096	0	Kupffer cells	ENSSSCG00000013788
0	1.14072	0.937	0.414	0	Kupffer cells	AIF1
0	1.13387	0.9	0.401	0	Kupffer cells	SLC40A1
0	1.09841	0.737	0.246	0	Kupffer cells	LGALS3BP
0	1.09812	0.755	0.199	0	Kupffer cells	C1R
0	1.09662	0.956	0.639	0	Kupffer cells	CD81
0	1.99241	0.781	0.108	0	Endothelial cells	LGALS1
0	1.63847	0.794	0.05	0	Endothelial cells	PLD4
0	1.61627	0.45	0.02	0	Endothelial cells	DNASE1L3
0	1.45896	0.498	0.012	0	Endothelial cells	CIART
0	1.44348	0.79	0.165	0	Endothelial cells	C15orf48
0	1.33357	0.511	0.03	0	Endothelial cells	MS4A2
0	1.10977	0.606	0.048	0	Endothelial cells	APLF
0	1.08604	0.727	0.022	0	Endothelial cells	SLA-DOA
0	1.07715	0.619	0.064	0	Endothelial cells	CD83
0	1.03281	0.656	0.094	0	Endothelial cells	NR4A1
0	0.963769	0.61	0.043	0	Endothelial cells	ENSSSCG00000006350
0	0.96122	0.71	0.073	0	Endothelial cells	ECM1
0	0.942237	0.522	0.003	0	Endothelial cells	ENSSSCG00000015405
0	0.907941	0.424	0.005	0	Endothelial cells	RAB7B
0	0.898928	0.528	0.01	0	Endothelial cells	FCRLA
0	0.888708	0.684	0.087	0	Endothelial cells	LYZ
0	0.799454	0.615	0.054	0	Endothelial cells	SERPINB6
0	0.795153	0.416	0.003	0	Endothelial cells	ANPEP
0	0.779335	0.524	0.033	0	Endothelial cells	ENSSSCG00000005437
0	0.771341	0.448	0.003	0	Endothelial cells	XCR1
1.4237e-280	0.909108	0.474	0.06	2.14054e-276	Endothelial cells	ARHGAP18
7.96144e-273	1.2351	0.649	0.117	1.197e-268	Endothelial cells	BATF3
1.50182e-257	0.779253	0.758	0.148	2.25799e-253	Endothelial cells	ENSSSCG00000038406
3.96882e-257	2.46856	0.97	0.533	5.96713e-253	Endothelial cells	SLA-DQB1
9.11795e-257	2.50484	0.972	0.547	1.37088e-252	Endothelial cells	ENSSSCG00000001456
2.83465e-253	1.03408	0.431	0.052	4.2619e-249	Endothelial cells	TIMP1
1.06202e-252	1.64059	0.788	0.207	1.59675e-248	Endothelial cells	IRF8
2.8991e-246	1.16327	0.779	0.179	4.35879e-242	Endothelial cells	BCL2A1
4.52733e-242	2.66581	0.994	0.765	6.80684e-238	Endothelial cells	CST3
1.64119e-236	0.914751	0.84	0.215	2.46753e-232	Endothelial cells	SYNGR2
2.66553e-235	0.881484	0.814	0.191	4.00762e-231	Endothelial cells	SERPINB1
3.90435e-232	0.817318	0.734	0.155	5.87019e-228	Endothelial cells	PLP2
5.4722e-232	0.793457	0.768	0.169	8.22745e-228	Endothelial cells	PYCARD
7.95764e-229	2.0647	0.989	0.781	1.19643e-224	Endothelial cells	CD74
2.21261e-227	2.3958	0.972	0.679	3.32666e-223	Endothelial cells	HLA-DRA
2.95302e-225	2.39108	0.97	0.648	4.43987e-221	Endothelial cells	ENSSSCG00000001455
4.19465e-207	0.873581	0.842	0.236	6.30665e-203	Endothelial cells	TPM4
1.43525e-186	1.04531	0.911	0.378	2.1579e-182	Endothelial cells	SLA-DMA
5.07867e-169	0.916142	0.554	0.117	7.63578e-165	Endothelial cells	SGK1
3.61348e-158	0.799293	0.738	0.198	5.43287e-154	Endothelial cells	TSPAN13
1.14038e-148	1.04854	0.255	0.032	1.71457e-144	Endothelial cells	ENSSSCG00000025644
1.97107e-146	0.848534	0.924	0.394	2.9635e-142	Endothelial cells	PRDX2
9.31996e-136	1.23318	0.74	0.258	1.40126e-131	Endothelial cells	VIM
1.08285e-133	0.933073	0.881	0.363	1.62806e-129	Endothelial cells	ZFP36
1.4273e-124	0.850397	0.74	0.252	2.14595e-120	Endothelial cells	RGS2
2.86708e-119	0.794278	0.81	0.297	4.31066e-115	Endothelial cells	BTG2
2.65883e-111	0.880161	0.868	0.4	3.99755e-107	Endothelial cells	SNX3
2.79851e-99	0.882961	0.872	0.433	4.20756e-95	Endothelial cells	FOS
2.14403e-81	0.769159	0.472	0.148	3.22355e-77	Endothelial cells	CAPG
3.32431e-74	0.749909	0.768	0.377	4.99811e-70	Endothelial cells	CD52
0	2.78757	0.998	0.087	0	NK cells	KLRB1
0	2.53036	0.858	0.06	0	NK cells	ENSSSCG00000000639
0	1.84594	0.996	0.31	0	NK cells	CTSW
0	1.83621	0.982	0.221	0	NK cells	GZMA.1
0	1.80387	0.998	0.255	0	NK cells	KLRK1
0	1.76421	0.967	0.14	0	NK cells	ENSSSCG00000000640
0	1.73586	0.846	0.041	0	NK cells	NCR1
0	1.66522	0.924	0.155	0	NK cells	IL2RB
0	1.63364	0.911	0.134	0	NK cells	XCL1
0	1.57726	0.984	0.439	0	NK cells	JAK1
0	1.57118	0.996	0.473	0	NK cells	NKG7
0	1.53713	0.886	0.155	0	NK cells	FGL2
0	1.52376	0.841	0.175	0	NK cells	CCL3L1
0	1.52094	0.762	0.073	0	NK cells	EOMES
0	1.50899	0.677	0.125	0	NK cells	TNFSF9
0	1.49512	0.971	0.247	0	NK cells	CST7
0	1.48294	0.998	0.473	0	NK cells	CCL5
0	1.45605	0.812	0.149	0	NK cells	SEPT11
0	1.45471	0.875	0.137	0	NK cells	ENSSSCG00000023584
0	1.44541	0.965	0.248	0	NK cells	TRAT1
0	1.36752	0.988	0.349	0	NK cells	ENSSSCG00000037885
0	1.31899	0.87	0.365	0	NK cells	ENSSSCG00000029160
0	1.30292	0.953	0.348	0	NK cells	COTL1
0	1.25982	0.694	0.073	0	NK cells	TXK
0	1.25561	0.921	0.237	0	NK cells	ENSSSCG00000008898
0	1.25388	0.884	0.265	0	NK cells	RGS1
0	1.21082	0.782	0.135	0	NK cells	SH2D1A
0	1.19917	0.973	0.429	0	NK cells	SEPT7
0	1.19215	0.632	0.093	0	NK cells	LPAR6
0	1.14449	0.844	0.258	0	NK cells	CD1D
0	1.13122	0.763	0.156	0	NK cells	SLA2
0	1.10628	0.541	0.038	0	NK cells	CXCR6
0	1.09488	0.868	0.279	0	NK cells	ARPC5L
0	1.08857	0.705	0.148	0	NK cells	CBLB
0	1.08344	0.547	0.044	0	NK cells	GPR37
0	1.07919	0.495	0.026	0	NK cells	PDGFD
0	1.07139	0.775	0.128	0	NK cells	GZMK
0	1.06694	0.681	0.111	0	NK cells	SCG5
0	1.05821	0.998	0.57	0	NK cells	PTPRC
0	1.05061	0.993	0.495	0	NK cells	RAC2
0	1.04168	0.522	0.064	0	NK cells	SP4
0	1.0394	0.733	0.16	0	NK cells	ADGRG1
0	1.02821	0.571	0.071	0	NK cells	CD96
0	1.02179	0.479	0.018	0	NK cells	KLRF1
0	1.01169	0.81	0.232	0	NK cells	HCST
0	1.00954	0.511	0.054	0	NK cells	IL18R1
0	1.00897	0.556	0.085	0	NK cells	FSCN1
0	0.969695	0.62	0.125	0	NK cells	CD244
0	0.96827	0.632	0.122	0	NK cells	PRF1
0	0.96576	0.732	0.202	0	NK cells	CD3D
0	5.17221	0.997	0.511	0	Erythroid cells	ENSSSCG00000007978
0	4.97848	0.999	0.722	0	Erythroid cells	HBB
0	2.91539	0.908	0.021	0	Erythroid cells	HBM
0	2.54778	0.78	0.012	0	Erythroid cells	ALAS2
0	2.24529	0.672	0.011	0	Erythroid cells	AHSP
0	1.8232	0.562	0.014	0	Erythroid cells	SNCG
0	0.797846	0.29	0.003	0	Erythroid cells	ENSSSCG00000040098
0	0.740794	0.255	0.003	0	Erythroid cells	ENSSSCG00000014727
8.38021e-286	1.18328	0.818	0.51	1.25996e-281	Erythroid cells	ATP5IF1
1.36873e-101	-0.311411	1	1	2.05789e-97	Erythroid cells	TPT1
1.54261e-81	-0.28545	0.998	1	2.31931e-77	Erythroid cells	MT-ND4
3.08256e-77	0.452016	0.306	0.125	4.63463e-73	Erythroid cells	SLC25A39
2.15412e-76	-0.262893	1	1	3.23872e-72	Erythroid cells	MT-CYTB
1.17066e-44	0.442887	0.393	0.234	1.76009e-40	Erythroid cells	TENT5C
2.56224e-32	-0.320006	0.102	0.267	3.85232e-28	Erythroid cells	ENSSSCG00000007688
2.83328e-30	-0.317191	0.103	0.261	4.25984e-26	Erythroid cells	RTN4
4.18307e-29	-0.311321	0.117	0.274	6.28924e-25	Erythroid cells	BTF3L4
4.76663e-29	-0.289609	0.121	0.278	7.16662e-25	Erythroid cells	DRAP1
1.24753e-26	-0.313312	0.117	0.263	1.87567e-22	Erythroid cells	SEC11C
2.58395e-25	-0.312984	0.16	0.314	3.88497e-21	Erythroid cells	SUCLG2
3.83647e-24	-0.319736	0.164	0.313	5.76813e-20	Erythroid cells	MT-ND6
1.06747e-23	-0.301573	0.143	0.289	1.60495e-19	Erythroid cells	ENSSSCG00000001696
1.31273e-23	-0.288585	0.115	0.251	1.97369e-19	Erythroid cells	UBE4A
2.50963e-22	-0.273058	0.149	0.286	3.77323e-18	Erythroid cells	WBP2
8.76157e-21	-0.286636	0.176	0.312	1.3173e-16	Erythroid cells	POLR2I
1.41975e-19	-0.297544	0.144	0.272	2.1346e-15	Erythroid cells	TXN2
5.84432e-19	-0.275092	0.22	0.357	8.78694e-15	Erythroid cells	BOLA3
1.66125e-18	-0.298615	0.14	0.26	2.4977e-14	Erythroid cells	MDH2
3.56396e-18	-0.283385	0.157	0.283	5.35841e-14	Erythroid cells	UQCC2
4.65004e-18	-0.303785	0.206	0.335	6.99133e-14	Erythroid cells	DCXR
2.14327e-17	-0.304049	0.243	0.369	3.2224e-13	Erythroid cells	SEC62
1.8047e-16	-0.296476	0.149	0.262	2.71337e-12	Erythroid cells	PGAM5
1.07258e-15	-0.284639	0.25	0.378	1.61262e-11	Erythroid cells	ACOT13
4.33221e-13	-0.287022	0.172	0.274	6.51348e-09	Erythroid cells	FDX1
7.77338e-09	-0.288173	0.492	0.575	0.000116873	Erythroid cells	RIDA
1.10211e-08	-0.252558	0.255	0.331	0.000165703	Erythroid cells	RGCC
1.35561e-08	-0.299205	0.411	0.477	0.000203816	Erythroid cells	APOE
1.99658e-07	-0.250641	0.275	0.354	0.00300186	Erythroid cells	HSD17B10
5.45143e-07	-0.292245	0.239	0.306	0.00819622	Erythroid cells	GATM
8.48026e-06	-0.298522	0.556	0.616	0.127501	Erythroid cells	CYB5A
2.56997e-05	-0.302315	0.376	0.43	0.386394	Erythroid cells	ENSSSCG00000009182
0.000125072	-0.255432	0.238	0.284	1	Erythroid cells	ENSSSCG00000040088
0.000213777	-0.25001	0.352	0.397	1	Erythroid cells	APOA1
0.000863842	-0.262798	0.405	0.448	1	Erythroid cells	SORD
0.001367	-0.263996	0.389	0.425	1	Erythroid cells	APOH
0.00193546	-0.298932	0.485	0.523	1	Erythroid cells	FBP1
0.00340442	-0.273181	0.716	0.733	1	Erythroid cells	FGB
0.00757572	-0.320649	0.639	0.655	1	Erythroid cells	FGG
0.00899616	-0.263848	0.354	0.377	1	Erythroid cells	CCL16
0.0112715	-0.259548	0.258	0.287	1	Erythroid cells	ENSSSCG00000031595
0	3.55755	1	0.065	0	Plasma cells	MZB1
0	3.51329	0.921	0.073	0	Plasma cells	ENSSSCG00000038719
0	3.22299	1	0.133	0	Plasma cells	TXNDC5
0	3.03243	0.799	0.019	0	Plasma cells	ENSSSCG00000010077
0	2.38962	0.608	0.01	0	Plasma cells	ENSSSCG00000037214
0	1.79859	0.46	0.004	0	Plasma cells	ENSSSCG00000030775
0	1.77147	0.878	0.042	0	Plasma cells	AQP3
0	1.57591	0.91	0.017	0	Plasma cells	EAF2
0	1.52759	0.45	0.003	0	Plasma cells	ENSSSCG00000032582
0	1.52376	0.905	0.075	0	Plasma cells	CRELD2
0	1.42406	0.884	0.027	0	Plasma cells	DERL3
0	1.42318	0.899	0.083	0	Plasma cells	SDF2L1
0	1.42273	0.513	0.003	0	Plasma cells	ENSSSCG00000031037
0	1.36475	0.677	0.003	0	Plasma cells	ENSSSCG00000010044
0	1.28448	0.857	0.021	0	Plasma cells	POU2AF1
0	1.12495	0.73	0.004	0	Plasma cells	TNFRSF17
1.23307e-279	1.37074	0.915	0.114	1.85392e-275	Plasma cells	ENSSSCG00000011798
1.36465e-247	1.24894	0.614	0.051	2.05175e-243	Plasma cells	PCLAF
2.89163e-246	1.6454	0.947	0.145	4.34757e-242	Plasma cells	LMAN1
2.90033e-212	4.90512	0.995	0.242	4.36065e-208	Plasma cells	JCHAIN
3.42403e-202	2.10713	0.963	0.208	5.14803e-198	Plasma cells	PDIA4
4.29178e-192	1.61699	0.947	0.192	6.45269e-188	Plasma cells	MANF
4.55946e-180	2.24421	0.963	0.247	6.85515e-176	Plasma cells	ENSSSCG00000000849
1.40815e-173	1.90873	0.979	0.265	2.11715e-169	Plasma cells	PDIA6
4.6102e-171	5.30678	0.989	0.253	6.93143e-167	Plasma cells	ENSSSCG00000036224
2.5282e-163	4.85611	0.608	0.074	3.80114e-159	Plasma cells	ENSSSCG00000036983
4.76691e-162	1.37214	0.968	0.24	7.16706e-158	Plasma cells	RPN1
8.81923e-161	1.82557	0.968	0.25	1.32597e-156	Plasma cells	PRDX4
2.46005e-157	1.73441	0.952	0.251	3.69868e-153	Plasma cells	SEC11C
2.99631e-153	3.33483	0.376	0.03	4.50496e-149	Plasma cells	ENSSSCG00000037009
2.88181e-147	2.50615	0.984	0.387	4.33281e-143	Plasma cells	ENSSSCG00000034072
5.15738e-136	1.33142	0.963	0.282	7.75412e-132	Plasma cells	OSTC
2.30253e-129	1.20879	0.831	0.172	3.46186e-125	Plasma cells	DUT
5.32898e-126	1.2025	0.947	0.235	8.01212e-122	Plasma cells	HERPUD1
3.88305e-125	1.70231	1	0.519	5.83817e-121	Plasma cells	SPCS1
1.35639e-117	1.56387	0.979	0.387	2.03934e-113	Plasma cells	FKBP11
1.34297e-115	3.96705	0.365	0.038	2.01915e-111	Plasma cells	ENSSSCG00000036203
4.24807e-115	1.34082	0.958	0.36	6.38697e-111	Plasma cells	SSR3
4.73755e-115	1.29518	0.968	0.355	7.1229e-111	Plasma cells	SPCS3
8.744e-111	1.21485	0.931	0.308	1.31466e-106	Plasma cells	DDOST
1.73948e-110	1.27154	0.952	0.319	2.61531e-106	Plasma cells	ENSSSCG00000036114
2.60498e-110	1.57345	0.974	0.495	3.91659e-106	Plasma cells	PPIB
1.85322e-107	4.31829	0.524	0.08	2.78631e-103	Plasma cells	ENSSSCG00000037141
9.54849e-104	1.2833	0.931	0.322	1.43561e-99	Plasma cells	HSPA5
2.46894e-98	5.01283	0.492	0.078	3.71206e-94	Plasma cells	ENSSSCG00000039111
1.83459e-96	1.33419	0.979	0.52	2.7583e-92	Plasma cells	SSR4
2.77026e-84	1.39103	0.746	0.192	4.16509e-80	Plasma cells	ENSSSCG00000036080
4.06962e-80	1.17383	0.974	0.5	6.11867e-76	Plasma cells	CALR
1.71108e-69	1.52181	0.937	0.424	2.57261e-65	Plasma cells	H2AFZ
5.03099e-23	4.39685	0.878	0.518	7.5641e-19	Plasma cells	ENSSSCG00000037775
0	2.52909	0.913	0.01	0	B cells	MS4A1
0	2.25718	0.925	0.015	0	B cells	CD79B
0	1.73826	0.673	0.009	0	B cells	ENSSSCG00000040849
0	1.69047	0.94	0.231	0	B cells	SMC6
0	1.61501	0.949	0.288	0	B cells	KLF2
0	1.6122	0.793	0.038	0	B cells	RALGPS2
0	1.58963	0.526	0.024	0	B cells	ENSSSCG00000025644
0	1.42389	0.659	0.02	0	B cells	THY1
0	1.3767	0.988	0.545	0	B cells	ENSSSCG00000001456
0	1.20535	0.705	0.118	0	B cells	SYK
0	1.17481	0.485	0.006	0	B cells	ZNF70
0	1.15976	0.622	0.011	0	B cells	CD79A
0	1.13869	0.596	0.014	0	B cells	POU2AF1
0	1.12364	0.596	0.008	0	B cells	CD19
0	1.11828	0.584	0.021	0	B cells	HLA-DOB
0	1.10719	0.618	0.058	0	B cells	ENSSSCG00000015664
0	1.10325	0.943	0.242	0	B cells	ENSSSCG00000036224
0	1.07655	0.562	0.005	0	B cells	ENSSSCG00000034211
0	1.01286	0.538	0.039	0	B cells	MNDA
0	1.00524	0.514	0.072	0	B cells	AHI1
0	1.00155	0.502	0.019	0	B cells	BCL11A
0	0.993243	0.517	0.049	0	B cells	MEF2C
0	0.957787	0.635	0.058	0	B cells	MZB1
0	0.943203	0.318	0.009	0	B cells	ZBTB32
0	0.942726	0.582	0.045	0	B cells	SWAP70
0	0.942558	0.414	0.034	0	B cells	ENSSSCG00000031023
0	0.919195	0.435	0.048	0	B cells	SCIMP
0	0.916125	0.572	0.051	0	B cells	PLD4
0	0.888	0.505	0.055	0	B cells	ENSSSCG00000014672
4.85021e-295	1.3895	0.981	0.531	7.29228e-291	B cells	SLA-DQB1
2.74806e-276	1.1635	0.772	0.202	4.13171e-272	B cells	TMEM123
7.03263e-274	0.950975	0.551	0.098	1.05736e-269	B cells	LTB
3.39142e-267	0.862432	0.625	0.128	5.099e-263	B cells	TCF4
2.51429e-266	1.24546	0.995	0.78	3.78024e-262	B cells	CD74
3.64306e-257	0.952358	0.663	0.144	5.47734e-253	B cells	GPR174
1.25693e-251	0.976808	0.61	0.128	1.8898e-247	B cells	GPR183
2.99277e-240	0.849131	0.423	0.066	4.49963e-236	B cells	CD83
7.91167e-239	1.08733	0.986	0.677	1.18952e-234	B cells	HLA-DRA
1.12954e-238	0.946205	0.824	0.24	1.69827e-234	B cells	LY86
5.43866e-231	0.976964	0.988	0.646	8.17702e-227	B cells	ENSSSCG00000001455
4.6907e-221	0.902454	0.921	0.512	7.05246e-217	B cells	ENSSSCG00000037775
1.01266e-220	1.09155	0.848	0.311	1.52254e-216	B cells	EZR
1.49681e-200	1.05399	0.834	0.312	2.25046e-196	B cells	ENSSSCG00000036114
4.54345e-197	1.12094	0.933	0.47	6.83108e-193	B cells	PLAC8
3.41979e-191	0.871254	0.731	0.228	5.14166e-187	B cells	ARL6IP5
7.09943e-183	0.90132	0.932	0.474	1.0674e-178	B cells	NAP1L1
3.04067e-167	0.88	0.596	0.172	4.57165e-163	B cells	UGCG
1.31913e-161	0.9084	0.957	0.549	1.98331e-157	B cells	ENSSSCG00000001701
8.88221e-91	1.11547	0.889	0.573	1.33544e-86	B cells	ENSSSCG00000037142
6.5161e-58	0.940196	0.498	0.229	9.79696e-54	B cells	CXCR4

## Sheet: 10X_OccipitalLobe
p_val	avg_logFC	pct.1	pct.2	p_val_adj	cluster	gene
0	1.76902	0.866	0.713	0	Oligodendrocytes	ENSSSCG00000006963
0	1.67422	0.918	0.844	0	Oligodendrocytes	ENSSSCG00000011267
0	1.64015	0.735	0.618	0	Oligodendrocytes	SLCO1A2
0	1.57207	0.942	0.84	0	Oligodendrocytes	DLC1
0	1.52285	0.934	0.841	0	Oligodendrocytes	MBP
0	1.45698	0.753	0.657	0	Oligodendrocytes	ST18
0	1.20033	0.821	0.799	0	Oligodendrocytes	TTLL7
0	1.19138	0.847	0.832	0	Oligodendrocytes	DOCK10
0	1.16901	0.931	0.904	0	Oligodendrocytes	QKI
0	1.05256	0.852	0.852	0	Oligodendrocytes	SIK3
0	0.987889	0.9	0.873	0	Oligodendrocytes	TMEFF2
4.04973e-301	1.22414	0.758	0.767	7.03925e-297	Oligodendrocytes	CTNNA3
4.16381e-248	1.07335	0.738	0.782	7.23754e-244	Oligodendrocytes	ZFYVE16
3.6071e-240	1.5774	0.636	0.477	6.26986e-236	Oligodendrocytes	PRR5L
5.90252e-232	1.30971	0.694	0.647	1.02598e-227	Oligodendrocytes	GAB1
3.42739e-220	1.18445	0.707	0.731	5.95749e-216	Oligodendrocytes	SGCD
1.21935e-203	1.58267	0.597	0.443	2.11948e-199	Oligodendrocytes	TF
6.82644e-203	1.2994	0.671	0.664	1.18657e-198	Oligodendrocytes	OPALIN
8.35724e-195	1.08145	0.704	0.725	1.45266e-190	Oligodendrocytes	ZNF536
5.93261e-177	0.964894	0.699	0.768	1.03121e-172	Oligodendrocytes	ANO4
2.4923e-173	1.2882	0.645	0.637	4.33212e-169	Oligodendrocytes	CREB5
2.27404e-165	1.05566	0.668	0.726	3.95274e-161	Oligodendrocytes	ARAP2
1.29426e-135	1.25638	0.572	0.501	2.24968e-131	Oligodendrocytes	UGT8
4.40941e-131	1.34961	0.48	0.313	7.66443e-127	Oligodendrocytes	SELENOP
1.28396e-125	1.3642	0.51	0.392	2.23177e-121	Oligodendrocytes	PLEKHH1
4.11393e-125	1.30633	0.548	0.474	7.15083e-121	Oligodendrocytes	CLIC4
5.74328e-119	1.03309	0.629	0.714	9.98298e-115	Oligodendrocytes	PHLPP1
8.68143e-110	1.19228	0.575	0.593	1.50901e-105	Oligodendrocytes	KCNA6
3.83979e-108	1.41461	0.463	0.337	6.67433e-104	Oligodendrocytes	ENSSSCG00000031460
9.84159e-108	1.3024	0.509	0.422	1.71066e-103	Oligodendrocytes	TMEM144
2.58564e-100	1.14696	0.534	0.476	4.49436e-96	Oligodendrocytes	ATP10B
4.46469e-96	1.45108	0.488	0.412	7.76053e-92	Oligodendrocytes	AGMO
6.49504e-89	1.33733	0.505	0.467	1.12897e-84	Oligodendrocytes	ENSSSCG00000037497
1.29448e-84	1.1901	0.55	0.584	2.25006e-80	Oligodendrocytes	PICK1
1.40229e-79	1.1733	0.521	0.517	2.43746e-75	Oligodendrocytes	PLLP
2.03778e-76	1.20603	0.474	0.427	3.54207e-72	Oligodendrocytes	ENPP2
1.67939e-66	0.972484	0.554	0.641	2.91911e-62	Oligodendrocytes	FNBP1
4.97947e-63	1.18399	0.447	0.402	8.65531e-59	Oligodendrocytes	MOG
3.40017e-59	1.21147	0.378	0.29	5.91018e-55	Oligodendrocytes	PLA2R1
2.20608e-56	1.03163	0.521	0.595	3.83462e-52	Oligodendrocytes	PLEKHA1
4.99965e-49	1.13657	0.403	0.359	8.69039e-45	Oligodendrocytes	SEPT4
9.22894e-46	1.16103	0.404	0.369	1.60417e-41	Oligodendrocytes	ENSSSCG00000039658
1.90376e-44	1.02996	0.486	0.551	3.30911e-40	Oligodendrocytes	ARHGAP23
1.59867e-30	1.01243	0.304	0.247	2.77881e-26	Oligodendrocytes	EVA1C
1.24447e-29	1.04883	0.316	0.269	2.16314e-25	Oligodendrocytes	DAAM2
4.67361e-28	1.00836	0.312	0.265	8.12367e-24	Oligodendrocytes	SHROOM4
3.38487e-21	0.9915	0.281	0.242	5.88358e-17	Oligodendrocytes	ANLN
2.18656e-20	0.964802	0.397	0.444	3.80068e-16	Oligodendrocytes	MAG
5.44396e-18	1.03522	0.35	0.367	9.4627e-14	Oligodendrocytes	ENSSSCG00000039990
6.66815e-18	0.986582	0.315	0.306	1.15906e-13	Oligodendrocytes	TTYH2
0	0.618674	1	0.841	0	Excitatory neurons	SORBS2
0	0.616281	0.989	0.572	0	Excitatory neurons	PCSK2
0	0.616189	0.991	0.626	0	Excitatory neurons	ST6GALNAC5
0	0.610587	0.993	0.636	0	Excitatory neurons	ENSSSCG00000023754
0	0.609383	0.995	0.771	0	Excitatory neurons	ARPP21
0	0.602281	0.964	0.337	0	Excitatory neurons	SATB2
0	0.602128	0.962	0.382	0	Excitatory neurons	CPNE4
0	0.583217	1	0.861	0	Excitatory neurons	ENSSSCG00000011121
0	0.579331	0.989	0.569	0	Excitatory neurons	LDB2
0	0.576776	0.99	0.675	0	Excitatory neurons	RYR2
0	0.565026	0.988	0.587	0	Excitatory neurons	CNKSR2
0	0.556703	0.969	0.34	0	Excitatory neurons	ENSSSCG00000003793
0	0.553416	1	0.807	0	Excitatory neurons	ENSSSCG00000026180
0	0.545039	0.947	0.297	0	Excitatory neurons	NECAB1
0	0.539041	0.941	0.272	0	Excitatory neurons	KIAA1211L
0	0.538324	0.994	0.657	0	Excitatory neurons	CACNA2D1
0	0.529078	0.997	0.789	0	Excitatory neurons	DCLK1
0	0.526312	0.998	0.842	0	Excitatory neurons	ENSSSCG00000035525
0	0.525294	0.994	0.722	0	Excitatory neurons	DLGAP1
0	0.525175	0.991	0.669	0	Excitatory neurons	BRINP1
0	0.523343	0.945	0.297	0	Excitatory neurons	MLIP
0	0.52146	0.993	0.717	0	Excitatory neurons	KCNMA1
0	0.519209	0.902	0.256	0	Excitatory neurons	ENSSSCG00000040650
0	0.511274	0.996	0.86	0	Excitatory neurons	ENSSSCG00000021315
0	0.510722	0.952	0.315	0	Excitatory neurons	KCNIP4
0	0.504197	0.998	0.796	0	Excitatory neurons	ADGRB3
0	0.496379	0.995	0.79	0	Excitatory neurons	R3HDM1
2.30663e-305	0.527355	0.958	0.336	4.00938e-301	Excitatory neurons	GABRA2
1.97269e-299	0.50632	0.997	0.683	3.42893e-295	Excitatory neurons	ENSSSCG00000000940
6.36804e-293	0.56055	0.988	0.501	1.10689e-288	Excitatory neurons	GABRB1
8.76154e-290	0.544178	0.974	0.426	1.52293e-285	Excitatory neurons	SV2B
9.72131e-288	0.515128	0.942	0.333	1.68976e-283	Excitatory neurons	GRM1
3.30523e-285	0.538323	0.982	0.484	5.74515e-281	Excitatory neurons	ENSSSCG00000021656
3.83238e-284	0.495275	0.967	0.336	6.66145e-280	Excitatory neurons	BCL11A
5.53809e-282	0.523564	0.964	0.372	9.62632e-278	Excitatory neurons	ENSSSCG00000014097
1.34787e-281	0.526542	0.99	0.672	2.34288e-277	Excitatory neurons	RGS7
2.94818e-281	0.544345	0.972	0.391	5.12452e-277	Excitatory neurons	EPHA4
1.51915e-274	0.538312	0.986	0.49	2.64058e-270	Excitatory neurons	FHOD3
6.95889e-274	0.547226	0.981	0.414	1.2096e-269	Excitatory neurons	ENSSSCG00000038456
2.11305e-270	0.535723	0.964	0.409	3.67291e-266	Excitatory neurons	PDE1A
2.30604e-265	0.530473	0.981	0.455	4.00835e-261	Excitatory neurons	HECW1
2.213e-260	0.508789	0.987	0.533	3.84663e-256	Excitatory neurons	GABRB3
2.11237e-257	0.495559	0.969	0.384	3.67171e-253	Excitatory neurons	CACNG3
8.97036e-248	0.49731	0.986	0.512	1.55923e-243	Excitatory neurons	GABBR2
2.69955e-246	0.500204	0.981	0.476	4.69235e-242	Excitatory neurons	SH3GL2
8.30609e-245	0.497218	0.984	0.483	1.44377e-240	Excitatory neurons	NELL2
2.82304e-244	0.556659	0.979	0.431	4.90701e-240	Excitatory neurons	CDH18
2.3536e-242	0.504639	0.979	0.447	4.09103e-238	Excitatory neurons	LRFN5
1.16005e-241	0.497729	0.97	0.426	2.01639e-237	Excitatory neurons	KHDRBS2
1.10397e-225	0.53651	0.984	0.551	1.91892e-221	Excitatory neurons	CADPS2
0	3.43644	0.92	0.295	0	Microglia	CALCR
8.48171e-234	2.4577	0.868	0.465	1.47429e-229	Microglia	ARHGAP24
8.88404e-209	2.41278	0.603	0.147	1.54422e-204	Microglia	ARHGAP15
3.29672e-205	2.43395	0.842	0.496	5.73036e-201	Microglia	CST3
1.01511e-171	2.36208	0.725	0.332	1.76446e-167	Microglia	IL10RB
6.51791e-167	2.23247	0.531	0.134	1.13294e-162	Microglia	ENSSSCG00000031640
8.9312e-147	1.98793	0.443	0.098	1.55242e-142	Microglia	DOCK8
2.48593e-140	2.32273	0.615	0.244	4.32104e-136	Microglia	P2RY12
3.29442e-134	1.78943	0.353	0.062	5.72636e-130	Microglia	ENSSSCG00000000657
1.09872e-130	1.30454	0.815	0.746	1.9098e-126	Microglia	MEF2A
2.69508e-120	1.59407	0.282	0.042	4.68458e-116	Microglia	FGD2
2.5831e-118	1.75828	0.347	0.069	4.48994e-114	Microglia	INPP5D
1.04427e-117	1.66509	0.286	0.044	1.81515e-113	Microglia	BLNK
1.47545e-104	1.96132	0.471	0.16	2.56463e-100	Microglia	DISC1
3.2238e-95	1.78704	0.328	0.076	5.60361e-91	Microglia	RUNX1
1.92833e-93	1.98904	0.576	0.296	3.35182e-89	Microglia	PDE3B
1.52635e-82	1.89125	0.544	0.285	2.65311e-78	Microglia	ANK1
1.27e-76	1.66318	0.298	0.075	2.20751e-72	Microglia	KYNU
2.92555e-72	1.86803	0.439	0.186	5.0852e-68	Microglia	CLCN5
3.53304e-67	1.48409	0.258	0.063	6.14113e-63	Microglia	TAGAP
5.00623e-67	1.88756	0.492	0.261	8.70183e-63	Microglia	SLC4A7
1.20501e-64	1.4816	0.269	0.071	2.09454e-60	Microglia	CSF1R
5.97912e-62	1.57863	0.422	0.187	1.03929e-57	Microglia	APBB1IP
2.19576e-58	1.25182	0.674	0.612	3.81667e-54	Microglia	FRMD4B
1.86157e-51	1.5228	0.265	0.083	3.23578e-47	Microglia	PTPRC
8.94938e-48	1.67224	0.353	0.157	1.55558e-43	Microglia	RNF128
3.62403e-47	1.46493	0.271	0.093	6.29929e-43	Microglia	CFLAR
4.64545e-47	1.51891	0.288	0.105	8.07472e-43	Microglia	C1QB
5.48238e-47	1.58225	0.569	0.486	9.52947e-43	Microglia	PDE7A
8.07969e-47	1.56793	0.286	0.104	1.40441e-42	Microglia	HERC6
4.49619e-44	1.43062	0.58	0.524	7.81528e-40	Microglia	EPB41L2
8.89011e-42	1.51842	0.292	0.118	1.54528e-37	Microglia	SKAP2
9.93145e-37	1.53887	0.471	0.346	1.72628e-32	Microglia	LRCH1
9.11983e-35	1.34399	0.553	0.535	1.58521e-30	Microglia	ABR
4.89288e-33	1.4135	0.254	0.105	8.5048e-29	Microglia	LRMDA
1.79488e-30	1.14105	0.578	0.632	3.11986e-26	Microglia	TSPAN7
6.7594e-25	1.36829	0.256	0.126	1.17492e-20	Microglia	FYB1
2.47259e-24	1.45259	0.475	0.43	4.29786e-20	Microglia	CTSD
3.58625e-23	1.31969	0.258	0.133	6.23362e-19	Microglia	ARHGAP12
8.09826e-20	1.55741	0.368	0.279	1.40764e-15	Microglia	PDK3
6.62296e-18	1.31877	0.294	0.191	1.1512e-13	Microglia	B2M
1.73898e-16	1.15942	0.406	0.353	3.02269e-12	Microglia	FKBP5
7.65971e-15	1.1926	0.302	0.214	1.33141e-10	Microglia	ELF1
1.11006e-13	1.10631	0.473	0.506	1.9295e-09	Microglia	GAB2
2.08739e-13	1.08074	0.502	0.607	3.6283e-09	Microglia	TLN2
7.55756e-11	1.30764	0.342	0.304	1.31366e-06	Microglia	ARRB1
9.06545e-09	1.43457	0.321	0.292	0.000157576	Microglia	FGF1
5.76525e-08	1.18821	0.426	0.499	0.00100212	Microglia	SRGAP1
5.82037e-06	1.1841	0.307	0.301	0.10117	Microglia	IL6ST
0.000152846	1.12496	0.363	0.422	1	Microglia	FGD4
0	1.03476	0.781	0.111	0	Inhibitory neurons	GAD1
5.94899e-302	0.907144	0.779	0.134	1.03405e-297	Inhibitory neurons	GAD2
3.04138e-231	0.825872	0.759	0.163	5.28652e-227	Inhibitory neurons	SLC6A1
1.091e-217	1.64208	0.98	0.502	1.89638e-213	Inhibitory neurons	KCNC2
1.2507e-217	1.64986	0.961	0.488	2.17396e-213	Inhibitory neurons	NXPH1
4.24388e-215	0.776431	0.761	0.186	7.37672e-211	Inhibitory neurons	UBASH3B
9.54667e-198	1.25135	0.91	0.359	1.6594e-193	Inhibitory neurons	PTCHD4
9.53537e-190	0.912675	0.711	0.183	1.65744e-185	Inhibitory neurons	SDK1
2.23511e-189	1.32323	0.867	0.338	3.88507e-185	Inhibitory neurons	PTPRM
1.3318e-185	1.04612	0.766	0.231	2.31494e-181	Inhibitory neurons	BTBD11
6.09976e-181	1.37438	0.912	0.407	1.06026e-176	Inhibitory neurons	ZNF385D
5.41843e-179	1.00431	0.996	0.589	9.41831e-175	Inhibitory neurons	GRIP1
6.16446e-176	0.906031	0.996	0.744	1.07151e-171	Inhibitory neurons	CNTNAP2
1.05381e-174	0.658682	0.508	0.089	1.83173e-170	Inhibitory neurons	ENSSSCG00000035921
4.0135e-169	0.766775	0.637	0.152	6.97626e-165	Inhibitory neurons	VWC2
4.45432e-150	1.14326	0.996	0.82	7.7425e-146	Inhibitory neurons	ERBB4
2.43689e-147	0.734827	0.867	0.338	4.2358e-143	Inhibitory neurons	DNER
3.12699e-147	0.921277	0.906	0.41	5.43534e-143	Inhibitory neurons	SPOCK3
6.39139e-138	0.719775	0.814	0.314	1.11095e-133	Inhibitory neurons	INPP4B
5.82228e-135	0.605491	0.595	0.161	1.01203e-130	Inhibitory neurons	MKX
1.74382e-133	1.06638	0.726	0.271	3.03112e-129	Inhibitory neurons	TMEM132C
1.03612e-128	0.7035	0.435	0.088	1.80099e-124	Inhibitory neurons	RSPO2
5.5561e-126	1.27126	0.77	0.348	9.65761e-122	Inhibitory neurons	HMCN1
1.08027e-125	0.830004	0.941	0.497	1.87772e-121	Inhibitory neurons	KCNAB1
8.20942e-125	0.70805	0.899	0.408	1.42696e-120	Inhibitory neurons	ELAVL2
4.61149e-122	0.764639	0.987	0.584	8.01569e-118	Inhibitory neurons	PAM
1.91655e-116	0.694325	0.556	0.16	3.33135e-112	Inhibitory neurons	ST8SIA4
4.96417e-113	0.701758	0.805	0.355	8.62872e-109	Inhibitory neurons	SOX6
2.91964e-112	0.882055	0.661	0.248	5.07492e-108	Inhibitory neurons	USH2A
3.66464e-108	0.700451	0.987	0.669	6.36987e-104	Inhibitory neurons	ENSSSCG00000031813
6.44646e-108	0.650118	0.989	0.659	1.12052e-103	Inhibitory neurons	ENSSSCG00000011489
7.3084e-105	0.653985	1	0.762	1.27035e-100	Inhibitory neurons	GRIA1
3.56093e-98	0.625424	0.611	0.217	6.1896e-94	Inhibitory neurons	ENSSSCG00000029700
2.64741e-95	0.608779	0.661	0.26	4.60173e-91	Inhibitory neurons	GALNTL6
4.77727e-95	0.599745	0.508	0.157	8.30386e-91	Inhibitory neurons	ADRA1A
7.15747e-94	0.801454	0.505	0.159	1.24411e-89	Inhibitory neurons	GRIN3A
1.50275e-93	0.607766	0.842	0.41	2.61208e-89	Inhibitory neurons	SPOCK1
2.61794e-91	0.66708	0.821	0.403	4.5505e-87	Inhibitory neurons	ZMAT4
2.47304e-87	0.667579	0.941	0.551	4.29863e-83	Inhibitory neurons	CNTNAP4
3.21781e-81	0.690898	0.882	0.496	5.5932e-77	Inhibitory neurons	PPIP5K2
5.45104e-81	0.624741	0.908	0.481	9.47499e-77	Inhibitory neurons	MCTP1
3.65749e-77	0.650446	0.947	0.538	6.35745e-73	Inhibitory neurons	CDH13
1.27866e-75	0.681428	0.969	0.642	2.22256e-71	Inhibitory neurons	KIAA1217
3.12516e-74	0.803022	0.895	0.529	5.43215e-70	Inhibitory neurons	ENSSSCG00000039813
3.79341e-70	0.612105	0.438	0.145	6.5937e-66	Inhibitory neurons	TACR1
1.73949e-68	0.672989	0.862	0.489	3.02359e-64	Inhibitory neurons	CDH9
9.05726e-63	0.638021	0.505	0.2	1.57433e-58	Inhibitory neurons	ENSSSCG00000013341
1.7294e-50	0.59029	0.359	0.127	3.00605e-46	Inhibitory neurons	SST
6.86349e-48	1.01475	0.409	0.17	1.19301e-43	Inhibitory neurons	RELN
1.55779e-31	0.674626	0.895	0.575	2.70776e-27	Inhibitory neurons	GRIK1
5.53483e-139	2.44517	0.835	0.399	9.62065e-135	Oligodendrocyte progenitor cells	LHFPL3
3.76535e-133	1.90702	0.822	0.364	6.54493e-129	Oligodendrocyte progenitor cells	SOX6
1.01954e-111	1.79808	0.797	0.413	1.77217e-107	Oligodendrocyte progenitor cells	PTPRZ1
1.10497e-95	1.44141	0.917	0.668	1.92065e-91	Oligodendrocyte progenitor cells	MMP16
3.1472e-95	1.39739	0.822	0.491	5.47046e-91	Oligodendrocyte progenitor cells	SEMA5A
2.05124e-92	1.31271	0.841	0.521	3.56547e-88	Oligodendrocyte progenitor cells	MAML2
3.61889e-83	1.5368	0.689	0.329	6.29035e-79	Oligodendrocyte progenitor cells	PCDH15
3.62273e-83	1.47636	0.575	0.203	6.29703e-79	Oligodendrocyte progenitor cells	ENSSSCG00000013341
3.24817e-80	0.837529	0.984	0.904	5.64596e-76	Oligodendrocyte progenitor cells	PPP2R2B
1.93099e-75	1.13802	0.362	0.078	3.35644e-71	Oligodendrocyte progenitor cells	SNX22
4.58592e-75	1.54597	0.505	0.166	7.97124e-71	Oligodendrocyte progenitor cells	ITGA9
5.38348e-68	1.34779	0.632	0.304	9.35757e-64	Oligodendrocyte progenitor cells	ATP1A2
5.22663e-67	0.974459	0.911	0.783	9.08492e-63	Oligodendrocyte progenitor cells	AGAP1
4.36535e-63	1.23041	0.829	0.634	7.58785e-59	Oligodendrocyte progenitor cells	XYLT1
6.80416e-59	1.09725	0.416	0.13	1.1827e-54	Oligodendrocyte progenitor cells	KANK1
1.18083e-57	1.02347	0.365	0.099	2.05252e-53	Oligodendrocyte progenitor cells	EPS8
2.12192e-55	1.13345	0.381	0.115	3.68832e-51	Oligodendrocyte progenitor cells	BCAN
2.65643e-55	1.34518	0.679	0.465	4.61741e-51	Oligodendrocyte progenitor cells	TNR
5.71827e-54	1.01448	0.362	0.102	9.9395e-50	Oligodendrocyte progenitor cells	SCRG1
9.12053e-54	1.07951	0.775	0.599	1.58533e-49	Oligodendrocyte progenitor cells	NOVA1
6.07238e-49	0.949423	0.302	0.077	1.0555e-44	Oligodendrocyte progenitor cells	ARHGAP42
8.88687e-49	1.15515	0.66	0.417	1.54472e-44	Oligodendrocyte progenitor cells	DOCK1
1.1006e-47	1.21696	0.686	0.487	1.91307e-43	Oligodendrocyte progenitor cells	VCAN
2.33798e-47	0.875279	0.813	0.641	4.06387e-43	Oligodendrocyte progenitor cells	BRINP3
1.30192e-46	1.01724	0.708	0.517	2.26299e-42	Oligodendrocyte progenitor cells	DCC
2.17113e-46	0.969366	0.705	0.511	3.77386e-42	Oligodendrocyte progenitor cells	SERINC5
7.54803e-46	1.13908	0.352	0.113	1.312e-41	Oligodendrocyte progenitor cells	CHST9
8.39107e-46	1.12685	0.47	0.193	1.45854e-41	Oligodendrocyte progenitor cells	APBB1IP
9.72952e-42	0.962552	0.705	0.555	1.69118e-37	Oligodendrocyte progenitor cells	ENSSSCG00000033537
4.48737e-38	0.862265	0.689	0.497	7.79995e-34	Oligodendrocyte progenitor cells	SH3D19
1.13272e-36	1.1559	0.394	0.164	1.96889e-32	Oligodendrocyte progenitor cells	TNS3
2.4e-36	1.13197	0.39	0.167	4.17168e-32	Oligodendrocyte progenitor cells	DACH1
1.73989e-35	1.20135	0.514	0.298	3.02428e-31	Oligodendrocyte progenitor cells	THSD7B
2.63233e-32	1.11991	0.486	0.284	4.57552e-28	Oligodendrocyte progenitor cells	CCDC50
1.95559e-31	0.901857	0.651	0.512	3.39921e-27	Oligodendrocyte progenitor cells	PLPPR1
1.90366e-29	0.93082	0.257	0.087	3.30894e-25	Oligodendrocyte progenitor cells	ENSSSCG00000039902
2.62039e-25	1.00353	0.416	0.23	4.55477e-21	Oligodendrocyte progenitor cells	KCNIP1
3.83748e-25	0.869895	0.432	0.236	6.67031e-21	Oligodendrocyte progenitor cells	ITGAV
5.64107e-24	0.995153	0.562	0.441	9.8053e-20	Oligodendrocyte progenitor cells	NELL1
3.92449e-22	1.0964	0.483	0.307	6.82154e-18	Oligodendrocyte progenitor cells	BCAS1
2.96461e-21	0.864405	0.578	0.496	5.15309e-17	Oligodendrocyte progenitor cells	KCND2
3.60611e-20	0.962247	0.413	0.262	6.26814e-16	Oligodendrocyte progenitor cells	ENSSSCG00000036884
5.49413e-20	0.861096	0.578	0.505	9.5499e-16	Oligodendrocyte progenitor cells	USP24
8.12016e-19	0.89856	0.517	0.425	1.41145e-14	Oligodendrocyte progenitor cells	PDE7B
4.83579e-17	0.937725	0.289	0.148	8.40558e-13	Oligodendrocyte progenitor cells	PDE1C
6.08551e-17	0.984474	0.454	0.34	1.05778e-12	Oligodendrocyte progenitor cells	PTPRO
1.16368e-13	1.11031	0.419	0.332	2.02271e-09	Oligodendrocyte progenitor cells	TMEM163
4.21782e-13	0.88474	0.619	0.632	7.33141e-09	Oligodendrocyte progenitor cells	FYN
1.5806e-12	0.849778	0.41	0.319	2.7474e-08	Oligodendrocyte progenitor cells	CHST11
7.65315e-10	1.0449	0.337	0.235	1.33027e-05	Oligodendrocyte progenitor cells	TCF7L2
1.48649e-218	2.38256	0.775	0.035	2.58382e-214	Endothelial cells	SCARA5
3.32279e-183	1.67712	0.366	0.007	5.77567e-179	Endothelial cells	IDO1
2.01104e-150	2.2507	0.69	0.043	3.49559e-146	Endothelial cells	SLC47A1
4.25274e-148	3.10822	0.887	0.079	7.39211e-144	Endothelial cells	BNC2
7.53275e-143	1.36379	0.324	0.008	1.30934e-138	Endothelial cells	FN1
1.3966e-116	3.43614	0.972	0.136	2.42757e-112	Endothelial cells	SLC16A9
1.91674e-106	1.84367	0.535	0.036	3.33167e-102	Endothelial cells	ENPP1
6.08861e-80	1.23046	0.296	0.013	1.05832e-75	Endothelial cells	PRDM6
3.22587e-65	2.10567	0.634	0.089	5.60721e-61	Endothelial cells	ADAM12
1.09719e-64	2.17744	0.845	0.179	1.90714e-60	Endothelial cells	EYA1
6.2126e-64	2.23779	0.648	0.096	1.07987e-59	Endothelial cells	SPTLC3
1.49522e-61	1.22115	0.268	0.015	2.59899e-57	Endothelial cells	ID3
1.06265e-60	1.45207	0.38	0.031	1.84711e-56	Endothelial cells	TBX15
2.35824e-53	1.43302	0.366	0.033	4.09909e-49	Endothelial cells	PDGFD
2.60869e-51	1.68663	0.451	0.054	4.53443e-47	Endothelial cells	COL8A1
7.12909e-48	2.32532	1	0.822	1.23918e-43	Endothelial cells	ENSSSCG00000027675
4.80246e-47	1.92128	0.606	0.112	8.34763e-43	Endothelial cells	EDA
1.95468e-43	1.25358	0.282	0.024	3.39762e-39	Endothelial cells	RHOJ
1.18256e-39	2.08777	0.746	0.232	2.05552e-35	Endothelial cells	ADAMTSL3
1.56264e-35	1.38163	0.352	0.046	2.71617e-31	Endothelial cells	SLC16A12
1.78016e-31	1.8035	0.915	0.61	3.09428e-27	Endothelial cells	THSD4
2.05371e-30	1.52974	0.451	0.088	3.56977e-26	Endothelial cells	ITGBL1
3.93033e-29	1.73398	0.507	0.121	6.83169e-25	Endothelial cells	EYA2
1.42681e-28	2.01189	0.662	0.236	2.48009e-24	Endothelial cells	JAM2
3.90191e-27	2.10152	0.775	0.404	6.7823e-23	Endothelial cells	SLC4A4
5.61557e-25	1.21	0.352	0.063	9.76098e-21	Endothelial cells	DHRS3
4.09377e-24	1.38952	0.535	0.15	7.1158e-20	Endothelial cells	UACA
7.57356e-24	1.22825	0.296	0.047	1.31644e-19	Endothelial cells	ENSSSCG00000010893
1.3123e-22	1.4659	0.69	0.282	2.28103e-18	Endothelial cells	PLD1
1.87335e-22	1.58301	0.507	0.154	3.25625e-18	Endothelial cells	TGFB2
7.69261e-17	1.39055	0.676	0.412	1.33713e-12	Endothelial cells	ANTXR1
2.36952e-16	1.43311	0.592	0.277	4.11869e-12	Endothelial cells	SLC38A2
2.40837e-16	1.27487	0.451	0.149	4.18623e-12	Endothelial cells	SLC25A29
2.66168e-16	1.56203	0.662	0.37	4.62653e-12	Endothelial cells	PTPRM
5.45313e-16	1.20947	0.338	0.087	9.47863e-12	Endothelial cells	IGF2BP2
1.16153e-15	1.25159	0.38	0.112	2.01896e-11	Endothelial cells	NXN
2.38812e-14	1.38471	0.324	0.088	4.15103e-10	Endothelial cells	BMP6
4.74169e-14	1.49566	0.577	0.305	8.24201e-10	Endothelial cells	THSD7B
4.83306e-14	1.53726	0.577	0.304	8.40082e-10	Endothelial cells	MAN1A1
6.55641e-14	1.4814	0.69	0.506	1.13963e-09	Endothelial cells	ENSSSCG00000039920
8.76136e-14	1.43164	0.394	0.135	1.5229e-09	Endothelial cells	GRK5
1.55168e-13	1.49897	0.521	0.25	2.69713e-09	Endothelial cells	BICC1
3.50191e-13	1.16876	0.352	0.105	6.08701e-09	Endothelial cells	TXNIP
5.85197e-13	1.19723	0.577	0.296	1.01719e-08	Endothelial cells	ITPR2
3.16109e-12	1.19289	0.282	0.077	5.49461e-08	Endothelial cells	ZNF423
2.08244e-10	1.17153	0.437	0.2	3.6197e-06	Endothelial cells	RBMS1
9.19715e-08	1.15582	0.451	0.268	0.00159865	Endothelial cells	CALD1
1.09082e-07	1.19923	0.423	0.237	0.00189606	Endothelial cells	RHOBTB1
8.9527e-06	1.19598	0.366	0.216	0.155616	Endothelial cells	PITPNC1
1.11469e-05	1.25046	0.437	0.312	0.193756	Endothelial cells	GHR
1.81058e-66	1.81032	0.5	0.017	3.14716e-62	Others	SLC6A13
1.72355e-63	2.10337	0.5	0.017	2.99588e-59	Others	C7
1.69184e-58	2.92914	0.818	0.056	2.94075e-54	Others	SLC6A20
3.09534e-48	1.54886	0.409	0.015	5.38032e-44	Others	NID1
1.58827e-46	3.00285	0.909	0.092	2.76074e-42	Others	ADAM12
1.31746e-34	2.39225	0.591	0.048	2.29002e-30	Others	COLEC12
4.70798e-34	2.09567	0.682	0.066	8.18341e-30	Others	GULP1
4.02417e-31	2.62175	0.727	0.086	6.99482e-27	Others	SVIL
9.91658e-31	3.99687	1	0.201	1.7237e-26	Others	CEMIP
9.11428e-30	1.93943	0.727	0.089	1.58424e-25	Others	BMP6
9.61274e-29	1.44633	0.318	0.016	1.67089e-24	Others	ENSSSCG00000033894
1.3073e-18	2.11415	0.591	0.092	2.27235e-14	Others	ARHGAP28
1.21791e-17	2.17332	0.773	0.184	2.11698e-13	Others	EYA1
3.74562e-17	2.31564	0.909	0.317	6.51064e-13	Others	ATP1A2
2.33215e-16	2.26606	0.818	0.244	4.05375e-12	Others	SLC7A11
2.08839e-14	2.35268	0.909	0.441	3.63004e-10	Others	RBMS3
1.15889e-12	1.25685	0.273	0.027	2.01437e-08	Others	WWTR1
2.80498e-12	2.21203	0.818	0.365	4.87561e-08	Others	KCNK2
8.45149e-12	1.75233	0.727	0.251	1.46904e-07	Others	BICC1
1.1831e-11	1.39775	0.455	0.084	2.05647e-07	Others	ANGPTL1
2.50875e-11	1.41077	0.409	0.07	4.36071e-07	Others	PDE5A
4.49198e-11	1.21183	0.364	0.054	7.80797e-07	Others	TGFBR2
3.55926e-09	1.20267	0.455	0.104	6.18671e-05	Others	CDC14A
2.63486e-08	1.43949	0.818	0.575	0.000457991	Others	ROBO1
3.55771e-08	1.26814	0.273	0.042	0.000618401	Others	SCARA5
2.70767e-07	1.43356	0.773	0.54	0.00470648	Others	PLXDC2
5.31672e-07	1.32033	0.773	0.589	0.00924152	Others	PRKAG2
6.42429e-07	1.27632	0.409	0.107	0.0111667	Others	TXNIP
7.38508e-07	1.42213	0.727	0.46	0.0128367	Others	PCCA
3.81939e-06	1.31474	0.364	0.099	0.0663887	Others	MAMDC2
4.51978e-06	1.26317	0.455	0.153	0.0785628	Others	UACA
9.10686e-06	1.21504	0.682	0.425	0.158295	Others	EPHA3
1.04978e-05	2.52769	0.682	0.507	0.182473	Others	ENSSSCG00000039920
1.32651e-05	1.56103	0.682	0.474	0.230573	Others	DAPK1
1.39185e-05	1.31821	0.682	0.463	0.241931	Others	MSI2
1.4039e-05	1.58362	0.318	0.084	0.244025	Others	ADAMTS12
4.4616e-05	1.254	0.727	0.515	0.775515	Others	ZBTB20
4.7025e-05	1.49832	0.5	0.23	0.817389	Others	ARHGAP10
5.97887e-05	1.24006	0.364	0.12	1	Others	ENSSSCG00000003839
9.65631e-05	1.23502	0.636	0.453	1	Others	PID1
0.000131346	1.31712	0.455	0.202	1	Others	RBMS1
0.000414519	1.36971	0.273	0.082	1	Others	CPED1
0.000567	1.27708	0.318	0.114	1	Others	NXN
0.000685311	1.41261	0.455	0.237	1	Others	ADAMTSL3
0.00179333	1.22527	0.5	0.301	1	Others	TMEM132C
0.0028625	1.31955	0.409	0.221	1	Others	SPON1
0.00659484	1.31055	0.455	0.299	1	Others	ITPR2
0.0081765	1.21358	0.273	0.118	1	Others	CMBL
0.00956642	1.36197	0.273	0.122	1	Others	LZTFL1
0.0104878	1.32654	0.273	0.124	1	Others	CPXM2

## Sheet: 10X_ParietalLobe
p_val	avg_logFC	pct.1	pct.2	p_val_adj	cluster	gene
0	1.0909	0.962	0.531	0	Excitatory neurons	SORBS2
0	1.05383	0.974	0.522	0	Excitatory neurons	ENSSSCG00000011121
0	1.02712	0.901	0.285	0	Excitatory neurons	ENSSSCG00000023754
0	1.02229	0.781	0.124	0	Excitatory neurons	SATB2
0	1.0012	0.896	0.308	0	Excitatory neurons	RYR2
0	0.99636	0.834	0.177	0	Excitatory neurons	ENSSSCG00000021656
0	0.960108	0.932	0.486	0	Excitatory neurons	ARPP21
0	0.938096	0.844	0.221	0	Excitatory neurons	FHOD3
0	0.927677	0.865	0.24	0	Excitatory neurons	PCSK2
0	0.915979	0.828	0.194	0	Excitatory neurons	ENSSSCG00000040677
0	0.905639	0.788	0.162	0	Excitatory neurons	ENSSSCG00000038456
0	0.894043	0.861	0.235	0	Excitatory neurons	LDB2
0	0.879312	0.781	0.148	0	Excitatory neurons	EPHA4
0	0.868995	0.851	0.211	0	Excitatory neurons	GABRB1
0	0.842756	0.641	0.085	0	Excitatory neurons	ENSSSCG00000040650
0	0.840345	0.755	0.134	0	Excitatory neurons	KCNIP4
0	0.829682	0.722	0.146	0	Excitatory neurons	FMN1
0	0.820445	0.754	0.147	0	Excitatory neurons	CACNG3
0	0.808082	0.682	0.106	0	Excitatory neurons	ENSSSCG00000007728
0	0.800609	0.73	0.133	0	Excitatory neurons	GABRA2
1.94113e-303	0.840106	0.788	0.192	3.22344e-299	Excitatory neurons	CPNE4
2.74529e-303	0.856502	0.941	0.53	4.55883e-299	Excitatory neurons	ENSSSCG00000021315
5.80452e-299	0.792175	0.814	0.201	9.63899e-295	Excitatory neurons	LRFN5
1.24121e-298	0.79114	0.962	0.556	2.06115e-294	Excitatory neurons	ENSSSCG00000026180
1.16426e-296	0.818079	0.956	0.495	1.93337e-292	Excitatory neurons	SLC8A1
6.08901e-289	0.840365	0.843	0.238	1.01114e-284	Excitatory neurons	KCTD16
1.0017e-288	0.787212	0.838	0.222	1.66342e-284	Excitatory neurons	HECW1
2.20026e-288	0.785659	0.838	0.224	3.65375e-284	Excitatory neurons	NELL2
5.03408e-287	0.87611	0.918	0.41	8.3596e-283	Excitatory neurons	DLGAP1
5.54382e-283	0.901809	0.906	0.375	9.20606e-279	Excitatory neurons	BRINP1
1.68219e-280	0.802307	0.941	0.506	2.79344e-276	Excitatory neurons	ADGRB3
5.00391e-280	0.890804	0.905	0.367	8.3095e-276	Excitatory neurons	KCNMA1
2.38298e-279	0.806958	0.851	0.248	3.95718e-275	Excitatory neurons	FRMPD4
7.43298e-275	0.946166	0.862	0.287	1.23432e-270	Excitatory neurons	CADPS2
6.58981e-268	0.781232	0.779	0.201	1.0943e-263	Excitatory neurons	CDH18
3.82469e-267	0.868331	0.876	0.315	6.35128e-263	Excitatory neurons	ATRNL1
5.01268e-267	0.782998	0.831	0.231	8.32406e-263	Excitatory neurons	NRXN3
7.34827e-264	0.77787	0.947	0.502	1.22025e-259	Excitatory neurons	ENSSSCG00000000882
8.6375e-262	0.776059	0.826	0.236	1.43434e-257	Excitatory neurons	TMEM132D
4.33714e-260	0.780526	0.819	0.236	7.20226e-256	Excitatory neurons	ENSSSCG00000038101
4.33873e-260	0.801597	0.932	0.486	7.20489e-256	Excitatory neurons	ENSSSCG00000023891
6.62833e-259	0.828371	0.923	0.362	1.1007e-254	Excitatory neurons	MSRA
1.61763e-258	0.860928	0.808	0.246	2.68623e-254	Excitatory neurons	ST6GALNAC5
7.69157e-246	0.80496	0.909	0.372	1.27726e-241	Excitatory neurons	RBFOX1
5.2857e-244	0.799911	0.912	0.498	8.77744e-240	Excitatory neurons	R3HDM1
5.10628e-243	0.794561	0.92	0.426	8.47949e-239	Excitatory neurons	CACNA2D1
4.83229e-241	0.807062	0.899	0.437	8.02451e-237	Excitatory neurons	ENSSSCG00000035525
4.63549e-240	0.790819	0.932	0.482	7.6977e-236	Excitatory neurons	NEGR1
1.38609e-233	0.818146	0.892	0.385	2.30173e-229	Excitatory neurons	RGS7
2.47147e-233	0.778577	0.88	0.335	4.10413e-229	Excitatory neurons	CNKSR2
0	1.5308	0.767	0.502	0	Oligodendrocytes	ENSSSCG00000006963
0	1.41899	0.886	0.685	0	Oligodendrocytes	DLC1
0	1.25276	0.945	0.813	0	Oligodendrocytes	ENSSSCG00000011267
0	0.901111	0.979	0.922	0	Oligodendrocytes	MBP
5.34444e-273	1.02187	0.803	0.691	8.87498e-269	Oligodendrocytes	TMEFF2
1.97229e-246	1.41799	0.667	0.456	3.27518e-242	Oligodendrocytes	SLCO1A2
2.93388e-236	1.09094	0.741	0.587	4.87201e-232	Oligodendrocytes	DOCK10
1.53996e-220	0.963944	0.754	0.668	2.55725e-216	Oligodendrocytes	SIK3
3.96737e-219	1.20562	0.69	0.556	6.58822e-215	Oligodendrocytes	CTNNA3
1.79357e-210	1.09642	0.691	0.562	2.9784e-206	Oligodendrocytes	TTLL7
1.14709e-204	1.17418	0.677	0.507	1.90485e-200	Oligodendrocytes	ST18
3.86127e-197	1.49772	0.553	0.289	6.41203e-193	Oligodendrocytes	TF
1.92153e-187	1.08343	0.684	0.577	3.19089e-183	Oligodendrocytes	OPALIN
4.01843e-150	1.36121	0.519	0.309	6.673e-146	Oligodendrocytes	PRR5L
6.24003e-143	1.10819	0.604	0.47	1.03622e-138	Oligodendrocytes	GAB1
2.50476e-133	1.01676	0.609	0.488	4.15941e-129	Oligodendrocytes	ZNF536
1.12965e-112	1.07428	0.55	0.422	1.8759e-108	Oligodendrocytes	CREB5
3.17322e-112	1.02333	0.587	0.507	5.26945e-108	Oligodendrocytes	SGCD
1.707e-110	0.916044	0.608	0.533	2.83465e-106	Oligodendrocytes	GRM3
1.1986e-109	1.28832	0.485	0.327	1.9904e-105	Oligodendrocytes	AGMO
3.97924e-107	0.98469	0.571	0.48	6.60792e-103	Oligodendrocytes	ARAP2
9.64545e-105	1.26386	0.416	0.231	1.60172e-100	Oligodendrocytes	PLEKHH1
7.84925e-104	0.960602	0.559	0.44	1.30345e-99	Oligodendrocytes	UGT8
1.38622e-101	1.1387	0.499	0.364	2.30196e-97	Oligodendrocytes	TMEM144
7.9896e-100	0.944705	0.581	0.521	1.32675e-95	Oligodendrocytes	ZFYVE16
6.42909e-99	1.20886	0.457	0.293	1.06761e-94	Oligodendrocytes	SELENOP
7.33576e-95	1.23905	0.437	0.278	1.21818e-90	Oligodendrocytes	ENSSSCG00000037497
9.1765e-86	0.9141	0.554	0.497	1.52385e-81	Oligodendrocytes	ANO4
3.49574e-83	1.05133	0.478	0.357	5.80503e-79	Oligodendrocytes	KCNA6
1.54358e-82	0.922259	0.545	0.471	2.56327e-78	Oligodendrocytes	PLLP
1.4918e-80	1.18646	0.394	0.241	2.47728e-76	Oligodendrocytes	ENSSSCG00000031460
7.58186e-76	1.03276	0.491	0.402	1.25904e-71	Oligodendrocytes	PICK1
4.69163e-72	1.03158	0.445	0.333	7.79093e-68	Oligodendrocytes	ENPP2
9.37013e-65	1.0886	0.321	0.177	1.556e-60	Oligodendrocytes	PLA2R1
3.74839e-61	0.873119	0.484	0.409	6.22457e-57	Oligodendrocytes	MAG
7.21331e-59	0.873531	0.489	0.427	1.19784e-54	Oligodendrocytes	PLEKHA1
6.80064e-57	0.907955	0.461	0.386	1.12931e-52	Oligodendrocytes	CLIC4
4.92474e-55	0.846147	0.506	0.481	8.17802e-51	Oligodendrocytes	SH3GL3
5.01828e-54	1.00097	0.373	0.262	8.33336e-50	Oligodendrocytes	TTYH2
6.52628e-52	0.848567	0.472	0.415	1.08375e-47	Oligodendrocytes	FNBP1
1.8856e-47	1.02978	0.3	0.185	3.13123e-43	Oligodendrocytes	HAPLN2
4.963e-47	0.946907	0.401	0.322	8.24156e-43	Oligodendrocytes	ARHGAP23
8.06974e-44	0.946357	0.369	0.279	1.34006e-39	Oligodendrocytes	ENSSSCG00000039658
6.5132e-40	0.942129	0.337	0.246	1.08158e-35	Oligodendrocytes	SEPT4
1.5888e-38	0.929819	0.317	0.223	2.63836e-34	Oligodendrocytes	MOG
9.12926e-31	0.93813	0.277	0.197	1.51601e-26	Oligodendrocytes	ENSSSCG00000039990
2.56598e-28	0.895085	0.285	0.21	4.26106e-24	Oligodendrocytes	EVA1C
5.57948e-24	0.847506	0.255	0.185	9.26528e-20	Oligodendrocytes	SHROOM4
8.12802e-21	0.882467	0.259	0.202	1.34974e-16	Oligodendrocytes	ANLN
2.89454e-19	0.849042	0.354	0.344	4.80668e-15	Oligodendrocytes	ENSSSCG00000015814
2.77153e-249	1.04549	0.627	0.052	4.60241e-245	Inhibitory neurons	GAD1
2.06278e-190	1.44377	0.792	0.13	3.42545e-186	Inhibitory neurons	PTCHD4
5.85727e-173	0.975631	0.639	0.085	9.72658e-169	Inhibitory neurons	UBASH3B
3.4914e-167	1.71415	0.918	0.244	5.79782e-163	Inhibitory neurons	NXPH1
1.33354e-161	0.921461	0.631	0.085	2.21448e-157	Inhibitory neurons	GAD2
8.79141e-159	1.7111	0.898	0.238	1.4599e-154	Inhibitory neurons	KCNC2
3.51161e-156	1.48561	0.929	0.262	5.83138e-152	Inhibitory neurons	GRIP1
4.1468e-153	0.887151	0.514	0.06	6.88618e-149	Inhibitory neurons	SDK1
3.25711e-144	1.51967	0.773	0.168	5.40875e-140	Inhibitory neurons	ZNF385D
1.5923e-130	0.878607	0.376	0.037	2.64417e-126	Inhibitory neurons	RSPO2
8.59027e-130	1.37065	0.749	0.168	1.4265e-125	Inhibitory neurons	PTPRM
1.53267e-126	0.973302	0.659	0.123	2.54515e-122	Inhibitory neurons	INPP4B
7.32616e-126	1.36339	0.949	0.411	1.21658e-121	Inhibitory neurons	CNTNAP2
4.32917e-120	1.06987	0.6	0.106	7.18902e-116	Inhibitory neurons	BTBD11
1.2067e-117	1.02803	0.604	0.108	2.00385e-113	Inhibitory neurons	TMEM132C
2.48368e-117	1.13134	0.784	0.192	4.12441e-113	Inhibitory neurons	KCNAB1
1.66046e-113	1.07716	0.475	0.071	2.75737e-109	Inhibitory neurons	USH2A
1.43791e-110	0.868564	0.745	0.172	2.38779e-106	Inhibitory neurons	ELAVL2
1.54518e-109	1.18846	0.914	0.323	2.56593e-105	Inhibitory neurons	ENSSSCG00000031813
2.25634e-109	1.31794	0.608	0.125	3.74688e-105	Inhibitory neurons	HMCN1
5.60992e-106	0.990824	0.761	0.192	9.31584e-102	Inhibitory neurons	SPOCK3
6.77372e-105	1.31049	0.745	0.203	1.12484e-100	Inhibitory neurons	ENSSSCG00000039813
1.35728e-99	0.974708	0.388	0.052	2.2539e-95	Inhibitory neurons	GRIN3A
1.00041e-97	1.1143	0.624	0.141	1.66128e-93	Inhibitory neurons	MCTP1
1.87457e-97	0.793045	0.435	0.068	3.11291e-93	Inhibitory neurons	ENSSSCG00000029700
6.48405e-97	1.0647	0.922	0.361	1.07674e-92	Inhibitory neurons	ENSSSCG00000011489
7.63535e-90	1.20752	0.361	0.05	1.26793e-85	Inhibitory neurons	RELN
1.63877e-88	1.02265	0.808	0.248	2.72133e-84	Inhibitory neurons	ENSSSCG00000033898
1.79974e-86	1.1859	0.812	0.289	2.98864e-82	Inhibitory neurons	KIAA1217
1.20162e-84	0.987958	0.733	0.205	1.99541e-80	Inhibitory neurons	CNTNAP4
3.37237e-82	0.910034	0.722	0.204	5.60016e-78	Inhibitory neurons	ROBO2
4.43069e-80	0.914665	0.804	0.254	7.35761e-76	Inhibitory neurons	FGF14
2.40821e-77	0.851674	0.812	0.264	3.99907e-73	Inhibitory neurons	HCN1
3.78265e-76	0.810749	0.608	0.156	6.28147e-72	Inhibitory neurons	ZMAT4
1.6939e-73	0.970257	0.949	0.492	2.8129e-69	Inhibitory neurons	GRIA1
3.53018e-73	0.785569	0.718	0.218	5.86221e-69	Inhibitory neurons	RAPGEF4
3.83414e-73	0.892801	0.737	0.233	6.36698e-69	Inhibitory neurons	DOK6
4.1861e-73	0.918024	0.894	0.341	6.95143e-69	Inhibitory neurons	NRXN3
6.31051e-73	0.926015	0.678	0.205	1.04792e-68	Inhibitory neurons	CDH9
2.30951e-72	0.840117	0.886	0.335	3.83517e-68	Inhibitory neurons	PAM
3.38657e-71	0.841416	0.549	0.139	5.62374e-67	Inhibitory neurons	SYNPR
5.17561e-69	0.836488	0.988	0.605	8.59462e-65	Inhibitory neurons	ENSSSCG00000021315
1.93342e-68	0.793012	0.537	0.134	3.21064e-64	Inhibitory neurons	GRM8
9.2465e-66	0.833385	0.659	0.204	1.53547e-61	Inhibitory neurons	PPIP5K2
1.53709e-65	0.845347	0.969	0.516	2.5525e-61	Inhibitory neurons	PLCB1
3.42799e-65	0.800319	0.776	0.261	5.69252e-61	Inhibitory neurons	NYAP2
4.76072e-56	0.957597	0.953	0.692	7.90565e-52	Inhibitory neurons	ERBB4
8.54802e-52	0.787235	0.322	0.066	1.41948e-47	Inhibitory neurons	SST
1.12412e-43	0.794357	0.51	0.166	1.86671e-39	Inhibitory neurons	TRHDE
2.33475e-38	1.04493	0.71	0.296	3.87708e-34	Inhibitory neurons	GRIK1
4.23493e-291	1.99768	0.548	0.026	7.03253e-287	Astrocytes	ETNPPL
4.88995e-216	2.40254	0.799	0.108	8.12026e-212	Astrocytes	PITPNC1
2.2367e-191	1.6256	0.427	0.025	3.71426e-187	Astrocytes	RPE65
1.38254e-153	1.97458	0.693	0.108	2.29584e-149	Astrocytes	PREX2
2.11517e-153	1.43799	0.342	0.02	3.51245e-149	Astrocytes	ATP13A4
1.22552e-137	1.88214	0.523	0.063	2.03509e-133	Astrocytes	F5
1.46513e-134	2.81127	0.854	0.252	2.43299e-130	Astrocytes	SLC1A2
1.91486e-132	2.12962	0.94	0.363	3.17981e-128	Astrocytes	ABLIM1
6.89054e-120	1.56994	0.452	0.052	1.14424e-115	Astrocytes	GLI3
6.02718e-117	1.73497	0.472	0.061	1.00087e-112	Astrocytes	GRAMD1C
1.72875e-110	1.39656	0.377	0.037	2.87077e-106	Astrocytes	LRIG1
3.81701e-107	1.74175	0.603	0.115	6.33852e-103	Astrocytes	ZNRF3
5.75768e-103	1.5912	0.492	0.074	9.5612e-99	Astrocytes	NHSL1
3.94693e-92	1.27607	0.347	0.038	6.55427e-88	Astrocytes	MERTK
5.58391e-79	1.31955	0.362	0.049	9.27263e-75	Astrocytes	GULP1
8.71075e-77	1.42694	0.387	0.06	1.44651e-72	Astrocytes	EYA2
5.40804e-69	1.60064	0.688	0.249	8.98058e-65	Astrocytes	ENSSSCG00000039920
2.95195e-66	1.53794	0.508	0.124	4.90201e-62	Astrocytes	GLIS3
1.35831e-53	1.26141	0.573	0.179	2.25561e-49	Astrocytes	PTPRM
1.97481e-51	1.37353	0.678	0.287	3.27936e-47	Astrocytes	SLC1A3
8.60601e-50	1.08382	0.271	0.043	1.42911e-45	Astrocytes	ACSBG1
2.24239e-49	1.27736	0.462	0.127	3.72371e-45	Astrocytes	BMPR1B
1.65478e-48	1.23246	0.382	0.089	2.74793e-44	Astrocytes	ARHGEF26
8.88004e-45	1.20876	0.638	0.274	1.47462e-40	Astrocytes	SPARCL1
6.50346e-44	1.11521	0.709	0.361	1.07996e-39	Astrocytes	TRPS1
1.47929e-41	1.15912	0.638	0.285	2.45651e-37	Astrocytes	PTPRZ1
4.03025e-41	1.27229	0.482	0.167	6.69264e-37	Astrocytes	AHCYL2
6.60484e-41	1.06008	0.312	0.067	1.0968e-36	Astrocytes	CDC14A
4.89018e-40	1.05615	0.307	0.065	8.12064e-36	Astrocytes	RFTN2
1.22559e-38	1.10902	0.709	0.385	2.03522e-34	Astrocytes	CADM1
1.57286e-38	1.16577	0.548	0.218	2.61189e-34	Astrocytes	PDE7B
7.16487e-37	1.00613	0.291	0.064	1.1898e-32	Astrocytes	PLEKHA7
6.61043e-36	1.33666	0.412	0.136	1.09773e-31	Astrocytes	ENSSSCG00000005257
5.67512e-35	1.13085	0.719	0.409	9.4241e-31	Astrocytes	GFAP
3.53206e-34	1.00086	0.312	0.078	5.86534e-30	Astrocytes	TEAD1
8.59848e-34	1.04157	0.402	0.128	1.42786e-29	Astrocytes	SLC7A11
2.50143e-33	1.02303	0.286	0.068	4.15388e-29	Astrocytes	RGMA
9.41811e-33	1.13346	0.327	0.09	1.56397e-28	Astrocytes	PAMR1
1.07126e-30	1.13063	0.382	0.126	1.77893e-26	Astrocytes	POLR3B
5.67049e-30	1.15219	0.487	0.202	9.41642e-26	Astrocytes	SLC14A1
1.55987e-29	1.17169	0.402	0.14	2.59032e-25	Astrocytes	AQP4
7.21598e-29	1.09254	0.447	0.172	1.19829e-24	Astrocytes	ENSSSCG00000013341
7.7688e-28	1.04822	0.543	0.259	1.29009e-23	Astrocytes	MSI2
1.91738e-26	1.00629	0.442	0.177	3.184e-22	Astrocytes	ENSSSCG00000036884
7.2156e-26	0.990081	0.573	0.308	1.19822e-21	Astrocytes	PLCB4
5.66917e-25	1.0686	0.437	0.184	9.41422e-21	Astrocytes	ZNF385D
8.3307e-25	0.997391	0.337	0.115	1.3834e-20	Astrocytes	ZHX3
3.17993e-22	1.019	0.407	0.173	5.28059e-18	Astrocytes	AGT
1.41312e-18	1.1033	0.367	0.169	2.34662e-14	Astrocytes	ARHGEF28
5.48026e-08	1.09221	0.322	0.207	0.000910053	Astrocytes	ADAMTS20
1.25701e-259	2.38324	0.738	0.21	2.08739e-255	Oligodendrocyte progenitor cells	LHFPL3
8.85886e-189	1.78339	0.694	0.233	1.4711e-184	Oligodendrocyte progenitor cells	SOX6
1.61754e-153	1.57635	0.668	0.258	2.68609e-149	Oligodendrocyte progenitor cells	PTPRZ1
5.44735e-153	1.73417	0.581	0.185	9.04587e-149	Oligodendrocyte progenitor cells	TNR
4.57179e-152	1.68464	0.744	0.359	7.59191e-148	Oligodendrocyte progenitor cells	MMP16
6.51768e-146	1.49306	0.576	0.176	1.08233e-141	Oligodendrocyte progenitor cells	PCDH15
1.1938e-125	1.54758	0.381	0.08	1.98242e-121	Oligodendrocyte progenitor cells	ITGA9
1.77072e-119	1.51323	0.644	0.297	2.94045e-115	Oligodendrocyte progenitor cells	XYLT1
2.56157e-118	1.35377	0.402	0.093	4.25374e-114	Oligodendrocyte progenitor cells	APBB1IP
1.16727e-116	1.24649	0.723	0.366	1.93837e-112	Oligodendrocyte progenitor cells	MAML2
2.0491e-111	1.35712	0.597	0.245	3.40273e-107	Oligodendrocyte progenitor cells	SEMA5A
2.56255e-101	1.33459	0.639	0.308	4.25538e-97	Oligodendrocyte progenitor cells	VCAN
3.27305e-99	1.30115	0.34	0.077	5.43523e-95	Oligodendrocyte progenitor cells	SNX22
1.28801e-94	1.26933	0.458	0.151	2.13888e-90	Oligodendrocyte progenitor cells	ENSSSCG00000013341
2.73055e-92	1.25251	0.39	0.11	4.53434e-88	Oligodendrocyte progenitor cells	BCAN
3.84249e-81	1.14722	0.294	0.068	6.38085e-77	Oligodendrocyte progenitor cells	CHST9
2.3115e-79	1.288	0.393	0.129	3.83847e-75	Oligodendrocyte progenitor cells	CCDC50
4.5384e-77	0.850125	0.875	0.769	7.53646e-73	Oligodendrocyte progenitor cells	PPP2R2B
3.88777e-65	0.976706	0.588	0.329	6.45603e-61	Oligodendrocyte progenitor cells	SERINC5
2.04637e-64	1.03726	0.282	0.077	3.3982e-60	Oligodendrocyte progenitor cells	KANK1
9.8292e-64	1.08383	0.581	0.328	1.63224e-59	Oligodendrocyte progenitor cells	BRINP3
7.84726e-63	1.32112	0.333	0.113	1.30312e-58	Oligodendrocyte progenitor cells	TMEM163
8.1998e-61	0.957995	0.709	0.527	1.36166e-56	Oligodendrocyte progenitor cells	AGAP1
2.71724e-58	1.2124	0.315	0.103	4.51224e-54	Oligodendrocyte progenitor cells	TNS3
1.95374e-55	1.19075	0.39	0.165	3.24438e-51	Oligodendrocyte progenitor cells	NELL1
1.4215e-52	1.11673	0.462	0.24	2.36055e-48	Oligodendrocyte progenitor cells	PLPPR1
1.63179e-52	0.903347	0.318	0.109	2.70975e-48	Oligodendrocyte progenitor cells	SCRG1
1.4838e-51	0.977924	0.566	0.353	2.464e-47	Oligodendrocyte progenitor cells	NOVA1
2.27773e-50	1.01779	0.484	0.25	3.7824e-46	Oligodendrocyte progenitor cells	NXPH1
3.72128e-48	1.14055	0.294	0.107	6.17956e-44	Oligodendrocyte progenitor cells	THSD7B
2.36206e-44	1.03408	0.328	0.137	3.92243e-40	Oligodendrocyte progenitor cells	PTPRO
1.70537e-43	0.853288	0.438	0.219	2.83193e-39	Oligodendrocyte progenitor cells	GRID2
4.94804e-43	0.823208	0.54	0.331	8.21671e-39	Oligodendrocyte progenitor cells	ENSSSCG00000033537
1.07628e-41	0.886559	0.477	0.27	1.78727e-37	Oligodendrocyte progenitor cells	DOCK1
2.4942e-40	1.07804	0.427	0.238	4.14188e-36	Oligodendrocyte progenitor cells	USP24
1.27058e-36	0.908178	0.352	0.168	2.10992e-32	Oligodendrocyte progenitor cells	ENSSSCG00000036884
5.10936e-35	0.788126	0.55	0.396	8.4846e-31	Oligodendrocyte progenitor cells	TRIO
9.12546e-34	1.00523	0.352	0.183	1.51537e-29	Oligodendrocyte progenitor cells	SLC35F1
1.33518e-33	0.831066	0.258	0.103	2.2172e-29	Oligodendrocyte progenitor cells	PCDH17
1.23967e-25	0.857597	0.361	0.214	2.0586e-21	Oligodendrocyte progenitor cells	PDE7B
8.78705e-25	1.12458	0.508	0.406	1.45918e-20	Oligodendrocyte progenitor cells	FYN
3.5387e-24	0.981581	0.323	0.18	5.87637e-20	Oligodendrocyte progenitor cells	TCF7L2
1.38261e-23	0.942826	0.277	0.146	2.29597e-19	Oligodendrocyte progenitor cells	DGKG
8.57974e-21	0.867859	0.338	0.213	1.42475e-16	Oligodendrocyte progenitor cells	ABHD2
4.25706e-19	0.86261	0.258	0.143	7.06928e-15	Oligodendrocyte progenitor cells	CHST11
3.81817e-18	0.872944	0.439	0.326	6.34045e-14	Oligodendrocyte progenitor cells	BCAS1
8.69982e-18	0.791347	0.4	0.286	1.44469e-13	Oligodendrocyte progenitor cells	ANKRD44
1.10379e-15	0.795819	0.294	0.19	1.83295e-11	Oligodendrocyte progenitor cells	MPZL1
1.04453e-07	1.52238	0.52	0.535	0.00173454	Oligodendrocyte progenitor cells	FRMD4A
1.0065e-06	0.844481	0.272	0.223	0.016714	Oligodendrocyte progenitor cells	CCDC148
8.16184e-290	3.15471	0.816	0.114	1.35536e-285	Microglia	CALCR
4.97521e-172	2.24517	0.473	0.053	8.26184e-168	Microglia	ARHGAP15
7.24602e-139	2.23298	0.487	0.074	1.20327e-134	Microglia	P2RY12
7.56674e-127	2.23501	0.722	0.224	1.25653e-122	Microglia	ARHGAP24
3.91138e-109	1.76404	0.329	0.038	6.49524e-105	Microglia	DOCK8
3.22645e-103	1.93301	0.397	0.063	5.35785e-99	Microglia	ENSSSCG00000031640
1.82584e-100	1.9049	0.426	0.077	3.03199e-96	Microglia	CLCN5
4.78195e-99	1.69093	0.253	0.023	7.94091e-95	Microglia	RUNX1
3.89724e-97	1.66416	0.274	0.029	6.47176e-93	Microglia	ENSSSCG00000000657
4.56884e-94	2.20968	0.513	0.127	7.58701e-90	Microglia	IL10RB
2.71695e-88	1.84932	0.758	0.388	4.51176e-84	Microglia	CST3
1.78854e-81	1.55868	0.26	0.032	2.97005e-77	Microglia	KYNU
7.93352e-70	1.84643	0.394	0.092	1.31744e-65	Microglia	ANK1
6.34408e-64	1.57807	0.267	0.044	1.0535e-59	Microglia	CSF1R
4.71738e-59	1.72322	0.477	0.16	7.83368e-55	Microglia	PDE3B
5.62836e-53	1.67581	0.361	0.098	9.34646e-49	Microglia	SLC4A7
6.38187e-49	1.09761	0.74	0.532	1.05977e-44	Microglia	PRKCB
2.6251e-46	1.54804	0.292	0.071	4.35924e-42	Microglia	DISC1
6.89881e-38	0.869094	0.769	0.589	1.14562e-33	Microglia	SLC8A1
1.42554e-37	1.56153	0.437	0.194	2.36725e-33	Microglia	PDE7A
5.89271e-37	1.55444	0.285	0.082	9.78544e-33	Microglia	PDK3
5.71207e-34	1.15938	0.639	0.489	9.48546e-30	Microglia	MEF2A
5.43884e-33	1.31548	0.574	0.381	9.03174e-29	Microglia	CTSD
1.20949e-30	1.49001	0.35	0.14	2.00848e-26	Microglia	LRCH1
7.1737e-28	0.979874	0.621	0.466	1.19127e-23	Microglia	DPP10
4.34845e-18	1.3073	0.437	0.301	7.22103e-14	Microglia	ABR
2.29169e-17	0.909811	0.56	0.485	3.80558e-13	Microglia	TSPAN7
2.42726e-17	1.12557	0.264	0.115	4.03071e-13	Microglia	APBB1IP
1.92365e-16	0.918479	0.542	0.439	3.19441e-12	Microglia	FRMD4B
8.29633e-16	1.23288	0.401	0.27	1.37769e-11	Microglia	TLN2
1.17359e-15	1.11668	0.412	0.281	1.94887e-11	Microglia	EPB41L2
1.6486e-13	1.22219	0.296	0.166	2.73767e-09	Microglia	ARRB1
6.69265e-13	0.582768	0.668	0.677	1.11138e-08	Microglia	DOCK4
4.36702e-12	1.01072	0.44	0.356	7.25187e-08	Microglia	ENSSSCG00000015645
3.653e-10	0.871525	0.43	0.358	6.06617e-06	Microglia	APOE
8.19687e-10	0.952971	0.412	0.343	1.36117e-05	Microglia	ENSSSCG00000001341
1.48942e-09	1.17314	0.264	0.162	2.47333e-05	Microglia	FGF1
2.97098e-09	0.916928	0.437	0.391	4.93361e-05	Microglia	HDAC9
1.45145e-08	0.905735	0.375	0.294	0.000241028	Microglia	GAB2
6.36423e-08	0.983292	0.314	0.232	0.00105684	Microglia	SRGAP1
8.79691e-08	0.665295	0.451	0.426	0.00146082	Microglia	NAV3
1.45549e-07	0.942515	0.321	0.244	0.00241699	Microglia	SMAP2
2.15216e-07	0.964044	0.31	0.236	0.00357388	Microglia	PTPRJ
1.09065e-06	0.960314	0.321	0.258	0.0181113	Microglia	ARHGAP17
0.000203665	0.837848	0.314	0.281	1	Microglia	SAT1
0.000393333	0.649527	0.419	0.443	1	Microglia	MBNL1
0.000440671	0.734542	0.256	0.206	1	Microglia	FKBP5
0.00246081	0.723298	0.329	0.321	1	Microglia	FOXN3
0.00447703	0.76556	0.31	0.305	1	Microglia	SMURF1
0.0106489	0.789675	0.303	0.31	1	Microglia	EPB41L3
3.09062e-113	2.53057	0.487	0.041	5.13228e-109	Endothelial cells	BNC2
1.91394e-82	1.79217	0.283	0.018	3.17829e-78	Endothelial cells	SLC47A1
2.98824e-82	2.60248	0.451	0.049	4.96227e-78	Endothelial cells	SLC16A9
4.87749e-56	1.31321	0.257	0.022	8.09956e-52	Endothelial cells	EBF1
2.79342e-53	1.88697	0.407	0.061	4.63875e-49	Endothelial cells	SVIL
1.92994e-50	1.90964	0.319	0.039	3.20485e-46	Endothelial cells	ADAM12
3.69637e-39	1.77558	0.434	0.093	6.13819e-35	Endothelial cells	EYA1
9.37059e-36	1.79092	0.257	0.035	1.55608e-31	Endothelial cells	APOA1
2.14722e-34	1.85738	0.398	0.089	3.56567e-30	Endothelial cells	ADAMTSL3
8.33652e-33	1.30688	0.265	0.04	1.38436e-28	Endothelial cells	SPTLC3
3.10965e-24	1.9969	0.788	0.572	5.16389e-20	Endothelial cells	ENSSSCG00000027675
1.25449e-18	1.36414	0.381	0.13	2.08321e-14	Endothelial cells	JAM2
3.61695e-18	1.206	0.265	0.067	6.00631e-14	Endothelial cells	EYA2
6.74437e-18	1.59608	0.398	0.148	1.11997e-13	Endothelial cells	ENSSSCG00000001229
8.62783e-18	1.32262	0.522	0.243	1.43274e-13	Endothelial cells	RBMS3
3.31368e-17	1.22005	0.451	0.187	5.5027e-13	Endothelial cells	PTPRM
2.48823e-16	1.40328	0.257	0.069	4.13196e-12	Endothelial cells	EDA
2.6933e-16	1.33632	0.46	0.207	4.4725e-12	Endothelial cells	UTRN
7.56309e-13	1.07202	0.354	0.144	1.25593e-08	Endothelial cells	ENSSSCG00000040839
2.56094e-12	1.03275	0.283	0.099	4.25269e-08	Endothelial cells	RBMS1
1.75324e-11	1.10046	0.319	0.125	2.91143e-07	Endothelial cells	TXNIP
4.35063e-11	1.18991	0.257	0.091	7.22465e-07	Endothelial cells	AFF1
6.99704e-10	1.70944	0.381	0.203	1.16193e-05	Endothelial cells	B2M
1.09553e-09	1.03646	0.442	0.252	1.81924e-05	Endothelial cells	PDE1A
1.12007e-09	1.02307	0.407	0.222	1.85999e-05	Endothelial cells	PLXDC2
1.84102e-09	1.2054	0.274	0.11	3.05719e-05	Endothelial cells	ENSSSCG00000003839
1.47357e-08	1.06545	0.274	0.121	0.000244701	Endothelial cells	IGFBP7
2.1766e-08	1.64907	0.372	0.214	0.000361447	Endothelial cells	SLC4A4
2.87619e-08	0.978724	0.327	0.162	0.000477619	Endothelial cells	SLC38A2
1.859e-07	0.810149	0.354	0.186	0.00308706	Endothelial cells	PLD1
2.56203e-06	1.27834	0.416	0.292	0.0425451	Endothelial cells	GPCPD1
2.37082e-05	1.47028	0.257	0.146	0.393699	Endothelial cells	MED15
3.00341e-05	0.718661	0.434	0.308	0.498747	Endothelial cells	KIAA1217
8.52186e-05	1.44424	0.363	0.261	1	Endothelial cells	ENSSSCG00000039920
9.97435e-05	0.743854	0.434	0.342	1	Endothelial cells	NEBL
0.000138235	0.62952	0.513	0.437	1	Endothelial cells	C1QTNF7
0.000154785	0.711546	0.292	0.175	1	Endothelial cells	ITPR2
0.000174822	0.691037	0.398	0.301	1	Endothelial cells	NFAT5
0.000344466	0.685016	0.442	0.351	1	Endothelial cells	TPT1
0.000527908	0.671339	0.381	0.285	1	Endothelial cells	RASSF8
0.000597752	0.869013	0.327	0.233	1	Endothelial cells	MCU
0.00065085	1.16707	0.363	0.295	1	Endothelial cells	THSD4
0.00725781	0.828513	0.451	0.449	1	Endothelial cells	TMSB10
0.00803035	0.686625	0.372	0.318	1	Endothelial cells	SESN1
0.00822684	0.622213	0.372	0.316	1	Endothelial cells	PLCB4
0.0088378	0.702539	0.398	0.357	1	Endothelial cells	PAM
0.00983306	0.659096	0.283	0.216	1	Endothelial cells	FOXO3
0.0122142	0.700133	0.372	0.336	1	Endothelial cells	EFNA5
0.0318132	0.667579	0.319	0.281	1	Endothelial cells	OPHN1
0.0397116	0.67099	0.265	0.221	1	Endothelial cells	ROBO1

## Sheet: 10X_PBMC
p_val	avg_logFC	pct.1	pct.2	p_val_adj	cluster	gene
0	1.95257	0.97	0.095	0	Memory B cells	CD79B
0	1.5941	0.946	0.103	0	Memory B cells	MS4A1
0	1.52278	0.975	0.248	0	Memory B cells	ENSSSCG00000036224
0	1.52139	0.979	0.394	0	Memory B cells	SMC6
0	1.45586	0.721	0.079	0	Memory B cells	ENSSSCG00000040849
0	1.27088	0.832	0.102	0	Memory B cells	CD79A
0	1.256	0.893	0.163	0	Memory B cells	LY86
0	1.21926	0.879	0.2	0	Memory B cells	RALGPS2
0	1.20631	0.559	0.051	0	Memory B cells	ZNF70
0	1.14684	0.759	0.074	0	Memory B cells	MZB1
0	1.14228	0.741	0.112	0	Memory B cells	THY1
0	1.09707	0.688	0.062	0	Memory B cells	POU2AF1
0	1.04351	0.754	0.116	0	Memory B cells	TCF4
0	0.990432	0.709	0.067	0	Memory B cells	CD19
0	0.915517	0.627	0.072	0	Memory B cells	CD40
0	0.902387	0.604	0.072	0	Memory B cells	CYB561A3
0	0.818249	0.559	0.063	0	Memory B cells	ENSSSCG00000034211
0	0.809963	0.579	0.078	0	Memory B cells	HLA-DOB
0	0.743613	0.477	0.046	0	Memory B cells	PAX5
0	0.739467	0.477	0.029	0	Memory B cells	EAF2
0	0.725113	0.484	0.037	0	Memory B cells	EBF1
1.76482e-290	1.04436	0.63	0.107	2.51045e-286	Memory B cells	MEF2C
3.17555e-282	1.62098	1	0.681	4.51723e-278	Memory B cells	CD74
1.20074e-272	1.335	0.986	0.417	1.70805e-268	Memory B cells	SLA-DQB1
3.00578e-268	0.712562	0.543	0.079	4.27572e-264	Memory B cells	ENSSSCG00000038719
6.80961e-263	1.39095	0.988	0.543	9.68667e-259	Memory B cells	ENSSSCG00000001456
1.34952e-251	0.728401	0.629	0.115	1.91969e-247	Memory B cells	PLD4
5.44148e-241	1.28728	0.988	0.506	7.7405e-237	Memory B cells	HLA-DRA
4.34085e-229	0.742546	0.639	0.129	6.17486e-225	Memory B cells	SWAP70
5.36805e-229	1.09187	0.959	0.389	7.63604e-225	Memory B cells	ENSSSCG00000001455
3.99089e-223	0.982524	0.746	0.186	5.67704e-219	Memory B cells	SYK
1.48755e-218	0.907546	0.832	0.24	2.11604e-214	Memory B cells	ENSSSCG00000014361
4.65411e-213	0.697809	0.461	0.07	6.62047e-209	Memory B cells	BCL11A
3.38301e-210	0.857339	0.721	0.177	4.81233e-206	Memory B cells	DUSP5
3.70876e-195	0.764946	0.684	0.168	5.27572e-191	Memory B cells	NCF4
1.03935e-184	0.70788	0.682	0.178	1.47848e-180	Memory B cells	SMIM14
3.51664e-168	0.905334	0.83	0.321	5.00242e-164	Memory B cells	PRDX5
1.8092e-167	1.16144	0.884	0.595	2.57358e-163	Memory B cells	ENSSSCG00000037775
1.41032e-159	0.720508	0.807	0.261	2.00619e-155	Memory B cells	SLA-DMB
9.28915e-156	0.7532	0.968	0.73	1.32138e-151	Memory B cells	NAP1L1
6.40141e-153	0.710679	0.641	0.183	9.10601e-149	Memory B cells	ENSSSCG00000015664
1.95978e-152	0.799435	0.439	0.087	2.78778e-148	Memory B cells	ENSSSCG00000025644
1.57557e-148	0.784135	0.475	0.102	2.24125e-144	Memory B cells	ID3
1.43123e-147	0.706172	0.729	0.232	2.03592e-143	Memory B cells	IFI30
4.06792e-142	0.756538	0.87	0.362	5.78661e-138	Memory B cells	SLA-DMA
3.93135e-132	0.8901	0.916	0.592	5.59235e-128	Memory B cells	ENSSSCG00000036114
8.819e-120	0.692455	0.78	0.322	1.2545e-115	Memory B cells	SYNGR2
7.71618e-112	0.708555	0.789	0.34	1.09763e-107	Memory B cells	CTSH
8.91224e-106	0.822999	0.336	0.07	1.26777e-101	Memory B cells	ENSSSCG00000031023
8.40776e-83	0.691997	0.588	0.232	1.196e-78	Memory B cells	AHI1
3.90702e-276	0.784312	0.492	0.067	5.55774e-272	CD8+ Naive T cells	CD8B
2.87383e-232	0.569288	0.352	0.04	4.08802e-228	CD8+ Naive T cells	JAML
2.19615e-186	0.550895	1	0.982	3.12402e-182	CD8+ Naive T cells	RPL23
5.58371e-158	0.486056	0.287	0.039	7.94282e-154	CD8+ Naive T cells	CCR9
3.18251e-130	0.363605	1	0.991	4.52712e-126	CD8+ Naive T cells	ENSSSCG00000003930
1.4468e-129	0.730348	0.74	0.301	2.05808e-125	CD8+ Naive T cells	PDK1
1.53081e-128	0.399055	0.998	0.988	2.17758e-124	CD8+ Naive T cells	RPS3A
1.02698e-123	0.43596	0.997	0.957	1.46088e-119	CD8+ Naive T cells	RPL22
3.06246e-123	0.392673	0.998	0.984	4.35636e-119	CD8+ Naive T cells	RPS15
1.88331e-121	0.612926	0.765	0.308	2.679e-117	CD8+ Naive T cells	LEF1
1.97839e-119	0.352307	1	0.984	2.81426e-115	CD8+ Naive T cells	ENSSSCG00000035768
1.66077e-118	0.373085	1	0.969	2.36245e-114	CD8+ Naive T cells	RPS18
2.83033e-118	0.59762	0.991	0.834	4.02615e-114	CD8+ Naive T cells	PLAC8
3.38327e-113	0.353021	0.998	0.98	4.8127e-109	CD8+ Naive T cells	RPS23
2.86853e-112	0.467635	0.613	0.202	4.08049e-108	CD8+ Naive T cells	CD8A
1.18443e-110	0.41724	0.998	0.954	1.68485e-106	CD8+ Naive T cells	ENSSSCG00000033019
4.61337e-108	0.380575	1	0.988	6.56252e-104	CD8+ Naive T cells	ENSSSCG00000003042
1.58596e-107	0.376643	1	0.981	2.25603e-103	CD8+ Naive T cells	RPS2
5.94453e-107	0.552079	0.553	0.189	8.45609e-103	CD8+ Naive T cells	SLC11A2
1.67459e-106	0.344458	0.998	0.98	2.3821e-102	CD8+ Naive T cells	ENSSSCG00000035080
1.72334e-106	0.618937	0.791	0.378	2.45145e-102	CD8+ Naive T cells	CCR7
3.71025e-106	0.347981	1	0.984	5.27782e-102	CD8+ Naive T cells	RPS27A
2.33604e-104	0.327242	1	0.983	3.32302e-100	CD8+ Naive T cells	ENSSSCG00000011272
3.05922e-99	0.333226	1	0.98	4.35175e-95	CD8+ Naive T cells	RPS16
2.79628e-98	0.332025	1	0.98	3.9777e-94	CD8+ Naive T cells	ENSSSCG00000024974
8.45939e-94	0.332452	0.997	0.961	1.20335e-89	CD8+ Naive T cells	RPL3
1.38798e-93	0.581055	0.776	0.367	1.9744e-89	CD8+ Naive T cells	CD69
2.65379e-80	0.42076	0.41	0.129	3.77502e-76	CD8+ Naive T cells	THY1
3.29277e-79	0.35989	0.991	0.927	4.68396e-75	CD8+ Naive T cells	ENSSSCG00000039046
6.11645e-77	0.476344	0.608	0.256	8.70065e-73	CD8+ Naive T cells	IL7R
2.1065e-75	0.419939	0.856	0.432	2.9965e-71	CD8+ Naive T cells	LCK
4.27756e-75	0.405838	0.258	0.063	6.08483e-71	CD8+ Naive T cells	TPM2
1.40524e-74	0.351295	0.998	0.967	1.99895e-70	CD8+ Naive T cells	RPL5
1.33826e-63	0.358982	0.819	0.43	1.90367e-59	CD8+ Naive T cells	ARL4C
1.52275e-63	0.418017	0.538	0.229	2.16612e-59	CD8+ Naive T cells	DAPL1
3.70668e-63	0.407191	0.783	0.437	5.27275e-59	CD8+ Naive T cells	LTB
6.20999e-62	0.422984	0.859	0.497	8.83371e-58	CD8+ Naive T cells	TCF7
8.86412e-62	0.437758	0.475	0.197	1.26092e-57	CD8+ Naive T cells	FADS3
1.15604e-61	0.475656	0.614	0.303	1.64447e-57	CD8+ Naive T cells	KDSR
2.49712e-61	0.41084	0.946	0.663	3.55215e-57	CD8+ Naive T cells	ENSSSCG00000033721
1.90946e-58	0.417589	0.823	0.492	2.71621e-54	CD8+ Naive T cells	ABLIM1
6.74787e-58	0.42207	0.642	0.32	9.59884e-54	CD8+ Naive T cells	DYRK2
1.48911e-57	0.35038	0.975	0.823	2.11826e-53	CD8+ Naive T cells	SSR4
4.58388e-55	0.349276	0.422	0.165	6.52057e-51	CD8+ Naive T cells	SH2D1A
4.24514e-54	0.383444	0.627	0.308	6.03871e-50	CD8+ Naive T cells	ENSSSCG00000036096
1.28175e-53	0.371624	0.578	0.281	1.8233e-49	CD8+ Naive T cells	LNPEP
2.82465e-52	0.351127	0.602	0.291	4.01806e-48	CD8+ Naive T cells	PVRIG
2.06259e-51	0.384584	0.882	0.625	2.93404e-47	CD8+ Naive T cells	SEPT6
2.87674e-51	0.347301	0.962	0.748	4.09216e-47	CD8+ Naive T cells	RPL4
1.21022e-46	0.369251	0.955	0.744	1.72154e-42	CD8+ Naive T cells	CTSC
0	3.45352	0.895	0.502	0	CD8+ Cytotoxic T cells	GNLY
0	2.72164	0.891	0.291	0	CD8+ Cytotoxic T cells	CCL5
0	2.16133	0.894	0.287	0	CD8+ Cytotoxic T cells	GZMB
0	1.92651	0.909	0.397	0	CD8+ Cytotoxic T cells	NKG7
0	1.87342	0.652	0.062	0	CD8+ Cytotoxic T cells	KLRK1
0	1.7486	0.774	0.15	0	CD8+ Cytotoxic T cells	ENSSSCG00000000663
0	1.73259	0.673	0.063	0	CD8+ Cytotoxic T cells	ADGRG1
0	1.68717	0.598	0.062	0	CD8+ Cytotoxic T cells	GZMA.1
0	1.49375	0.898	0.437	0	CD8+ Cytotoxic T cells	ENSSSCG00000024973
0	1.4262	0.569	0.081	0	CD8+ Cytotoxic T cells	PRF1
0	1.35295	0.921	0.624	0	CD8+ Cytotoxic T cells	CTSW
0	1.30504	0.568	0.127	0	CD8+ Cytotoxic T cells	IL2RB
0	1.25507	0.732	0.332	0	CD8+ Cytotoxic T cells	RDX
0	1.23915	0.472	0.095	0	CD8+ Cytotoxic T cells	ENSSSCG00000008898
0	1.23588	0.898	0.57	0	CD8+ Cytotoxic T cells	ITM2C
0	1.15364	0.537	0.131	0	CD8+ Cytotoxic T cells	CD8A
0	1.12248	0.503	0.118	0	CD8+ Cytotoxic T cells	TESC
0	1.12054	0.433	0.058	0	CD8+ Cytotoxic T cells	GZMM
0	1.06965	0.908	0.525	0	CD8+ Cytotoxic T cells	S100A4
0	1.02585	0.902	0.527	0	CD8+ Cytotoxic T cells	ENSSSCG00000036618
0	1.00717	0.775	0.442	0	CD8+ Cytotoxic T cells	ID2
0	1.00707	0.688	0.301	0	CD8+ Cytotoxic T cells	CST7
0	0.985559	0.368	0.06	0	CD8+ Cytotoxic T cells	ZNF683
0	0.980979	0.351	0.035	0	CD8+ Cytotoxic T cells	CX3CR1
0	0.9691	0.903	0.735	0	CD8+ Cytotoxic T cells	RAP1B
0	0.967392	0.568	0.24	0	CD8+ Cytotoxic T cells	RUNX3
0	0.96065	0.745	0.357	0	CD8+ Cytotoxic T cells	TRAT1
0	0.912463	0.942	0.599	0	CD8+ Cytotoxic T cells	ENSSSCG00000033721
0	0.888456	0.793	0.406	0	CD8+ Cytotoxic T cells	CD2
1.68139e-303	0.926985	0.678	0.384	2.39178e-299	CD8+ Cytotoxic T cells	CTSD
1.623e-302	0.960463	0.64	0.334	2.30872e-298	CD8+ Cytotoxic T cells	EFHD2
1.20047e-296	0.786251	0.277	0.035	1.70767e-292	CD8+ Cytotoxic T cells	ENSSSCG00000014909
5.88134e-296	0.928347	0.68	0.38	8.36621e-292	CD8+ Cytotoxic T cells	S100A13
1.5004e-289	0.916197	0.421	0.118	2.13432e-285	CD8+ Cytotoxic T cells	TBX21
6.19413e-274	0.899571	0.402	0.115	8.81115e-270	CD8+ Cytotoxic T cells	AOAH
4.04706e-264	0.748961	0.257	0.035	5.75694e-260	CD8+ Cytotoxic T cells	S1PR5
1.7708e-252	0.749189	0.7	0.383	2.51896e-248	CD8+ Cytotoxic T cells	LCK
2.83047e-249	0.830854	0.614	0.317	4.02634e-245	CD8+ Cytotoxic T cells	PLVAP
8.09255e-230	0.788451	0.611	0.326	1.15116e-225	CD8+ Cytotoxic T cells	SLA2
5.79262e-220	0.809072	0.585	0.322	8.24e-216	CD8+ Cytotoxic T cells	ENSSSCG00000035256
6.84806e-220	0.857104	0.535	0.263	9.74137e-216	CD8+ Cytotoxic T cells	ENSSSCG00000006919
1.66384e-212	0.745638	0.633	0.367	2.36682e-208	CD8+ Cytotoxic T cells	ITGB1
4.3624e-207	0.847745	0.485	0.229	6.20552e-203	CD8+ Cytotoxic T cells	ITGAL
1.03438e-198	0.76137	0.393	0.143	1.4714e-194	CD8+ Cytotoxic T cells	BATF
2.19398e-191	1.00606	0.399	0.149	3.12094e-187	CD8+ Cytotoxic T cells	ENSSSCG00000023584
9.06998e-183	0.765567	0.604	0.381	1.2902e-178	CD8+ Cytotoxic T cells	SERPINB9
1.36882e-162	0.754564	0.415	0.185	1.94714e-158	CD8+ Cytotoxic T cells	RORA
1.90519e-162	0.764932	0.478	0.255	2.71013e-158	CD8+ Cytotoxic T cells	ENSSSCG00000039407
8.06965e-118	0.758419	0.396	0.192	1.14791e-113	CD8+ Cytotoxic T cells	FGL2
2.7839e-103	0.75019	0.577	0.444	3.9601e-99	CD8+ Cytotoxic T cells	PIK3R1
0	2.60696	0.998	0.094	0	Naive B cells	MS4A1
0	1.92907	1	0.54	0	Naive B cells	ENSSSCG00000001456
0	1.91781	0.971	0.09	0	Naive B cells	CD79B
0	1.89085	0.853	0.067	0	Naive B cells	ENSSSCG00000040849
0	1.88056	1	0.679	0	Naive B cells	CD74
0	1.70734	1	0.503	0	Naive B cells	HLA-DRA
0	1.66801	1	0.413	0	Naive B cells	SLA-DQB1
0	1.64953	0.853	0.041	0	Naive B cells	ZBTB32
0	1.64062	0.686	0.069	0	Naive B cells	ENSSSCG00000025644
0	1.60495	0.987	0.243	0	Naive B cells	ENSSSCG00000036224
0	1.60269	0.93	0.16	0	Naive B cells	DUSP5
0	1.59604	0.958	0.155	0	Naive B cells	LY86
0	1.54568	0.954	0.169	0	Naive B cells	SYK
0	1.51577	0.992	0.384	0	Naive B cells	ENSSSCG00000001455
0	1.41824	0.922	0.194	0	Naive B cells	RALGPS2
0	1.32758	0.959	0.228	0	Naive B cells	ENSSSCG00000014361
0	1.28224	0.788	0.105	0	Naive B cells	THY1
0	1.20511	0.694	0.026	0	Naive B cells	SCIMP
0	1.1997	0.933	0.311	0	Naive B cells	PRDX5
0	1.18061	0.752	0.084	0	Naive B cells	ENSSSCG00000036983
0	1.17658	0.783	0.166	0	Naive B cells	TENT5C
0	1.14368	0.754	0.072	0	Naive B cells	ENSSSCG00000035415
0	1.14157	0.741	0.048	0	Naive B cells	ENSSSCG00000034211
0	1.12868	0.822	0.145	0	Naive B cells	ITGAM
0	1.1204	0.57	0.047	0	Naive B cells	ZNF70
0	1.11877	0.721	0.055	0	Naive B cells	ENSSSCG00000006350
0	1.10867	0.568	0.054	0	Naive B cells	ENSSSCG00000031023
0	1.08045	0.746	0.096	0	Naive B cells	SLC46A3
0	1.05583	0.72	0.063	0	Naive B cells	CD19
0	1.04583	0.788	0.11	0	Naive B cells	TCF4
0	1.04062	0.736	0.131	0	Naive B cells	CD83
0	1.01351	0.785	0.101	0	Naive B cells	CD79A
0	0.988723	0.681	0.054	0	Naive B cells	BCL11A
0	0.969832	0.735	0.123	0	Naive B cells	HCK
0	0.943792	0.713	0.132	0	Naive B cells	POU2F2
0	0.941379	0.614	0.036	0	Naive B cells	TNFRSF13C
0	0.936107	0.59	0.034	0	Naive B cells	ENSSSCG00000026210
0	0.931497	0.684	0.084	0	Naive B cells	ENSSSCG00000022361
0	0.916216	0.7	0.11	0	Naive B cells	DAPP1
0	0.898104	0.607	0.035	0	Naive B cells	PAX5
4.77964e-302	0.959603	0.779	0.171	6.79904e-298	Naive B cells	ENSSSCG00000015664
5.22889e-296	1.20359	0.967	0.392	7.43809e-292	Naive B cells	SMC6
3.98745e-288	1.12823	0.958	0.378	5.67214e-284	Naive B cells	SNX3
1.43809e-273	1.09125	0.951	0.375	2.04568e-269	Naive B cells	PTPN6
4.40894e-235	0.93105	0.953	0.354	6.27172e-231	Naive B cells	SLA-DMA
2.2133e-234	1.18683	0.935	0.591	3.14842e-230	Naive B cells	ENSSSCG00000037775
3.49689e-207	1.08449	0.927	0.41	4.97433e-203	Naive B cells	GPR183
4.14439e-203	0.937355	0.966	0.465	5.8954e-199	Naive B cells	ZFP36
1.00502e-170	0.951516	0.995	0.882	1.42964e-166	Naive B cells	ENSSSCG00000037142
1.97709e-170	0.939287	0.961	0.494	2.81241e-166	Naive B cells	ID2
0	1.24116	0.796	0.283	0	CD4+ Naive T cells	CD69
0	1.18817	0.808	0.294	0	CD4+ Naive T cells	CCR7
0	0.982699	0.723	0.232	0	CD4+ Naive T cells	LEF1
0	0.980489	0.656	0.175	0	CD4+ Naive T cells	IL7R
0	0.891655	0.461	0.077	0	CD4+ Naive T cells	IL6ST
0	0.852269	0.872	0.461	0	CD4+ Naive T cells	EVL
0	0.842259	0.615	0.172	0	CD4+ Naive T cells	CAMK4
0	0.763985	0.985	0.805	0	CD4+ Naive T cells	PLAC8
0	0.763814	0.842	0.432	0	CD4+ Naive T cells	TCF7
0	0.723037	0.557	0.164	0	CD4+ Naive T cells	DAPL1
0	0.721954	0.801	0.36	0	CD4+ Naive T cells	ARL4C
0	0.70369	0.446	0.073	0	CD4+ Naive T cells	CD4
0	0.603231	0.324	0.046	0	CD4+ Naive T cells	GCNT4
0	0.486546	0.996	0.979	0	CD4+ Naive T cells	RPL23
0	0.468474	0.996	0.982	0	CD4+ Naive T cells	RPS15
1.47274e-291	0.717679	0.811	0.431	2.09497e-287	CD4+ Naive T cells	ABLIM1
1.14627e-283	0.790853	0.766	0.376	1.63057e-279	CD4+ Naive T cells	LTB
9.39352e-269	0.552286	0.959	0.605	1.33623e-264	CD4+ Naive T cells	ENSSSCG00000033721
2.82162e-244	0.570848	0.942	0.706	4.01376e-240	CD4+ Naive T cells	CTSC
2.49291e-237	0.574179	0.668	0.288	3.54617e-233	CD4+ Naive T cells	CD5
1.25986e-230	0.487168	0.266	0.042	1.79215e-226	CD4+ Naive T cells	CD40LG
1.16233e-226	0.569372	0.44	0.144	1.65342e-222	CD4+ Naive T cells	MAN1C1
1.99913e-224	0.550151	0.808	0.475	2.84376e-220	CD4+ Naive T cells	SOD1
3.13254e-214	0.561296	0.932	0.766	4.45604e-210	CD4+ Naive T cells	LDHB
7.03468e-212	0.461041	0.785	0.37	1.00068e-207	CD4+ Naive T cells	LCK
1.21176e-206	0.593925	0.423	0.14	1.72373e-202	CD4+ Naive T cells	PCED1B
1.23696e-206	0.731571	0.857	0.573	1.75958e-202	CD4+ Naive T cells	ENSSSCG00000037885
7.99291e-182	0.599068	0.38	0.123	1.13699e-177	CD4+ Naive T cells	CISH
1.01784e-179	0.554794	0.573	0.261	1.44788e-175	CD4+ Naive T cells	ENSSSCG00000036096
8.96629e-179	0.561865	0.573	0.262	1.27545e-174	CD4+ Naive T cells	PDK1
7.63531e-176	0.540493	0.425	0.157	1.08612e-171	CD4+ Naive T cells	FADS3
3.7807e-174	0.533975	0.501	0.204	5.37805e-170	CD4+ Naive T cells	SCML4
2.69769e-171	0.493469	0.881	0.652	3.83746e-167	CD4+ Naive T cells	UBALD2
8.40337e-167	0.522956	0.823	0.589	1.19538e-162	CD4+ Naive T cells	ENSSSCG00000004145
6.47671e-161	0.528074	0.585	0.304	9.21313e-157	CD4+ Naive T cells	NDFIP2
6.82748e-160	0.462006	0.405	0.147	9.71209e-156	CD4+ Naive T cells	FAM89A
4.74275e-159	0.49583	0.568	0.274	6.74656e-155	CD4+ Naive T cells	SPOCK2
1.28894e-150	0.506365	0.748	0.458	1.83352e-146	CD4+ Naive T cells	S1PR1
9.0866e-149	0.492094	0.653	0.358	1.29257e-144	CD4+ Naive T cells	FAM102A
4.06305e-145	0.485585	0.598	0.308	5.77969e-141	CD4+ Naive T cells	RCAN3
2.06233e-137	0.473861	0.46	0.198	2.93366e-133	CD4+ Naive T cells	ENSSSCG00000016475
2.36169e-137	0.494114	0.533	0.277	3.35951e-133	CD4+ Naive T cells	EPB41
3.20178e-134	0.474207	0.657	0.388	4.55454e-130	CD4+ Naive T cells	CHD3
1.03171e-130	0.50208	0.49	0.242	1.46761e-126	CD4+ Naive T cells	SMAD2
7.26538e-128	0.52205	0.702	0.474	1.0335e-123	CD4+ Naive T cells	MAP3K1
1.10347e-125	0.540042	0.484	0.238	1.56969e-121	CD4+ Naive T cells	SMC4
1.17383e-117	0.469933	0.486	0.25	1.66977e-113	CD4+ Naive T cells	LNPEP
6.28155e-114	0.473646	0.672	0.449	8.93551e-110	CD4+ Naive T cells	COX17
1.20097e-106	0.482686	0.629	0.415	1.70838e-102	CD4+ Naive T cells	NSD3
6.88052e-99	0.492335	0.555	0.335	9.78754e-95	CD4+ Naive T cells	SAMHD1
0	2.01362	0.898	0.028	0	Cycling cells	PCLAF
0	1.3169	0.645	0.027	0	Cycling cells	TOP2A
0	1.28148	0.796	0.022	0	Cycling cells	TK1
0	1.2425	0.837	0.082	0	Cycling cells	SMC2
0	1.20465	0.563	0.015	0	Cycling cells	UBE2C
0	1.10255	0.702	0.039	0	Cycling cells	ENSSSCG00000031741
0	1.05871	0.816	0.017	0	Cycling cells	SPC24
0	1.04133	0.633	0.029	0	Cycling cells	CENPF
0	0.973509	0.727	0.033	0	Cycling cells	BIRC5
0	0.936311	0.78	0.067	0	Cycling cells	MCM6
0	0.9134	0.747	0.029	0	Cycling cells	MCM3
0	0.893158	0.751	0.052	0	Cycling cells	MCM5
0	0.878809	0.616	0.013	0	Cycling cells	TPX2
1.96942e-293	0.95406	0.841	0.093	2.8015e-289	Cycling cells	LMNB1
7.15417e-252	2.12751	0.967	0.214	1.01768e-247	Cycling cells	DUT
3.72523e-237	1.07457	0.845	0.128	5.29914e-233	Cycling cells	ENSSSCG00000031117
1.02703e-202	1.15388	0.845	0.149	1.46095e-198	Cycling cells	MCM7
2.60136e-195	1.15136	0.865	0.166	3.70043e-191	Cycling cells	RPA3
9.9429e-183	1.04984	0.51	0.053	1.41438e-178	Cycling cells	AQP3
2.58132e-180	1.67678	0.914	0.24	3.67192e-176	Cycling cells	PCNA
9.1908e-162	1.31588	0.914	0.264	1.30739e-157	Cycling cells	TYMS
1.28856e-142	1.78824	0.963	0.464	1.83298e-138	Cycling cells	H2AFZ
6.96682e-140	1.9686	0.971	0.536	9.91031e-136	Cycling cells	HMGB2
3.45689e-127	0.911098	0.771	0.177	4.91742e-123	Cycling cells	UBE2S
3.8801e-127	1.6316	0.967	0.455	5.51944e-123	Cycling cells	STMN1
1.36909e-123	2.59496	0.922	0.361	1.94754e-119	Cycling cells	ENSSSCG00000036080
4.82707e-123	1.49124	0.963	0.452	6.86651e-119	Cycling cells	TUBB
6.10353e-121	1.29598	0.996	0.886	8.68227e-117	Cycling cells	HMGB1
1.05687e-119	0.87351	0.845	0.216	1.5034e-115	Cycling cells	DNMT1
2.13809e-117	1.38407	0.984	0.678	3.04143e-113	Cycling cells	HMGN2
2.65988e-113	0.952572	0.922	0.324	3.78367e-109	Cycling cells	SIVA1
4.67492e-106	0.995552	0.861	0.272	6.65008e-102	Cycling cells	SLBP
5.36057e-103	1.43804	0.988	0.752	7.62541e-99	Cycling cells	TUBA1B
1.15998e-101	0.913039	0.922	0.365	1.65007e-97	Cycling cells	RANBP1
1.90448e-99	0.996969	0.963	0.554	2.70912e-95	Cycling cells	ATP5MC3
2.33433e-90	0.932419	0.971	0.644	3.32059e-86	Cycling cells	RAN
3.59729e-86	0.966914	0.808	0.267	5.11715e-82	Cycling cells	TUBB4B
9.91401e-84	0.899836	0.951	0.565	1.41027e-79	Cycling cells	ENSSSCG00000024776
1.54227e-80	1.71012	0.518	0.114	2.19389e-76	Cycling cells	TXNDC5
1.6575e-70	1.10633	0.776	0.254	2.35779e-66	Cycling cells	ENSSSCG00000000849
3.97748e-66	0.984027	0.984	0.889	5.65797e-62	Cycling cells	ACTG1
1.63025e-49	0.913444	0.808	0.322	2.31903e-45	Cycling cells	PDIA6
4.75007e-46	1.56408	0.384	0.105	6.75698e-42	Cycling cells	MZB1
3.23594e-45	3.16966	0.441	0.138	4.60313e-41	Cycling cells	JCHAIN
9.70604e-41	1.16621	0.918	0.477	1.38068e-36	Cycling cells	ENSSSCG00000034072
6.43366e-40	1.74229	0.351	0.099	9.15188e-36	Cycling cells	ENSSSCG00000038719
7.25192e-28	3.30242	0.318	0.097	1.03159e-23	Cycling cells	ENSSSCG00000037141
8.43848e-18	2.91854	0.547	0.282	1.20037e-13	Cycling cells	ENSSSCG00000036224
1.92807e-08	1.9194	0.253	0.121	0.000274268	Cycling cells	ENSSSCG00000036983
0.00970831	2.60134	0.804	0.607	1	Cycling cells	ENSSSCG00000037775
0	3.5346	0.95	0.121	0	Monocytes	ENSSSCG00000033457
0	3.46541	0.988	0.46	0	Monocytes	NFKBIA
0	3.40134	0.865	0.148	0	Monocytes	LYZ
0	3.33217	0.926	0.11	0	Monocytes	ENSSSCG00000039214
0	3.21741	0.987	0.163	0	Monocytes	FOLR1
0	3.05678	0.821	0.095	0	Monocytes	CXCL2
0	3.05536	0.94	0.108	0	Monocytes	FCN1
0	2.95708	0.989	0.127	0	Monocytes	CFD
0	2.92888	0.935	0.048	0	Monocytes	CD14
0	2.91818	0.693	0.051	0	Monocytes	S100A9
0	2.82999	0.855	0.142	0	Monocytes	CCL3L1
0	2.80722	0.841	0.047	0	Monocytes	ENSSSCG00000026043
0	2.74557	0.955	0.279	0	Monocytes	NFKBIZ
0	2.72139	0.985	0.206	0	Monocytes	TYROBP
0	2.67795	0.841	0.024	0	Monocytes	G0S2
0	2.6131	0.701	0.043	0	Monocytes	S100A12
0	2.54338	0.792	0.076	0	Monocytes	PLBD1
0	2.50873	0.961	0.242	0	Monocytes	BCL2A1
0	2.49451	0.977	0.52	0	Monocytes	CEBPB
0	2.39701	0.982	0.387	0	Monocytes	DUSP2
0	2.36891	0.278	0.006	0	Monocytes	ENSSSCG00000036865
0	2.31816	0.544	0.037	0	Monocytes	CXCL8
0	2.24201	0.762	0.048	0	Monocytes	MARCKS
0	2.23867	0.637	0.06	0	Monocytes	ENSSSCG00000022258
0	2.17136	0.788	0.064	0	Monocytes	TNF
0	2.10529	0.575	0.03	0	Monocytes	THBS1
0	2.09914	0.823	0.239	0	Monocytes	ENSSSCG00000003155
0	2.06715	0.926	0.093	0	Monocytes	TIMP2
0	2.04548	0.821	0.019	0	Monocytes	CSF3R
0	2.04075	0.925	0.435	0	Monocytes	IFI6
0	2.03431	0.974	0.246	0	Monocytes	FCER1G
0	2.02253	0.977	0.635	0	Monocytes	IFITM3
0	2.01593	0.922	0.414	0	Monocytes	PSAP
0	2.01211	0.809	0.026	0	Monocytes	IER3
0	1.96771	0.356	0.034	0	Monocytes	CCL11
0	1.95635	0.962	0.748	0	Monocytes	VIM
0	1.93718	0.837	0.051	0	Monocytes	AIF1
0	1.92322	0.942	0.429	0	Monocytes	BTG2
0	1.91162	0.912	0.379	0	Monocytes	ANXA1
0	1.90875	0.93	0.289	0	Monocytes	SGK1
0	1.90141	0.788	0.015	0	Monocytes	ENSSSCG00000007964
0	1.87918	0.837	0.145	0	Monocytes	SOD2
0	1.86128	0.404	0.016	0	Monocytes	S100A8
0	1.84595	0.914	0.134	0	Monocytes	SPI1
0	1.8303	0.821	0.015	0	Monocytes	C5AR1
0	1.82738	0.897	0.138	0	Monocytes	PHACTR1
0	1.80695	0.837	0.025	0	Monocytes	ENSSSCG00000030088
0	1.78386	0.612	0.084	0	Monocytes	ENSSSCG00000032594
0	1.77469	0.892	0.196	0	Monocytes	PLEK
0	1.76778	0.819	0.076	0	Monocytes	ATF3
0	2.75866	0.991	0.123	0	T cells	ENSSSCG00000032017
0	2.69125	0.992	0.114	0	T cells	RHEX
0	2.07656	0.978	0.186	0	T cells	TRDC
0	1.65854	0.986	0.499	0	T cells	YBX3
0	1.54339	0.87	0.27	0	T cells	GATA3
0	1.37889	0.74	0.136	0	T cells	BLK
0	1.09086	0.903	0.494	0	T cells	CD247
0	1.07535	0.816	0.429	0	T cells	ENSSSCG00000039658
0	1.06223	0.943	0.591	0	T cells	CAPG
0	1.06204	0.993	0.765	0	T cells	SRGN
0	1.05347	0.719	0.26	0	T cells	ZAP70
0	1.01328	0.909	0.331	0	T cells	ENSSSCG00000029596
0	0.929961	0.65	0.256	0	T cells	LAX1
0	0.788149	0.357	0.05	0	T cells	SYTL3
0	0.747796	0.311	0.022	0	T cells	ENSSSCG00000031278
0	0.668955	0.981	0.888	0	T cells	ITM2B
0	0.643307	0.862	0.347	0	T cells	ANXA1
2.18079e-299	0.650702	0.272	0.029	3.10217e-295	T cells	SLC4A4
2.80748e-298	0.841239	0.791	0.524	3.99364e-294	T cells	PPP1CC
4.64416e-294	0.780895	0.388	0.082	6.60632e-290	T cells	MAF
1.54725e-274	0.744119	0.762	0.398	2.20096e-270	T cells	STMN1
5.27346e-273	0.853299	0.533	0.201	7.5015e-269	T cells	PLEKHF2
7.99285e-272	0.597767	0.969	0.665	1.13698e-267	T cells	CD3E
2.19886e-250	0.778019	0.427	0.127	3.12788e-246	T cells	HVCN1
6.6116e-218	0.765179	0.585	0.288	9.405e-214	T cells	PIK3AP1
9.12653e-196	0.623937	0.484	0.19	1.29825e-191	T cells	SAMSN1
1.53586e-193	0.540105	0.842	0.625	2.18476e-189	T cells	TXNIP
1.36591e-184	0.643426	0.325	0.09	1.94301e-180	T cells	ENG
1.02946e-183	0.649206	0.376	0.122	1.46441e-179	T cells	ENSSSCG00000035507
1.18966e-180	0.685125	0.683	0.458	1.69229e-176	T cells	TNFAIP8
2.13992e-174	0.474339	0.919	0.675	3.04404e-170	T cells	CD3G
1.67254e-166	0.62547	0.3	0.085	2.37919e-162	T cells	WFDC2
1.67821e-142	0.508196	0.836	0.67	2.38726e-138	T cells	UBALD2
6.20682e-139	0.590049	0.608	0.377	8.8292e-135	T cells	FAM102A
6.03819e-137	0.504058	0.768	0.55	8.58933e-133	T cells	TMEM123
1.15694e-136	0.47266	0.839	0.69	1.64575e-132	T cells	AES
3.55786e-129	0.599145	0.664	0.495	5.06105e-125	T cells	TPI1
1.22204e-119	0.551165	0.677	0.497	1.73835e-115	T cells	PRKCB
1.49022e-119	0.546766	0.331	0.13	2.11984e-115	T cells	CPPED1
8.94948e-117	0.606178	0.376	0.178	1.27306e-112	T cells	SLC25A24
1.83658e-115	0.447831	0.777	0.669	2.61254e-111	T cells	PARK7
3.45982e-114	0.516653	0.488	0.272	4.9216e-110	T cells	IL6R
8.92645e-105	0.464088	0.657	0.449	1.26979e-100	T cells	CD3D
3.05411e-104	0.588184	0.434	0.24	4.34447e-100	T cells	RASA1
2.91336e-100	0.569628	0.387	0.199	4.14425e-96	T cells	FRYL
2.01076e-87	0.508687	0.52	0.335	2.86031e-83	T cells	RCAN3
2.65317e-85	0.446833	0.667	0.544	3.77413e-81	T cells	FLI1
2.51236e-67	0.484123	0.347	0.2	3.57384e-63	T cells	ST3GAL1
1.46273e-66	0.477744	0.466	0.316	2.08074e-62	T cells	SEPT11
7.99003e-63	0.476275	0.36	0.22	1.13658e-58	T cells	RAB22A
0	5.09549	0.948	0.028	0	Megakaryocytes	PPBP
0	4.45272	0.753	0.012	0	Megakaryocytes	ENSSSCG00000035296
0	4.37681	0.794	0.035	0	Megakaryocytes	MYL9
0	4.30272	0.784	0.023	0	Megakaryocytes	CKB
0	4.01665	0.711	0.016	0	Megakaryocytes	ENSSSCG00000028695
0	3.75698	0.691	0.006	0	Megakaryocytes	CLU
0	3.28559	0.588	0.004	0	Megakaryocytes	TUBB1
0	2.96475	0.577	0.003	0	Megakaryocytes	GP1BB
0	2.65739	0.536	0.009	0	Megakaryocytes	MYL4
0	2.5469	0.639	0.003	0	Megakaryocytes	ENSSSCG00000020872
0	2.53873	0.443	0.005	0	Megakaryocytes	PYY
0	2.51046	0.433	0.002	0	Megakaryocytes	CALD1
0	2.18747	0.485	0.007	0	Megakaryocytes	AVIL
0	2.18523	0.567	0.002	0	Megakaryocytes	PDLIM1
0	1.85609	0.278	0.002	0	Megakaryocytes	CMTM5
0	1.80686	0.268	0.002	0	Megakaryocytes	TMOD1
0	1.74691	0.278	0.001	0	Megakaryocytes	RAB38
3.98187e-292	2.17933	0.433	0.009	5.6642e-288	Megakaryocytes	ITGB3
8.11819e-259	2.40299	0.495	0.015	1.15481e-254	Megakaryocytes	ENSSSCG00000012699
1.4912e-231	2.15973	0.392	0.01	2.12123e-227	Megakaryocytes	LGALSL
1.39817e-143	2.17272	0.433	0.023	1.9889e-139	Megakaryocytes	SLC40A1
1.85608e-108	1.70874	0.299	0.014	2.64027e-104	Megakaryocytes	ALAS2
7.37923e-103	2.80024	0.598	0.066	1.0497e-98	Megakaryocytes	GNG11
3.38683e-91	2.46134	0.526	0.055	4.81776e-87	Megakaryocytes	PTI
1.04646e-77	3.04463	0.711	0.131	1.48859e-73	Megakaryocytes	MARCH2
1.98834e-64	3.31467	0.948	0.328	2.82841e-60	Megakaryocytes	TPM4
1.37209e-60	1.9193	0.619	0.11	1.95179e-56	Megakaryocytes	ECM1
2.98753e-60	2.0354	0.464	0.065	4.24976e-56	Megakaryocytes	TPM1
1.99412e-59	1.95245	0.402	0.048	2.83664e-55	Megakaryocytes	PARVB
4.52416e-51	2.36753	0.784	0.231	6.43562e-47	Megakaryocytes	NCK2
3.52681e-49	2.52589	0.794	0.27	5.01689e-45	Megakaryocytes	BNIP3L
4.00949e-49	2.15626	0.464	0.079	5.7035e-45	Megakaryocytes	PRXL2A
4.87465e-49	2.26819	0.526	0.1	6.93419e-45	Megakaryocytes	F13A1
2.10998e-42	2.1313	0.639	0.168	3.00144e-38	Megakaryocytes	MKRN1
5.10943e-42	2.01919	0.619	0.162	7.26817e-38	Megakaryocytes	PITHD1
7.79395e-41	2.14509	0.536	0.12	1.10869e-36	Megakaryocytes	RGS18
1.39001e-37	1.92419	1	0.957	1.97729e-33	Megakaryocytes	ENSSSCG00000014540
3.92048e-35	2.29131	0.979	0.708	5.57688e-31	Megakaryocytes	ENSSSCG00000032556
7.30613e-31	1.73973	0.948	0.588	1.0393e-26	Megakaryocytes	YBX3
1.35022e-30	2.33028	0.845	0.419	1.92069e-26	Megakaryocytes	TUBA4A
6.76222e-30	1.82963	0.68	0.266	9.61926e-26	Megakaryocytes	PRDX6
7.02178e-30	1.99537	0.66	0.237	9.98848e-26	Megakaryocytes	RILPL2
2.3693e-26	1.88219	0.845	0.543	3.37032e-22	Megakaryocytes	TALDO1
4.68766e-25	1.93251	0.67	0.299	6.6682e-21	Megakaryocytes	RSU1
1.3242e-23	1.97951	0.619	0.266	1.88368e-19	Megakaryocytes	PLEKHO1
1.45167e-23	2.06447	0.68	0.304	2.06501e-19	Megakaryocytes	ITGA2B
1.31309e-22	1.7826	0.773	0.443	1.86787e-18	Megakaryocytes	FERMT3
6.89806e-22	1.88194	0.742	0.434	9.8125e-18	Megakaryocytes	COTL1
3.62597e-21	1.96366	0.99	0.891	5.15794e-17	Megakaryocytes	ACTG1
5.94546e-15	1.67869	0.68	0.43	8.45741e-11	Megakaryocytes	ILK
0	3.39906	1	0.007	0	Erythroid cells	HBM
0	2.742	0.98	0.006	0	Erythroid cells	AHSP
0	2.72305	1	0.012	0	Erythroid cells	ALAS2
0	2.38349	0.959	0.006	0	Erythroid cells	SNCG
0	1.80944	0.755	0.005	0	Erythroid cells	ARG1
0	1.06328	0.612	0.001	0	Erythroid cells	ENSSSCG00000009046
0	1.00602	0.714	0.001	0	Erythroid cells	ENSSSCG00000014727
0	0.873905	0.633	0.001	0	Erythroid cells	ENSSSCG00000025681
0	0.780745	0.51	0.001	0	Erythroid cells	ENSSSCG00000040098
0	0.720399	0.633	0.001	0	Erythroid cells	DMTN
0	0.589322	0.367	0.001	0	Erythroid cells	CA2
0	0.321186	0.265	0.001	0	Erythroid cells	TRIM58
0	0.295622	0.265	0	0	Erythroid cells	SPINK4
1.46672e-192	0.320072	0.286	0.003	2.08641e-188	Erythroid cells	TMEM86B
1.3755e-110	0.337248	0.286	0.006	1.95664e-106	Erythroid cells	SLFN14
4.41519e-77	0.373593	0.327	0.012	6.28061e-73	Erythroid cells	HEMGN
2.99422e-74	0.940132	0.694	0.061	4.25928e-70	Erythroid cells	BLVRB
8.18395e-58	0.480868	0.265	0.011	1.16417e-53	Erythroid cells	TMCC2
9.17301e-44	1.37644	0.939	0.2	1.30486e-39	Erythroid cells	TENT5C
2.20553e-41	1.16002	0.51	0.062	3.13737e-37	Erythroid cells	FECH
1.40104e-38	0.795891	0.592	0.08	1.99298e-34	Erythroid cells	PRXL2A
5.08918e-37	6.42162	1	0.541	7.23936e-33	Erythroid cells	ENSSSCG00000007978
4.858e-36	0.692019	0.755	0.132	6.9105e-32	Erythroid cells	SLC25A39
2.30466e-34	6.57992	1	0.72	3.27838e-30	Erythroid cells	HBB
2.70503e-34	0.477824	0.469	0.056	3.84791e-30	Erythroid cells	UBE2O
2.40317e-33	0.713941	0.592	0.089	3.4185e-29	Erythroid cells	ENSSSCG00000025631
1.60075e-30	1.91488	0.959	0.505	2.27707e-26	Erythroid cells	ATP5IF1
1.19085e-25	0.643228	0.633	0.134	1.69398e-21	Erythroid cells	MARCH2
2.21572e-23	0.973395	0.673	0.168	3.15186e-19	Erythroid cells	REXO2
1.05272e-21	0.541141	0.653	0.146	1.4975e-17	Erythroid cells	TFDP2
1.4566e-18	0.918984	0.612	0.176	2.07202e-14	Erythroid cells	NCOA4
2.18432e-18	0.518583	0.714	0.195	3.1072e-14	Erythroid cells	R3HDM4
7.19567e-18	0.41892	0.49	0.102	1.02358e-13	Erythroid cells	HAGH
1.19432e-17	0.359983	0.429	0.082	1.69893e-13	Erythroid cells	CRAT
4.45615e-17	0.792587	0.776	0.295	6.33888e-13	Erythroid cells	RNF10
2.57484e-15	0.626771	1	0.915	3.66271e-11	Erythroid cells	FTL
1.5243e-14	0.734152	0.592	0.184	2.16831e-10	Erythroid cells	STRADB
6.70177e-14	0.851401	0.918	0.426	9.53327e-10	Erythroid cells	PRDX2
9.09147e-13	0.392763	0.755	0.272	1.29326e-08	Erythroid cells	BNIP3L
1.11399e-12	0.473318	0.653	0.217	1.58465e-08	Erythroid cells	IFIT1
2.81769e-12	0.79562	0.776	0.359	4.00817e-08	Erythroid cells	ENSSSCG00000010954
1.1992e-08	0.277909	0.408	0.127	0.000170586	Erythroid cells	INO80C
1.65283e-08	0.518664	0.673	0.33	0.000235114	Erythroid cells	EPB41
1.77805e-07	0.272214	0.327	0.099	0.00252928	Erythroid cells	MXI1
7.6753e-07	0.444238	0.898	0.612	0.0109181	Erythroid cells	GABARAPL2
1.01731e-06	0.326228	0.449	0.174	0.0144712	Erythroid cells	ENSSSCG00000010931
5.0522e-06	0.302689	0.612	0.281	0.0718676	Erythroid cells	ENSSSCG00000022912
0.00014047	0.340946	0.796	0.501	1	Erythroid cells	RBX1
0.000380259	0.329422	0.653	0.372	1	Erythroid cells	SEC62
0.000873898	0.270391	0.367	0.179	1	Erythroid cells	CMAS
0	2.88584	0.906	0.003	0	Plasma cells	VPREB1
0	2.76219	0.984	0.004	0	Plasma cells	MGP
0	2.51237	1	0.011	0	Plasma cells	ENSSSCG00000010077
0	1.93882	0.984	0.006	0	Plasma cells	ENSSSCG00000015405
0	1.85562	1	0.004	0	Plasma cells	PLA2G7
0	1.83909	1	0.003	0	Plasma cells	ENSSSCG00000028944
0	1.82323	0.984	0.011	0	Plasma cells	ENSSSCG00000007644
0	1.75471	0.969	0.004	0	Plasma cells	SULF1
0	1.61029	0.875	0.019	0	Plasma cells	ENSSSCG00000013380
0	1.53184	1	0.001	0	Plasma cells	SMIM5
0	1.4057	0.891	0.001	0	Plasma cells	MFAP2
0	1.36797	0.953	0.014	0	Plasma cells	IGSF8
0	1.31459	0.938	0.017	0	Plasma cells	ENSSSCG00000024791
3.09988e-270	1.54724	0.906	0.037	4.40958e-266	Plasma cells	P2RY14
3.71472e-187	1.67604	0.984	0.068	5.28419e-183	Plasma cells	ENSSSCG00000034555
2.39058e-186	1.82075	0.984	0.071	3.40061e-182	Plasma cells	BLNK
9.40117e-172	2.33914	1	0.083	1.33732e-167	Plasma cells	ATP13A2
6.07822e-166	1.42245	0.984	0.077	8.64627e-162	Plasma cells	PRXL2A
1.05728e-153	1.51845	1	0.086	1.50398e-149	Plasma cells	BCL11A
5.35487e-145	1.47293	0.953	0.082	7.6173e-141	Plasma cells	DERL3
1.57299e-129	2.02148	0.984	0.108	2.23757e-125	Plasma cells	GRN
3.13241e-116	1.50762	1	0.116	4.45586e-112	Plasma cells	CSF2RB
2.80531e-112	2.24162	1	0.138	3.99055e-108	Plasma cells	PLD4
1.04467e-105	2.32145	1	0.146	1.48604e-101	Plasma cells	TCF4
1.7593e-95	1.43696	0.984	0.147	2.5026e-91	Plasma cells	OGFRL1
2.49305e-92	1.65614	1	0.143	3.54637e-88	Plasma cells	AIF1
1.75856e-91	1.56422	0.984	0.158	2.50155e-87	Plasma cells	DNASE1L1
2.71603e-91	1.45555	1	0.146	3.86355e-87	Plasma cells	F2R
8.19815e-91	2.27699	1	0.182	1.16619e-86	Plasma cells	CCDC50
9.8683e-91	1.32429	0.969	0.139	1.40377e-86	Plasma cells	ENSSSCG00000003278
1.47256e-88	1.32029	1	0.148	2.09472e-84	Plasma cells	CD4
2.94084e-85	1.43124	1	0.163	4.18335e-81	Plasma cells	CPPED1
4.38368e-84	2.78922	1	0.203	6.23578e-80	Plasma cells	IRF8
6.99153e-79	1.93097	1	0.211	9.94545e-75	Plasma cells	RRBP1
4.46857e-76	1.74245	1	0.202	6.35653e-72	Plasma cells	DUSP5
8.26519e-57	1.3563	1	0.268	1.17572e-52	Plasma cells	ENSSSCG00000014361
2.6567e-54	1.6009	1	0.346	3.77916e-50	Plasma cells	LAMP2
1.42267e-51	1.34252	1	0.229	2.02375e-47	Plasma cells	CFD
2.89936e-51	1.33119	1	0.358	4.12434e-47	Plasma cells	MPC2
5.21345e-50	3.47313	1	0.481	7.41613e-46	Plasma cells	CTSS
4.34678e-49	1.93525	0.984	0.424	6.1833e-45	Plasma cells	PRDX2
9.41974e-49	1.40659	0.984	0.35	1.33996e-44	Plasma cells	PDCD4
1.2962e-48	1.37968	1	0.36	1.84385e-44	Plasma cells	CTSH
2.70209e-46	5.23381	1	0.595	3.84373e-42	Plasma cells	CST3
7.95065e-45	1.76019	1	0.544	1.13098e-40	Plasma cells	SOD1
1.24174e-43	1.39612	1	0.568	1.76637e-39	Plasma cells	SPCS1
2.6634e-43	1.49093	1	0.596	3.78869e-39	Plasma cells	SEC61B
4.7247e-43	1.75971	1	0.843	6.72088e-39	Plasma cells	PLAC8
1.06973e-40	1.31813	1	0.804	1.5217e-36	Plasma cells	PABPC1
1.36447e-38	1.40895	1	0.646	1.94096e-34	Plasma cells	ITM2C
0	0.883509	0.857	0.007	0	Dendritic cells	FLT3
1.05025e-201	2.44641	1	0.043	1.49398e-197	Dendritic cells	MS4A2
1.28193e-103	1.16411	0.857	0.059	1.82354e-99	Dendritic cells	ENSSSCG00000005437
1.55121e-87	1.36591	0.857	0.071	2.2066e-83	Dendritic cells	CD300C
3.59394e-79	1.35265	0.929	0.089	5.11239e-75	Dendritic cells	TSPAN13
4.98441e-75	1.71278	0.738	0.062	7.09032e-71	Dendritic cells	AQP3
4.08652e-70	0.913639	0.857	0.083	5.81308e-66	Dendritic cells	APLF
1.7811e-66	1.44654	1	0.14	2.53362e-62	Dendritic cells	PLD4
1.42962e-62	0.94292	0.81	0.082	2.03363e-58	Dendritic cells	CFP
9.88299e-62	1.61119	0.976	0.146	1.40586e-57	Dendritic cells	C15orf48
2.37691e-60	1.79115	1	0.144	3.38115e-56	Dendritic cells	AIF1
1.93568e-57	1.88866	0.405	0.023	2.75351e-53	Dendritic cells	ENSSSCG00000009239
2.22515e-56	1.43341	0.857	0.11	3.16527e-52	Dendritic cells	GRN
1.61757e-54	0.97931	0.881	0.111	2.30099e-50	Dendritic cells	ECM1
2.47076e-51	0.994382	0.905	0.124	3.51466e-47	Dendritic cells	NR4A1
2.18244e-48	1.37945	0.738	0.093	3.10452e-44	Dendritic cells	ENSSSCG00000006350
2.03496e-42	0.964098	0.976	0.164	2.89473e-38	Dendritic cells	CD83
2.18124e-42	1.19435	0.929	0.176	3.10281e-38	Dendritic cells	ARL8A
3.68686e-40	1.49769	1	0.257	5.24455e-36	Dendritic cells	IFI30
4.57991e-40	1.14185	0.976	0.196	6.51492e-36	Dendritic cells	PYCARD
1.31037e-38	1.43095	0.857	0.149	1.864e-34	Dendritic cells	TCF4
7.64366e-38	1.52366	1	0.289	1.08731e-33	Dendritic cells	SLA-DMB
1.48718e-37	0.969335	0.952	0.181	2.11552e-33	Dendritic cells	CTSB
1.13482e-36	0.872725	0.571	0.072	1.61428e-32	Dendritic cells	STOM
6.31826e-33	0.952285	0.976	0.227	8.98772e-29	Dendritic cells	FOS
9.41081e-32	1.03567	1	0.23	1.33869e-27	Dendritic cells	CFD
5.4058e-30	2.38302	1	0.596	7.68975e-26	Dendritic cells	CST3
5.89321e-30	0.989202	0.905	0.2	8.38309e-26	Dendritic cells	TIMP1
4.67722e-29	1.23861	1	0.388	6.65335e-25	Dendritic cells	SLA-DMA
6.13301e-29	2.0017	1	0.447	8.72421e-25	Dendritic cells	SLA-DQB1
6.44882e-29	0.934436	0.976	0.244	9.17344e-25	Dendritic cells	CSRP1
6.81784e-29	1.90165	1	0.418	9.69838e-25	Dendritic cells	ENSSSCG00000001455
2.62883e-28	1.23283	1	0.299	3.73951e-24	Dendritic cells	TYROBP
1.23863e-26	0.893144	0.881	0.204	1.76196e-22	Dendritic cells	DUSP5
5.98588e-26	1.16593	0.976	0.362	8.51492e-22	Dendritic cells	CTSH
2.44176e-25	2.05838	1	0.531	3.4734e-21	Dendritic cells	HLA-DRA
3.72187e-25	1.14983	1	0.333	5.29437e-21	Dendritic cells	FCER1G
4.77729e-25	1.92343	1	0.566	6.79569e-21	Dendritic cells	ENSSSCG00000001456
4.87685e-25	1.14171	1	0.383	6.93732e-21	Dendritic cells	SERPINB1
1.91944e-24	1.57277	0.81	0.206	2.7304e-20	Dendritic cells	IRF8
2.17661e-24	1.34948	1	0.453	3.09622e-20	Dendritic cells	RGCC
5.6196e-23	1.05096	0.976	0.432	7.99388e-19	Dendritic cells	PLP2
5.72734e-23	1.77491	1	0.697	8.14714e-19	Dendritic cells	CD74
1.42887e-22	0.880379	0.976	0.281	2.03256e-18	Dendritic cells	NR4A2
5.64642e-22	1.00531	1	0.482	8.03203e-18	Dendritic cells	CTSS
1.24229e-21	0.968489	1	0.426	1.76716e-17	Dendritic cells	PRDX2
2.1853e-21	1.34603	1	0.773	3.10858e-17	Dendritic cells	VIM
2.17664e-19	0.933188	1	0.494	3.09628e-15	Dendritic cells	ZFP36
1.45958e-18	1.35529	0.952	0.397	2.07625e-14	Dendritic cells	LGALS1
2.0728e-17	0.950279	0.905	0.376	2.94856e-13	Dendritic cells	SSR1

[truncated: 13 more sheets: 10X_Retina, 10X_Spleen, 10X_TemporalLobe, DNBelab C4_AreaPostrema, DNBelab C4_Cerebellum, DNBelab C4_Heart, DNBelab C4_Kidney, DNBelab C4_Liver, DNBelab C4_Lung, DNBelab C4_OVoLT, DNBelab C4_Retina, DNBelab C4_Spleen, DNBelab C4_SubfomicalOrgan]
