# Supplementary material for: Endothelial cell heterogeneity and microglia regulons revealed by a pig cell landscape at single-cell level
Source: Nat Commun. 2022 Jun 24;13:3620. doi: 10.1038/s41467-022-31388-z (PMC9232580; doi:10.1038/s41467-022-31388-z)
Supplement: Supplementary file 8 — Supplementary Data 5 [file 41467_2022_31388_MOESM8_ESM.xlsx]

## Sheet: Retina
Cluster	ONTOLOGY	ID	Description	GeneRatio	BgRatio	pvalue	p.adjust	qvalue	geneID	Count
Rod photoreceptor cells	BP	GO:0009206	purine ribonucleoside triphosphate biosynthetic process	6/55	59/6478	9.03364e-06	0.00402894	0.00370238	ATP5MC3/ATP5PO/NME1/PFKM/PGAM2/PKM	6
Rod photoreceptor cells	BP	GO:0009145	purine nucleoside triphosphate biosynthetic process	6/55	60/6478	9.97227e-06	0.00402894	0.00370238	ATP5MC3/ATP5PO/NME1/PFKM/PGAM2/PKM	6
Rod photoreceptor cells	BP	GO:0009201	ribonucleoside triphosphate biosynthetic process	6/55	62/6478	1.20868e-05	0.00402894	0.00370238	ATP5MC3/ATP5PO/NME1/PFKM/PGAM2/PKM	6
Rod photoreceptor cells	BP	GO:0009142	nucleoside triphosphate biosynthetic process	6/55	67/6478	1.89932e-05	0.00474829	0.00436343	ATP5MC3/ATP5PO/NME1/PFKM/PGAM2/PKM	6
Rod photoreceptor cells	BP	GO:0009205	purine ribonucleoside triphosphate metabolic process	7/55	117/6478	5.18778e-05	0.00871701	0.00801047	ATP5MC3/ATP5PO/NDUFV2/NME1/PFKM/PGAM2/PKM	7
Rod photoreceptor cells	BP	GO:0009144	purine nucleoside triphosphate metabolic process	7/55	120/6478	6.10191e-05	0.00871701	0.00801047	ATP5MC3/ATP5PO/NDUFV2/NME1/PFKM/PGAM2/PKM	7
Rod photoreceptor cells	BP	GO:0009199	ribonucleoside triphosphate metabolic process	7/55	120/6478	6.10191e-05	0.00871701	0.00801047	ATP5MC3/ATP5PO/NDUFV2/NME1/PFKM/PGAM2/PKM	7
Rod photoreceptor cells	BP	GO:0006754	ATP biosynthetic process	5/55	52/6478	7.03448e-05	0.0087931	0.00808039	ATP5MC3/ATP5PO/PFKM/PGAM2/PKM	5
Rod photoreceptor cells	BP	GO:0009141	nucleoside triphosphate metabolic process	7/55	130/6478	0.000101508	0.0109737	0.0100843	ATP5MC3/ATP5PO/NDUFV2/NME1/PFKM/PGAM2/PKM	7
Rod photoreceptor cells	BP	GO:0009152	purine ribonucleotide biosynthetic process	6/55	92/6478	0.000115339	0.0109737	0.0100843	ATP5MC3/ATP5PO/NME1/PFKM/PGAM2/PKM	6
Rod photoreceptor cells	BP	GO:0001895	retina homeostasis	3/55	12/6478	0.000120711	0.0109737	0.0100843	CDHR1/PROM1/RHO	3
Rod photoreceptor cells	BP	GO:0009260	ribonucleotide biosynthetic process	6/55	95/6478	0.000137863	0.0114885	0.0105574	ATP5MC3/ATP5PO/NME1/PFKM/PGAM2/PKM	6
Rod photoreceptor cells	BP	GO:0046390	ribose phosphate biosynthetic process	6/55	97/6478	0.000154723	0.0119018	0.0109371	ATP5MC3/ATP5PO/NME1/PFKM/PGAM2/PKM	6
Rod photoreceptor cells	BP	GO:0006164	purine nucleotide biosynthetic process	6/55	100/6478	0.00018304	0.0119393	0.0109716	ATP5MC3/ATP5PO/NME1/PFKM/PGAM2/PKM	6
Rod photoreceptor cells	BP	GO:0009127	purine nucleoside monophosphate biosynthetic process	5/55	64/6478	0.000191029	0.0119393	0.0109716	ATP5MC3/ATP5PO/PFKM/PGAM2/PKM	5
Rod photoreceptor cells	BP	GO:0009168	purine ribonucleoside monophosphate biosynthetic process	5/55	64/6478	0.000191029	0.0119393	0.0109716	ATP5MC3/ATP5PO/PFKM/PGAM2/PKM	5
Rod photoreceptor cells	BP	GO:0046034	ATP metabolic process	6/55	104/6478	0.000227012	0.0124917	0.0114792	ATP5MC3/ATP5PO/NDUFV2/PFKM/PGAM2/PKM	6
Rod photoreceptor cells	BP	GO:0072522	purine-containing compound biosynthetic process	6/55	104/6478	0.000227012	0.0124917	0.0114792	ATP5MC3/ATP5PO/NME1/PFKM/PGAM2/PKM	6
Rod photoreceptor cells	BP	GO:0009156	ribonucleoside monophosphate biosynthetic process	5/55	67/6478	0.000237343	0.0124917	0.0114792	ATP5MC3/ATP5PO/PFKM/PGAM2/PKM	5
Rod photoreceptor cells	BP	GO:0009124	nucleoside monophosphate biosynthetic process	5/55	70/6478	0.000291755	0.0145878	0.0134054	ATP5MC3/ATP5PO/PFKM/PGAM2/PKM	5
Rod photoreceptor cells	BP	GO:0017144	drug metabolic process	9/55	270/6478	0.000391148	0.0186261	0.0171164	ATP5MC3/ATP5PO/HSP90AA1/NDUFV2/PFKM/PGAM2/PKM/PRDX3/SDHB	9
Rod photoreceptor cells	BP	GO:0046530	photoreceptor cell differentiation	3/55	18/6478	0.00043184	0.0187537	0.0172337	ARL3/CDHR1/PROM1	3
Rod photoreceptor cells	BP	GO:0009126	purine nucleoside monophosphate metabolic process	6/55	118/6478	0.000450089	0.0187537	0.0172337	ATP5MC3/ATP5PO/NDUFV2/PFKM/PGAM2/PKM	6
Rod photoreceptor cells	BP	GO:0009167	purine ribonucleoside monophosphate metabolic process	6/55	118/6478	0.000450089	0.0187537	0.0172337	ATP5MC3/ATP5PO/NDUFV2/PFKM/PGAM2/PKM	6
Rod photoreceptor cells	BP	GO:0009165	nucleotide biosynthetic process	6/55	120/6478	0.000492491	0.0190677	0.0175222	ATP5MC3/ATP5PO/NME1/PFKM/PGAM2/PKM	6
Rod photoreceptor cells	BP	GO:0009161	ribonucleoside monophosphate metabolic process	6/55	121/6478	0.000514829	0.0190677	0.0175222	ATP5MC3/ATP5PO/NDUFV2/PFKM/PGAM2/PKM	6
Rod photoreceptor cells	BP	GO:1901293	nucleoside phosphate biosynthetic process	6/55	121/6478	0.000514829	0.0190677	0.0175222	ATP5MC3/ATP5PO/NME1/PFKM/PGAM2/PKM	6
Rod photoreceptor cells	BP	GO:0009123	nucleoside monophosphate metabolic process	6/55	126/6478	0.000638651	0.022809	0.0209602	ATP5MC3/ATP5PO/NDUFV2/PFKM/PGAM2/PKM	6
Rod photoreceptor cells	BP	GO:0009150	purine ribonucleotide metabolic process	7/55	178/6478	0.000700097	0.0241413	0.0221846	ATP5MC3/ATP5PO/NDUFV2/NME1/PFKM/PGAM2/PKM	7
Rod photoreceptor cells	BP	GO:0009259	ribonucleotide metabolic process	7/55	181/6478	0.000773263	0.0257754	0.0236863	ATP5MC3/ATP5PO/NDUFV2/NME1/PFKM/PGAM2/PKM	7
Rod photoreceptor cells	BP	GO:0006163	purine nucleotide metabolic process	7/55	188/6478	0.000967708	0.0302409	0.0277898	ATP5MC3/ATP5PO/NDUFV2/NME1/PFKM/PGAM2/PKM	7
Rod photoreceptor cells	BP	GO:0019693	ribose phosphate metabolic process	7/55	188/6478	0.000967708	0.0302409	0.0277898	ATP5MC3/ATP5PO/NDUFV2/NME1/PFKM/PGAM2/PKM	7
Rod photoreceptor cells	BP	GO:0000281	mitotic cytokinesis	3/55	25/6478	0.00116705	0.0353652	0.0324988	ARL3/SON/UNC119	3
Rod photoreceptor cells	BP	GO:0072521	purine-containing compound metabolic process	7/55	200/6478	0.00138926	0.0408605	0.0375487	ATP5MC3/ATP5PO/NDUFV2/NME1/PFKM/PGAM2/PKM	7
Rod photoreceptor cells	BP	GO:0055086	nucleobase-containing small molecule metabolic process	8/55	261/6478	0.00146509	0.0418598	0.0384669	ATP5MC3/ATP5PO/NDUFV2/NME1/PFKM/PGAM2/PKM/PMM1	8
Rod photoreceptor cells	CC	GO:0097733	photoreceptor cell cilium	6/61	31/7477	1.44099e-07	1.71828e-05	1.32639e-05	ARL3/CDHR1/PDC/PROM1/RHO/SAG	6
Rod photoreceptor cells	CC	GO:0097731	9+0 non-motile cilium	6/61	32/7477	1.76234e-07	1.71828e-05	1.32639e-05	ARL3/CDHR1/PDC/PROM1/RHO/SAG	6
Rod photoreceptor cells	CC	GO:0001750	photoreceptor outer segment	5/61	20/7477	4.31747e-07	2.51984e-05	1.94514e-05	CDHR1/PDC/PROM1/RHO/SAG	5
Rod photoreceptor cells	CC	GO:0097730	non-motile cilium	6/61	38/7477	5.16891e-07	2.51984e-05	1.94514e-05	ARL3/CDHR1/PDC/PROM1/RHO/SAG	6
Rod photoreceptor cells	CC	GO:0060170	ciliary membrane	3/61	13/7477	0.000139435	0.00543798	0.00419774	CDHR1/PROM1/RHO	3
Rod photoreceptor cells	CC	GO:0097458	neuron part	11/61	381/7477	0.000217325	0.00674321	0.00520528	ABHD17B/ARL3/CDHR1/GNAI2/HSP90AA1/PDC/PMM1/PROM1/RHO/SAG/SLC17A7	11
Rod photoreceptor cells	CC	GO:0044441	ciliary part	6/61	109/7477	0.000242064	0.00674321	0.00520528	ARL3/CDHR1/PDC/PROM1/RHO/SAG	6
Rod photoreceptor cells	CC	GO:0044455	mitochondrial membrane part	6/61	118/7477	0.000372138	0.00907087	0.00700208	ATP5PO/FUNDC1/NDUFA11/NDUFB2/NDUFV2/SDHB	6
Rod photoreceptor cells	CC	GO:0098800	inner mitochondrial membrane protein complex	5/61	80/7477	0.000460254	0.00997216	0.00769781	ATP5PO/NDUFA11/NDUFB2/NDUFV2/SDHB	5
Rod photoreceptor cells	CC	GO:0005746	mitochondrial respiratory chain	4/61	56/7477	0.00107281	0.0193174	0.0149117	NDUFA11/NDUFB2/NDUFV2/SDHB	4
Rod photoreceptor cells	CC	GO:0098803	respiratory chain complex	4/61	57/7477	0.00114679	0.0193174	0.0149117	NDUFA11/NDUFB2/NDUFV2/SDHB	4
Rod photoreceptor cells	CC	GO:0005743	mitochondrial inner membrane	6/61	147/7477	0.00118876	0.0193174	0.0149117	ATP5PO/NDUFA11/NDUFB2/NDUFV2/SDHB/SLC25A5	6
Rod photoreceptor cells	CC	GO:0005929	cilium	6/61	155/7477	0.00156183	0.0227163	0.0175354	ARL3/CDHR1/PDC/PROM1/RHO/SAG	6
Rod photoreceptor cells	CC	GO:0031966	mitochondrial membrane	7/61	218/7477	0.00186189	0.0227163	0.0175354	ATP5PO/FUNDC1/NDUFA11/NDUFB2/NDUFV2/SDHB/SLC25A5	7
Rod photoreceptor cells	CC	GO:0043005	neuron projection	8/61	281/7477	0.00187733	0.0227163	0.0175354	ARL3/CDHR1/GNAI2/PDC/PROM1/RHO/SAG/SLC17A7	8
Rod photoreceptor cells	CC	GO:0070469	respiratory chain	4/61	67/7477	0.0020943	0.0227163	0.0175354	NDUFA11/NDUFB2/NDUFV2/SDHB	4
Rod photoreceptor cells	CC	GO:1990204	oxidoreductase complex	4/61	67/7477	0.0020943	0.0227163	0.0175354	NDUFA11/NDUFB2/NDUFV2/SDHB	4
Rod photoreceptor cells	CC	GO:0031253	cell projection membrane	4/61	68/7477	0.00221175	0.0227163	0.0175354	CDHR1/NME1/PROM1/RHO	4
Rod photoreceptor cells	CC	GO:0019866	organelle inner membrane	6/61	166/7477	0.00221338	0.0227163	0.0175354	ATP5PO/NDUFA11/NDUFB2/NDUFV2/SDHB/SLC25A5	6
Rod photoreceptor cells	CC	GO:0031967	organelle envelope	9/61	368/7477	0.00274768	0.0229533	0.0177184	AGPAT3/ATP5PO/FUNDC1/GPX4/NDUFA11/NDUFB2/NDUFV2/SDHB/SLC25A5	9
Rod photoreceptor cells	CC	GO:0031975	envelope	9/61	368/7477	0.00274768	0.0229533	0.0177184	AGPAT3/ATP5PO/FUNDC1/GPX4/NDUFA11/NDUFB2/NDUFV2/SDHB/SLC25A5	9
Rod photoreceptor cells	CC	GO:0044463	cell projection part	8/61	303/7477	0.00300448	0.0229533	0.0177184	ARL3/CDHR1/GNAI2/NME1/PDC/PROM1/RHO/SAG	8
Rod photoreceptor cells	CC	GO:0120038	plasma membrane bounded cell projection part	8/61	303/7477	0.00300448	0.0229533	0.0177184	ARL3/CDHR1/GNAI2/NME1/PDC/PROM1/RHO/SAG	8
Rod photoreceptor cells	CC	GO:0005740	mitochondrial envelope	7/61	240/7477	0.00320282	0.0229533	0.0177184	ATP5PO/FUNDC1/NDUFA11/NDUFB2/NDUFV2/SDHB/SLC25A5	7
Rod photoreceptor cells	CC	GO:0016607	nuclear speck	5/61	124/7477	0.00327907	0.0229533	0.0177184	MEF2C/PNN/RBM39/SON/SRSF2	5
Rod photoreceptor cells	CC	GO:0005747	mitochondrial respiratory chain complex I	3/61	37/7477	0.00329586	0.0229533	0.0177184	NDUFA11/NDUFB2/NDUFV2	3
Rod photoreceptor cells	CC	GO:0030964	NADH dehydrogenase complex	3/61	37/7477	0.00329586	0.0229533	0.0177184	NDUFA11/NDUFB2/NDUFV2	3
Rod photoreceptor cells	CC	GO:0045271	respiratory chain complex I	3/61	37/7477	0.00329586	0.0229533	0.0177184	NDUFA11/NDUFB2/NDUFV2	3
Rod photoreceptor cells	CC	GO:0001917	photoreceptor inner segment	2/61	13/7477	0.00481999	0.0324103	0.0250185	RHO/SAG	2
Rod photoreceptor cells	CC	GO:0098798	mitochondrial protein complex	5/61	138/7477	0.00517597	0.0336438	0.0259706	ATP5PO/NDUFA11/NDUFB2/NDUFV2/SDHB	5
Rod photoreceptor cells	CC	GO:0045259	proton-transporting ATP synthase complex	2/61	16/7477	0.00729971	0.0459176	0.0354451	ATP5MC3/ATP5PO	2
Retinal ganglion cells	BP	GO:0048666	neuron development	9/25	276/6478	4.55138e-07	0.000505659	0.000397168	APP/ITM2C/MAP1B/MAP2/NEFL/RTN4/SFRP2/STMN2/YWHAZ	9
Retinal ganglion cells	BP	GO:0031175	neuron projection development	8/25	242/6478	2.10606e-06	0.00116992	0.000918907	APP/ITM2C/MAP1B/MAP2/NEFL/RTN4/SFRP2/STMN2	8
Retinal ganglion cells	BP	GO:0030182	neuron differentiation	9/25	369/6478	5.18015e-06	0.00191838	0.00150679	APP/ITM2C/MAP1B/MAP2/NEFL/RTN4/SFRP2/STMN2/YWHAZ	9
Retinal ganglion cells	BP	GO:0048699	generation of neurons	9/25	416/6478	1.38106e-05	0.00262185	0.00205932	APP/ITM2C/MAP1B/MAP2/NEFL/RTN4/SFRP2/STMN2/YWHAZ	9
Retinal ganglion cells	BP	GO:0007267	cell-cell signaling	9/25	417/6478	1.40823e-05	0.00262185	0.00205932	APP/ATP6V0C/CPE/SELENOT/SFRP2/SLC6A6/SPP1/SYP/SYT1	9
Retinal ganglion cells	BP	GO:0008038	neuron recognition	3/25	13/6478	1.41594e-05	0.00262185	0.00205932	APP/RTN4/YWHAZ	3
Retinal ganglion cells	BP	GO:0010559	regulation of glycoprotein biosynthetic process	3/25	15/6478	2.24117e-05	0.00336557	0.00264347	ITM2B/ITM2C/TMEM59	3
Retinal ganglion cells	BP	GO:0022008	neurogenesis	9/25	446/6478	2.42345e-05	0.00336557	0.00264347	APP/ITM2C/MAP1B/MAP2/NEFL/RTN4/SFRP2/STMN2/YWHAZ	9
Retinal ganglion cells	BP	GO:1903018	regulation of glycoprotein metabolic process	3/25	17/6478	3.3324e-05	0.00411367	0.00323107	ITM2B/ITM2C/TMEM59	3
Retinal ganglion cells	BP	GO:0120036	plasma membrane bounded cell projection organization	8/25	377/6478	5.49958e-05	0.00611003	0.00479911	APP/ITM2C/MAP1B/MAP2/NEFL/RTN4/SFRP2/STMN2	8
Retinal ganglion cells	BP	GO:0030030	cell projection organization	8/25	384/6478	6.27254e-05	0.00633527	0.00497602	APP/ITM2C/MAP1B/MAP2/NEFL/RTN4/SFRP2/STMN2	8
Retinal ganglion cells	BP	GO:0042982	amyloid precursor protein metabolic process	3/25	23/6478	8.5472e-05	0.00791328	0.00621546	APP/ITM2B/ITM2C	3
Retinal ganglion cells	BP	GO:0045665	negative regulation of neuron differentiation	4/25	66/6478	0.000105853	0.00904637	0.00710544	APP/ITM2C/RTN4/STMN2	4
Retinal ganglion cells	BP	GO:0060560	developmental growth involved in morphogenesis	4/25	76/6478	0.000183594	0.0145695	0.0114436	APP/MAP1B/RTN4/SFRP2	4
Retinal ganglion cells	BP	GO:0023061	signal release	5/25	146/6478	0.000200457	0.0148472	0.0116617	CPE/SELENOT/SPP1/SYP/SYT1	5
Retinal ganglion cells	BP	GO:0050768	negative regulation of neurogenesis	4/25	83/6478	0.000258218	0.01793	0.0140831	APP/ITM2C/RTN4/STMN2	4
Retinal ganglion cells	BP	GO:0010977	negative regulation of neuron projection development	3/25	35/6478	0.000306362	0.0189125	0.0148548	ITM2C/RTN4/STMN2	3
Retinal ganglion cells	BP	GO:0051960	regulation of nervous system development	6/25	253/6478	0.000316537	0.0189125	0.0148548	APP/ITM2C/RTN4/SFRP2/STMN2/YWHAZ	6
Retinal ganglion cells	BP	GO:0051961	negative regulation of nervous system development	4/25	88/6478	0.000323437	0.0189125	0.0148548	APP/ITM2C/RTN4/STMN2	4
Retinal ganglion cells	BP	GO:0045664	regulation of neuron differentiation	5/25	166/6478	0.00036465	0.0202563	0.0159102	APP/ITM2C/RTN4/SFRP2/STMN2	5
Retinal ganglion cells	BP	GO:0008037	cell recognition	3/25	38/6478	0.00039187	0.0207318	0.0162837	APP/RTN4/YWHAZ	3
Retinal ganglion cells	BP	GO:0010721	negative regulation of cell development	4/25	100/6478	0.00052716	0.0254982	0.0200275	APP/ITM2C/RTN4/STMN2	4
Retinal ganglion cells	BP	GO:0031345	negative regulation of cell projection organization	3/25	42/6478	0.000527866	0.0254982	0.0200275	ITM2C/RTN4/STMN2	3
Retinal ganglion cells	BP	GO:0048169	regulation of long-term neuronal synaptic plasticity	2/25	10/6478	0.00063142	0.0292192	0.0229501	APP/SYP	2
Retinal ganglion cells	BP	GO:0010975	regulation of neuron projection development	4/25	106/6478	0.000657497	0.0292192	0.0229501	ITM2C/RTN4/SFRP2/STMN2	4
Retinal ganglion cells	BP	GO:1901021	positive regulation of calcium ion transmembrane transporter activity	2/25	11/6478	0.000769911	0.0328989	0.0258403	ATP1B1/CALM1	2
Retinal ganglion cells	BP	GO:0048168	regulation of neuronal synaptic plasticity	2/25	12/6478	0.000921709	0.0379266	0.0297893	APP/SYP	2
Retinal ganglion cells	BP	GO:0050821	protein stabilization	3/25	56/6478	0.00122998	0.047373	0.037209	ATP1B1/CLU/RTN4	3
Retinal ganglion cells	BP	GO:0050767	regulation of neurogenesis	5/25	217/6478	0.00123656	0.047373	0.037209	APP/ITM2C/RTN4/SFRP2/STMN2	5
Retinal ganglion cells	CC	GO:0099503	secretory vesicle	6/25	143/7477	5.78265e-06	0.000948355	0.000578265	APP/CLU/CPE/SCG2/SYP/SYT1	6
Retinal ganglion cells	CC	GO:0045202	synapse	7/25	282/7477	2.69863e-05	0.00221288	0.00134931	APP/MAP1B/RTN4/SLC6A6/SYP/SYT1/YWHAZ	7
Retinal ganglion cells	CC	GO:0044456	synapse part	6/25	210/7477	5.17642e-05	0.00282978	0.00172547	APP/MAP1B/RTN4/SLC6A6/SYP/SYT1	6
Retinal ganglion cells	CC	GO:0043025	neuronal cell body	4/25	71/7477	8.12309e-05	0.00333047	0.00203077	APP/MAP1B/RTN4/STMN2	4
Retinal ganglion cells	CC	GO:0098805	whole membrane	7/25	356/7477	0.000119331	0.00391404	0.00238661	APP/ATP6V0C/CPE/ITM2B/ITM2C/SYP/TMEM59	7
Retinal ganglion cells	CC	GO:0097458	neuron part	7/25	381/7477	0.000182459	0.00437872	0.00266995	APP/MAP1B/MAP2/RTN4/STMN2/SYP/SYT1	7
Retinal ganglion cells	CC	GO:0048471	perinuclear region of cytoplasm	5/25	167/7477	0.000193599	0.00437872	0.00266995	APP/CLU/ITM2C/STMN2/SYP	5
Retinal ganglion cells	CC	GO:0044297	cell body	4/25	91/7477	0.000213596	0.00437872	0.00266995	APP/MAP1B/RTN4/STMN2	4
Retinal ganglion cells	CC	GO:0150034	distal axon	3/25	41/7477	0.00032373	0.00589908	0.003597	APP/STMN2/SYP	3
Retinal ganglion cells	CC	GO:0098984	neuron to neuron synapse	3/25	52/7477	0.000655058	0.0094687	0.0057736	MAP1B/RTN4/YWHAZ	3
Retinal ganglion cells	CC	GO:0098794	postsynapse	4/25	123/7477	0.000675066	0.0094687	0.0057736	APP/MAP1B/RTN4/SLC6A6	4
Retinal ganglion cells	CC	GO:0008021	synaptic vesicle	3/25	53/7477	0.000692832	0.0094687	0.0057736	APP/SYP/SYT1	3
Retinal ganglion cells	CC	GO:0070382	exocytic vesicle	3/25	60/7477	0.000996567	0.0125721	0.0076659	APP/SYP/SYT1	3
Retinal ganglion cells	CC	GO:0033267	axon part	3/25	66/7477	0.00131513	0.0154058	0.00939379	APP/STMN2/SYP	3
Retinal ganglion cells	CC	GO:0031594	neuromuscular junction	2/25	17/7477	0.00141557	0.0154769	0.00943714	APP/SYP	2
Retinal ganglion cells	CC	GO:0048786	presynaptic active zone	2/25	19/7477	0.0017726	0.0169309	0.0103237	APP/SYP	2
Retinal ganglion cells	CC	GO:0036477	somatodendritic compartment	4/25	160/7477	0.00179872	0.0169309	0.0103237	APP/MAP1B/RTN4/STMN2	4
Retinal ganglion cells	CC	GO:0099513	polymeric cytoskeletal fiber	4/25	164/7477	0.00196945	0.0169309	0.0103237	CALM1/MAP1B/MAP2/NEFL	4
Retinal ganglion cells	CC	GO:0043005	neuron projection	5/25	281/7477	0.00206961	0.0169309	0.0103237	APP/MAP1B/MAP2/STMN2/SYP	5
Retinal ganglion cells	CC	GO:0005774	vacuolar membrane	3/25	78/7477	0.00212935	0.0169309	0.0103237	ATP6V0C/ITM2C/TMEM59	3
Retinal ganglion cells	CC	GO:0030426	growth cone	2/25	21/7477	0.00216797	0.0169309	0.0103237	APP/STMN2	2
Retinal ganglion cells	CC	GO:0030427	site of polarized growth	2/25	22/7477	0.0023799	0.0175198	0.0106828	APP/STMN2	2
Retinal ganglion cells	CC	GO:0044437	vacuolar part	3/25	82/7477	0.00245704	0.0175198	0.0106828	ATP6V0C/ITM2C/TMEM59	3
Retinal ganglion cells	CC	GO:0005794	Golgi apparatus	6/25	445/7477	0.00288344	0.0190802	0.0116342	APP/CPE/ITM2B/ITM2C/SPP1/TMEM59	6
Retinal ganglion cells	CC	GO:0005874	microtubule	3/25	87/7477	0.00290856	0.0190802	0.0116342	CALM1/MAP1B/MAP2	3
Retinal ganglion cells	CC	GO:0030141	secretory granule	3/25	90/7477	0.0032025	0.0196623	0.0119892	CLU/CPE/SCG2	3
Retinal ganglion cells	CC	GO:0044433	cytoplasmic vesicle part	4/25	188/7477	0.00323708	0.0196623	0.0119892	CPE/ITM2B/SYP/TMEM59	4
Retinal ganglion cells	CC	GO:0098588	bounding membrane of organelle	6/25	463/7477	0.00351761	0.0206031	0.0125629	ATP6V0C/CPE/ITM2B/ITM2C/SYP/TMEM59	6
Retinal ganglion cells	CC	GO:0042995	cell projection	6/25	488/7477	0.0045665	0.0256113	0.0156166	APP/MAP1B/MAP2/RTN4/STMN2/SYP	6
Retinal ganglion cells	CC	GO:0030133	transport vesicle	3/25	103/7477	0.00468499	0.0256113	0.0156166	APP/SYP/SYT1	3
Retinal ganglion cells	CC	GO:0098793	presynapse	3/25	110/7477	0.00562998	0.0297844	0.0181612	APP/SYP/SYT1	3
Retinal ganglion cells	CC	GO:0099081	supramolecular polymer	4/25	226/7477	0.00623877	0.0310048	0.0189053	CALM1/MAP1B/MAP2/NEFL	4
Retinal ganglion cells	CC	GO:0099512	supramolecular fiber	4/25	226/7477	0.00623877	0.0310048	0.0189053	CALM1/MAP1B/MAP2/NEFL	4
Retinal ganglion cells	CC	GO:0099080	supramolecular complex	4/25	228/7477	0.00643499	0.0310394	0.0189264	CALM1/MAP1B/MAP2/NEFL	4
Retinal ganglion cells	CC	GO:0030424	axon	3/25	121/7477	0.0073329	0.0343599	0.0209511	APP/STMN2/SYP	3
Retinal ganglion cells	CC	GO:0014069	postsynaptic density	2/25	43/7477	0.00891243	0.0395038	0.0240877	MAP1B/RTN4	2
Retinal ganglion cells	CC	GO:0032279	asymmetric synapse	2/25	43/7477	0.00891243	0.0395038	0.0240877	MAP1B/RTN4	2
Retinal ganglion cells	MF	GO:0031625	ubiquitin protein ligase binding	4/21	107/7169	0.000230869	0.01552	0.00929254	ATP6V0C/CLU/RTN4/YWHAZ	4
Retinal ganglion cells	MF	GO:0044389	ubiquitin-like protein ligase binding	4/21	113/7169	0.000284771	0.01552	0.00929254	ATP6V0C/CLU/RTN4/YWHAZ	4
Retinal ganglion cells	MF	GO:0001540	amyloid-beta binding	2/21	17/7169	0.00108247	0.0393299	0.0235486	ITM2B/ITM2C	2
Retinal ganglion cells	MF	GO:0019904	protein domain specific binding	4/21	185/7169	0.00182097	0.0459482	0.0275112	APP/CALM1/SYP/YWHAZ	4
Retinal ganglion cells	MF	GO:0019829	cation-transporting ATPase activity	2/21	28/7169	0.0029508	0.0459482	0.0275112	ATP1B1/ATP6V0C	2
Retinal ganglion cells	MF	GO:0022853	active ion transmembrane transporter activity	2/21	28/7169	0.0029508	0.0459482	0.0275112	ATP1B1/ATP6V0C	2
Retinal ganglion cells	MF	GO:0042625	ATPase coupled ion transmembrane transporter activity	2/21	28/7169	0.0029508	0.0459482	0.0275112	ATP1B1/ATP6V0C	2
Retinal ganglion cells	MF	GO:0044325	ion channel binding	2/21	31/7169	0.0036108	0.0491972	0.0294566	CALM1/YWHAZ	2
Bipolar cells	BP	GO:0006836	neurotransmitter transport	7/82	73/6478	3.34118e-05	0.0238972	0.0221302	ARL6IP5/CPLX3/RAB3A/SLC25A22/SV2A/SYT1/SYT11	7
Bipolar cells	BP	GO:0099003	vesicle-mediated transport in synapse	6/82	51/6478	3.90954e-05	0.0238972	0.0221302	CPLX3/KIF5C/RAB3A/SH3GL2/SV2A/SYT11	6
Bipolar cells	BP	GO:0031175	neuron projection development	12/82	242/6478	4.5588e-05	0.0238972	0.0221302	CDC42/ISL1/ITM2C/KIF5C/MAP2/PLPPR4/RAB3A/SH3GL2/SOD1/STMN1/TUBB2B/YWHAH	12
Bipolar cells	BP	GO:0048667	cell morphogenesis involved in neuron differentiation	9/82	153/6478	0.000121583	0.0238972	0.0221302	CDC42/ISL1/KIF5C/PLPPR4/RAB3A/SOD1/STMN1/TUBB2B/YWHAH	9
Bipolar cells	BP	GO:0006940	regulation of smooth muscle contraction	4/82	22/6478	0.000146669	0.0238972	0.0221302	ATP2B1/GUCY1A1/KCNMA1/SOD1	4
Bipolar cells	BP	GO:0048666	neuron development	12/82	276/6478	0.000161482	0.0238972	0.0221302	CDC42/ISL1/ITM2C/KIF5C/MAP2/PLPPR4/RAB3A/SH3GL2/SOD1/STMN1/TUBB2B/YWHAH	12
Bipolar cells	BP	GO:0007269	neurotransmitter secretion	5/82	43/6478	0.000189718	0.0238972	0.0221302	CPLX3/RAB3A/SV2A/SYT1/SYT11	5
Bipolar cells	BP	GO:0048489	synaptic vesicle transport	5/82	43/6478	0.000189718	0.0238972	0.0221302	CPLX3/KIF5C/RAB3A/SV2A/SYT11	5
Bipolar cells	BP	GO:0097480	establishment of synaptic vesicle localization	5/82	43/6478	0.000189718	0.0238972	0.0221302	CPLX3/KIF5C/RAB3A/SV2A/SYT11	5
Bipolar cells	BP	GO:0099643	signal release from synapse	5/82	43/6478	0.000189718	0.0238972	0.0221302	CPLX3/RAB3A/SV2A/SYT1/SYT11	5
Bipolar cells	BP	GO:0008088	axo-dendritic transport	4/82	24/6478	0.000208991	0.0238972	0.0221302	HSPB1/KIF5C/MGARP/SOD1	4
Bipolar cells	BP	GO:0097479	synaptic vesicle localization	5/82	44/6478	0.000211932	0.0238972	0.0221302	CPLX3/KIF5C/RAB3A/SV2A/SYT11	5
Bipolar cells	BP	GO:0048812	neuron projection morphogenesis	9/82	165/6478	0.000215952	0.0238972	0.0221302	CDC42/ISL1/KIF5C/PLPPR4/RAB3A/SH3GL2/STMN1/TUBB2B/YWHAH	9
Bipolar cells	BP	GO:0042311	vasodilation	3/82	10/6478	0.000220061	0.0238972	0.0221302	GUCY1A1/KCNMA1/SOD1	3
Bipolar cells	BP	GO:0048858	cell projection morphogenesis	9/82	168/6478	0.000247285	0.0238972	0.0221302	CDC42/ISL1/KIF5C/PLPPR4/RAB3A/SH3GL2/STMN1/TUBB2B/YWHAH	9
Bipolar cells	BP	GO:0120039	plasma membrane bounded cell projection morphogenesis	9/82	168/6478	0.000247285	0.0238972	0.0221302	CDC42/ISL1/KIF5C/PLPPR4/RAB3A/SH3GL2/STMN1/TUBB2B/YWHAH	9
Bipolar cells	BP	GO:0007268	chemical synaptic transmission	9/82	170/6478	0.000270205	0.0238972	0.0221302	CPLX3/GABRR2/GUCY1A1/RAB3A/SLC12A5/SV2A/SYT1/SYT11/TUBB2B	9
Bipolar cells	BP	GO:0098916	anterograde trans-synaptic signaling	9/82	170/6478	0.000270205	0.0238972	0.0221302	CPLX3/GABRR2/GUCY1A1/RAB3A/SLC12A5/SV2A/SYT1/SYT11/TUBB2B	9
Bipolar cells	BP	GO:0099537	trans-synaptic signaling	9/82	171/6478	0.000282312	0.0238972	0.0221302	CPLX3/GABRR2/GUCY1A1/RAB3A/SLC12A5/SV2A/SYT1/SYT11/TUBB2B	9
Bipolar cells	BP	GO:0099536	synaptic signaling	9/82	172/6478	0.000294865	0.0238972	0.0221302	CPLX3/GABRR2/GUCY1A1/RAB3A/SLC12A5/SV2A/SYT1/SYT11/TUBB2B	9
Bipolar cells	BP	GO:0032990	cell part morphogenesis	9/82	173/6478	0.000307878	0.0238972	0.0221302	CDC42/ISL1/KIF5C/PLPPR4/RAB3A/SH3GL2/STMN1/TUBB2B/YWHAH	9
Bipolar cells	BP	GO:0045932	negative regulation of muscle contraction	3/82	12/6478	0.000396123	0.0293491	0.027179	GUCY1A1/KCNMA1/SOD1	3
Bipolar cells	BP	GO:0099504	synaptic vesicle cycle	5/82	51/6478	0.000427748	0.0303143	0.0280728	CPLX3/RAB3A/SH3GL2/SV2A/SYT11	5
Bipolar cells	BP	GO:0006937	regulation of muscle contraction	5/82	52/6478	0.000468599	0.0318257	0.0294724	ATP2B1/CALM1/GUCY1A1/KCNMA1/SOD1	5
Bipolar cells	BP	GO:0030182	neuron differentiation	13/82	369/6478	0.000663114	0.0432351	0.0400382	CDC42/CEND1/ISL1/ITM2C/KIF5C/MAP2/PLPPR4/RAB3A/SH3GL2/SOD1/STMN1/TUBB2B/YWHAH	13
Bipolar cells	BP	GO:0097755	positive regulation of blood vessel diameter	3/82	15/6478	0.000797081	0.0499708	0.0462759	GUCY1A1/KCNMA1/SOD1	3
Bipolar cells	CC	GO:0097458	neuron part	22/87	381/7477	2.12654e-10	5.12497e-08	4.14116e-08	ADGRL2/CAMK2N1/CDC42/CLTB/CPEB4/CPLX3/ENO2/GABRR2/GNB3/GNG13/HSPB1/KIF5C/MAP2/MGARP/PLPPR4/RAB3A/SH3GL2/SOD1/STMN1/SV2A/SYT1/SYT11	22
Bipolar cells	CC	GO:0043005	neuron projection	16/87	281/7477	1.10412e-07	9.31699e-06	7.52847e-06	ADGRL2/CDC42/CPEB4/CPLX3/GABRR2/GNB3/GNG13/HSPB1/KIF5C/MAP2/MGARP/RAB3A/SOD1/STMN1/SV2A/SYT11	16
Bipolar cells	CC	GO:0045202	synapse	16/87	282/7477	1.15979e-07	9.31699e-06	7.52847e-06	ATP2B1/CAMK2N1/CDC42/CLTB/CPEB4/CPLX3/GABRR2/GUCY1A1/KCNMA1/PLPPR4/RAB3A/SH3GL2/SV2A/SYT1/SYT11/TUBB2B	16
Bipolar cells	CC	GO:0042995	cell projection	19/87	488/7477	2.3098e-06	0.000139165	0.000112451	ADGRL2/CDC42/CFL1/CLTB/CPEB4/CPLX3/EVL/GABRR2/GNB3/GNG13/HSPB1/KIF5C/MAP2/MGARP/RAB3A/SOD1/STMN1/SV2A/SYT11	19
Bipolar cells	CC	GO:0044456	synapse part	12/87	210/7477	4.89038e-06	0.000235716	0.000190467	CAMK2N1/CDC42/CLTB/CPEB4/CPLX3/KCNMA1/PLPPR4/RAB3A/SH3GL2/SV2A/SYT1/SYT11	12
Bipolar cells	CC	GO:0120025	plasma membrane bounded cell projection	18/87	480/7477	7.59911e-06	0.000305231	0.000246638	ADGRL2/CDC42/CFL1/CLTB/CPEB4/CPLX3/GABRR2/GNB3/GNG13/HSPB1/KIF5C/MAP2/MGARP/RAB3A/SOD1/STMN1/SV2A/SYT11	18
Bipolar cells	CC	GO:0070382	exocytic vesicle	6/87	60/7477	6.31223e-05	0.00217321	0.00175603	CLTB/CPLX3/RAB3A/SV2A/SYT1/SYT11	6
Bipolar cells	CC	GO:0030672	synaptic vesicle membrane	4/87	24/7477	0.000152125	0.00407357	0.0032916	CLTB/CPLX3/RAB3A/SV2A	4
Bipolar cells	CC	GO:0099501	exocytic vesicle membrane	4/87	24/7477	0.000152125	0.00407357	0.0032916	CLTB/CPLX3/RAB3A/SV2A	4
Bipolar cells	CC	GO:0120111	neuron projection cytoplasm	4/87	25/7477	0.000179501	0.00432597	0.00349554	HSPB1/KIF5C/MGARP/SOD1	4
Bipolar cells	CC	GO:0099503	secretory vesicle	8/87	143/7477	0.000240495	0.00526902	0.00425756	CHGB/CLTB/CPLX3/RAB3A/SCG2/SV2A/SYT1/SYT11	8
Bipolar cells	CC	GO:0098793	presynapse	7/87	110/7477	0.000273342	0.00548963	0.00443582	CLTB/CPLX3/RAB3A/SH3GL2/SV2A/SYT1/SYT11	7
Bipolar cells	CC	GO:0008021	synaptic vesicle	5/87	53/7477	0.000351375	0.00651395	0.00526351	CLTB/CPLX3/RAB3A/SV2A/SYT1	5
Bipolar cells	CC	GO:0030424	axon	7/87	121/7477	0.000489275	0.00796289	0.00643431	CPLX3/HSPB1/KIF5C/MGARP/RAB3A/SOD1/SYT11	7
Bipolar cells	CC	GO:0005874	microtubule	6/87	87/7477	0.000495616	0.00796289	0.00643431	CALM1/DYNLRB1/KIF5C/MAP2/STMN1/TUBB2B	6
Bipolar cells	CC	GO:0044463	cell projection part	11/87	303/7477	0.000722074	0.0102365	0.00827144	CDC42/CFL1/CLTB/CPEB4/CPLX3/GNB3/GNG13/HSPB1/KIF5C/MGARP/SOD1	11
Bipolar cells	CC	GO:0120038	plasma membrane bounded cell projection part	11/87	303/7477	0.000722074	0.0102365	0.00827144	CDC42/CFL1/CLTB/CPEB4/CPLX3/GNB3/GNG13/HSPB1/KIF5C/MGARP/SOD1	11
Bipolar cells	CC	GO:0033267	axon part	5/87	66/7477	0.000972125	0.0130157	0.0105171	CPLX3/HSPB1/KIF5C/MGARP/SOD1	5
Bipolar cells	CC	GO:0030133	transport vesicle	6/87	103/7477	0.00121018	0.0153502	0.0124035	CLTB/CPLX3/RAB3A/SV2A/SYT1/SYT11	6
Bipolar cells	CC	GO:0048786	presynaptic active zone	3/87	19/7477	0.00128866	0.0155284	0.0125475	CPLX3/RAB3A/SV2A	3
Bipolar cells	CC	GO:0030658	transport vesicle membrane	4/87	44/7477	0.00162812	0.0186846	0.0150978	CLTB/CPLX3/RAB3A/SV2A	4
Bipolar cells	CC	GO:1904115	axon cytoplasm	3/87	22/7477	0.00199708	0.0218771	0.0176775	HSPB1/MGARP/SOD1	3
Bipolar cells	CC	GO:0099568	cytoplasmic region	6/87	117/7477	0.00232601	0.0234841	0.018976	CDC42/CLTB/HSPB1/KIF5C/MGARP/SOD1	6
Bipolar cells	CC	GO:0036477	somatodendritic compartment	7/87	160/7477	0.00250933	0.0234841	0.018976	CDC42/CPEB4/ENO2/GNB3/GNG13/KIF5C/SOD1	7
Bipolar cells	CC	GO:0030425	dendrite	6/87	119/7477	0.00253355	0.0234841	0.018976	CDC42/CPEB4/GNB3/GNG13/KIF5C/SOD1	6
Bipolar cells	CC	GO:0097447	dendritic tree	6/87	119/7477	0.00253355	0.0234841	0.018976	CDC42/CPEB4/GNB3/GNG13/KIF5C/SOD1	6
Bipolar cells	CC	GO:0032838	plasma membrane bounded cell projection cytoplasm	4/87	51/7477	0.00281778	0.0251513	0.0203232	HSPB1/KIF5C/MGARP/SOD1	4
Bipolar cells	CC	GO:0098794	postsynapse	6/87	123/7477	0.00299014	0.0257366	0.0207961	CAMK2N1/CDC42/CLTB/CPEB4/KCNMA1/PLPPR4	6
Bipolar cells	CC	GO:0005773	vacuole	7/87	177/7477	0.00439857	0.0365536	0.0295367	ATP6V0C/ATP6V1F/CDC42/ITM2C/MAP1LC3A/RAB3A/SYT11	7
Cone photoreceptor cells	BP	GO:0010559	regulation of glycoprotein biosynthetic process	3/22	15/6478	1.50689e-05	0.00538117	0.00510975	ARFGEF1/ITM2B/ITM2C	3
Cone photoreceptor cells	BP	GO:1903018	regulation of glycoprotein metabolic process	3/22	17/6478	2.24215e-05	0.00538117	0.00510975	ARFGEF1/ITM2B/ITM2C	3
Muller glia	BP	GO:0006412	translation	15/59	266/6478	8.44151e-09	8.85933e-06	7.01718e-06	APP/RPL10/RPL34/RPL35/RPL8/RPLP0/RPS12/RPS18/RPS21/RPS23/RPS26/RPS27A/RPS28/RPS5/VIM	15
Muller glia	BP	GO:0043043	peptide biosynthetic process	15/59	272/6478	1.14408e-08	8.85933e-06	7.01718e-06	APP/RPL10/RPL34/RPL35/RPL8/RPLP0/RPS12/RPS18/RPS21/RPS23/RPS26/RPS27A/RPS28/RPS5/VIM	15
Muller glia	BP	GO:0006518	peptide metabolic process	16/59	324/6478	1.63658e-08	8.85933e-06	7.01718e-06	APP/RPL10/RPL34/RPL35/RPL8/RPLP0/RPS12/RPS18/RPS21/RPS23/RPS26/RPS27A/RPS28/RPS5/SEC11C/VIM	16
Muller glia	BP	GO:0043604	amide biosynthetic process	15/59	319/6478	9.70977e-08	3.94217e-05	3.12246e-05	APP/RPL10/RPL34/RPL35/RPL8/RPLP0/RPS12/RPS18/RPS21/RPS23/RPS26/RPS27A/RPS28/RPS5/VIM	15
Muller glia	BP	GO:0043603	cellular amide metabolic process	16/59	411/6478	4.50688e-07	0.000146383	0.000115945	APP/RPL10/RPL34/RPL35/RPL8/RPLP0/RPS12/RPS18/RPS21/RPS23/RPS26/RPS27A/RPS28/RPS5/SEC11C/VIM	16
Muller glia	BP	GO:0002181	cytoplasmic translation	6/59	48/6478	4.01711e-06	0.0010873	0.000861213	RPL8/RPLP0/RPS21/RPS23/RPS26/RPS28	6
Muller glia	BP	GO:0010975	regulation of neuron projection development	7/59	106/6478	4.36408e-05	0.0099262	0.00786221	MT3/PTN/RTN4/SFRP1/SFRP2/TUBB2B/VIM	7
Muller glia	BP	GO:0031175	neuron projection development	10/59	242/6478	5.50097e-05	0.0099262	0.00786221	ACTB/APP/MT3/PTN/RTN4/SFRP1/SFRP2/STMN1/TUBB2B/VIM	10
Muller glia	BP	GO:0097435	supramolecular fiber organization	10/59	242/6478	5.50097e-05	0.0099262	0.00786221	APOE/APP/CFL1/CLU/CST3/DSTN/PFN2/SFRP2/STMN1/VIM	10
Muller glia	BP	GO:0042255	ribosome assembly	4/59	25/6478	6.80731e-05	0.0102823	0.0081443	RPL10/RPLP0/RPS28/RPS5	4
Muller glia	BP	GO:0120035	regulation of plasma membrane bounded cell projection organization	8/59	155/6478	7.05944e-05	0.0102823	0.0081443	MT3/PFN2/PTN/RTN4/SFRP1/SFRP2/TUBB2B/VIM	8
Muller glia	BP	GO:0031344	regulation of cell projection organization	8/59	157/6478	7.73041e-05	0.0102823	0.0081443	MT3/PFN2/PTN/RTN4/SFRP1/SFRP2/TUBB2B/VIM	8
Muller glia	BP	GO:0006706	steroid catabolic process	3/59	10/6478	8.23094e-05	0.0102823	0.0081443	APOE/MT3/SPP1	3
Muller glia	BP	GO:0045664	regulation of neuron differentiation	8/59	166/6478	0.000114433	0.0132743	0.0105141	APP/MT3/PTN/RTN4/SFRP1/SFRP2/TUBB2B/VIM	8
Muller glia	BP	GO:0030073	insulin secretion	5/59	56/6478	0.000141249	0.0143368	0.0113557	CPLX3/GLUD1/MYO5A/NNAT/SFRP1	5
Muller glia	BP	GO:0050821	protein stabilization	5/59	56/6478	0.000141249	0.0143368	0.0113557	APOA1/CLU/MT3/PFN2/RTN4	5
Muller glia	BP	GO:0048666	neuron development	10/59	276/6478	0.000165058	0.0157679	0.0124892	ACTB/APP/MT3/PTN/RTN4/SFRP1/SFRP2/STMN1/TUBB2B/VIM	10
Muller glia	BP	GO:0048640	negative regulation of developmental growth	4/59	32/6478	0.000184525	0.0164441	0.0130248	MT3/RTN4/SFRP1/SFRP2	4
Muller glia	BP	GO:0014002	astrocyte development	3/59	13/6478	0.000192388	0.0164441	0.0130248	APP/MT3/VIM	3
Muller glia	BP	GO:0061564	axon development	7/59	140/6478	0.000252913	0.0205366	0.0162663	ACTB/APP/MT3/PTN/RTN4/STMN1/TUBB2B	7
Muller glia	BP	GO:0007267	cell-cell signaling	12/59	417/6478	0.000302421	0.0233872	0.0185242	APP/CPLX3/DKK3/GLUD1/MYO5A/NNAT/PFN2/PTN/SFRP1/SFRP2/SPP1/TUBB2B	12
Muller glia	BP	GO:0023061	signal release	7/59	146/6478	0.000327259	0.0236549	0.0187362	CPLX3/GLUD1/MYO5A/NNAT/PFN2/SFRP1/SPP1	7
Muller glia	BP	GO:0046879	hormone secretion	6/59	104/6478	0.000335014	0.0236549	0.0187362	CPLX3/GLUD1/MYO5A/NNAT/SFRP1/SPP1	6
Muller glia	BP	GO:0009914	hormone transport	6/59	108/6478	0.000410775	0.0272692	0.021599	CPLX3/GLUD1/MYO5A/NNAT/SFRP1/SPP1	6
Muller glia	BP	GO:0048667	cell morphogenesis involved in neuron differentiation	7/59	153/6478	0.000435232	0.0272692	0.021599	ACTB/APP/MT3/PTN/RTN4/STMN1/TUBB2B	7
Muller glia	BP	GO:1903018	regulation of glycoprotein metabolic process	3/59	17/6478	0.000445714	0.0272692	0.021599	CST3/MT3/RAMP1	3
Muller glia	BP	GO:0042254	ribosome biogenesis	6/59	110/6478	0.000453368	0.0272692	0.021599	RPL10/RPL35/RPLP0/RPS21/RPS28/RPS5	6
Muller glia	BP	GO:0120036	plasma membrane bounded cell projection organization	11/59	377/6478	0.000498739	0.0289269	0.022912	ACTB/APP/MT3/PFN2/PTN/RTN4/SFRP1/SFRP2/STMN1/TUBB2B/VIM	11
Muller glia	BP	GO:0031345	negative regulation of cell projection organization	4/59	42/6478	0.000536691	0.0300547	0.0238053	MT3/PFN2/RTN4/VIM	4
Muller glia	BP	GO:0030030	cell projection organization	11/59	384/6478	0.000582825	0.0311491	0.0246722	ACTB/APP/MT3/PFN2/PTN/RTN4/SFRP1/SFRP2/STMN1/TUBB2B/VIM	11
Muller glia	BP	GO:0060560	developmental growth involved in morphogenesis	5/59	76/6478	0.000594595	0.0311491	0.0246722	APP/MT3/RTN4/SFRP1/SFRP2	5
Muller glia	BP	GO:0034103	regulation of tissue remodeling	3/59	19/6478	0.000626967	0.0318186	0.0252024	CST3/SFRP1/SPP1	3
Muller glia	BP	GO:0030072	peptide hormone secretion	5/59	78/6478	0.000670081	0.0327345	0.0259279	CPLX3/GLUD1/MYO5A/NNAT/SFRP1	5
Muller glia	BP	GO:0048812	neuron projection morphogenesis	7/59	165/6478	0.000685329	0.0327345	0.0259279	ACTB/APP/MT3/PTN/RTN4/STMN1/TUBB2B	7
Muller glia	BP	GO:0050767	regulation of neurogenesis	8/59	217/6478	0.000708351	0.0328675	0.0260332	APP/MT3/PTN/RTN4/SFRP1/SFRP2/TUBB2B/VIM	8
Muller glia	BP	GO:0048858	cell projection morphogenesis	7/59	168/6478	0.000762928	0.0334864	0.0265234	ACTB/APP/MT3/PTN/RTN4/STMN1/TUBB2B	7
Muller glia	BP	GO:0120039	plasma membrane bounded cell projection morphogenesis	7/59	168/6478	0.000762928	0.0334864	0.0265234	ACTB/APP/MT3/PTN/RTN4/STMN1/TUBB2B	7
Muller glia	BP	GO:1902903	regulation of supramolecular fiber organization	6/59	122/6478	0.00078645	0.0336104	0.0266217	APOE/APP/CLU/DSTN/PFN2/STMN1	6
Muller glia	BP	GO:0010817	regulation of hormone levels	7/59	170/6478	0.000818426	0.0340801	0.0269937	CPLX3/CRABP1/GLUD1/MYO5A/NNAT/SFRP1/SPP1	7
Muller glia	BP	GO:0007409	axonogenesis	6/59	124/6478	0.000856707	0.0342788	0.0271511	ACTB/APP/MT3/RTN4/STMN1/TUBB2B	6
Muller glia	BP	GO:0051129	negative regulation of cellular component organization	8/59	224/6478	0.000872593	0.0342788	0.0271511	APOE/CLU/CST3/MT3/PFN2/RTN4/STMN1/VIM	8
Muller glia	BP	GO:0050768	negative regulation of neurogenesis	5/59	83/6478	0.000890175	0.0342788	0.0271511	APP/MT3/PTN/RTN4/VIM	5
Muller glia	BP	GO:0032990	cell part morphogenesis	7/59	173/6478	0.000907629	0.0342788	0.0271511	ACTB/APP/MT3/PTN/RTN4/STMN1/TUBB2B	7
Muller glia	BP	GO:0008203	cholesterol metabolic process	4/59	49/6478	0.000968882	0.0349659	0.0276953	APOA1/APOE/APP/MT3	4
Muller glia	BP	GO:1902652	secondary alcohol metabolic process	4/59	49/6478	0.000968882	0.0349659	0.0276953	APOA1/APOE/APP/MT3	4
Muller glia	BP	GO:0042063	gliogenesis	5/59	87/6478	0.00110189	0.0385821	0.0305596	APP/MT3/PTN/RTN4/VIM	5
Muller glia	BP	GO:0045600	positive regulation of fat cell differentiation	3/59	23/6478	0.0011166	0.0385821	0.0305596	ADIRF/SFRP1/SFRP2	3
Muller glia	BP	GO:0051961	negative regulation of nervous system development	5/59	88/6478	0.0011602	0.0392534	0.0310913	APP/MT3/PTN/RTN4/VIM	5
Muller glia	BP	GO:0000902	cell morphogenesis	9/59	293/6478	0.00119749	0.0396883	0.0314358	ACTB/APP/CFL1/KDR/MT3/PTN/RTN4/STMN1/TUBB2B	9
Muller glia	BP	GO:0031647	regulation of protein stability	5/59	90/6478	0.00128366	0.0415012	0.0328717	APOA1/CLU/MT3/PFN2/RTN4	5
Muller glia	BP	GO:1902904	negative regulation of supramolecular fiber organization	4/59	53/6478	0.0013033	0.0415012	0.0328717	APOE/CLU/PFN2/STMN1	4
Muller glia	BP	GO:0051270	regulation of cellular component movement	9/59	299/6478	0.00138079	0.043123	0.0341563	APP/KDR/PFN2/PTN/RTN4/SFRP1/SFRP2/STMN1/TUBB2B	9
Muller glia	BP	GO:0007417	central nervous system development	8/59	243/6478	0.00147759	0.0442192	0.0350245	APP/MT3/NNAT/PTN/RTN4/SFRP1/SFRP2/VIM	8
Muller glia	BP	GO:0035690	cellular response to drug	5/59	93/6478	0.00148676	0.0442192	0.0350245	ACTB/KDR/MT3/SFRP1/VIM	5
Muller glia	BP	GO:0016125	sterol metabolic process	4/59	55/6478	0.00149757	0.0442192	0.0350245	APOA1/APOE/APP/MT3	4
Muller glia	BP	GO:0030182	neuron differentiation	10/59	369/6478	0.00162807	0.047214	0.0373966	ACTB/APP/MT3/PTN/RTN4/SFRP1/SFRP2/STMN1/TUBB2B/VIM	10
Muller glia	BP	GO:0048878	chemical homeostasis	10/59	371/6478	0.00169546	0.0479542	0.0379829	APOA1/APOE/APP/CALM1/KDR/MT3/MYO5A/RTN4/STMN1/TF	10
Muller glia	BP	GO:0043062	extracellular structure organization	5/59	96/6478	0.00171265	0.0479542	0.0379829	APOA1/APOE/APP/CST3/SFRP2	5
Muller glia	BP	GO:0022603	regulation of anatomical structure morphogenesis	9/59	310/6478	0.00177566	0.0486422	0.0385279	CFL1/CST3/KDR/MT3/PTN/RTN4/SFRP1/SFRP2/TUBB2B	9
Muller glia	BP	GO:0042274	ribosomal small subunit biogenesis	3/59	27/6478	0.00179713	0.0486422	0.0385279	RPS21/RPS28/RPS5	3
Muller glia	CC	GO:0022626	cytosolic ribosome	11/64	64/7477	3.84991e-12	8.20032e-10	5.87618e-10	RPL10/RPL35/RPL8/RPLP0/RPS12/RPS18/RPS21/RPS23/RPS26/RPS28/RPS5	11
Muller glia	CC	GO:0005840	ribosome	13/64	136/7477	7.97229e-11	8.49048e-09	6.08411e-09	RPL10/RPL34/RPL35/RPL8/RPLP0/RPS12/RPS18/RPS21/RPS23/RPS26/RPS27A/RPS28/RPS5	13
Muller glia	CC	GO:0044445	cytosolic part	12/64	120/7477	2.72202e-10	1.93263e-08	1.38489e-08	KXD1/RPL10/RPL35/RPL8/RPLP0/RPS12/RPS18/RPS21/RPS23/RPS26/RPS28/RPS5	12
Muller glia	CC	GO:0044391	ribosomal subunit	11/64	104/7477	8.88106e-10	4.72917e-08	3.38883e-08	RPL10/RPL35/RPL8/RPLP0/RPS12/RPS18/RPS21/RPS23/RPS26/RPS28/RPS5	11
Muller glia	CC	GO:0098556	cytoplasmic side of rough endoplasmic reticulum membrane	7/64	26/7477	1.39191e-09	5.92955e-08	4.24899e-08	RPL10/RPL35/RPS18/RPS21/RPS23/RPS26/RPS28	7
Muller glia	CC	GO:0022627	cytosolic small ribosomal subunit	7/64	30/7477	4.19385e-09	1.27613e-07	9.14449e-08	RPS12/RPS18/RPS21/RPS23/RPS26/RPS28/RPS5	7
Muller glia	CC	GO:0098554	cytoplasmic side of endoplasmic reticulum membrane	7/64	30/7477	4.19385e-09	1.27613e-07	9.14449e-08	RPL10/RPL35/RPS18/RPS21/RPS23/RPS26/RPS28	7
Muller glia	CC	GO:0030867	rough endoplasmic reticulum membrane	7/64	34/7477	1.07892e-08	2.87262e-07	2.05846e-07	RPL10/RPL35/RPS18/RPS21/RPS23/RPS26/RPS28	7
Muller glia	CC	GO:0015935	small ribosomal subunit	7/64	40/7477	3.59174e-08	8.50045e-07	6.09125e-07	RPS12/RPS18/RPS21/RPS23/RPS26/RPS28/RPS5	7
Muller glia	CC	GO:0005791	rough endoplasmic reticulum	7/64	43/7477	6.08452e-08	1.296e-06	9.28689e-07	RPL10/RPL35/RPS18/RPS21/RPS23/RPS26/RPS28	7
Muller glia	CC	GO:0098562	cytoplasmic side of membrane	8/64	75/7477	1.97563e-07	3.82554e-06	2.74131e-06	GNG13/RPL10/RPL35/RPS18/RPS21/RPS23/RPS26/RPS28	8
Muller glia	CC	GO:1990904	ribonucleoprotein complex	15/64	392/7477	7.14739e-07	1.26866e-05	9.09098e-06	ACTB/RPL10/RPL34/RPL35/RPL8/RPLP0/RPS12/RPS18/RPS21/RPS23/RPS26/RPS27A/RPS28/RPS5/VIM	15
Muller glia	CC	GO:0045202	synapse	12/64	282/7477	3.72043e-06	6.09577e-05	4.36811e-05	ACTB/APP/CAMK2N1/CPLX3/MT3/MYO5A/PFN2/RPL10/RPS18/RPS21/RTN4/TUBB2B	12
Muller glia	CC	GO:0042788	polysomal ribosome	4/64	14/7477	4.583e-06	6.97271e-05	4.99651e-05	RPS21/RPS23/RPS26/RPS28	4
Muller glia	CC	GO:0005844	polysome	5/64	31/7477	5.61158e-06	7.96844e-05	5.71003e-05	RPS21/RPS23/RPS26/RPS28/VIM	5
Muller glia	CC	GO:0097458	neuron part	13/64	381/7477	1.55838e-05	0.000207459	0.000148661	ACTB/APP/CAMK2N1/CPLX3/GNG13/MT3/MYO5A/PFN2/RPLP0/RPS18/RTN4/STMN1/VIM	13
Muller glia	CC	GO:0044456	synapse part	9/64	210/7477	6.60207e-05	0.0008272	0.000592755	ACTB/APP/CAMK2N1/CPLX3/MT3/MYO5A/PFN2/RPS18/RTN4	9
Muller glia	CC	GO:0098794	postsynapse	7/64	123/7477	7.84548e-05	0.000928382	0.00066526	ACTB/APP/CAMK2N1/MYO5A/PFN2/RPS18/RTN4	7
Muller glia	CC	GO:0034364	high-density lipoprotein particle	3/64	11/7477	9.39893e-05	0.00105367	0.000755039	APOA1/APOE/CLU	3
Muller glia	CC	GO:0044432	endoplasmic reticulum part	11/64	334/7477	0.000106153	0.00113053	0.000810114	CLU/RPL10/RPL35/RPS18/RPS21/RPS23/RPS26/RPS28/RTN4/SEC11C/TMBIM6	11
Muller glia	CC	GO:0022625	cytosolic large ribosomal subunit	4/64	32/7477	0.000146661	0.00148756	0.00106596	RPL10/RPL35/RPL8/RPLP0	4
Muller glia	CC	GO:0098552	side of membrane	8/64	185/7477	0.00016339	0.00158191	0.00113357	GNG13/RPL10/RPL35/RPS18/RPS21/RPS23/RPS26/RPS28	8
Muller glia	CC	GO:0005789	endoplasmic reticulum membrane	10/64	302/7477	0.000216985	0.00200947	0.00143994	RPL10/RPL35/RPS18/RPS21/RPS23/RPS26/RPS28/RTN4/SEC11C/TMBIM6	10
Muller glia	CC	GO:0042175	nuclear outer membrane-endoplasmic reticulum membrane network	10/64	304/7477	0.000228931	0.00203177	0.00145592	RPL10/RPL35/RPS18/RPS21/RPS23/RPS26/RPS28/RTN4/SEC11C/TMBIM6	10
Muller glia	CC	GO:0098827	endoplasmic reticulum subcompartment	10/64	307/7477	0.000247889	0.00211201	0.00151342	RPL10/RPL35/RPS18/RPS21/RPS23/RPS26/RPS28/RTN4/SEC11C/TMBIM6	10
Muller glia	CC	GO:0032994	protein-lipid complex	3/64	16/7477	0.000309379	0.00235349	0.00168646	APOA1/APOE/CLU	3
Muller glia	CC	GO:0034358	plasma lipoprotein particle	3/64	16/7477	0.000309379	0.00235349	0.00168646	APOA1/APOE/CLU	3
Muller glia	CC	GO:1990777	lipoprotein particle	3/64	16/7477	0.000309379	0.00235349	0.00168646	APOA1/APOE/CLU	3
Muller glia	CC	GO:0098685	Schaffer collateral - CA1 synapse	3/64	20/7477	0.000614595	0.0045141	0.00323471	ACTB/PFN2/TUBB2B	3
Muller glia	CC	GO:0005874	microtubule	5/64	87/7477	0.00084459	0.00599659	0.00429704	CALM1/MYO5A/STMN1/TPT1/TUBB2B	5
Muller glia	CC	GO:0099503	secretory vesicle	6/64	143/7477	0.00132726	0.00911957	0.0065349	APP/CLU/CPLX3/MT3/MYO5A/SCG2	6
Muller glia	CC	GO:0015934	large ribosomal subunit	4/64	65/7477	0.00223588	0.0148826	0.0106646	RPL10/RPL35/RPL8/RPLP0	4
Muller glia	CC	GO:0098793	presynapse	5/64	110/7477	0.00240658	0.0155334	0.0111309	ACTB/APP/CPLX3/MT3/PFN2	5
Muller glia	CC	GO:0043005	neuron projection	8/64	281/7477	0.00256068	0.0160419	0.0114953	ACTB/APP/CPLX3/GNG13/MYO5A/RPLP0/STMN1/VIM	8
Muller glia	CC	GO:0099513	polymeric cytoskeletal fiber	6/64	164/7477	0.00266354	0.0162095	0.0116154	CALM1/MYO5A/STMN1/TPT1/TUBB2B/VIM	6
Muller glia	CC	GO:0150034	distal axon	3/64	41/7477	0.00505731	0.0299224	0.0214418	ACTB/APP/CPLX3	3
Muller glia	CC	GO:0014069	postsynaptic density	3/64	43/7477	0.00578423	0.0324221	0.023233	CAMK2N1/RPS18/RTN4	3
Muller glia	CC	GO:0032279	asymmetric synapse	3/64	43/7477	0.00578423	0.0324221	0.023233	CAMK2N1/RPS18/RTN4	3
Muller glia	CC	GO:0042995	cell projection	10/64	488/7477	0.00798228	0.0431013	0.0308855	ACTB/APP/CFL1/CPLX3/GNG13/MYO5A/RPLP0/RTN4/STMN1/VIM	10
Muller glia	CC	GO:0031984	organelle subcompartment	10/64	489/7477	0.00809413	0.0431013	0.0308855	RPL10/RPL35/RPS18/RPS21/RPS23/RPS26/RPS28/RTN4/SEC11C/TMBIM6	10
Muller glia	CC	GO:0099572	postsynaptic specialization	3/64	50/7477	0.00880527	0.0457444	0.0327796	CAMK2N1/RPS18/RTN4	3
Muller glia	CC	GO:0098984	neuron to neuron synapse	3/64	52/7477	0.00980906	0.0497459	0.0356469	CAMK2N1/RPS18/RTN4	3
Muller glia	MF	GO:0003735	structural constituent of ribosome	13/63	112/7169	8.8698e-12	1.32765e-09	1.10485e-09	RPL10/RPL34/RPL35/RPL8/RPLP0/RPS12/RPS18/RPS21/RPS23/RPS26/RPS27A/RPS28/RPS5	13
Muller glia	MF	GO:0005198	structural molecule activity	17/63	242/7169	1.39021e-11	1.32765e-09	1.10485e-09	ACTB/CRYAB/RPL10/RPL34/RPL35/RPL8/RPLP0/RPS12/RPS18/RPS21/RPS23/RPS26/RPS27A/RPS28/RPS5/TUBB2B/VIM	17
Muller glia	MF	GO:0030234	enzyme regulator activity	12/63	339/7169	3.09841e-05	0.00197266	0.00164162	APOA1/APOE/APP/CALM1/CAMK2N1/CCNI/CST3/MT3/PCP2/PTN/SFRP2/TF	12
Muller glia	MF	GO:1901681	sulfur compound binding	5/63	65/7169	0.000245686	0.0117315	0.00976277	APOE/APP/DBI/PTN/SFRP1	5
Muller glia	MF	GO:0008201	heparin binding	4/63	46/7169	0.000670317	0.0256061	0.021309	APOE/APP/PTN/SFRP1	4
Muller glia	MF	GO:0005200	structural constituent of cytoskeleton	3/63	25/7169	0.00129601	0.034847	0.0289992	ACTB/TUBB2B/VIM	3
Muller glia	MF	GO:0019843	rRNA binding	3/63	25/7169	0.00129601	0.034847	0.0289992	RPLP0/RPS18/RPS5	3
Muller glia	MF	GO:0004857	enzyme inhibitor activity	6/63	142/7169	0.00145956	0.034847	0.0289992	APP/CAMK2N1/CST3/MT3/PTN/TF	6
Muller glia	MF	GO:0005539	glycosaminoglycan binding	4/63	64/7169	0.00231963	0.0492277	0.0409665	APOE/APP/PTN/SFRP1	4
Microglia	BP	GO:0006518	peptide metabolic process	20/72	324/6478	1.55733e-10	2.42788e-07	2.03273e-07	EIF1/GPX1/HSPA8/RPL10/RPL11/RPL26/RPL34/RPS12/RPS15/RPS16/RPS20/RPS21/RPS23/RPS26/RPS28/RPS4X/RPS5/ZFP36/ZFP36L1/ZFP36L2	20
Microglia	BP	GO:0006412	translation	18/72	266/6478	3.50291e-10	2.6237e-07	2.19668e-07	EIF1/RPL10/RPL11/RPL26/RPL34/RPS12/RPS15/RPS16/RPS20/RPS21/RPS23/RPS26/RPS28/RPS4X/RPS5/ZFP36/ZFP36L1/ZFP36L2	18
Microglia	BP	GO:0043043	peptide biosynthetic process	18/72	272/6478	5.04882e-10	2.6237e-07	2.19668e-07	EIF1/RPL10/RPL11/RPL26/RPL34/RPS12/RPS15/RPS16/RPS20/RPS21/RPS23/RPS26/RPS28/RPS4X/RPS5/ZFP36/ZFP36L1/ZFP36L2	18
Microglia	BP	GO:0043603	cellular amide metabolic process	21/72	411/6478	1.62652e-09	6.33937e-07	5.3076e-07	EIF1/GPX1/HSPA8/PSAP/RPL10/RPL11/RPL26/RPL34/RPS12/RPS15/RPS16/RPS20/RPS21/RPS23/RPS26/RPS28/RPS4X/RPS5/ZFP36/ZFP36L1/ZFP36L2	21
Microglia	BP	GO:0043604	amide biosynthetic process	18/72	319/6478	6.58749e-09	2.05398e-06	1.71968e-06	EIF1/RPL10/RPL11/RPL26/RPL34/RPS12/RPS15/RPS16/RPS20/RPS21/RPS23/RPS26/RPS28/RPS4X/RPS5/ZFP36/ZFP36L1/ZFP36L2	18
Microglia	BP	GO:0002573	myeloid leukocyte differentiation	8/72	80/6478	2.39748e-06	0.000622946	0.000521558	C1QC/CALCR/CEBPB/FCER1G/FOS/ID2/TYROBP/ZFP36L1	8
Microglia	BP	GO:0030099	myeloid cell differentiation	10/72	143/6478	3.34071e-06	0.000744023	0.000622929	C1QC/CALCR/CEBPB/FCER1G/FOS/ID2/IRF8/TYROBP/ZFP36/ZFP36L1	10
Microglia	BP	GO:0006897	endocytosis	11/72	181/6478	4.09939e-06	0.000798869	0.000668848	ACTB/ACTG1/AIF1/BIN1/CD63/CDC42/FCER1G/IRF8/PLD4/RAMP2/TYROBP	11
Microglia	BP	GO:0098657	import into cell	12/72	224/6478	5.33344e-06	0.00092387	0.000773504	ACTB/ACTG1/AIF1/BIN1/CD63/CDC42/FCER1G/FOLR1/IRF8/PLD4/RAMP2/TYROBP	12
Microglia	BP	GO:0042255	ribosome assembly	5/72	25/6478	6.58708e-06	0.000952958	0.000797859	RPL10/RPL11/RPS15/RPS28/RPS5	5
Microglia	BP	GO:0002761	regulation of myeloid leukocyte differentiation	6/72	43/6478	6.72389e-06	0.000952958	0.000797859	C1QC/CEBPB/FOS/ID2/TYROBP/ZFP36L1	6
Microglia	BP	GO:0042035	regulation of cytokine biosynthetic process	6/72	44/6478	7.71764e-06	0.00100265	0.000839463	CEBPB/CX3CR1/EGR1/RNF128/TYROBP/ZFP36	6
Microglia	BP	GO:0042274	ribosomal small subunit biogenesis	5/72	27/6478	9.83744e-06	0.00115186	0.000964391	RPS15/RPS16/RPS21/RPS28/RPS5	5
Microglia	BP	GO:0030097	hemopoiesis	13/72	281/6478	1.03439e-05	0.00115186	0.000964391	C1QC/CALCR/CEBPB/EGR1/FCER1G/FOS/ID2/IRF8/PLD4/TYROBP/ZFP36/ZFP36L1/ZFP36L2	13
Microglia	BP	GO:0042089	cytokine biosynthetic process	6/72	49/6478	1.46333e-05	0.00152089	0.00127336	CEBPB/CX3CR1/EGR1/RNF128/TYROBP/ZFP36	6
Microglia	BP	GO:0042107	cytokine metabolic process	6/72	50/6478	1.64838e-05	0.00160614	0.00134473	CEBPB/CX3CR1/EGR1/RNF128/TYROBP/ZFP36	6
Microglia	BP	GO:0045637	regulation of myeloid cell differentiation	7/72	76/6478	1.85021e-05	0.00169675	0.0014206	C1QC/CEBPB/FOS/ID2/TYROBP/ZFP36/ZFP36L1	7
Microglia	BP	GO:0048534	hematopoietic or lymphoid organ development	13/72	299/6478	2.01579e-05	0.0017459	0.00146175	C1QC/CALCR/CEBPB/EGR1/FCER1G/FOS/ID2/IRF8/PLD4/TYROBP/ZFP36/ZFP36L1/ZFP36L2	13
Microglia	BP	GO:0042254	ribosome biogenesis	8/72	110/6478	2.59874e-05	0.00213234	0.00178529	RPL10/RPL11/RPL26/RPS15/RPS16/RPS21/RPS28/RPS5	8
Microglia	BP	GO:0002520	immune system development	13/72	315/6478	3.49881e-05	0.00265405	0.00222209	C1QC/CALCR/CEBPB/EGR1/FCER1G/FOS/ID2/IRF8/PLD4/TYROBP/ZFP36/ZFP36L1/ZFP36L2	13
Microglia	BP	GO:0030316	osteoclast differentiation	5/72	35/6478	3.69178e-05	0.00265405	0.00222209	CALCR/CEBPB/FCER1G/FOS/TYROBP	5
Microglia	BP	GO:0002521	leukocyte differentiation	10/72	188/6478	3.74529e-05	0.00265405	0.00222209	C1QC/CALCR/CEBPB/EGR1/FCER1G/FOS/ID2/TYROBP/ZFP36L1/ZFP36L2	10
Microglia	BP	GO:1902105	regulation of leukocyte differentiation	7/72	89/6478	5.19975e-05	0.00352453	0.00295089	C1QC/CEBPB/FOS/ID2/TYROBP/ZFP36L1/ZFP36L2	7
Microglia	BP	GO:1903706	regulation of hemopoiesis	8/72	122/6478	5.49238e-05	0.00356776	0.00298709	C1QC/CEBPB/FOS/ID2/TYROBP/ZFP36/ZFP36L1/ZFP36L2	8
Microglia	BP	GO:0002763	positive regulation of myeloid leukocyte differentiation	4/72	23/6478	0.000105896	0.00634969	0.00531624	FOS/ID2/TYROBP/ZFP36L1	4
Microglia	BP	GO:0045600	positive regulation of fat cell differentiation	4/72	23/6478	0.000105896	0.00634969	0.00531624	CEBPB/ID2/ZFP36/ZFP36L1	4
Microglia	BP	GO:0071345	cellular response to cytokine stimulus	11/72	259/6478	0.000116697	0.00673818	0.0056415	ACTG1/AIF1/CDC42/EGR1/FCER1G/IRF8/LAPTM5/RPS16/ZFP36/ZFP36L1/ZFP36L2	11
Microglia	BP	GO:0006909	phagocytosis	6/72	71/6478	0.000123625	0.00688324	0.00576295	AIF1/CDC42/FCER1G/IRF8/PLD4/TYROBP	6
Microglia	BP	GO:0006911	phagocytosis, engulfment	3/72	10/6478	0.000149412	0.00803216	0.00672488	AIF1/CDC42/FCER1G	3
Microglia	BP	GO:0002181	cytoplasmic translation	5/72	48/6478	0.000174076	0.00904616	0.00757384	RPL26/RPS21/RPS23/RPS26/RPS28	5
Microglia	BP	GO:0045598	regulation of fat cell differentiation	5/72	49/6478	0.000192195	0.00966554	0.00809241	CEBPB/ID2/ZFP36/ZFP36L1/ZFP36L2	5
Microglia	BP	GO:0043488	regulation of mRNA stability	4/72	28/6478	0.000234791	0.0114387	0.009577	CALCR/ZFP36/ZFP36L1/ZFP36L2	4
Microglia	BP	GO:0006417	regulation of translation	7/72	115/6478	0.000262931	0.0117331	0.0098235	EIF1/RPL10/RPL26/RPS4X/ZFP36/ZFP36L1/ZFP36L2	7
Microglia	BP	GO:0045577	regulation of B cell differentiation	3/72	12/6478	0.000269574	0.0117331	0.0098235	ID2/ZFP36L1/ZFP36L2	3
Microglia	BP	GO:0043487	regulation of RNA stability	4/72	29/6478	0.000270082	0.0117331	0.0098235	CALCR/ZFP36/ZFP36L1/ZFP36L2	4
Microglia	BP	GO:0034097	response to cytokine	11/72	285/6478	0.000270938	0.0117331	0.0098235	ACTG1/AIF1/CDC42/EGR1/FCER1G/IRF8/LAPTM5/RPS16/ZFP36/ZFP36L1/ZFP36L2	11
Microglia	BP	GO:0097435	supramolecular fiber organization	10/72	242/6478	0.00030647	0.0129132	0.0108115	ACTG1/AIF1/APOE/ARPC3/CDC42/CFL1/CST3/MEF2A/TMSB10/TMSB4X	10
Microglia	BP	GO:0010608	posttranscriptional regulation of gene expression	8/72	157/6478	0.000319643	0.0131138	0.0109794	CALCR/EIF1/RPL10/RPL26/RPS4X/ZFP36/ZFP36L1/ZFP36L2	8
Microglia	BP	GO:0099024	plasma membrane invagination	3/72	13/6478	0.000347656	0.0138973	0.0116354	AIF1/CDC42/FCER1G	3
Microglia	BP	GO:0001817	regulation of cytokine production	10/72	247/6478	0.00036111	0.0140743	0.0117836	AIF1/CD74/CEBPB/CX3CR1/EGR1/FCER1G/IRF8/RNF128/TYROBP/ZFP36	10
Microglia	BP	GO:0071346	cellular response to interferon-gamma	4/72	32/6478	0.000398755	0.0151624	0.0126947	ACTG1/AIF1/CDC42/IRF8	4
Microglia	BP	GO:0061014	positive regulation of mRNA catabolic process	3/72	14/6478	0.000438949	0.0162934	0.0136415	ZFP36/ZFP36L1/ZFP36L2	3
Microglia	BP	GO:0010324	membrane invagination	3/72	15/6478	0.000544322	0.0197348	0.0165229	AIF1/CDC42/FCER1G	3
Microglia	BP	GO:0061013	regulation of mRNA catabolic process	4/72	36/6478	0.000631659	0.0223808	0.0187382	CALCR/ZFP36/ZFP36L1/ZFP36L2	4
Microglia	BP	GO:0034248	regulation of cellular amide metabolic process	7/72	134/6478	0.000666322	0.0230843	0.0193272	EIF1/RPL10/RPL26/RPS4X/ZFP36/ZFP36L1/ZFP36L2	7
Microglia	BP	GO:0001816	cytokine production	10/72	271/6478	0.000750137	0.0242705	0.0203203	AIF1/CD74/CEBPB/CX3CR1/EGR1/FCER1G/IRF8/RNF128/TYROBP/ZFP36	10
Microglia	BP	GO:0002683	negative regulation of immune system process	7/72	137/6478	0.000760443	0.0242705	0.0203203	C1QC/CEBPB/FCER1G/ID2/TYROBP/ZFP36/ZFP36L1	7
Microglia	BP	GO:0022613	ribonucleoprotein complex biogenesis	8/72	179/6478	0.00076841	0.0242705	0.0203203	RPL10/RPL11/RPL26/RPS15/RPS16/RPS21/RPS28/RPS5	8
Microglia	BP	GO:0034341	response to interferon-gamma	4/72	38/6478	0.0007784	0.0242705	0.0203203	ACTG1/AIF1/CDC42/IRF8	4
Microglia	BP	GO:0050864	regulation of B cell activation	4/72	38/6478	0.0007784	0.0242705	0.0203203	ID2/TYROBP/ZFP36L1/ZFP36L2	4
Microglia	BP	GO:0030036	actin cytoskeleton organization	9/72	227/6478	0.000845095	0.0258334	0.0216288	ACTG1/AIF1/ARPC3/CDC42/CFL1/MEF2A/TMSB10/TMSB4X/TYROBP	9
Microglia	BP	GO:0000288	nuclear-transcribed mRNA catabolic process, deadenylation-dependent decay	3/72	18/6478	0.000953097	0.0280354	0.0234725	ZFP36/ZFP36L1/ZFP36L2	3
Microglia	BP	GO:0043618	regulation of transcription from RNA polymerase II promoter in response to stress	3/72	18/6478	0.000953097	0.0280354	0.0234725	CEBPB/DNAJB1/EGR1	3
Microglia	BP	GO:0030490	maturation of SSU-rRNA	3/72	19/6478	0.00112281	0.032356	0.0270898	RPS16/RPS21/RPS28	3
Microglia	BP	GO:0045639	positive regulation of myeloid cell differentiation	4/72	42/6478	0.00114149	0.032356	0.0270898	FOS/ID2/TYROBP/ZFP36L1	4
Microglia	BP	GO:1903707	negative regulation of hemopoiesis	4/72	43/6478	0.00124808	0.0347458	0.0290907	C1QC/ID2/ZFP36/ZFP36L1	4
Microglia	BP	GO:1901796	regulation of signal transduction by p53 class mediator	3/72	21/6478	0.00151675	0.0414845	0.0347327	RPL11/RPL26/UBB	3
Microglia	BP	GO:0030029	actin filament-based process	9/72	249/6478	0.0016218	0.043057	0.0360492	ACTG1/AIF1/ARPC3/CDC42/CFL1/MEF2A/TMSB10/TMSB4X/TYROBP	9
Microglia	BP	GO:0045597	positive regulation of cell differentiation	10/72	300/6478	0.00162948	0.043057	0.0360492	CDC42/CEBPB/CX3CR1/FOS/ID2/NAP1L1/RAMP2/TYROBP/ZFP36/ZFP36L1	10
Microglia	BP	GO:0008154	actin polymerization or depolymerization	5/72	78/6478	0.00165833	0.043089	0.036076	AIF1/ARPC3/CFL1/TMSB10/TMSB4X	5
Microglia	BP	GO:0043620	regulation of DNA-templated transcription in response to stress	3/72	22/6478	0.00174231	0.0433531	0.0362972	CEBPB/DNAJB1/EGR1	3
Microglia	BP	GO:0045670	regulation of osteoclast differentiation	3/72	22/6478	0.00174231	0.0433531	0.0362972	CEBPB/FOS/TYROBP	3
Microglia	BP	GO:0002694	regulation of leukocyte activation	7/72	158/6478	0.00175192	0.0433531	0.0362972	AIF1/CEBPB/FCER1G/ID2/TYROBP/ZFP36L1/ZFP36L2	7
Microglia	BP	GO:0002682	regulation of immune system process	12/72	418/6478	0.00197892	0.0482052	0.0403595	AIF1/C1QA/C1QB/C1QC/CEBPB/FCER1G/FOS/ID2/TYROBP/ZFP36/ZFP36L1/ZFP36L2	12
Microglia	BP	GO:1902107	positive regulation of leukocyte differentiation	4/72	49/6478	0.00203802	0.0488812	0.0409254	FOS/ID2/TYROBP/ZFP36L1	4
Microglia	CC	GO:0022626	cytosolic ribosome	13/75	64/7477	3.08615e-14	5.49335e-12	3.93079e-12	RPL10/RPL11/RPL26/RPS12/RPS15/RPS16/RPS20/RPS21/RPS23/RPS26/RPS28/RPS4X/RPS5	13
Microglia	CC	GO:0022627	cytosolic small ribosomal subunit	10/75	30/7477	1.4202e-13	1.26397e-11	9.0444e-12	RPS12/RPS15/RPS16/RPS20/RPS21/RPS23/RPS26/RPS28/RPS4X/RPS5	10
Microglia	CC	GO:0098556	cytoplasmic side of rough endoplasmic reticulum membrane	9/75	26/7477	1.71038e-12	1.01483e-10	7.26161e-11	RPL10/RPL11/RPS15/RPS16/RPS20/RPS21/RPS23/RPS26/RPS28	9
Microglia	CC	GO:0015935	small ribosomal subunit	10/75	40/7477	3.70038e-12	1.64667e-10	1.17828e-10	RPS12/RPS15/RPS16/RPS20/RPS21/RPS23/RPS26/RPS28/RPS4X/RPS5	10
Microglia	CC	GO:0098554	cytoplasmic side of endoplasmic reticulum membrane	9/75	30/7477	7.58535e-12	2.54659e-10	1.82222e-10	RPL10/RPL11/RPS15/RPS16/RPS20/RPS21/RPS23/RPS26/RPS28	9
Microglia	CC	GO:0044445	cytosolic part	14/75	120/7477	8.584e-12	2.54659e-10	1.82222e-10	HSPA8/RPL10/RPL11/RPL26/RPS12/RPS15/RPS16/RPS20/RPS21/RPS23/RPS26/RPS28/RPS4X/RPS5	14
Microglia	CC	GO:0044391	ribosomal subunit	13/75	104/7477	2.10453e-11	5.35151e-10	3.82929e-10	RPL10/RPL11/RPL26/RPS12/RPS15/RPS16/RPS20/RPS21/RPS23/RPS26/RPS28/RPS4X/RPS5	13
Microglia	CC	GO:0030867	rough endoplasmic reticulum membrane	9/75	34/7477	2.69335e-11	5.99271e-10	4.2881e-10	RPL10/RPL11/RPS15/RPS16/RPS20/RPS21/RPS23/RPS26/RPS28	9
Microglia	CC	GO:0005840	ribosome	14/75	136/7477	4.81567e-11	9.52433e-10	6.81516e-10	RPL10/RPL11/RPL26/RPL34/RPS12/RPS15/RPS16/RPS20/RPS21/RPS23/RPS26/RPS28/RPS4X/RPS5	14
Microglia	CC	GO:0005791	rough endoplasmic reticulum	9/75	43/7477	2.69468e-10	4.79653e-09	3.43217e-09	RPL10/RPL11/RPS15/RPS16/RPS20/RPS21/RPS23/RPS26/RPS28	9
Microglia	CC	GO:0098562	cytoplasmic side of membrane	10/75	75/7477	2.73821e-09	4.43092e-08	3.17056e-08	RGS1/RPL10/RPL11/RPS15/RPS16/RPS20/RPS21/RPS23/RPS26/RPS28	10
Microglia	CC	GO:0098552	side of membrane	13/75	185/7477	2.83038e-08	4.1984e-07	3.00418e-07	CX3CR1/FCER1G/FOLR1/RGS1/RPL10/RPL11/RPS15/RPS16/RPS20/RPS21/RPS23/RPS26/RPS28	13
Microglia	CC	GO:1990904	ribonucleoprotein complex	18/75	392/7477	3.67727e-08	5.03504e-07	3.60283e-07	ACTB/EIF1/RPL10/RPL11/RPL26/RPL34/RPS12/RPS15/RPS16/RPS20/RPS21/RPS23/RPS26/RPS28/RPS4X/RPS5/ZFP36/ZFP36L1	18
Microglia	CC	GO:0042788	polysomal ribosome	4/75	14/7477	8.66398e-06	0.000110156	7.88227e-05	RPS21/RPS23/RPS26/RPS28	4
Microglia	CC	GO:0005844	polysome	5/75	31/7477	1.23027e-05	0.000145992	0.000104465	RPS21/RPS23/RPS26/RPS28/RPS4X	5
Microglia	CC	GO:0030027	lamellipodium	4/75	42/7477	0.000783293	0.00834592	0.00597195	AIF1/ARPC3/CDC42/CFL1	4
Microglia	CC	GO:0005789	endoplasmic reticulum membrane	10/75	302/7477	0.000802061	0.00834592	0.00597195	RPL10/RPL11/RPS15/RPS16/RPS20/RPS21/RPS23/RPS26/RPS28/TMBIM6	10
Microglia	CC	GO:0042175	nuclear outer membrane-endoplasmic reticulum membrane network	10/75	304/7477	0.00084397	0.00834592	0.00597195	RPL10/RPL11/RPS15/RPS16/RPS20/RPS21/RPS23/RPS26/RPS28/TMBIM6	10
Microglia	CC	GO:0098827	endoplasmic reticulum subcompartment	10/75	307/7477	0.000910213	0.00852726	0.0061017	RPL10/RPL11/RPS15/RPS16/RPS20/RPS21/RPS23/RPS26/RPS28/TMBIM6	10
Microglia	CC	GO:0043679	axon terminus	3/75	20/7477	0.000977556	0.00870024	0.00622549	ACTB/ACTG1/HSPA8	3
Microglia	CC	GO:0044306	neuron projection terminus	3/75	24/7477	0.00168632	0.0139376	0.00997309	ACTB/ACTG1/HSPA8	3
Microglia	CC	GO:0044432	endoplasmic reticulum part	10/75	334/7477	0.00172262	0.0139376	0.00997309	RPL10/RPL11/RPS15/RPS16/RPS20/RPS21/RPS23/RPS26/RPS28/TMBIM6	10
Microglia	CC	GO:0005773	vacuole	7/75	177/7477	0.00189323	0.0142414	0.0101905	CD63/CDC42/CTSD/HSPA8/LAPTM5/NPC2/PSAP	7
Microglia	CC	GO:0045202	synapse	9/75	282/7477	0.00192019	0.0142414	0.0101905	ACTB/ACTG1/C1QB/C1QC/CDC42/HSPA8/RPL10/RPS21/RPS4X	9
Microglia	CC	GO:0098588	bounding membrane of organelle	12/75	463/7477	0.00201976	0.0143807	0.0102902	CD63/ITM2B/PLD4/RPL10/RPL11/RPS15/RPS16/RPS20/RPS21/RPS23/RPS26/RPS28	12
Microglia	CC	GO:0000323	lytic vacuole	6/75	135/7477	0.00224965	0.014831	0.0106124	CD63/CTSD/HSPA8/LAPTM5/NPC2/PSAP	6
Microglia	CC	GO:0005764	lysosome	6/75	135/7477	0.00224965	0.014831	0.0106124	CD63/CTSD/HSPA8/LAPTM5/NPC2/PSAP	6
Microglia	CC	GO:0031984	organelle subcompartment	12/75	489/7477	0.00318095	0.0202218	0.0144697	ITM2B/PLD4/RPL10/RPL11/RPS15/RPS16/RPS20/RPS21/RPS23/RPS26/RPS28/TMBIM6	12
Microglia	CC	GO:0022625	cytosolic large ribosomal subunit	3/75	32/7477	0.00390176	0.0239487	0.0171366	RPL10/RPL11/RPL26	3
Microglia	CC	GO:0033267	axon part	4/75	66/7477	0.00420832	0.024468	0.0175081	ACTB/ACTG1/HSPA8/HSPB1	4
Microglia	CC	GO:0005581	collagen trimer	3/75	33/7477	0.00426128	0.024468	0.0175081	C1QA/C1QB/C1QC	3
Microglia	CC	GO:0031256	leading edge membrane	3/75	34/7477	0.00464029	0.0258116	0.0184696	AIF1/CDC42/CFL1	3
Microglia	CC	GO:0005770	late endosome	4/75	70/7477	0.00519519	0.0280225	0.0200516	CD63/PSAP/RNF128/TPT1	4
Microglia	CC	GO:0045335	phagocytic vesicle	3/75	37/7477	0.00589721	0.0308736	0.0220917	ACTG1/CDC42/PLD4	3
Microglia	CC	GO:0030424	axon	5/75	121/7477	0.00715559	0.0356465	0.025507	ACTB/ACTG1/CALCR/HSPA8/HSPB1	5
Microglia	CC	GO:0005771	multivesicular body	2/75	13/7477	0.00720941	0.0356465	0.025507	CD63/TPT1	2
Microglia	CC	GO:0098794	postsynapse	5/75	123/7477	0.00765853	0.0368299	0.0263537	ACTB/C1QB/C1QC/CDC42/HSPA8	5
Microglia	CC	GO:0150034	distal axon	3/75	41/7477	0.00786256	0.0368299	0.0263537	ACTB/ACTG1/HSPA8	3
Microglia	MF	GO:0003735	structural constituent of ribosome	14/65	112/7169	7.07914e-13	1.21761e-10	9.46369e-11	RPL10/RPL11/RPL26/RPL34/RPS12/RPS15/RPS16/RPS20/RPS21/RPS23/RPS26/RPS28/RPS4X/RPS5	14
Microglia	MF	GO:0005198	structural molecule activity	17/65	242/7169	2.41323e-11	2.07538e-09	1.61306e-09	ACTB/ACTG1/ARPC3/RPL10/RPL11/RPL26/RPL34/RPS12/RPS15/RPS16/RPS20/RPS21/RPS23/RPS26/RPS28/RPS4X/RPS5	17
Microglia	MF	GO:0033218	amide binding	7/65	111/7169	5.86106e-05	0.00336034	0.00261177	APOE/CALCR/CST3/FOLR1/ITM2B/PSAP/RAMP2	7
Microglia	MF	GO:0004602	glutathione peroxidase activity	3/65	12/7169	0.000147656	0.00634919	0.00493481	ALOX5AP/GPX1/LTC4S	3
Microglia	MF	GO:0044183	protein binding involved in protein folding	3/65	15/7169	0.000299492	0.0095477	0.0074208	DNAJB1/HSPA8/HSPB1	3
Microglia	MF	GO:0003729	mRNA binding	6/65	104/7169	0.000333059	0.0095477	0.0074208	RPL26/RPS26/RPS5/ZFP36/ZFP36L1/ZFP36L2	6
Microglia	MF	GO:0001540	amyloid-beta binding	3/65	17/7169	0.000441826	0.0108563	0.00843787	APOE/CST3/ITM2B	3
Microglia	MF	GO:0003723	RNA binding	12/65	484/7169	0.00117156	0.020339	0.0158082	EIF1/RPL11/RPL26/RPS15/RPS16/RPS20/RPS26/RPS4X/RPS5/ZFP36/ZFP36L1/ZFP36L2	12
Microglia	MF	GO:0042277	peptide binding	5/65	92/7169	0.00140494	0.020339	0.0158082	APOE/CALCR/CST3/ITM2B/RAMP2	5
Microglia	MF	GO:0004601	peroxidase activity	3/65	25/7169	0.001419	0.020339	0.0158082	ALOX5AP/GPX1/LTC4S	3
Microglia	MF	GO:0005200	structural constituent of cytoskeleton	3/65	25/7169	0.001419	0.020339	0.0158082	ACTB/ACTG1/ARPC3	3
Microglia	MF	GO:0019843	rRNA binding	3/65	25/7169	0.001419	0.020339	0.0158082	RPL11/RPS4X/RPS5	3
Microglia	MF	GO:0016684	oxidoreductase activity, acting on peroxide as acceptor	3/65	28/7169	0.00198236	0.0262281	0.0203854	ALOX5AP/GPX1/LTC4S	3
Microglia	MF	GO:0003779	actin binding	6/65	149/7169	0.0021938	0.0269524	0.0209483	AIF1/ARPC3/CFL1/TMSB10/TMSB4X/YWHAH	6
Microglia	MF	GO:0003785	actin monomer binding	2/65	10/7169	0.00347596	0.0332147	0.0258156	TMSB10/TMSB4X	2
Microglia	MF	GO:0017127	cholesterol transporter activity	2/65	10/7169	0.00347596	0.0332147	0.0258156	APOE/NPC2	2
Microglia	MF	GO:0120015	intermembrane sterol transfer activity	2/65	10/7169	0.00347596	0.0332147	0.0258156	APOE/NPC2	2
Microglia	MF	GO:0120020	intermembrane cholesterol transfer activity	2/65	10/7169	0.00347596	0.0332147	0.0258156	APOE/NPC2	2
Microglia	MF	GO:0016765	transferase activity, transferring alkyl or aryl (other than methyl) groups	3/65	36/7169	0.00410332	0.0363232	0.0282316	ALOX5AP/LTC4S/MAT2A	3
Microglia	MF	GO:0015248	sterol transporter activity	2/65	11/7169	0.00422362	0.0363232	0.0282316	APOE/NPC2	2
Microglia	MF	GO:0003730	mRNA 3'-UTR binding	3/65	39/7169	0.00515171	0.042195	0.0327954	ZFP36/ZFP36L1/ZFP36L2	3
Microglia	MF	GO:0016209	antioxidant activity	3/65	40/7169	0.00553372	0.0432636	0.033626	ALOX5AP/GPX1/LTC4S	3
Microglia	MF	GO:0120013	intermembrane lipid transfer activity	2/65	13/7169	0.00592029	0.0442735	0.0344108	APOE/NPC2	2
T cells	BP	GO:0006412	translation	42/90	266/6478	3.50174e-35	5.09503e-32	4.60018e-32	EEF1B2/EIF1/EIF3H/EIF3K/RACK1/RPL10/RPL11/RPL22/RPL23/RPL26/RPL27/RPL32/RPL34/RPL35/RPL36AL/RPL5/RPL6/RPL8/RPL9/RPLP0/RPLP2/RPS11/RPS12/RPS13/RPS15/RPS16/RPS18/RPS20/RPS21/RPS23/RPS26/RPS27A/RPS28/RPS3/RPS3A/RPS4X/RPS5/RPS6/RPS7/RPSA/ZFP36L1/ZFP36L2	42
T cells	BP	GO:0043043	peptide biosynthetic process	42/90	272/6478	9.24819e-35	6.72806e-32	6.0746e-32	EEF1B2/EIF1/EIF3H/EIF3K/RACK1/RPL10/RPL11/RPL22/RPL23/RPL26/RPL27/RPL32/RPL34/RPL35/RPL36AL/RPL5/RPL6/RPL8/RPL9/RPLP0/RPLP2/RPS11/RPS12/RPS13/RPS15/RPS16/RPS18/RPS20/RPS21/RPS23/RPS26/RPS27A/RPS28/RPS3/RPS3A/RPS4X/RPS5/RPS6/RPS7/RPSA/ZFP36L1/ZFP36L2	42
T cells	BP	GO:0006518	peptide metabolic process	43/90	324/6478	8.7153e-33	4.22692e-30	3.81638e-30	EEF1B2/EIF1/EIF3H/EIF3K/GPX1/RACK1/RPL10/RPL11/RPL22/RPL23/RPL26/RPL27/RPL32/RPL34/RPL35/RPL36AL/RPL5/RPL6/RPL8/RPL9/RPLP0/RPLP2/RPS11/RPS12/RPS13/RPS15/RPS16/RPS18/RPS20/RPS21/RPS23/RPS26/RPS27A/RPS28/RPS3/RPS3A/RPS4X/RPS5/RPS6/RPS7/RPSA/ZFP36L1/ZFP36L2	43
T cells	BP	GO:0043604	amide biosynthetic process	42/90	319/6478	8.7548e-32	3.18456e-29	2.87526e-29	EEF1B2/EIF1/EIF3H/EIF3K/RACK1/RPL10/RPL11/RPL22/RPL23/RPL26/RPL27/RPL32/RPL34/RPL35/RPL36AL/RPL5/RPL6/RPL8/RPL9/RPLP0/RPLP2/RPS11/RPS12/RPS13/RPS15/RPS16/RPS18/RPS20/RPS21/RPS23/RPS26/RPS27A/RPS28/RPS3/RPS3A/RPS4X/RPS5/RPS6/RPS7/RPSA/ZFP36L1/ZFP36L2	42
T cells	BP	GO:0043603	cellular amide metabolic process	43/90	411/6478	2.37641e-28	6.91536e-26	6.24371e-26	EEF1B2/EIF1/EIF3H/EIF3K/GPX1/RACK1/RPL10/RPL11/RPL22/RPL23/RPL26/RPL27/RPL32/RPL34/RPL35/RPL36AL/RPL5/RPL6/RPL8/RPL9/RPLP0/RPLP2/RPS11/RPS12/RPS13/RPS15/RPS16/RPS18/RPS20/RPS21/RPS23/RPS26/RPS27A/RPS28/RPS3/RPS3A/RPS4X/RPS5/RPS6/RPS7/RPSA/ZFP36L1/ZFP36L2	43
T cells	BP	GO:0042254	ribosome biogenesis	17/90	110/6478	7.71413e-14	1.87068e-11	1.68899e-11	NOP10/RPL10/RPL11/RPL26/RPL27/RPL35/RPL6/RPL7/RPLP0/RPS15/RPS16/RPS21/RPS28/RPS5/RPS6/RPS7/RPSA	17
T cells	BP	GO:0002181	cytoplasmic translation	12/90	48/6478	1.12926e-12	2.34726e-10	2.11928e-10	EIF3H/EIF3K/RPL26/RPL6/RPL8/RPL9/RPLP0/RPS21/RPS23/RPS26/RPS28/RPSA	12
T cells	BP	GO:0022613	ribonucleoprotein complex biogenesis	19/90	179/6478	2.44923e-12	4.45454e-10	4.02189e-10	EIF3H/EIF3K/NOP10/RPL10/RPL11/RPL26/RPL27/RPL35/RPL6/RPL7/RPLP0/RPS15/RPS16/RPS21/RPS28/RPS5/RPS6/RPS7/RPSA	19
T cells	BP	GO:0042255	ribosome assembly	8/90	25/6478	9.02969e-10	1.4598e-07	1.31802e-07	RPL10/RPL11/RPL6/RPLP0/RPS15/RPS28/RPS5/RPSA	8
T cells	BP	GO:0042274	ribosomal small subunit biogenesis	8/90	27/6478	1.81194e-09	2.63638e-07	2.38032e-07	RPS15/RPS16/RPS21/RPS28/RPS5/RPS6/RPS7/RPSA	8
T cells	BP	GO:0007015	actin filament organization	13/90	141/6478	5.53224e-08	7.31764e-06	6.60692e-06	ARPC2/ARPC3/ARPC4/CDC42/CFL1/LCP1/PFN1/RAC2/RDX/RHOA/S100A10/TMSB10/TMSB4X	13
T cells	BP	GO:0042273	ribosomal large subunit biogenesis	7/90	32/6478	2.00343e-07	2.42916e-05	2.19323e-05	RPL10/RPL11/RPL26/RPL35/RPL6/RPL7/RPLP0	7
T cells	BP	GO:0030029	actin filament-based process	16/90	249/6478	2.35588e-07	2.63677e-05	2.38067e-05	ACTG1/ARHGDIB/ARPC2/ARPC3/ARPC4/CDC42/CFL1/LCP1/MYL6/PFN1/RAC2/RDX/RHOA/S100A10/TMSB10/TMSB4X	16
T cells	BP	GO:0030036	actin cytoskeleton organization	15/90	227/6478	4.1081e-07	4.23582e-05	3.82442e-05	ACTG1/ARHGDIB/ARPC2/ARPC3/ARPC4/CDC42/CFL1/LCP1/PFN1/RAC2/RDX/RHOA/S100A10/TMSB10/TMSB4X	15
T cells	BP	GO:0032956	regulation of actin cytoskeleton organization	11/90	115/6478	4.36682e-07	4.23582e-05	3.82442e-05	ARHGDIB/ARPC2/ARPC3/ARPC4/CDC42/PFN1/RDX/RHOA/S100A10/TMSB10/TMSB4X	11
T cells	BP	GO:0006364	rRNA processing	9/90	72/6478	5.3443e-07	4.85997e-05	4.38795e-05	RPL26/RPL27/RPL35/RPL7/RPS16/RPS21/RPS28/RPS6/RPS7	9
T cells	BP	GO:0022618	ribonucleoprotein complex assembly	10/90	96/6478	6.83968e-07	5.85396e-05	5.2854e-05	EIF3H/EIF3K/RPL10/RPL11/RPL6/RPLP0/RPS15/RPS28/RPS5/RPSA	10
T cells	BP	GO:0032970	regulation of actin filament-based process	11/90	125/6478	1.01614e-06	7.62642e-05	6.88571e-05	ARHGDIB/ARPC2/ARPC3/ARPC4/CDC42/PFN1/RDX/RHOA/S100A10/TMSB10/TMSB4X	11
T cells	BP	GO:0008154	actin polymerization or depolymerization	9/90	78/6478	1.06972e-06	7.62642e-05	6.88571e-05	ARPC2/ARPC3/ARPC4/CFL1/PFN1/RDX/RHOA/TMSB10/TMSB4X	9
T cells	BP	GO:0016072	rRNA metabolic process	9/90	78/6478	1.06972e-06	7.62642e-05	6.88571e-05	RPL26/RPL27/RPL35/RPL7/RPS16/RPS21/RPS28/RPS6/RPS7	9
T cells	BP	GO:0071826	ribonucleoprotein complex subunit organization	10/90	101/6478	1.10072e-06	7.62642e-05	6.88571e-05	EIF3H/EIF3K/RPL10/RPL11/RPL6/RPLP0/RPS15/RPS28/RPS5/RPSA	10
T cells	BP	GO:0030833	regulation of actin filament polymerization	8/90	63/6478	2.10254e-06	0.000139054	0.000125549	ARPC2/ARPC3/ARPC4/PFN1/RDX/RHOA/TMSB10/TMSB4X	8
T cells	BP	GO:0006417	regulation of translation	10/90	115/6478	3.64318e-06	0.000223961	0.000202209	EIF1/EIF3K/RACK1/RPL10/RPL22/RPL26/RPS3/RPS4X/ZFP36L1/ZFP36L2	10
T cells	BP	GO:0030041	actin filament polymerization	8/90	68/6478	3.79217e-06	0.000223961	0.000202209	ARPC2/ARPC3/ARPC4/PFN1/RDX/RHOA/TMSB10/TMSB4X	8
T cells	BP	GO:0110053	regulation of actin filament organization	9/90	91/6478	3.96697e-06	0.000223961	0.000202209	ARPC2/ARPC3/ARPC4/PFN1/RDX/RHOA/S100A10/TMSB10/TMSB4X	9
T cells	BP	GO:0034622	cellular protein-containing complex assembly	18/90	384/6478	4.00205e-06	0.000223961	0.000202209	ARPC2/ARPC3/ARPC4/EIF3H/EIF3K/PFN1/RDX/RHOA/RPL10/RPL11/RPL6/RPLP0/RPS15/RPS28/RPS5/RPSA/TMSB10/TMSB4X	18
T cells	BP	GO:0008064	regulation of actin polymerization or depolymerization	8/90	70/6478	4.73457e-06	0.000246028	0.000222133	ARPC2/ARPC3/ARPC4/PFN1/RDX/RHOA/TMSB10/TMSB4X	8
T cells	BP	GO:0030832	regulation of actin filament length	8/90	70/6478	4.73457e-06	0.000246028	0.000222133	ARPC2/ARPC3/ARPC4/PFN1/RDX/RHOA/TMSB10/TMSB4X	8
T cells	BP	GO:0097435	supramolecular fiber organization	14/90	242/6478	5.0721e-06	0.000254479	0.000229763	ACTG1/ARPC2/ARPC3/ARPC4/CDC42/CFL1/LCP1/PFN1/RAC2/RDX/RHOA/S100A10/TMSB10/TMSB4X	14
T cells	BP	GO:0033077	T cell differentiation in thymus	5/90	21/6478	7.903e-06	0.000383296	0.000346068	CD3E/CD3G/RPS6/ZFP36L1/ZFP36L2	5
T cells	BP	GO:0034248	regulation of cellular amide metabolic process	10/90	134/6478	1.43638e-05	0.000674174	0.000608696	EIF1/EIF3K/RACK1/RPL10/RPL22/RPL26/RPS3/RPS4X/ZFP36L1/ZFP36L2	10
T cells	BP	GO:0032271	regulation of protein polymerization	8/90	82/6478	1.5605e-05	0.00070954	0.000640627	ARPC2/ARPC3/ARPC4/PFN1/RDX/RHOA/TMSB10/TMSB4X	8
T cells	BP	GO:0000027	ribosomal large subunit assembly	4/90	13/6478	2.26398e-05	0.000998211	0.00090126	RPL10/RPL11/RPL6/RPLP0	4
T cells	BP	GO:0051493	regulation of cytoskeleton organization	11/90	173/6478	2.39181e-05	0.00102356	0.000924143	ARHGDIB/ARPC2/ARPC3/ARPC4/CDC42/PFN1/RDX/RHOA/S100A10/TMSB10/TMSB4X	11
T cells	BP	GO:1902903	regulation of supramolecular fiber organization	9/90	122/6478	4.34259e-05	0.00180528	0.00162994	ARPC2/ARPC3/ARPC4/PFN1/RDX/RHOA/S100A10/TMSB10/TMSB4X	9
T cells	BP	GO:0010608	posttranscriptional regulation of gene expression	10/90	157/6478	5.67697e-05	0.00229444	0.00207159	EIF1/EIF3K/RACK1/RPL10/RPL22/RPL26/RPS3/RPS4X/ZFP36L1/ZFP36L2	10
T cells	BP	GO:0051258	protein polymerization	8/90	101/6478	7.13705e-05	0.0028066	0.00253401	ARPC2/ARPC3/ARPC4/PFN1/RDX/RHOA/TMSB10/TMSB4X	8
T cells	BP	GO:0030217	T cell differentiation	7/90	80/6478	0.000110156	0.00421781	0.00380816	CD3E/CD3G/RHOA/RPL22/RPS6/ZFP36L1/ZFP36L2	7
T cells	BP	GO:0034470	ncRNA processing	9/90	140/6478	0.000127117	0.00474245	0.00428184	RPL26/RPL27/RPL35/RPL7/RPS16/RPS21/RPS28/RPS6/RPS7	9
T cells	BP	GO:0030098	lymphocyte differentiation	8/90	127/6478	0.000352822	0.0128149	0.0115703	CD3E/CD3G/ID2/RHOA/RPL22/RPS6/ZFP36L1/ZFP36L2	8
T cells	BP	GO:1902905	positive regulation of supramolecular fiber organization	6/90	69/6478	0.000361107	0.0128149	0.0115703	ARPC2/ARPC3/ARPC4/PFN1/RHOA/S100A10	6
T cells	BP	GO:0051495	positive regulation of cytoskeleton organization	6/90	72/6478	0.000455223	0.0151487	0.0136774	ARPC2/ARPC3/ARPC4/PFN1/RHOA/S100A10	6
T cells	BP	GO:0043254	regulation of protein complex assembly	9/90	166/6478	0.000457227	0.0151487	0.0136774	ARPC2/ARPC3/ARPC4/PFN1/RACK1/RDX/RHOA/TMSB10/TMSB4X	9
T cells	BP	GO:0032535	regulation of cellular component size	8/90	132/6478	0.000458105	0.0151487	0.0136774	ARPC2/ARPC3/ARPC4/PFN1/RDX/RHOA/TMSB10/TMSB4X	8
T cells	BP	GO:0045577	regulation of B cell differentiation	3/90	12/6478	0.000521095	0.0168487	0.0152123	ID2/ZFP36L1/ZFP36L2	3
T cells	BP	GO:0042110	T cell activation	9/90	171/6478	0.000568008	0.0179663	0.0162214	CCL5/CD3E/CD3G/RAC2/RHOA/RPL22/RPS6/ZFP36L1/ZFP36L2	9
T cells	BP	GO:0044089	positive regulation of cellular component biogenesis	9/90	173/6478	0.000618088	0.0191344	0.017276	ARPC2/ARPC3/ARPC4/CDC42/PFN1/RAC2/RACK1/RHOA/S100A10	9
T cells	BP	GO:0010810	regulation of cell-substrate adhesion	5/90	52/6478	0.000719166	0.0217997	0.0196824	ARPC2/CDC42/RAC2/RHOA/S100A10	5
T cells	BP	GO:0007010	cytoskeleton organization	15/90	430/6478	0.000760401	0.0225792	0.0203863	ACTG1/ARHGDIB/ARPC2/ARPC3/ARPC4/CDC42/CFL1/LCP1/PFN1/RAC2/RDX/RHOA/S100A10/TMSB10/TMSB4X	15
T cells	BP	GO:1900026	positive regulation of substrate adhesion-dependent cell spreading	3/90	14/6478	0.000844979	0.0245889	0.0222007	ARPC2/CDC42/S100A10	3
T cells	BP	GO:0034660	ncRNA metabolic process	9/90	185/6478	0.00100038	0.0285401	0.0257682	RPL26/RPL27/RPL35/RPL7/RPS16/RPS21/RPS28/RPS6/RPS7	9
T cells	BP	GO:0002521	leukocyte differentiation	9/90	188/6478	0.00112115	0.0313707	0.0283238	CD3E/CD3G/FOS/ID2/RHOA/RPL22/RPS6/ZFP36L1/ZFP36L2	9
T cells	BP	GO:0044087	regulation of cellular component biogenesis	12/90	312/6478	0.00117158	0.0321633	0.0290394	ARPC2/ARPC3/ARPC4/CDC42/PFN1/RAC2/RACK1/RDX/RHOA/S100A10/TMSB10/TMSB4X	12
T cells	BP	GO:0046649	lymphocyte activation	10/90	230/6478	0.00123897	0.0333835	0.0301411	CCL5/CD3E/CD3G/ID2/RAC2/RHOA/RPL22/RPS6/ZFP36L1/ZFP36L2	10
T cells	BP	GO:0030838	positive regulation of actin filament polymerization	4/90	36/6478	0.00146121	0.0384222	0.0346905	ARPC2/ARPC3/ARPC4/RHOA	4
T cells	BP	GO:0034314	Arp2/3 complex-mediated actin nucleation	3/90	17/6478	0.00153161	0.0384222	0.0346905	ARPC2/ARPC3/ARPC4	3
T cells	BP	GO:0045058	T cell selection	3/90	17/6478	0.00153161	0.0384222	0.0346905	CD3E/CD3G/RHOA	3
T cells	BP	GO:1900024	regulation of substrate adhesion-dependent cell spreading	3/90	17/6478	0.00153161	0.0384222	0.0346905	ARPC2/CDC42/S100A10	3
T cells	CC	GO:0022626	cytosolic ribosome	34/100	64/7477	4.53633e-49	7.57567e-47	5.01384e-47	RACK1/RPL10/RPL11/RPL22/RPL23/RPL26/RPL27/RPL30/RPL32/RPL35/RPL36AL/RPL6/RPL7/RPL8/RPL9/RPLP0/RPS11/RPS12/RPS13/RPS15/RPS16/RPS18/RPS20/RPS21/RPS23/RPS26/RPS28/RPS3/RPS3A/RPS4X/RPS5/RPS6/RPS7/RPSA	34
T cells	CC	GO:0005840	ribosome	39/100	136/7477	1.45416e-43	1.21423e-41	8.03616e-42	EIF3H/RACK1/RPL10/RPL11/RPL22/RPL23/RPL26/RPL27/RPL30/RPL32/RPL34/RPL35/RPL36AL/RPL5/RPL6/RPL7/RPL8/RPL9/RPLP0/RPLP2/RPS11/RPS12/RPS13/RPS15/RPS16/RPS18/RPS20/RPS21/RPS23/RPS26/RPS27A/RPS28/RPS3/RPS3A/RPS4X/RPS5/RPS6/RPS7/RPSA	39
T cells	CC	GO:0044391	ribosomal subunit	34/100	104/7477	5.75601e-40	3.20418e-38	2.12063e-38	RACK1/RPL10/RPL11/RPL22/RPL23/RPL26/RPL27/RPL30/RPL32/RPL35/RPL36AL/RPL6/RPL7/RPL8/RPL9/RPLP0/RPS11/RPS12/RPS13/RPS15/RPS16/RPS18/RPS20/RPS21/RPS23/RPS26/RPS28/RPS3/RPS3A/RPS4X/RPS5/RPS6/RPS7/RPSA	34
T cells	CC	GO:0044445	cytosolic part	35/100	120/7477	3.57045e-39	1.49066e-37	9.86572e-38	KXD1/RACK1/RPL10/RPL11/RPL22/RPL23/RPL26/RPL27/RPL30/RPL32/RPL35/RPL36AL/RPL6/RPL7/RPL8/RPL9/RPLP0/RPS11/RPS12/RPS13/RPS15/RPS16/RPS18/RPS20/RPS21/RPS23/RPS26/RPS28/RPS3/RPS3A/RPS4X/RPS5/RPS6/RPS7/RPSA	35
T cells	CC	GO:1990904	ribonucleoprotein complex	45/100	392/7477	9.23362e-32	3.08403e-30	2.04112e-30	ACTB/EIF1/EIF3H/EIF3K/NOP10/PABPC1/RACK1/RPL10/RPL11/RPL22/RPL23/RPL26/RPL27/RPL30/RPL32/RPL34/RPL35/RPL36AL/RPL5/RPL6/RPL7/RPL8/RPL9/RPLP0/RPLP2/RPS11/RPS12/RPS13/RPS15/RPS16/RPS18/RPS20/RPS21/RPS23/RPS26/RPS27A/RPS28/RPS3/RPS3A/RPS4X/RPS5/RPS6/RPS7/RPSA/ZFP36L1	45
T cells	CC	GO:0098556	cytoplasmic side of rough endoplasmic reticulum membrane	19/100	26/7477	2.52619e-31	7.03123e-30	4.65351e-30	RPL10/RPL11/RPL22/RPL23/RPL27/RPL32/RPL35/RPL36AL/RPL6/RPS15/RPS16/RPS18/RPS20/RPS21/RPS23/RPS26/RPS28/RPS3/RPSA	19
T cells	CC	GO:0022627	cytosolic small ribosomal subunit	19/100	30/7477	2.01256e-29	4.20122e-28	2.78051e-28	RACK1/RPS11/RPS12/RPS13/RPS15/RPS16/RPS18/RPS20/RPS21/RPS23/RPS26/RPS28/RPS3/RPS3A/RPS4X/RPS5/RPS6/RPS7/RPSA	19
T cells	CC	GO:0098554	cytoplasmic side of endoplasmic reticulum membrane	19/100	30/7477	2.01256e-29	4.20122e-28	2.78051e-28	RPL10/RPL11/RPL22/RPL23/RPL27/RPL32/RPL35/RPL36AL/RPL6/RPS15/RPS16/RPS18/RPS20/RPS21/RPS23/RPS26/RPS28/RPS3/RPSA	19
T cells	CC	GO:0030867	rough endoplasmic reticulum membrane	19/100	34/7477	6.55949e-28	1.21715e-26	8.05551e-27	RPL10/RPL11/RPL22/RPL23/RPL27/RPL32/RPL35/RPL36AL/RPL6/RPS15/RPS16/RPS18/RPS20/RPS21/RPS23/RPS26/RPS28/RPS3/RPSA	19
T cells	CC	GO:0015935	small ribosomal subunit	19/100	40/7477	4.35946e-26	7.28029e-25	4.81835e-25	RACK1/RPS11/RPS12/RPS13/RPS15/RPS16/RPS18/RPS20/RPS21/RPS23/RPS26/RPS28/RPS3/RPS3A/RPS4X/RPS5/RPS6/RPS7/RPSA	19
T cells	CC	GO:0005791	rough endoplasmic reticulum	19/100	43/7477	2.5765e-25	3.91159e-24	2.58882e-24	RPL10/RPL11/RPL22/RPL23/RPL27/RPL32/RPL35/RPL36AL/RPL6/RPS15/RPS16/RPS18/RPS20/RPS21/RPS23/RPS26/RPS28/RPS3/RPSA	19
T cells	CC	GO:0098562	cytoplasmic side of membrane	21/100	75/7477	5.83677e-23	8.12283e-22	5.37597e-22	RHOA/RPL10/RPL11/RPL22/RPL23/RPL27/RPL32/RPL35/RPL36AL/RPL6/RPS15/RPS16/RPS18/RPS20/RPS21/RPS23/RPS26/RPS28/RPS3/RPSA/S100A6	21
T cells	CC	GO:0022625	cytosolic large ribosomal subunit	15/100	32/7477	1.24072e-20	1.59385e-19	1.05487e-19	RPL10/RPL11/RPL22/RPL23/RPL26/RPL27/RPL30/RPL32/RPL35/RPL36AL/RPL6/RPL7/RPL8/RPL9/RPLP0	15
T cells	CC	GO:0098552	side of membrane	23/100	185/7477	1.36034e-16	1.6227e-15	1.07396e-15	CD3E/CD3G/RHOA/RPL10/RPL11/RPL22/RPL23/RPL27/RPL32/RPL35/RPL36AL/RPL6/RPS15/RPS16/RPS18/RPS20/RPS21/RPS23/RPS26/RPS28/RPS3/RPSA/S100A6	23
T cells	CC	GO:0015934	large ribosomal subunit	15/100	65/7477	3.18809e-15	3.54941e-14	2.34912e-14	RPL10/RPL11/RPL22/RPL23/RPL26/RPL27/RPL30/RPL32/RPL35/RPL36AL/RPL6/RPL7/RPL8/RPL9/RPLP0	15
T cells	CC	GO:0005789	endoplasmic reticulum membrane	20/100	302/7477	2.04314e-09	2.13253e-08	1.41138e-08	RPL10/RPL11/RPL22/RPL23/RPL27/RPL32/RPL35/RPL36AL/RPL6/RPS15/RPS16/RPS18/RPS20/RPS21/RPS23/RPS26/RPS28/RPS3/RPSA/TMEM258	20
T cells	CC	GO:0042175	nuclear outer membrane-endoplasmic reticulum membrane network	20/100	304/7477	2.2926e-09	2.25214e-08	1.49054e-08	RPL10/RPL11/RPL22/RPL23/RPL27/RPL32/RPL35/RPL36AL/RPL6/RPS15/RPS16/RPS18/RPS20/RPS21/RPS23/RPS26/RPS28/RPS3/RPSA/TMEM258	20
T cells	CC	GO:0098827	endoplasmic reticulum subcompartment	20/100	307/7477	2.72032e-09	2.52385e-08	1.67037e-08	RPL10/RPL11/RPL22/RPL23/RPL27/RPL32/RPL35/RPL36AL/RPL6/RPS15/RPS16/RPS18/RPS20/RPS21/RPS23/RPS26/RPS28/RPS3/RPSA/TMEM258	20
T cells	CC	GO:0005844	polysome	8/100	31/7477	4.72181e-09	4.15022e-08	2.74676e-08	EIF3H/RPL6/RPS21/RPS23/RPS26/RPS28/RPS4X/RPS6	8
T cells	CC	GO:0044432	endoplasmic reticulum part	20/100	334/7477	1.16218e-08	9.7042e-08	6.42257e-08	RPL10/RPL11/RPL22/RPL23/RPL27/RPL32/RPL35/RPL36AL/RPL6/RPS15/RPS16/RPS18/RPS20/RPS21/RPS23/RPS26/RPS28/RPS3/RPSA/TMEM258	20
T cells	CC	GO:0042788	polysomal ribosome	6/100	14/7477	1.35529e-08	1.07778e-07	7.13311e-08	EIF3H/RPL6/RPS21/RPS23/RPS26/RPS28	6
T cells	CC	GO:0030027	lamellipodium	7/100	42/7477	1.13914e-06	8.64712e-06	5.72296e-06	ARPC2/ARPC3/CDC42/CFL1/NME2/RAC2/RHOA	7
T cells	CC	GO:0031984	organelle subcompartment	20/100	489/7477	5.47638e-06	3.97633e-05	2.63167e-05	RPL10/RPL11/RPL22/RPL23/RPL27/RPL32/RPL35/RPL36AL/RPL6/RPS15/RPS16/RPS18/RPS20/RPS21/RPS23/RPS26/RPS28/RPS3/RPSA/TMEM258	20
T cells	CC	GO:0098588	bounding membrane of organelle	19/100	463/7477	9.34145e-06	6.50009e-05	4.30199e-05	RPL10/RPL11/RPL22/RPL23/RPL27/RPL32/RPL35/RPL36AL/RPL6/RPS15/RPS16/RPS18/RPS20/RPS21/RPS23/RPS26/RPS28/RPS3/RPSA	19
T cells	CC	GO:0031252	cell leading edge	8/100	89/7477	2.23426e-05	0.000149249	9.8778e-05	ARPC2/ARPC3/CDC42/CFL1/NME2/RAC2/RHOA/S100A11	8
T cells	CC	GO:0015629	actin cytoskeleton	9/100	142/7477	0.000109431	0.000702883	0.000465192	ACTB/ACTG1/ARPC2/ARPC3/ARPC4/CFL1/LCP1/MYL6/RAC2	9
T cells	CC	GO:0045202	synapse	12/100	282/7477	0.00035414	0.00219042	0.00144969	ACTB/ACTG1/ARPC2/CDC42/RHOA/RPL10/RPL22/RPL6/RPS18/RPS21/RPS4X/RPS7	12
T cells	CC	GO:0036464	cytoplasmic ribonucleoprotein granule	6/100	85/7477	0.000917869	0.00547443	0.00362317	ACTB/PABPC1/RPL6/RPS4X/RPS6/ZFP36L1	6
T cells	CC	GO:0035770	ribonucleoprotein granule	6/100	91/7477	0.00131174	0.0075538	0.00499937	ACTB/PABPC1/RPL6/RPS4X/RPS6/ZFP36L1	6
T cells	CC	GO:0005925	focal adhesion	4/100	42/7477	0.00228351	0.0126119	0.008347	ACTB/ACTG1/ARPC2/RHOA	4
T cells	CC	GO:0001726	ruffle	4/100	43/7477	0.00249218	0.0126119	0.008347	CFL1/NME2/RHOA/S100A11	4
T cells	CC	GO:0005924	cell-substrate adherens junction	4/100	43/7477	0.00249218	0.0126119	0.008347	ACTB/ACTG1/ARPC2/RHOA	4
T cells	CC	GO:0030055	cell-substrate junction	4/100	43/7477	0.00249218	0.0126119	0.008347	ACTB/ACTG1/ARPC2/RHOA	4
T cells	CC	GO:0120025	plasma membrane bounded cell projection	14/100	480/7477	0.00448418	0.0220252	0.0145771	ACTB/ACTG1/ARPC2/ARPC3/CDC42/CFL1/NME2/RAC2/RACK1/RDX/RHOA/RPLP0/RPS6/S100A11	14
T cells	CC	GO:0042995	cell projection	14/100	488/7477	0.00518838	0.024756	0.0163843	ACTB/ACTG1/ARPC2/ARPC3/CDC42/CFL1/NME2/RAC2/RACK1/RDX/RHOA/RPLP0/RPS6/S100A11	14
T cells	CC	GO:0031256	leading edge membrane	3/100	34/7477	0.0102868	0.0477192	0.0315822	CDC42/CFL1/RHOA	3
T cells	MF	GO:0003735	structural constituent of ribosome	37/89	112/7169	1.692e-45	2.84256e-43	2.60034e-43	RPL10/RPL11/RPL22/RPL23/RPL26/RPL27/RPL30/RPL32/RPL34/RPL35/RPL36AL/RPL5/RPL6/RPL7/RPL8/RPL9/RPLP0/RPLP2/RPS11/RPS12/RPS13/RPS15/RPS16/RPS18/RPS20/RPS21/RPS23/RPS26/RPS27A/RPS28/RPS3/RPS3A/RPS4X/RPS5/RPS6/RPS7/RPSA	37
T cells	MF	GO:0005198	structural molecule activity	42/89	242/7169	4.89501e-39	4.11181e-37	3.76143e-37	ACTB/ACTG1/ARPC2/ARPC3/MYL6/RPL10/RPL11/RPL22/RPL23/RPL26/RPL27/RPL30/RPL32/RPL34/RPL35/RPL36AL/RPL5/RPL6/RPL7/RPL8/RPL9/RPLP0/RPLP2/RPS11/RPS12/RPS13/RPS15/RPS16/RPS18/RPS20/RPS21/RPS23/RPS26/RPS27A/RPS28/RPS3/RPS3A/RPS4X/RPS5/RPS6/RPS7/RPSA	42
T cells	MF	GO:0003723	RNA binding	30/89	484/7169	3.39595e-14	1.90173e-12	1.73968e-12	EEF1B2/EIF1/EIF3H/EIF3K/HNRNPH3/NOP10/PABPC1/RPL11/RPL22/RPL23/RPL26/RPL30/RPL35/RPL5/RPL6/RPL8/RPL9/RPLP0/RPS13/RPS15/RPS16/RPS18/RPS20/RPS26/RPS3/RPS4X/RPS5/RPS7/ZFP36L1/ZFP36L2	30
T cells	MF	GO:0019843	rRNA binding	9/89	25/7169	8.05456e-12	3.38291e-10	3.09465e-10	RPL11/RPL23/RPL5/RPL9/RPLP0/RPS13/RPS18/RPS4X/RPS5	9
T cells	MF	GO:0003729	mRNA binding	8/89	104/7169	4.00222e-05	0.00134475	0.00123016	PABPC1/RPL26/RPL35/RPS26/RPS5/RPS7/ZFP36L1/ZFP36L2	8
T cells	MF	GO:0003779	actin binding	9/89	149/7169	8.76646e-05	0.00245461	0.00224544	ARPC2/ARPC3/ARPC4/CFL1/LCP1/PFN1/RDX/TMSB10/TMSB4X	9
T cells	MF	GO:0005200	structural constituent of cytoskeleton	4/89	25/7169	0.000230035	0.00552084	0.0050504	ACTB/ACTG1/ARPC2/ARPC3	4
T cells	MF	GO:0003730	mRNA 3'-UTR binding	4/89	39/7169	0.00131021	0.0275145	0.0251699	PABPC1/RPS7/ZFP36L1/ZFP36L2	4
Endothelial cells	BP	GO:0043604	amide biosynthetic process	33/148	319/6478	8.48413e-14	1.73017e-10	1.40049e-10	APP/CALR/MPC2/PDK4/QKI/RACK1/RPL10/RPL11/RPL23/RPL26/RPL34/RPL35/RPL8/RPLP2/RPS11/RPS12/RPS15/RPS16/RPS18/RPS20/RPS21/RPS23/RPS26/RPS27A/RPS28/RPS4X/RPS5/RPSA/SGMS1/VIM/ZFP36/ZFP36L1/ZFP36L2	33
Endothelial cells	BP	GO:0006412	translation	30/148	266/6478	1.40493e-13	1.73017e-10	1.40049e-10	APP/CALR/QKI/RACK1/RPL10/RPL11/RPL23/RPL26/RPL34/RPL35/RPL8/RPLP2/RPS11/RPS12/RPS15/RPS16/RPS18/RPS20/RPS21/RPS23/RPS26/RPS27A/RPS28/RPS4X/RPS5/RPSA/VIM/ZFP36/ZFP36L1/ZFP36L2	30
Endothelial cells	BP	GO:0043043	peptide biosynthetic process	30/148	272/6478	2.55358e-13	2.09649e-10	1.69701e-10	APP/CALR/QKI/RACK1/RPL10/RPL11/RPL23/RPL26/RPL34/RPL35/RPL8/RPLP2/RPS11/RPS12/RPS15/RPS16/RPS18/RPS20/RPS21/RPS23/RPS26/RPS27A/RPS28/RPS4X/RPS5/RPSA/VIM/ZFP36/ZFP36L1/ZFP36L2	30
Endothelial cells	BP	GO:0043603	cellular amide metabolic process	35/148	411/6478	4.3555e-12	2.21041e-09	1.78922e-09	APP/CALR/MPC2/PDK4/PSAP/PSENEN/QKI/RACK1/RPL10/RPL11/RPL23/RPL26/RPL34/RPL35/RPL8/RPLP2/RPS11/RPS12/RPS15/RPS16/RPS18/RPS20/RPS21/RPS23/RPS26/RPS27A/RPS28/RPS4X/RPS5/RPSA/SGMS1/VIM/ZFP36/ZFP36L1/ZFP36L2	35
Endothelial cells	BP	GO:0006518	peptide metabolic process	31/148	324/6478	4.48723e-12	2.21041e-09	1.78922e-09	APP/CALR/PSENEN/QKI/RACK1/RPL10/RPL11/RPL23/RPL26/RPL34/RPL35/RPL8/RPLP2/RPS11/RPS12/RPS15/RPS16/RPS18/RPS20/RPS21/RPS23/RPS26/RPS27A/RPS28/RPS4X/RPS5/RPSA/VIM/ZFP36/ZFP36L1/ZFP36L2	31
Endothelial cells	BP	GO:0007155	cell adhesion	27/148	351/6478	1.71478e-08	7.03918e-06	5.69789e-06	ADAM10/ADAM15/APP/CALR/CAV1/CD34/CD63/CD9/CD93/CTNNB1/CXCL12/ENG/ESAM/ITGB1/JAG1/LEF1/MSN/NRP1/PECAM1/PRKAR1A/RAC1/RGCC/RHOA/S100A10/SPARCL1/TFRC/ZFP36L1	27
Endothelial cells	BP	GO:0022610	biological adhesion	27/148	355/6478	2.18395e-08	7.68438e-06	6.22015e-06	ADAM10/ADAM15/APP/CALR/CAV1/CD34/CD63/CD9/CD93/CTNNB1/CXCL12/ENG/ESAM/ITGB1/JAG1/LEF1/MSN/NRP1/PECAM1/PRKAR1A/RAC1/RGCC/RHOA/S100A10/SPARCL1/TFRC/ZFP36L1	27
Endothelial cells	BP	GO:0030334	regulation of cell migration	22/148	262/6478	9.21508e-08	2.31769e-05	1.87606e-05	ADAM10/ADAM15/APP/CALR/CD151/CXCL12/HYAL2/ITGB1/JAG1/JCAD/MSN/NRP1/PECAM1/RAB11A/RAC1/RACK1/RARRES2/RGCC/RHOA/RRAS/TMSB10/TMSB4X	22
Endothelial cells	BP	GO:0048514	blood vessel morphogenesis	19/148	199/6478	1.00617e-07	2.31769e-05	1.87606e-05	BTG1/CLEC14A/CTNNB1/ENG/ID1/JAG1/JCAD/KLF2/LEF1/NRP1/PECAM1/PKD2/RAMP2/RAMP3/RGCC/RHOA/RRAS/SAT1/ZFP36L1	19
Endothelial cells	BP	GO:0007015	actin filament organization	16/148	141/6478	1.01966e-07	2.31769e-05	1.87606e-05	ARPC3/CAPZA2/CFL1/ESAM/KANK3/NRP1/PFN1/RAC1/RDX/RGCC/RHOA/S100A10/TMSB10/TMSB4X/TPM1/TPM4	16
Endothelial cells	BP	GO:0097435	supramolecular fiber organization	21/148	242/6478	1.06233e-07	2.31769e-05	1.87606e-05	ACTG1/APP/ARPC3/CAPZA2/CFL1/ESAM/KANK3/NRP1/PFN1/PRKAR1A/RAB11A/RAC1/RDX/RGCC/RHOA/S100A10/TMSB10/TMSB4X/TPM1/TPM4/VIM	21
Endothelial cells	BP	GO:0110053	regulation of actin filament organization	13/148	91/6478	1.1292e-07	2.31769e-05	1.87606e-05	ARPC3/CAPZA2/ESAM/KANK3/NRP1/PFN1/RAC1/RDX/RGCC/RHOA/S100A10/TMSB10/TMSB4X	13
Endothelial cells	BP	GO:0001944	vasculature development	20/148	228/6478	1.8453e-07	3.49613e-05	2.82996e-05	ADAM10/BTG1/CLEC14A/CTNNB1/ENG/ID1/JAG1/JCAD/KLF2/LEF1/NRP1/PECAM1/PKD2/RAMP2/RAMP3/RGCC/RHOA/RRAS/SAT1/ZFP36L1	20
Endothelial cells	BP	GO:0072358	cardiovascular system development	20/148	230/6478	2.13001e-07	3.739e-05	3.02655e-05	ADAM10/BTG1/CLEC14A/CTNNB1/ENG/ID1/JAG1/JCAD/KLF2/LEF1/NRP1/PECAM1/PKD2/RAMP2/RAMP3/RGCC/RHOA/RRAS/SAT1/ZFP36L1	20
Endothelial cells	BP	GO:0051270	regulation of cellular component movement	23/148	299/6478	2.2771e-07	3.739e-05	3.02655e-05	ADAM10/ADAM15/APP/CALR/CD151/CD9/CXCL12/HYAL2/ITGB1/JAG1/JCAD/MSN/NRP1/PECAM1/RAB11A/RAC1/RACK1/RARRES2/RGCC/RHOA/RRAS/TMSB10/TMSB4X	23
Endothelial cells	BP	GO:2000145	regulation of cell motility	22/148	279/6478	2.79914e-07	4.30893e-05	3.48788e-05	ADAM10/ADAM15/APP/CALR/CD151/CXCL12/HYAL2/ITGB1/JAG1/JCAD/MSN/NRP1/PECAM1/RAB11A/RAC1/RACK1/RARRES2/RGCC/RHOA/RRAS/TMSB10/TMSB4X	22
Endothelial cells	BP	GO:0007160	cell-matrix adhesion	10/148	56/6478	4.1379e-07	5.99508e-05	4.85274e-05	ADAM15/CD63/CTNNB1/ITGB1/JAG1/NRP1/PECAM1/RAC1/RHOA/S100A10	10
Endothelial cells	BP	GO:0001568	blood vessel development	19/148	222/6478	5.64469e-07	7.58606e-05	6.14056e-05	BTG1/CLEC14A/CTNNB1/ENG/ID1/JAG1/JCAD/KLF2/LEF1/NRP1/PECAM1/PKD2/RAMP2/RAMP3/RGCC/RHOA/RRAS/SAT1/ZFP36L1	19
Endothelial cells	BP	GO:1902903	regulation of supramolecular fiber organization	14/148	122/6478	5.85201e-07	7.58606e-05	6.14056e-05	APP/ARPC3/CAPZA2/ESAM/KANK3/NRP1/PFN1/RAC1/RDX/RGCC/RHOA/S100A10/TMSB10/TMSB4X	14
Endothelial cells	BP	GO:0001525	angiogenesis	16/148	163/6478	7.62742e-07	8.9107e-05	7.2128e-05	BTG1/CLEC14A/CTNNB1/ENG/ID1/JCAD/KLF2/LEF1/NRP1/PECAM1/RAMP2/RAMP3/RGCC/RHOA/RRAS/SAT1	16
Endothelial cells	BP	GO:0030029	actin filament-based process	20/148	249/6478	7.69554e-07	8.9107e-05	7.2128e-05	ACTG1/ARPC3/CALR/CAPZA2/CFL1/ESAM/KANK3/MYL6/NRP1/PFN1/PRKAR1A/RAC1/RDX/RGCC/RHOA/S100A10/TMSB10/TMSB4X/TPM1/TPM4	20
Endothelial cells	BP	GO:0030036	actin cytoskeleton organization	19/148	227/6478	7.95921e-07	8.9107e-05	7.2128e-05	ACTG1/ARPC3/CALR/CAPZA2/CFL1/ESAM/KANK3/NRP1/PFN1/PRKAR1A/RAC1/RDX/RGCC/RHOA/S100A10/TMSB10/TMSB4X/TPM1/TPM4	19
Endothelial cells	BP	GO:0040012	regulation of locomotion	22/148	298/6478	8.72521e-07	9.34356e-05	7.56318e-05	ADAM10/ADAM15/APP/CALR/CD151/CXCL12/HYAL2/ITGB1/JAG1/JCAD/MSN/NRP1/PECAM1/RAB11A/RAC1/RACK1/RARRES2/RGCC/RHOA/RRAS/TMSB10/TMSB4X	22
Endothelial cells	BP	GO:0072359	circulatory system development	23/148	328/6478	1.18242e-06	0.000121345	9.82235e-05	ADAM10/ADAM15/BTG1/CLEC14A/CTNNB1/ENG/ID1/ID3/JAG1/JCAD/KLF2/LEF1/NRP1/PECAM1/PKD2/PRKAR1A/RAMP2/RAMP3/RGCC/RHOA/RRAS/SAT1/ZFP36L1	23
Endothelial cells	BP	GO:0034329	cell junction assembly	10/148	65/6478	1.74469e-06	0.000170171	0.000137745	CD9/CTNNB1/ESAM/NRP1/OCLN/PECAM1/RAC1/RAMP2/RHOA/S100A10	10
Endothelial cells	BP	GO:0032956	regulation of actin cytoskeleton organization	13/148	115/6478	1.79636e-06	0.000170171	0.000137745	ARPC3/CAPZA2/ESAM/KANK3/NRP1/PFN1/RAC1/RDX/RGCC/RHOA/S100A10/TMSB10/TMSB4X	13
Endothelial cells	BP	GO:0032233	positive regulation of actin filament bundle assembly	6/148	20/6478	3.82397e-06	0.000348831	0.000282363	NRP1/PFN1/RAC1/RGCC/RHOA/S100A10	6
Endothelial cells	BP	GO:0016477	cell migration	26/148	433/6478	4.16269e-06	0.000366168	0.000296396	ADAM10/ADAM15/APP/CALR/CD151/CD63/CLEC14A/CTNNB1/CXCL12/HYAL2/ITGB1/JAG1/JCAD/LEF1/MSN/NRP1/PECAM1/RAB11A/RAC1/RACK1/RARRES2/RGCC/RHOA/RRAS/TMSB10/TMSB4X	26
Endothelial cells	BP	GO:0032970	regulation of actin filament-based process	13/148	125/6478	4.62614e-06	0.000392903	0.000318037	ARPC3/CAPZA2/ESAM/KANK3/NRP1/PFN1/RAC1/RDX/RGCC/RHOA/S100A10/TMSB10/TMSB4X	13
Endothelial cells	BP	GO:0031589	cell-substrate adhesion	11/148	91/6478	6.01661e-06	0.000493964	0.000399841	ADAM15/CALR/CD63/CTNNB1/ITGB1/JAG1/NRP1/PECAM1/RAC1/RHOA/S100A10	11
Endothelial cells	BP	GO:0048870	cell motility	27/148	478/6478	8.34489e-06	0.000633114	0.000512476	ACTB/ADAM10/ADAM15/APP/CALR/CD151/CD63/CLEC14A/CTNNB1/CXCL12/HYAL2/ITGB1/JAG1/JCAD/LEF1/MSN/NRP1/PECAM1/RAB11A/RAC1/RACK1/RARRES2/RGCC/RHOA/RRAS/TMSB10/TMSB4X	27
Endothelial cells	BP	GO:0051674	localization of cell	27/148	478/6478	8.34489e-06	0.000633114	0.000512476	ACTB/ADAM10/ADAM15/APP/CALR/CD151/CD63/CLEC14A/CTNNB1/CXCL12/HYAL2/ITGB1/JAG1/JCAD/LEF1/MSN/NRP1/PECAM1/RAB11A/RAC1/RACK1/RARRES2/RGCC/RHOA/RRAS/TMSB10/TMSB4X	27
Endothelial cells	BP	GO:0032535	regulation of cellular component size	13/148	132/6478	8.48265e-06	0.000633114	0.000512476	ARPC3/CAPZA2/ESAM/KANK3/MSN/NRP1/PFN1/RAB11A/RAC1/RDX/RHOA/TMSB10/TMSB4X	13
Endothelial cells	BP	GO:0008154	actin polymerization or depolymerization	10/148	78/6478	9.51299e-06	0.000689132	0.000557821	ARPC3/CAPZA2/CFL1/ESAM/KANK3/PFN1/RDX/RHOA/TMSB10/TMSB4X	10
Endothelial cells	BP	GO:0071363	cellular response to growth factor stimulus	16/148	198/6478	9.90542e-06	0.000697058	0.000564236	CAV1/CD63/CLEC3B/CTNNB1/ENG/FOS/HYAL2/ID1/JCAD/LEF1/NRP1/RACK1/RAMP2/ZFP36/ZFP36L1/ZFP36L2	16
Endothelial cells	BP	GO:0030335	positive regulation of cell migration	14/148	155/6478	1.036e-05	0.000708794	0.000573736	ADAM10/APP/CALR/CD151/CXCL12/ITGB1/JCAD/NRP1/PECAM1/RAB11A/RAC1/RACK1/RARRES2/RHOA	14
Endothelial cells	BP	GO:0030833	regulation of actin filament polymerization	9/148	63/6478	1.09939e-05	0.000731834	0.000592386	ARPC3/CAPZA2/ESAM/KANK3/PFN1/RDX/RHOA/TMSB10/TMSB4X	9
Endothelial cells	BP	GO:0070848	response to growth factor	16/148	201/6478	1.19932e-05	0.000777347	0.000629226	CAV1/CD63/CLEC3B/CTNNB1/ENG/FOS/HYAL2/ID1/JCAD/LEF1/NRP1/RACK1/RAMP2/ZFP36/ZFP36L1/ZFP36L2	16
Endothelial cells	BP	GO:0034330	cell junction organization	10/148	81/6478	1.33928e-05	0.000828667	0.000670767	CD9/CTNNB1/ESAM/NRP1/OCLN/PECAM1/RAC1/RAMP2/RHOA/S100A10	10
Endothelial cells	BP	GO:0031623	receptor internalization	7/148	36/6478	1.35007e-05	0.000828667	0.000670767	CAV1/CD63/CD9/ITGB1/RAMP2/RAMP3/TFRC	7
Endothelial cells	BP	GO:0006897	endocytosis	15/148	181/6478	1.41027e-05	0.000828667	0.000670767	ACTB/ACTG1/APOA1/APP/CALR/CAV1/CD151/CD63/CD9/ITGB1/PECAM1/RACK1/RAMP2/RAMP3/TFRC	15
Endothelial cells	BP	GO:0009719	response to endogenous stimulus	25/148	435/6478	1.41307e-05	0.000828667	0.000670767	ACTB/APP/CALR/CAV1/CD9/CLEC3B/CTNNB1/DDIT4/ENG/FOS/HYAL2/ID1/ITGB1/LEF1/MSN/PDK4/PKD2/RAMP2/RAMP3/RARRES2/RHOA/VIM/ZFP36/ZFP36L1/ZFP36L2	25
Endothelial cells	BP	GO:0032271	regulation of protein polymerization	10/148	82/6478	1.4958e-05	0.000856781	0.000693524	ARPC3/CAPZA2/ESAM/KANK3/PFN1/RAC1/RDX/RHOA/TMSB10/TMSB4X	10
Endothelial cells	BP	GO:0042255	ribosome assembly	6/148	25/6478	1.58967e-05	0.000889856	0.000720297	RPL10/RPL11/RPS15/RPS28/RPS5/RPSA	6
Endothelial cells	BP	GO:2000147	positive regulation of cell motility	14/148	164/6478	1.97961e-05	0.0010835	0.000877047	ADAM10/APP/CALR/CD151/CXCL12/ITGB1/JCAD/NRP1/PECAM1/RAB11A/RAC1/RACK1/RARRES2/RHOA	14
Endothelial cells	BP	GO:0051496	positive regulation of stress fiber assembly	5/148	16/6478	2.07409e-05	0.00108848	0.000881071	NRP1/RAC1/RGCC/RHOA/S100A10	5
Endothelial cells	BP	GO:0030041	actin filament polymerization	9/148	68/6478	2.07708e-05	0.00108848	0.000881071	ARPC3/CAPZA2/ESAM/KANK3/PFN1/RDX/RHOA/TMSB10/TMSB4X	9
Endothelial cells	BP	GO:0071495	cellular response to endogenous stimulus	23/148	392/6478	2.34896e-05	0.00120257	0.000973423	ACTB/APP/CALR/CAV1/CLEC3B/CTNNB1/DDIT4/ENG/FOS/HYAL2/ID1/LEF1/MSN/PDK4/PKD2/RAMP2/RAMP3/RARRES2/RHOA/VIM/ZFP36/ZFP36L1/ZFP36L2	23
Endothelial cells	BP	GO:0032231	regulation of actin filament bundle assembly	6/148	27/6478	2.55856e-05	0.00120257	0.000973423	NRP1/PFN1/RAC1/RGCC/RHOA/S100A10	6
Endothelial cells	BP	GO:0042274	ribosomal small subunit biogenesis	6/148	27/6478	2.55856e-05	0.00120257	0.000973423	RPS15/RPS16/RPS21/RPS28/RPS5/RPSA	6
Endothelial cells	BP	GO:0051272	positive regulation of cellular component movement	14/148	168/6478	2.60036e-05	0.00120257	0.000973423	ADAM10/APP/CALR/CD151/CXCL12/ITGB1/JCAD/NRP1/PECAM1/RAB11A/RAC1/RACK1/RARRES2/RHOA	14
Endothelial cells	BP	GO:0035239	tube morphogenesis	19/148	288/6478	2.62892e-05	0.00120257	0.000973423	BTG1/CLEC14A/CTNNB1/ENG/ID1/JAG1/JCAD/KLF2/LEF1/NRP1/PECAM1/PKD2/RAMP2/RAMP3/RGCC/RHOA/RRAS/SAT1/ZFP36L1	19
Endothelial cells	BP	GO:0008064	regulation of actin polymerization or depolymerization	9/148	70/6478	2.63657e-05	0.00120257	0.000973423	ARPC3/CAPZA2/ESAM/KANK3/PFN1/RDX/RHOA/TMSB10/TMSB4X	9
Endothelial cells	BP	GO:0030832	regulation of actin filament length	9/148	70/6478	2.63657e-05	0.00120257	0.000973423	ARPC3/CAPZA2/ESAM/KANK3/PFN1/RDX/RHOA/TMSB10/TMSB4X	9
Endothelial cells	BP	GO:0030855	epithelial cell differentiation	15/148	195/6478	3.42187e-05	0.00150824	0.00122085	BTG1/CTNNB1/ID1/ID3/JAG1/KLF2/LEF1/MSN/PECAM1/PSAP/RHOA/TCF15/TXNIP/VIM/ZFP36L1	15
Endothelial cells	BP	GO:1901342	regulation of vasculature development	11/148	109/6478	3.42921e-05	0.00150824	0.00122085	ADAM10/BTG1/CTNNB1/ID1/JCAD/KLF2/NRP1/RAMP2/RGCC/RHOA/RRAS	11
Endothelial cells	BP	GO:0040017	positive regulation of locomotion	14/148	173/6478	3.61298e-05	0.00153427	0.00124192	ADAM10/APP/CALR/CD151/CXCL12/ITGB1/JCAD/NRP1/PECAM1/RAB11A/RAC1/RACK1/RARRES2/RHOA	14
Endothelial cells	BP	GO:0051493	regulation of cytoskeleton organization	14/148	173/6478	3.61298e-05	0.00153427	0.00124192	ARPC3/CAPZA2/CTNNB1/ESAM/KANK3/NRP1/PFN1/RAC1/RDX/RGCC/RHOA/S100A10/TMSB10/TMSB4X	14
Endothelial cells	BP	GO:0042254	ribosome biogenesis	11/148	110/6478	3.73639e-05	0.00155978	0.00126257	NOP10/RPL10/RPL11/RPL26/RPL35/RPS15/RPS16/RPS21/RPS28/RPS5/RPSA	11
Endothelial cells	BP	GO:0035295	tube development	21/148	351/6478	4.15941e-05	0.00170744	0.00138209	BTG1/CLEC14A/CTNNB1/ENG/ID1/JAG1/JCAD/KLF2/LEF1/NRP1/PECAM1/PKD2/RAMP2/RAMP3/RARRES2/RGCC/RHOA/RRAS/SAT1/UBB/ZFP36L1	21
Endothelial cells	BP	GO:0098609	cell-cell adhesion	16/148	223/6478	4.3644e-05	0.00176222	0.00142643	CAV1/CD9/CD93/CTNNB1/CXCL12/ESAM/JAG1/LEF1/MSN/PECAM1/PRKAR1A/RGCC/RHOA/SPARCL1/TFRC/ZFP36L1	16
Endothelial cells	BP	GO:0030155	regulation of cell adhesion	15/148	200/6478	4.59908e-05	0.00182702	0.00147889	ADAM10/ADAM15/CALR/CAV1/CD9/CXCL12/JAG1/LEF1/NRP1/PRKAR1A/RAC1/RGCC/RHOA/S100A10/TFRC	15
Endothelial cells	BP	GO:0034248	regulation of cellular amide metabolic process	12/148	134/6478	4.97219e-05	0.00194389	0.00157349	APP/CALR/PDK4/QKI/RACK1/RPL10/RPL26/RPS4X/VIM/ZFP36/ZFP36L1/ZFP36L2	12
Endothelial cells	BP	GO:0002040	sprouting angiogenesis	7/148	44/6478	5.31817e-05	0.00204666	0.00165668	CLEC14A/JCAD/KLF2/LEF1/NRP1/RAMP2/RHOA	7
Endothelial cells	BP	GO:0006417	regulation of translation	11/148	115/6478	5.65442e-05	0.00214259	0.00173433	APP/CALR/QKI/RACK1/RPL10/RPL26/RPS4X/VIM/ZFP36/ZFP36L1/ZFP36L2	11
Endothelial cells	BP	GO:2001235	positive regulation of apoptotic signaling pathway	8/148	61/6478	6.49114e-05	0.00241233	0.00195267	HYAL2/MCL1/PEA15/RACK1/RPL26/TIMP3/TNFSF10/UBB	8
Endothelial cells	BP	GO:1990778	protein localization to cell periphery	10/148	97/6478	6.56216e-05	0.00241233	0.00195267	ACTB/ADAM10/ITGB1/RAB11A/RACK1/RAMP2/RAMP3/S100A10/TSPAN5/VAMP8	10
Endothelial cells	BP	GO:0002687	positive regulation of leukocyte migration	7/148	46/6478	7.1497e-05	0.00248742	0.00201345	ADAM10/APP/CALR/CXCL12/RAC1/RARRES2/RHOA	7
Endothelial cells	BP	GO:0003158	endothelium development	7/148	46/6478	7.1497e-05	0.00248742	0.00201345	BTG1/CTNNB1/ID1/JAG1/MSN/PECAM1/RHOA	7
Endothelial cells	BP	GO:0051271	negative regulation of cellular component movement	10/148	98/6478	7.16672e-05	0.00248742	0.00201345	ADAM15/CALR/CD9/CXCL12/HYAL2/JAG1/NRP1/RGCC/RHOA/RRAS	10
Endothelial cells	BP	GO:0071407	cellular response to organic cyclic compound	11/148	118/6478	7.1704e-05	0.00248742	0.00201345	ACTB/CALR/CTNNB1/DDIT4/ID3/MSN/PKD2/RAMP3/RHOA/ZFP36L1/ZFP36L2	11
Endothelial cells	BP	GO:0048646	anatomical structure formation involved in morphogenesis	21/148	366/6478	7.662e-05	0.00262104	0.00212161	ACTG1/BTG1/CD9/CLEC14A/CTNNB1/ENG/ID1/JCAD/KLF2/LEF1/NRP1/PECAM1/PRKAR1A/RAMP2/RAMP3/RGCC/RHOA/RRAS/SAT1/TCF15/TM4SF1	21
Endothelial cells	BP	GO:0045765	regulation of angiogenesis	10/148	99/6478	7.81803e-05	0.00263778	0.00213516	BTG1/CTNNB1/ID1/JCAD/KLF2/NRP1/RAMP2/RGCC/RHOA/RRAS	10
Endothelial cells	BP	GO:0051258	protein polymerization	10/148	101/6478	9.27255e-05	0.00308626	0.00249818	ARPC3/CAPZA2/ESAM/KANK3/PFN1/RAC1/RDX/RHOA/TMSB10/TMSB4X	10
Endothelial cells	BP	GO:0002181	cytoplasmic translation	7/148	48/6478	9.46659e-05	0.00310883	0.00251645	RPL26/RPL8/RPS21/RPS23/RPS26/RPS28/RPSA	7
Endothelial cells	BP	GO:0043254	regulation of protein complex assembly	13/148	166/6478	9.73372e-05	0.0031545	0.00255342	ARPC3/CAPZA2/CTNNB1/ESAM/KANK3/MSN/PFN1/RAC1/RACK1/RDX/RHOA/TMSB10/TMSB4X	13
Endothelial cells	BP	GO:1901701	cellular response to oxygen-containing compound	19/148	319/6478	0.00010605	0.00339221	0.00274584	ACTB/ADAM15/APP/CTNNB1/DDIT4/FOS/ID3/MPC2/MSN/PDK4/PKD2/PSAP/RACK1/RAMP3/RARRES2/RHOA/VIM/ZFP36/ZFP36L1	19
Endothelial cells	BP	GO:0043297	apical junction assembly	5/148	22/6478	0.000111923	0.00353418	0.00286076	ESAM/OCLN/PECAM1/RAMP2/RHOA	5
Endothelial cells	BP	GO:0002685	regulation of leukocyte migration	8/148	66/6478	0.000114969	0.00358442	0.00290142	ADAM10/APP/CALR/CXCL12/MSN/RAC1/RARRES2/RHOA	8
Endothelial cells	BP	GO:0072659	protein localization to plasma membrane	9/148	86/6478	0.000136656	0.00420729	0.00340561	ACTB/ITGB1/RAB11A/RACK1/RAMP2/RAMP3/S100A10/TSPAN5/VAMP8	9
Endothelial cells	BP	GO:0051492	regulation of stress fiber assembly	5/148	23/6478	0.000140399	0.00426786	0.00345463	NRP1/RAC1/RGCC/RHOA/S100A10	5
Endothelial cells	BP	GO:0007043	cell-cell junction assembly	6/148	36/6478	0.000142089	0.00426786	0.00345463	CD9/ESAM/OCLN/PECAM1/RAMP2/RHOA	6
Endothelial cells	BP	GO:2001233	regulation of apoptotic signaling pathway	11/148	128/6478	0.000149964	0.00445015	0.00360219	CTNNB1/CXCL12/HYAL2/MCL1/NRP1/PEA15/RACK1/RPL26/TIMP3/TNFSF10/UBB	11
Endothelial cells	BP	GO:1902905	positive regulation of supramolecular fiber organization	8/148	69/6478	0.000157972	0.00456415	0.00369447	APP/ARPC3/NRP1/PFN1/RAC1/RGCC/RHOA/S100A10	8
Endothelial cells	BP	GO:1901700	response to oxygen-containing compound	22/148	414/6478	0.000158102	0.00456415	0.00369447	ACTB/ADAM15/APP/CTNNB1/DDIT4/FOS/GPIHBP1/HYAL2/ID3/JAG1/MPC2/MSN/PDK4/PKD2/PSAP/RACK1/RAMP3/RARRES2/RHOA/VIM/ZFP36/ZFP36L1	22
Endothelial cells	BP	GO:0010810	regulation of cell-substrate adhesion	7/148	52/6478	0.000159365	0.00456415	0.00369447	ADAM15/CALR/JAG1/NRP1/RAC1/RHOA/S100A10	7
Endothelial cells	BP	GO:0098657	import into cell	15/148	224/6478	0.000166597	0.00471643	0.00381773	ACTB/ACTG1/APOA1/APP/CALR/CAV1/CD151/CD63/CD9/ITGB1/PECAM1/RACK1/RAMP2/RAMP3/TFRC	15
Endothelial cells	BP	GO:0002682	regulation of immune system process	22/148	418/6478	0.000181639	0.00507167	0.00410528	ADAM10/APP/CALR/CAV1/CFD/CTNNB1/CXCL12/FOS/ISG15/JAG1/MSN/PRKAR1A/RAC1/RARRES2/RGCC/RHOA/TCIM/TFRC/VAMP8/ZFP36/ZFP36L1/ZFP36L2	22
Endothelial cells	BP	GO:0001775	cell activation	18/148	305/6478	0.000183264	0.00507167	0.00410528	ADAM10/APP/CAV1/CD151/CD9/CTNNB1/HYAL2/ITM2A/LEF1/MSN/PRKAR1A/RGCC/RHOA/TCIM/TFRC/VAMP8/ZFP36L1/ZFP36L2	18
Endothelial cells	BP	GO:0032989	cellular component morphogenesis	19/148	336/6478	0.000209524	0.00573396	0.00464138	ACTB/ACTG1/APP/CALR/CD9/CFL1/CTNNB1/ID1/KLF2/LEF1/MSN/NRP1/PECAM1/PRKAR1A/RAB11A/RAC1/RHOA/S100A10/UBB	19
Endothelial cells	BP	GO:0034333	adherens junction assembly	5/148	25/6478	0.000213658	0.00578286	0.00468095	CTNNB1/NRP1/RAC1/RAMP2/S100A10	5
Endothelial cells	BP	GO:1900026	positive regulation of substrate adhesion-dependent cell spreading	4/148	14/6478	0.00021909	0.00586542	0.00474778	CALR/NRP1/RAC1/S100A10	4
Endothelial cells	BP	GO:0071396	cellular response to lipid	12/148	157/6478	0.000228763	0.00605852	0.00490409	ADAM15/CALR/DDIT4/ID3/MSN/PDK4/RAMP3/RHOA/VIM/ZFP36/ZFP36L1/ZFP36L2	12
Endothelial cells	BP	GO:0090066	regulation of anatomical structure size	13/148	181/6478	0.000232587	0.00609428	0.00493304	ARPC3/CAPZA2/ESAM/KANK3/MSN/NRP1/PFN1/RAB11A/RAC1/RDX/RHOA/TMSB10/TMSB4X	13
Endothelial cells	BP	GO:0007162	negative regulation of cell adhesion	8/148	73/6478	0.000235136	0.00609622	0.00493461	ADAM10/ADAM15/CD9/CXCL12/JAG1/PRKAR1A/RGCC/RHOA	8
Endothelial cells	BP	GO:0044087	regulation of cellular component biogenesis	18/148	312/6478	0.000243106	0.0062372	0.00504872	APP/ARPC3/CAPZA2/CTNNB1/DNAJB1/ESAM/KANK3/MSN/NRP1/PFN1/RAC1/RACK1/RDX/RGCC/RHOA/S100A10/TMSB10/TMSB4X	18
Endothelial cells	BP	GO:0030038	contractile actin filament bundle assembly	5/148	26/6478	0.000259701	0.00639667	0.0051778	NRP1/RAC1/RGCC/RHOA/S100A10	5
Endothelial cells	BP	GO:0030837	negative regulation of actin filament polymerization	5/148	26/6478	0.000259701	0.00639667	0.0051778	CAPZA2/KANK3/RDX/TMSB10/TMSB4X	5
Endothelial cells	BP	GO:0043149	stress fiber assembly	5/148	26/6478	0.000259701	0.00639667	0.0051778	NRP1/RAC1/RGCC/RHOA/S100A10	5
Endothelial cells	BP	GO:1904375	regulation of protein localization to cell periphery	6/148	40/6478	0.00025971	0.00639667	0.0051778	ACTB/ADAM10/ITGB1/RACK1/RAMP3/VAMP8	6
Endothelial cells	BP	GO:0007010	cytoskeleton organization	22/148	430/6478	0.000271962	0.00663211	0.00536838	ACTG1/ARPC3/CALR/CAPZA2/CFL1/CTNNB1/ESAM/KANK3/NRP1/PFN1/PRKAR1A/RAB11A/RAC1/RDX/RGCC/RHOA/S100A10/TMSB10/TMSB4X/TPM1/TPM4/VIM	22
Endothelial cells	BP	GO:0110020	regulation of actomyosin structure organization	5/148	27/6478	0.000312909	0.00755583	0.00611609	NRP1/RAC1/RGCC/RHOA/S100A10	5
Endothelial cells	BP	GO:0043112	receptor metabolic process	7/148	58/6478	0.000319454	0.00763898	0.0061834	CAV1/CD63/CD9/ITGB1/RAMP2/RAMP3/TFRC	7
Endothelial cells	BP	GO:0045446	endothelial cell differentiation	6/148	42/6478	0.000341846	0.00809582	0.00655319	BTG1/CTNNB1/ID1/JAG1/MSN/PECAM1	6
Endothelial cells	BP	GO:0042981	regulation of apoptotic process	22/148	438/6478	0.000352333	0.00826472	0.00668991	BTG1/CTNNB1/CXCL12/HYAL2/ID1/LEF1/MCL1/NRP1/PDK4/PEA15/PTMA/RACK1/RAMP2/RGCC/RHOA/RPL26/TCIM/TIMP3/TMBIM6/TNFSF10/UBB/ZFP36L1	22
Endothelial cells	BP	GO:0040013	negative regulation of locomotion	9/148	98/6478	0.000370611	0.00852895	0.00690379	ADAM15/CALR/CXCL12/HYAL2/JAG1/NRP1/RGCC/RHOA/RRAS	9
Endothelial cells	BP	GO:0072678	T cell migration	5/148	28/6478	0.000373986	0.00852895	0.00690379	ADAM10/APP/CXCL12/MSN/RHOA	5
Endothelial cells	BP	GO:2000401	regulation of lymphocyte migration	5/148	28/6478	0.000373986	0.00852895	0.00690379	ADAM10/APP/CXCL12/MSN/RHOA	5
Endothelial cells	BP	GO:0030336	negative regulation of cell migration	8/148	79/6478	0.000406611	0.00918792	0.0074372	ADAM15/CALR/CXCL12/HYAL2/JAG1/RGCC/RHOA/RRAS	8
Endothelial cells	BP	GO:0009967	positive regulation of signal transduction	23/148	474/6478	0.000419789	0.00939946	0.00760842	APP/CALR/CD63/CD74/CTNNB1/HYAL2/JAG1/JCAD/MCL1/NRP1/PEA15/PECAM1/PKD2/PSAP/RACK1/RHOA/RPL11/RPL26/TCIM/TIMP3/TNFSF10/TSPAN5/UBB	23
Endothelial cells	BP	GO:0043067	regulation of programmed cell death	22/148	444/6478	0.000425656	0.00944497	0.00764526	BTG1/CTNNB1/CXCL12/HYAL2/ID1/LEF1/MCL1/NRP1/PDK4/PEA15/PTMA/RACK1/RAMP2/RGCC/RHOA/RPL26/TCIM/TIMP3/TMBIM6/TNFSF10/UBB/ZFP36L1	22
Endothelial cells	BP	GO:0051017	actin filament bundle assembly	6/148	44/6478	0.000443052	0.00967027	0.00782763	NRP1/PFN1/RAC1/RGCC/RHOA/S100A10	6
Endothelial cells	BP	GO:0001952	regulation of cell-matrix adhesion	5/148	29/6478	0.000443662	0.00967027	0.00782763	ADAM15/JAG1/NRP1/RAC1/S100A10	5
Endothelial cells	BP	GO:0043065	positive regulation of apoptotic process	12/148	169/6478	0.000451594	0.00975681	0.00789769	BTG1/CTNNB1/HYAL2/MCL1/PEA15/RACK1/RGCC/RHOA/RPL26/TIMP3/TNFSF10/UBB	12
Endothelial cells	BP	GO:0010941	regulation of cell death	23/148	478/6478	0.000473088	0.0101168	0.00818905	BTG1/CTNNB1/CXCL12/HYAL2/ID1/LEF1/MCL1/NRP1/PDK4/PEA15/PSAP/PTMA/RACK1/RAMP2/RGCC/RHOA/RPL26/TCIM/TIMP3/TMBIM6/TNFSF10/UBB/ZFP36L1	23
Endothelial cells	BP	GO:0043068	positive regulation of programmed cell death	12/148	170/6478	0.00047647	0.0101168	0.00818905	BTG1/CTNNB1/HYAL2/MCL1/PEA15/RACK1/RGCC/RHOA/RPL26/TIMP3/TNFSF10/UBB	12
Endothelial cells	BP	GO:0031032	actomyosin structure organization	7/148	62/6478	0.000484195	0.010135	0.0082038	ACTG1/NRP1/PRKAR1A/RAC1/RGCC/RHOA/S100A10	7
Endothelial cells	BP	GO:0035924	cellular response to vascular endothelial growth factor stimulus	4/148	17/6478	0.000493787	0.010135	0.0082038	CD63/JCAD/NRP1/RAMP2	4
Endothelial cells	BP	GO:1900024	regulation of substrate adhesion-dependent cell spreading	4/148	17/6478	0.000493787	0.010135	0.0082038	CALR/NRP1/RAC1/S100A10	4
Endothelial cells	BP	GO:2000406	positive regulation of T cell migration	4/148	17/6478	0.000493787	0.010135	0.0082038	ADAM10/APP/CXCL12/RHOA	4
Endothelial cells	BP	GO:0043542	endothelial cell migration	7/148	63/6478	0.000534453	0.010879	0.00880603	CALR/CLEC14A/JCAD/NRP1/PECAM1/RGCC/RHOA	7
Endothelial cells	BP	GO:0061572	actin filament bundle organization	6/148	46/6478	0.00056624	0.0113991	0.00922704	NRP1/PFN1/RAC1/RGCC/RHOA/S100A10	6
Endothelial cells	BP	GO:0050768	negative regulation of neurogenesis	8/148	83/6478	0.000569261	0.0113991	0.00922704	APP/CALR/CTNNB1/ID1/JAG1/NRP1/RHOA/VIM	8
Endothelial cells	BP	GO:0060485	mesenchyme development	9/148	104/6478	0.000576102	0.0114431	0.00926263	ADAM15/CTNNB1/JAG1/LEF1/NRP1/PKD2/RGCC/TCF15/ZFP36L1	9
Endothelial cells	BP	GO:0006898	receptor-mediated endocytosis	7/148	64/6478	0.000588779	0.0116013	0.00939071	CAV1/CD63/CD9/ITGB1/RAMP2/RAMP3/TFRC	7
Endothelial cells	BP	GO:0032272	negative regulation of protein polymerization	5/148	31/6478	0.000611864	0.0118161	0.00956458	CAPZA2/KANK3/RDX/TMSB10/TMSB4X	5
Endothelial cells	BP	GO:2000146	negative regulation of cell motility	8/148	84/6478	0.000617212	0.0118161	0.00956458	ADAM15/CALR/CXCL12/HYAL2/JAG1/RGCC/RHOA/RRAS	8
Endothelial cells	BP	GO:0032103	positive regulation of response to external stimulus	9/148	105/6478	0.000618038	0.0118161	0.00956458	ADAM10/CALR/CD74/CXCL12/HYAL2/NRP1/RAC1/RARRES2/VAMP8	9
Endothelial cells	BP	GO:0070830	bicellular tight junction assembly	4/148	18/6478	0.000623667	0.0118161	0.00956458	ESAM/OCLN/PECAM1/RAMP2	4
Endothelial cells	BP	GO:0120192	tight junction assembly	4/148	18/6478	0.000623667	0.0118161	0.00956458	ESAM/OCLN/PECAM1/RAMP2	4
Endothelial cells	BP	GO:0022603	regulation of anatomical structure morphogenesis	17/148	310/6478	0.000655433	0.0123231	0.00997501	BTG1/CALR/CFL1/CTNNB1/ID1/JCAD/KLF2/MSN/NRP1/RAB11A/RAC1/RACK1/RAMP2/RGCC/RHOA/RRAS/S100A10	17
Endothelial cells	BP	GO:0045665	negative regulation of neuron differentiation	7/148	66/6478	0.000710578	0.0132322	0.0107108	APP/CALR/ID1/JAG1/NRP1/RHOA/VIM	7
Endothelial cells	BP	GO:0050921	positive regulation of chemotaxis	6/148	48/6478	0.000714526	0.0132322	0.0107108	ADAM10/CALR/CXCL12/NRP1/RAC1/RARRES2	6
Endothelial cells	BP	GO:0010631	epithelial cell migration	8/148	87/6478	0.000780979	0.0142485	0.0115335	CALR/CLEC14A/JCAD/NRP1/PECAM1/RAB11A/RGCC/RHOA	8
Endothelial cells	BP	GO:0090132	epithelium migration	8/148	87/6478	0.000780979	0.0142485	0.0115335	CALR/CLEC14A/JCAD/NRP1/PECAM1/RAB11A/RGCC/RHOA	8
Endothelial cells	BP	GO:0045216	cell-cell junction organization	6/148	49/6478	0.000799108	0.0144721	0.0117145	CD9/ESAM/OCLN/PECAM1/RAMP2/RHOA	6
Endothelial cells	BP	GO:0010942	positive regulation of cell death	12/148	181/6478	0.000835571	0.015022	0.0121596	BTG1/CTNNB1/HYAL2/MCL1/PEA15/RACK1/RGCC/RHOA/RPL26/TIMP3/TNFSF10/UBB	12
Endothelial cells	BP	GO:0051961	negative regulation of nervous system development	8/148	88/6478	0.000842744	0.0150412	0.0121751	APP/CALR/CTNNB1/ID1/JAG1/NRP1/RHOA/VIM	8
Endothelial cells	BP	GO:0016049	cell growth	10/148	133/6478	0.000873481	0.0153876	0.0124556	ADAM10/ADAM15/APP/CTNNB1/HYAL2/IGFBP7/NRP1/RAB11A/RACK1/RHOA	10
Endothelial cells	BP	GO:0010608	posttranscriptional regulation of gene expression	11/148	157/6478	0.000874652	0.0153876	0.0124556	APP/CALR/QKI/RACK1/RPL10/RPL26/RPS4X/VIM/ZFP36/ZFP36L1/ZFP36L2	11
Endothelial cells	BP	GO:2001236	regulation of extrinsic apoptotic signaling pathway	6/148	50/6478	0.000891221	0.0155679	0.0126015	HYAL2/MCL1/NRP1/PEA15/TIMP3/TNFSF10	6
Endothelial cells	BP	GO:0060429	epithelium development	18/148	349/6478	0.000931589	0.0161585	0.0130795	BTG1/CD151/CTNNB1/ID1/ID3/JAG1/KLF2/LEF1/MSN/NRP1/PECAM1/PKD2/PSAP/RHOA/TCF15/TXNIP/VIM/ZFP36L1	18
Endothelial cells	BP	GO:0034332	adherens junction organization	5/148	34/6478	0.000948322	0.0161873	0.0131029	CTNNB1/NRP1/RAC1/RAMP2/S100A10	5
Endothelial cells	BP	GO:0120193	tight junction organization	4/148	20/6478	0.000952968	0.0161873	0.0131029	ESAM/OCLN/PECAM1/RAMP2	4
Endothelial cells	BP	GO:2000403	positive regulation of lymphocyte migration	4/148	20/6478	0.000952968	0.0161873	0.0131029	ADAM10/APP/CXCL12/RHOA	4
Endothelial cells	BP	GO:0090130	tissue migration	8/148	90/6478	0.000978051	0.0164996	0.0133557	CALR/CLEC14A/JCAD/NRP1/PECAM1/RAB11A/RGCC/RHOA	8
Endothelial cells	BP	GO:0000902	cell morphogenesis	16/148	293/6478	0.000993914	0.0166531	0.0134799	ACTB/APP/CALR/CFL1/CTNNB1/ID1/KLF2/LEF1/MSN/NRP1/PECAM1/RAB11A/RAC1/RHOA/S100A10/UBB	16
Endothelial cells	BP	GO:0097190	apoptotic signaling pathway	12/148	185/6478	0.0010127	0.0168532	0.0136419	CTNNB1/CXCL12/DDIT4/HYAL2/MCL1/NRP1/PEA15/RACK1/RPL26/TIMP3/TNFSF10/UBB	12
Endothelial cells	BP	GO:0002684	positive regulation of immune system process	16/148	295/6478	0.00106851	0.0176018	0.0142478	ADAM10/APP/CALR/CAV1/CFD/CXCL12/FOS/ISG15/JAG1/RAC1/RARRES2/RGCC/RHOA/TFRC/VAMP8/ZFP36L1	16
Endothelial cells	BP	GO:0002690	positive regulation of leukocyte chemotaxis	5/148	35/6478	0.00108627	0.0176018	0.0142478	ADAM10/CALR/CXCL12/RAC1/RARRES2	5
Endothelial cells	BP	GO:1901224	positive regulation of NIK/NF-kappaB signaling	5/148	35/6478	0.00108627	0.0176018	0.0142478	APP/CALR/CD74/RHOA/TCIM	5
Endothelial cells	BP	GO:1903076	regulation of protein localization to plasma membrane	5/148	35/6478	0.00108627	0.0176018	0.0142478	ACTB/ITGB1/RACK1/RAMP3/VAMP8	5
Endothelial cells	BP	GO:1905475	regulation of protein localization to membrane	6/148	52/6478	0.00109982	0.017705	0.0143314	ACTB/ADAM10/ITGB1/RACK1/RAMP3/VAMP8	6
Endothelial cells	BP	GO:0050900	leukocyte migration	9/148	114/6478	0.00112019	0.0179157	0.0145019	ADAM10/APP/CALR/CXCL12/MSN/PECAM1/RAC1/RARRES2/RHOA	9
Endothelial cells	BP	GO:0072657	protein localization to membrane	11/148	162/6478	0.0011328	0.0180006	0.0145706	ABHD17A/ACTB/ADAM10/ITGB1/RAB11A/RACK1/RAMP2/RAMP3/S100A10/TSPAN5/VAMP8	11
Endothelial cells	BP	GO:0071156	regulation of cell cycle arrest	4/148	21/6478	0.00115647	0.0181425	0.0146855	CALR/PKD2/RGCC/RPL26	4
Endothelial cells	BP	GO:2001238	positive regulation of extrinsic apoptotic signaling pathway	4/148	21/6478	0.00115647	0.0181425	0.0146855	HYAL2/PEA15/TIMP3/TNFSF10	4
Endothelial cells	BP	GO:0051495	positive regulation of cytoskeleton organization	7/148	72/6478	0.00119929	0.0186953	0.015133	ARPC3/NRP1/PFN1/RAC1/RGCC/RHOA/S100A10	7
Endothelial cells	BP	GO:0045321	leukocyte activation	15/148	270/6478	0.00120704	0.0186978	0.015135	ADAM10/APP/CAV1/CD151/CTNNB1/HYAL2/ITM2A/LEF1/MSN/PRKAR1A/RHOA/TFRC/VAMP8/ZFP36L1/ZFP36L2	15
Endothelial cells	BP	GO:0038084	vascular endothelial growth factor signaling pathway	3/148	10/6478	0.0012464	0.0188259	0.0152387	CD63/JCAD/NRP1	3
Endothelial cells	BP	GO:0051894	positive regulation of focal adhesion assembly	3/148	10/6478	0.0012464	0.0188259	0.0152387	NRP1/RAC1/S100A10	3
Endothelial cells	BP	GO:0061162	establishment of monopolar cell polarity	3/148	10/6478	0.0012464	0.0188259	0.0152387	MSN/RHOA/TCF15	3
Endothelial cells	BP	GO:0061339	establishment or maintenance of monopolar cell polarity	3/148	10/6478	0.0012464	0.0188259	0.0152387	MSN/RHOA/TCF15	3
Endothelial cells	BP	GO:0033993	response to lipid	13/148	216/6478	0.00125353	0.0188259	0.0152387	ADAM15/CALR/CTNNB1/DDIT4/ID3/MSN/PDK4/RAMP3/RHOA/VIM/ZFP36/ZFP36L1/ZFP36L2	13
Endothelial cells	BP	GO:1902533	positive regulation of intracellular signal transduction	17/148	329/6478	0.00127267	0.0189975	0.0153776	APP/CALR/CD74/CTNNB1/JCAD/MCL1/NRP1/PECAM1/PKD2/PSAP/RACK1/RHOA/RPL11/RPL26/TCIM/TNFSF10/UBB	17
Endothelial cells	BP	GO:2000404	regulation of T cell migration	4/148	22/6478	0.00138859	0.020603	0.0166772	ADAM10/APP/CXCL12/RHOA	4
Endothelial cells	BP	GO:0044344	cellular response to fibroblast growth factor stimulus	5/148	37/6478	0.00140607	0.020614	0.0166861	CTNNB1/HYAL2/ZFP36/ZFP36L1/ZFP36L2	5
Endothelial cells	BP	GO:0071774	response to fibroblast growth factor	5/148	37/6478	0.00140607	0.020614	0.0166861	CTNNB1/HYAL2/ZFP36/ZFP36L1/ZFP36L2	5
Endothelial cells	BP	GO:0010770	positive regulation of cell morphogenesis involved in differentiation	5/148	38/6478	0.00158973	0.0228977	0.0185346	CALR/NRP1/RAB11A/RAC1/S100A10	5
Endothelial cells	BP	GO:0043534	blood vessel endothelial cell migration	5/148	38/6478	0.00158973	0.0228977	0.0185346	CLEC14A/JCAD/NRP1/RGCC/RHOA	5
Endothelial cells	BP	GO:0072676	lymphocyte migration	5/148	38/6478	0.00158973	0.0228977	0.0185346	ADAM10/APP/CXCL12/MSN/RHOA	5
Endothelial cells	BP	GO:0071559	response to transforming growth factor beta	7/148	76/6478	0.00164976	0.0230595	0.0186656	CAV1/CLEC3B/ENG/FOS/HYAL2/ZFP36L1/ZFP36L2	7
Endothelial cells	BP	GO:0071560	cellular response to transforming growth factor beta stimulus	7/148	76/6478	0.00164976	0.0230595	0.0186656	CAV1/CLEC3B/ENG/FOS/HYAL2/ZFP36L1/ZFP36L2	7
Endothelial cells	BP	GO:0002042	cell migration involved in sprouting angiogenesis	4/148	23/6478	0.00165137	0.0230595	0.0186656	CLEC14A/JCAD/NRP1/RHOA	4
Endothelial cells	BP	GO:1903201	regulation of oxidative stress-induced cell death	4/148	23/6478	0.00165137	0.0230595	0.0186656	CTNNB1/MCL1/PSAP/RACK1	4
Endothelial cells	BP	GO:0010712	regulation of collagen metabolic process	3/148	11/6478	0.00168523	0.0230595	0.0186656	ITGB1/RGCC/VIM	3
Endothelial cells	BP	GO:0035418	protein localization to synapse	3/148	11/6478	0.00168523	0.0230595	0.0186656	ADAM10/HSPB1/RAB11A	3
Endothelial cells	BP	GO:0036475	neuron death in response to oxidative stress	3/148	11/6478	0.00168523	0.0230595	0.0186656	CTNNB1/MCL1/RACK1	3
Endothelial cells	BP	GO:0043525	positive regulation of neuron apoptotic process	3/148	11/6478	0.00168523	0.0230595	0.0186656	CTNNB1/MCL1/RHOA	3
Endothelial cells	BP	GO:1903203	regulation of oxidative stress-induced neuron death	3/148	11/6478	0.00168523	0.0230595	0.0186656	CTNNB1/MCL1/RACK1	3
Endothelial cells	BP	GO:0030097	hemopoiesis	15/148	281/6478	0.00179801	0.0243088	0.0196769	APP/CTNNB1/FOS/HYAL2/ISG15/ITM2A/JAG1/KLF2/LEF1/RHOA/RRAS/TCIM/ZFP36/ZFP36L1/ZFP36L2	15
Endothelial cells	BP	GO:0001932	regulation of protein phosphorylation	21/148	463/6478	0.00180142	0.0243088	0.0196769	APP/CAV1/CTNNB1/DUSP1/HSPB1/HYAL2/ID1/JCAD/NRP1/PECAM1/PKD2/PRKAR1A/PSAP/RAC1/RACK1/RARRES2/RGCC/RHOA/RRAS/TCIM/TIMP3	21
Endothelial cells	BP	GO:1903706	regulation of hemopoiesis	9/148	122/6478	0.00180614	0.0243088	0.0196769	CTNNB1/FOS/ISG15/JAG1/RHOA/TCIM/ZFP36/ZFP36L1/ZFP36L2	9
Endothelial cells	BP	GO:0040007	growth	15/148	283/6478	0.001928	0.0257796	0.0208674	ADAM10/ADAM15/APP/CD9/CTNNB1/HYAL2/IGFBP7/KLF2/NRP1/PRKAR1A/PSAP/RAB11A/RACK1/RHOA/ZFP36L1	15
Endothelial cells	BP	GO:0010721	negative regulation of cell development	8/148	100/6478	0.00193844	0.0257796	0.0208674	APP/CALR/CTNNB1/ID1/JAG1/NRP1/RHOA/VIM	8
Endothelial cells	BP	GO:0021872	forebrain generation of neurons	4/148	24/6478	0.00194682	0.0257796	0.0208674	LEF1/NRP1/RHOA/UBB	4
Endothelial cells	BP	GO:0042325	regulation of phosphorylation	22/148	500/6478	0.00205286	0.0270385	0.0218864	APP/CAV1/CTNNB1/DDIT4/DUSP1/HSPB1/HYAL2/ID1/JCAD/NRP1/PECAM1/PKD2/PRKAR1A/PSAP/RAC1/RACK1/RARRES2/RGCC/RHOA/RRAS/TCIM/TIMP3	22
Endothelial cells	BP	GO:0002520	immune system development	16/148	315/6478	0.00211499	0.0277087	0.0224289	APP/CTNNB1/FOS/HYAL2/ISG15/ITM2A/JAG1/KLF2/LEF1/RHOA/RRAS/TCIM/TFRC/ZFP36/ZFP36L1/ZFP36L2	16
Endothelial cells	BP	GO:0022407	regulation of cell-cell adhesion	9/148	125/6478	0.00213694	0.0278481	0.0225417	CAV1/CD9/CXCL12/JAG1/LEF1/PRKAR1A/RGCC/RHOA/TFRC	9
Endothelial cells	BP	GO:1901987	regulation of cell cycle phase transition	8/148	102/6478	0.00219855	0.0283443	0.0229434	APP/PKD2/RAB11A/RGCC/RPL26/TCIM/ZFP36L1/ZFP36L2	8
Endothelial cells	BP	GO:0001569	branching involved in blood vessel morphogenesis	3/148	12/6478	0.00220954	0.0283443	0.0229434	CTNNB1/LEF1/NRP1	3
Endothelial cells	BP	GO:1903393	positive regulation of adherens junction organization	3/148	12/6478	0.00220954	0.0283443	0.0229434	NRP1/RAC1/S100A10	3
Endothelial cells	BP	GO:0002064	epithelial cell development	7/148	80/6478	0.00222223	0.0283594	0.0229556	CTNNB1/ID1/JAG1/MSN/PECAM1/PSAP/VIM	7
Endothelial cells	BP	GO:0001885	endothelial cell development	4/148	25/6478	0.00227694	0.0289078	0.0233995	CTNNB1/ID1/MSN/PECAM1	4
Endothelial cells	BP	GO:0010564	regulation of cell cycle process	12/148	205/6478	0.00243419	0.0307456	0.0248872	APP/CALR/CTNNB1/PKD2/PRKAR1A/RAB11A/RGCC/RHOA/RPL26/TCIM/ZFP36L1/ZFP36L2	12
Endothelial cells	BP	GO:0022613	ribonucleoprotein complex biogenesis	11/148	179/6478	0.00252105	0.0315913	0.0255717	NOP10/RPL10/RPL11/RPL26/RPL35/RPS15/RPS16/RPS21/RPS28/RPS5/RPSA	11
Endothelial cells	BP	GO:0016192	vesicle-mediated transport	21/148	476/6478	0.00252679	0.0315913	0.0255717	ACTB/ACTG1/APOA1/APP/ARL4A/CALR/CAV1/CD151/CD63/CD9/CTNNB1/ITGB1/MSN/PECAM1/RAB11A/RACK1/RAMP2/RAMP3/S100A10/TFRC/VAMP8	21
Endothelial cells	BP	GO:0060548	negative regulation of cell death	15/148	292/6478	0.00261434	0.0325208	0.0263241	CTNNB1/CXCL12/ID1/LEF1/MCL1/NRP1/PDK4/PEA15/PSAP/PTMA/RACK1/RAMP2/RHOA/TCIM/TMBIM6	15
Endothelial cells	BP	GO:1900407	regulation of cellular response to oxidative stress	4/148	26/6478	0.00264371	0.0327209	0.0264861	CTNNB1/MCL1/PSAP/RACK1	4
Endothelial cells	BP	GO:0034622	cellular protein-containing complex assembly	18/148	384/6478	0.00272259	0.0335286	0.0271399	ARPC3/CALR/CAPZA2/COX17/ESAM/KANK3/PFN1/RAC1/RDX/RHOA/RPL10/RPL11/RPS15/RPS28/RPS5/RPSA/TMSB10/TMSB4X	18
Endothelial cells	BP	GO:0007229	integrin-mediated signaling pathway	5/148	43/6478	0.00278227	0.0337574	0.027325	ADAM15/CD63/ISG15/ITGB1/NRP1	5
Endothelial cells	BP	GO:0038061	NIK/NF-kappaB signaling	5/148	43/6478	0.00278227	0.0337574	0.027325	APP/CALR/CD74/RHOA/TCIM	5
Endothelial cells	BP	GO:1901222	regulation of NIK/NF-kappaB signaling	5/148	43/6478	0.00278227	0.0337574	0.027325	APP/CALR/CD74/RHOA/TCIM	5
Endothelial cells	BP	GO:0071158	positive regulation of cell cycle arrest	3/148	13/6478	0.00282461	0.0339367	0.0274702	PKD2/RGCC/RPL26	3
Endothelial cells	BP	GO:1901890	positive regulation of cell junction assembly	3/148	13/6478	0.00282461	0.0339367	0.0274702	NRP1/RAC1/S100A10	3
Endothelial cells	BP	GO:0036473	cell death in response to oxidative stress	4/148	27/6478	0.00304907	0.0362795	0.0293666	CTNNB1/MCL1/PSAP/RACK1	4
Endothelial cells	BP	GO:2001244	positive regulation of intrinsic apoptotic signaling pathway	4/148	27/6478	0.00304907	0.0362795	0.0293666	MCL1/RACK1/RPL26/UBB	4
Endothelial cells	BP	GO:0002688	regulation of leukocyte chemotaxis	5/148	44/6478	0.00308218	0.0364971	0.0295427	ADAM10/CALR/CXCL12/RAC1/RARRES2	5
Endothelial cells	BP	GO:0014070	response to organic cyclic compound	11/148	184/6478	0.00312384	0.0367053	0.0297112	ACTB/CALR/CTNNB1/DDIT4/ID3/MSN/PKD2/RAMP3/RHOA/ZFP36L1/ZFP36L2	11
Endothelial cells	BP	GO:0009968	negative regulation of signal transduction	17/148	358/6478	0.00312956	0.0367053	0.0297112	CALR/CAV1/CTNNB1/CXCL12/DDIT4/DUSP1/HYAL2/JAG1/MCL1/NRP1/PEA15/PKD2/RACK1/RGS5/RHOA/TCIM/TIMP3	17
Endothelial cells	BP	GO:0001667	ameboidal-type cell migration	9/148	133/6478	0.00325967	0.0380501	0.0307998	CALR/CLEC14A/HYAL2/JCAD/NRP1/PECAM1/RAB11A/RGCC/RHOA	9
Endothelial cells	BP	GO:0048534	hematopoietic or lymphoid organ development	15/148	299/6478	0.00327883	0.0380932	0.0308347	APP/CTNNB1/FOS/HYAL2/ISG15/ITM2A/JAG1/KLF2/LEF1/RHOA/RRAS/TCIM/ZFP36/ZFP36L1/ZFP36L2	15
Endothelial cells	BP	GO:0007167	enzyme linked receptor protein signaling pathway	15/148	300/6478	0.00338424	0.0389504	0.0315285	APP/CAV1/CD63/CTNNB1/ENG/FOS/ID1/JCAD/LEF1/NRP1/PDK4/RAC1/RARRES2/TXNIP/VIM	15
Endothelial cells	BP	GO:0045597	positive regulation of cell differentiation	15/148	300/6478	0.00338424	0.0389504	0.0315285	BTG1/CALR/CTNNB1/FOS/ISG15/JAG1/NRP1/RAB11A/RAC1/RAMP2/RGCC/RHOA/S100A10/ZFP36/ZFP36L1	15
Endothelial cells	BP	GO:0043488	regulation of mRNA stability	4/148	28/6478	0.00349492	0.039759	0.0321831	VIM/ZFP36/ZFP36L1/ZFP36L2	4
Endothelial cells	BP	GO:0001954	positive regulation of cell-matrix adhesion	3/148	14/6478	0.00353521	0.039759	0.0321831	NRP1/RAC1/S100A10	3
Endothelial cells	BP	GO:0021795	cerebral cortex cell migration	3/148	14/6478	0.00353521	0.039759	0.0321831	CTNNB1/NRP1/RHOA	3
Endothelial cells	BP	GO:0045601	regulation of endothelial cell differentiation	3/148	14/6478	0.00353521	0.039759	0.0321831	BTG1/CTNNB1/JAG1	3
Endothelial cells	BP	GO:0061014	positive regulation of mRNA catabolic process	3/148	14/6478	0.00353521	0.039759	0.0321831	ZFP36/ZFP36L1/ZFP36L2	3
Endothelial cells	BP	GO:0009894	regulation of catabolic process	14/148	273/6478	0.00368022	0.0412017	0.0333509	APP/DDIT4/ITGB1/MCL1/MSN/RACK1/RARRES2/RPL11/TIMP3/UBB/VIM/ZFP36/ZFP36L1/ZFP36L2	14
Endothelial cells	BP	GO:0001558	regulation of cell growth	8/148	111/6478	0.00372678	0.0415342	0.03362	ADAM10/ADAM15/HYAL2/IGFBP7/NRP1/RAB11A/RACK1/RHOA	8
Endothelial cells	BP	GO:1901990	regulation of mitotic cell cycle phase transition	7/148	88/6478	0.00381716	0.0423498	0.0342802	APP/PKD2/RAB11A/RGCC/RPL26/ZFP36L1/ZFP36L2	7
Endothelial cells	BP	GO:0032963	collagen metabolic process	4/148	29/6478	0.00398312	0.0436019	0.0352937	ID1/ITGB1/RGCC/VIM	4
Endothelial cells	BP	GO:0043487	regulation of RNA stability	4/148	29/6478	0.00398312	0.0436019	0.0352937	VIM/ZFP36/ZFP36L1/ZFP36L2	4
Endothelial cells	BP	GO:1903670	regulation of sprouting angiogenesis	4/148	29/6478	0.00398312	0.0436019	0.0352937	JCAD/KLF2/NRP1/RHOA	4
Endothelial cells	BP	GO:0010812	negative regulation of cell-substrate adhesion	3/148	15/6478	0.00434564	0.0471512	0.0381667	ADAM15/JAG1/RHOA	3
Endothelial cells	BP	GO:0045197	establishment or maintenance of epithelial cell apical/basal polarity	3/148	15/6478	0.00434564	0.0471512	0.0381667	MSN/RHOA/TCF15	3
Endothelial cells	BP	GO:0051130	positive regulation of cellular component organization	17/148	371/6478	0.00450436	0.0485662	0.0393121	APOA1/APP/ARPC3/CALR/CD151/CD63/CTNNB1/MSN/NRP1/PFN1/RAB11A/RAC1/RACK1/RGCC/RHOA/S100A10/TNFSF10	17
Endothelial cells	BP	GO:0010811	positive regulation of cell-substrate adhesion	4/148	30/6478	0.00451549	0.0485662	0.0393121	CALR/NRP1/RAC1/S100A10	4
Endothelial cells	BP	GO:0045930	negative regulation of mitotic cell cycle	7/148	91/6478	0.00459868	0.0490326	0.0396896	BTG1/CTNNB1/PKD2/RGCC/RPL26/ZFP36L1/ZFP36L2	7
Endothelial cells	BP	GO:0070997	neuron death	7/148	91/6478	0.00459868	0.0490326	0.0396896	APP/CTNNB1/MCL1/NRP1/RACK1/RHOA/UBB	7
Endothelial cells	BP	GO:0051094	positive regulation of developmental process	19/148	436/6478	0.00466443	0.0495194	0.0400836	BTG1/CALR/CTNNB1/FOS/ISG15/JAG1/JCAD/NRP1/RAB11A/RAC1/RACK1/RAMP2/RGCC/RHOA/RRAS/S100A10/TFRC/ZFP36/ZFP36L1	19
Endothelial cells	CC	GO:0022626	cytosolic ribosome	20/157	64/7477	7.25169e-19	2.08849e-16	1.38927e-16	RACK1/RPL10/RPL11/RPL23/RPL26/RPL35/RPL8/RPS11/RPS12/RPS15/RPS16/RPS18/RPS20/RPS21/RPS23/RPS26/RPS28/RPS4X/RPS5/RPSA	20
Endothelial cells	CC	GO:0022627	cytosolic small ribosomal subunit	14/157	30/7477	1.96622e-16	1.88757e-14	1.25562e-14	RACK1/RPS11/RPS12/RPS15/RPS16/RPS18/RPS20/RPS21/RPS23/RPS26/RPS28/RPS4X/RPS5/RPSA	14
Endothelial cells	CC	GO:0098554	cytoplasmic side of endoplasmic reticulum membrane	14/157	30/7477	1.96622e-16	1.88757e-14	1.25562e-14	PKD2/RPL10/RPL11/RPL23/RPL35/RPS15/RPS16/RPS18/RPS20/RPS21/RPS23/RPS26/RPS28/RPSA	14
Endothelial cells	CC	GO:0098556	cytoplasmic side of rough endoplasmic reticulum membrane	13/157	26/7477	7.69172e-16	5.53804e-14	3.68393e-14	RPL10/RPL11/RPL23/RPL35/RPS15/RPS16/RPS18/RPS20/RPS21/RPS23/RPS26/RPS28/RPSA	13
Endothelial cells	CC	GO:0005840	ribosome	23/157	136/7477	4.30129e-15	2.47754e-13	1.64807e-13	RACK1/RPL10/RPL11/RPL23/RPL26/RPL34/RPL35/RPL8/RPLP2/RPS11/RPS12/RPS15/RPS16/RPS18/RPS20/RPS21/RPS23/RPS26/RPS27A/RPS28/RPS4X/RPS5/RPSA	23
Endothelial cells	CC	GO:0044391	ribosomal subunit	20/157	104/7477	2.32118e-14	1.07763e-12	7.16848e-13	RACK1/RPL10/RPL11/RPL23/RPL26/RPL35/RPL8/RPS11/RPS12/RPS15/RPS16/RPS18/RPS20/RPS21/RPS23/RPS26/RPS28/RPS4X/RPS5/RPSA	20
Endothelial cells	CC	GO:0015935	small ribosomal subunit	14/157	40/7477	2.61925e-14	1.07763e-12	7.16848e-13	RACK1/RPS11/RPS12/RPS15/RPS16/RPS18/RPS20/RPS21/RPS23/RPS26/RPS28/RPS4X/RPS5/RPSA	14
Endothelial cells	CC	GO:0044445	cytosolic part	21/157	120/7477	3.61699e-14	1.30212e-12	8.66173e-13	KXD1/RACK1/RPL10/RPL11/RPL23/RPL26/RPL35/RPL8/RPS11/RPS12/RPS15/RPS16/RPS18/RPS20/RPS21/RPS23/RPS26/RPS28/RPS4X/RPS5/RPSA	21
Endothelial cells	CC	GO:0098552	side of membrane	25/157	185/7477	5.52785e-14	1.71026e-12	1.13767e-12	ANXA5/CALR/CLEC14A/CXCL12/FCGRT/GNG11/GPIHBP1/HYAL2/PECAM1/PKD2/RHOA/RPL10/RPL11/RPL23/RPL35/RPS15/RPS16/RPS18/RPS20/RPS21/RPS23/RPS26/RPS28/RPSA/TFRC	25
Endothelial cells	CC	GO:0030867	rough endoplasmic reticulum membrane	13/157	34/7477	5.93839e-14	1.71026e-12	1.13767e-12	RPL10/RPL11/RPL23/RPL35/RPS15/RPS16/RPS18/RPS20/RPS21/RPS23/RPS26/RPS28/RPSA	13
Endothelial cells	CC	GO:0098562	cytoplasmic side of membrane	16/157	75/7477	1.94797e-12	4.77352e-11	3.17537e-11	GNG11/PKD2/RHOA/RPL10/RPL11/RPL23/RPL35/RPS15/RPS16/RPS18/RPS20/RPS21/RPS23/RPS26/RPS28/RPSA	16
Endothelial cells	CC	GO:0005791	rough endoplasmic reticulum	13/157	43/7477	1.98897e-12	4.77352e-11	3.17537e-11	RPL10/RPL11/RPL23/RPL35/RPS15/RPS16/RPS18/RPS20/RPS21/RPS23/RPS26/RPS28/RPSA	13
Endothelial cells	CC	GO:1990904	ribonucleoprotein complex	31/157	392/7477	8.67633e-11	1.92214e-09	1.27862e-09	ACTB/CALR/NOP10/PNRC2/RAC1/RACK1/RPL10/RPL11/RPL23/RPL26/RPL34/RPL35/RPL8/RPLP2/RPS11/RPS12/RPS15/RPS16/RPS18/RPS20/RPS21/RPS23/RPS26/RPS27A/RPS28/RPS4X/RPS5/RPSA/VIM/ZFP36/ZFP36L1	31
Endothelial cells	CC	GO:0009986	cell surface	20/157	238/7477	1.01911e-07	2.09646e-06	1.39457e-06	ADAM10/ADAM15/ANXA5/APP/CALR/CD151/CD63/CD93/CLEC14A/CXCL12/EGFL7/FCGRT/GPIHBP1/HYAL2/ITGB1/MSN/PECAM1/RAMP2/RAMP3/TFRC	20
Endothelial cells	CC	GO:0005912	adherens junction	11/157	82/7477	9.55328e-07	1.79567e-05	1.19449e-05	ACTB/ACTG1/ADAM10/CTNNB1/ESAM/ITGB1/JAG1/JCAD/MSN/NRP1/RHOA	11
Endothelial cells	CC	GO:0098588	bounding membrane of organelle	27/157	463/7477	9.97593e-07	1.79567e-05	1.19449e-05	ABHD17A/ADAM10/CAV1/CD63/ITM2B/LAMP2/LAPTM4A/MAOA/MAP1LC3A/PKD2/RAB11A/RAC1/RPL10/RPL11/RPL23/RPL35/RPS15/RPS16/RPS18/RPS20/RPS21/RPS23/RPS26/RPS28/RPSA/SGMS1/VAMP8	27
Endothelial cells	CC	GO:0070161	anchoring junction	11/157	87/7477	1.74566e-06	2.95735e-05	1.96724e-05	ACTB/ACTG1/ADAM10/CTNNB1/ESAM/ITGB1/JAG1/JCAD/MSN/NRP1/RHOA	11
Endothelial cells	CC	GO:0005844	polysome	7/157	31/7477	2.71025e-06	4.3364e-05	2.88459e-05	CALR/RPS21/RPS23/RPS26/RPS28/RPS4X/VIM	7
Endothelial cells	CC	GO:0098590	plasma membrane region	18/157	261/7477	8.03988e-06	0.000121868	8.10669e-05	ADAM10/CAV1/CAVIN2/CFL1/CTNNB1/HYAL2/ITGB1/JAG1/JCAD/MSN/NRP1/OCLN/PKD2/PRKAR1A/RAB11A/RAC1/RDX/RHOA	18
Endothelial cells	CC	GO:0070062	extracellular exosome	6/157	26/7477	1.26667e-05	0.0001824	0.000121334	ACTG1/ADAM15/CD63/CD9/RAB11A/RHOA	6
Endothelial cells	CC	GO:0031252	cell leading edge	10/157	89/7477	1.53106e-05	0.000209974	0.000139675	ARPC3/CFL1/CTNNB1/ITGB1/JCAD/PKD2/RAC1/RHOA/S100A11/VIM	10
Endothelial cells	CC	GO:0030027	lamellipodium	7/157	42/7477	2.29035e-05	0.000299827	0.000199446	ARPC3/CFL1/CTNNB1/ITGB1/PKD2/RAC1/RHOA	7
Endothelial cells	CC	GO:1903561	extracellular vesicle	6/157	29/7477	2.48069e-05	0.000310625	0.000206629	ACTG1/ADAM15/CD63/CD9/RAB11A/RHOA	6
Endothelial cells	CC	GO:0043230	extracellular organelle	6/157	30/7477	3.04747e-05	0.000365696	0.000243263	ACTG1/ADAM15/CD63/CD9/RAB11A/RHOA	6
Endothelial cells	CC	GO:0022625	cytosolic large ribosomal subunit	6/157	32/7477	4.49219e-05	0.000509682	0.000339043	RPL10/RPL11/RPL23/RPL26/RPL35/RPL8	6
Endothelial cells	CC	GO:0032587	ruffle membrane	5/157	20/7477	4.60129e-05	0.000509682	0.000339043	CFL1/ITGB1/JCAD/RAC1/RHOA	5
Endothelial cells	CC	GO:0031253	cell projection membrane	8/157	68/7477	8.0263e-05	0.000856139	0.000569508	CFL1/CTNNB1/ITGB1/JCAD/MSN/PKD2/RAC1/RHOA	8
Endothelial cells	CC	GO:0098978	glutamatergic synapse	8/157	73/7477	0.000133563	0.00137379	0.000913855	ACTB/ADAM10/NRP1/PRKAR1A/RAB11A/RAC1/RHOA/SPARCL1	8
Endothelial cells	CC	GO:0030054	cell junction	15/157	239/7477	0.000139408	0.00138447	0.000920953	ACTB/ACTG1/ADAM10/APP/CTNNB1/ESAM/ITGB1/JAG1/JCAD/MSN/NRP1/OCLN/PECAM1/PKD2/RHOA	15
Endothelial cells	CC	GO:0042788	polysomal ribosome	4/157	14/7477	0.000158935	0.00152578	0.00101495	RPS21/RPS23/RPS26/RPS28	4
Endothelial cells	CC	GO:0015629	actin cytoskeleton	11/157	142/7477	0.000184208	0.00166858	0.00110995	ACTB/ACTG1/ARPC3/CAPZA2/CAVIN2/CFL1/MYL6/PKD2/RAC1/TPM1/TPM4	11
Endothelial cells	CC	GO:0005789	endoplasmic reticulum membrane	17/157	302/7477	0.000187311	0.00166858	0.00110995	CALR/PKD2/RPL10/RPL11/RPL23/RPL35/RPS15/RPS16/RPS18/RPS20/RPS21/RPS23/RPS26/RPS28/RPSA/SGMS1/TMBIM6	17
Endothelial cells	CC	GO:0048471	perinuclear region of cytoplasm	12/157	167/7477	0.000191191	0.00166858	0.00110995	ADAM10/APP/CALR/CAV1/CTNNB1/GNB2/HYAL2/JCAD/MSN/RAB11A/RACK1/VAMP8	12
Endothelial cells	CC	GO:0042175	nuclear outer membrane-endoplasmic reticulum membrane network	17/157	304/7477	0.00020271	0.00170659	0.00113523	CALR/PKD2/RPL10/RPL11/RPL23/RPL35/RPS15/RPS16/RPS18/RPS20/RPS21/RPS23/RPS26/RPS28/RPSA/SGMS1/TMBIM6	17
Endothelial cells	CC	GO:0044432	endoplasmic reticulum part	18/157	334/7477	0.000207399	0.00170659	0.00113523	ADAM10/CALR/PKD2/RPL10/RPL11/RPL23/RPL35/RPS15/RPS16/RPS18/RPS20/RPS21/RPS23/RPS26/RPS28/RPSA/SGMS1/TMBIM6	18
Endothelial cells	CC	GO:0005925	focal adhesion	6/157	42/7477	0.000218669	0.00174935	0.00116368	ACTB/ACTG1/ITGB1/MSN/NRP1/RHOA	6
Endothelial cells	CC	GO:0098827	endoplasmic reticulum subcompartment	17/157	307/7477	0.000227881	0.00177378	0.00117993	CALR/PKD2/RPL10/RPL11/RPL23/RPL35/RPS15/RPS16/RPS18/RPS20/RPS21/RPS23/RPS26/RPS28/RPSA/SGMS1/TMBIM6	17
Endothelial cells	CC	GO:0001726	ruffle	6/157	43/7477	0.00024977	0.00179834	0.00119627	CFL1/ITGB1/JCAD/RAC1/RHOA/S100A11	6
Endothelial cells	CC	GO:0005924	cell-substrate adherens junction	6/157	43/7477	0.00024977	0.00179834	0.00119627	ACTB/ACTG1/ITGB1/MSN/NRP1/RHOA	6
Endothelial cells	CC	GO:0030055	cell-substrate junction	6/157	43/7477	0.00024977	0.00179834	0.00119627	ACTB/ACTG1/ITGB1/MSN/NRP1/RHOA	6
Endothelial cells	CC	GO:0005768	endosome	14/157	227/7477	0.000280806	0.00197249	0.00131211	ABHD17A/APP/CAV1/CD63/ITGB1/ITM2B/LAPTM4A/NRP1/PSAP/RAB11A/RAC1/RHOA/TPT1/VAMP8	14
Endothelial cells	CC	GO:0045121	membrane raft	8/157	85/7477	0.000386577	0.00258916	0.00172232	APP/CAV1/CAVIN2/CTNNB1/HYAL2/PECAM1/PRKAR1A/S100A10	8
Endothelial cells	CC	GO:0098857	membrane microdomain	8/157	85/7477	0.000386577	0.00258916	0.00172232	APP/CAV1/CAVIN2/CTNNB1/HYAL2/PECAM1/PRKAR1A/S100A10	8
Endothelial cells	CC	GO:0120025	plasma membrane bounded cell projection	22/157	480/7477	0.000408207	0.0026719	0.00177736	ACTB/ACTG1/APP/ARPC3/CFL1/CTNNB1/HSPB1/HYAL2/ITGB1/JCAD/MSN/NRP1/PKD2/PRKAR1A/RAB11A/RAC1/RACK1/RDX/RHOA/S100A11/UBB/VIM	22
Endothelial cells	CC	GO:0098805	whole membrane	18/157	356/7477	0.000451696	0.00283657	0.0018869	ABHD17A/APP/CAV1/CAVIN2/CD63/CTNNB1/HYAL2/ITM2B/LAMP2/LAPTM4A/MAOA/MAP1LC3A/PECAM1/PRKAR1A/RAB11A/RAC1/S100A10/VAMP8	18
Endothelial cells	CC	GO:0098589	membrane region	8/157	87/7477	0.000453063	0.00283657	0.0018869	APP/CAV1/CAVIN2/CTNNB1/HYAL2/PECAM1/PRKAR1A/S100A10	8
Endothelial cells	CC	GO:0009897	external side of plasma membrane	9/157	110/7477	0.000479663	0.00293921	0.00195518	ANXA5/CALR/CLEC14A/CXCL12/FCGRT/GPIHBP1/HYAL2/PECAM1/TFRC	9
Endothelial cells	CC	GO:0042995	cell projection	22/157	488/7477	0.000512164	0.00307299	0.00204416	ACTB/ACTG1/APP/ARPC3/CFL1/CTNNB1/HSPB1/HYAL2/ITGB1/JCAD/MSN/NRP1/PKD2/PRKAR1A/RAB11A/RAC1/RACK1/RDX/RHOA/S100A11/UBB/VIM	22
Endothelial cells	CC	GO:0031984	organelle subcompartment	22/157	489/7477	0.000526663	0.00309549	0.00205913	ADAM10/CALR/CAV1/ITM2B/PKD2/RAB11A/RAC1/RPL10/RPL11/RPL23/RPL35/RPS15/RPS16/RPS18/RPS20/RPS21/RPS23/RPS26/RPS28/RPSA/SGMS1/TMBIM6	22
Endothelial cells	CC	GO:0031256	leading edge membrane	5/157	34/7477	0.000651369	0.00375188	0.00249577	CFL1/ITGB1/JCAD/RAC1/RHOA	5
Endothelial cells	CC	GO:0045202	synapse	15/157	282/7477	0.000819744	0.00462914	0.00307933	ACTB/ACTG1/ADAM10/APP/CTNNB1/NRP1/PRKAR1A/RAB11A/RAC1/RHOA/RPL10/RPS18/RPS21/RPS4X/SPARCL1	15
Endothelial cells	CC	GO:0005902	microvillus	4/157	21/7477	0.000847305	0.00463618	0.00308401	CTNNB1/HYAL2/MSN/RDX	4
Endothelial cells	CC	GO:0005884	actin filament	5/157	36/7477	0.000853186	0.00463618	0.00308401	ACTG1/PKD2/RAC1/TPM1/TPM4	5
Endothelial cells	CC	GO:0098794	postsynapse	9/157	123/7477	0.00107847	0.00575184	0.00382615	ACTB/ADAM10/APP/CTNNB1/NRP1/RAB11A/RAC1/RHOA/RPS18	9
Endothelial cells	CC	GO:0010008	endosome membrane	7/157	82/7477	0.00160047	0.00838066	0.00557485	ABHD17A/CD63/ITM2B/LAPTM4A/RAB11A/RAC1/VAMP8	7
Endothelial cells	CC	GO:0005604	basement membrane	3/157	12/7477	0.00173832	0.00893993	0.00594688	CD151/SPARC/TIMP3	3
Endothelial cells	CC	GO:0005771	multivesicular body	3/157	13/7477	0.00222519	0.0112431	0.00747895	CD63/RAB11A/TPT1	3
Endothelial cells	CC	GO:0015934	large ribosomal subunit	6/157	65/7477	0.00231605	0.0115004	0.00765011	RPL10/RPL11/RPL23/RPL26/RPL35/RPL8	6
Endothelial cells	CC	GO:0032154	cleavage furrow	3/157	14/7477	0.00278872	0.0136127	0.00905525	RAB11A/RDX/RHOA	3
Endothelial cells	CC	GO:0062023	collagen-containing extracellular matrix	5/157	47/7477	0.00288449	0.0138456	0.00921013	CD151/RARRES2/SPARC/SPARCL1/TIMP3	5
Endothelial cells	CC	GO:0055037	recycling endosome	5/157	48/7477	0.00316628	0.014949	0.00994414	APP/ITGB1/RAB11A/RAC1/VAMP8	5
Endothelial cells	CC	GO:0005770	late endosome	6/157	70/7477	0.0033742	0.0156737	0.0104262	CD63/LAPTM4A/PSAP/RAB11A/TPT1/VAMP8	6
Endothelial cells	CC	GO:0032155	cell division site part	3/157	15/7477	0.0034326	0.0156919	0.0104383	RAB11A/RDX/RHOA	3
Endothelial cells	CC	GO:0044440	endosomal part	7/157	94/7477	0.0034961	0.0157324	0.0104653	ABHD17A/CD63/ITM2B/LAPTM4A/RAB11A/RAC1/VAMP8	7
Endothelial cells	CC	GO:0044853	plasma membrane raft	4/157	31/7477	0.00378472	0.0167692	0.011155	CAV1/CAVIN2/CTNNB1/PRKAR1A	4
Endothelial cells	CC	GO:0044463	cell projection part	14/157	303/7477	0.00448854	0.019294	0.0128345	ACTB/ACTG1/APP/CFL1/CTNNB1/HSPB1/ITGB1/JCAD/MSN/PKD2/PRKAR1A/RAC1/RACK1/RHOA	14
Endothelial cells	CC	GO:0120038	plasma membrane bounded cell projection part	14/157	303/7477	0.00448854	0.019294	0.0128345	ACTB/ACTG1/APP/CFL1/CTNNB1/HSPB1/ITGB1/JCAD/MSN/PKD2/PRKAR1A/RAC1/RACK1/RHOA	14
Endothelial cells	CC	GO:0044430	cytoskeletal part	18/157	447/7477	0.00569808	0.024133	0.0160534	ACTG1/APP/ARPC3/CAPZA2/CTNNB1/HSPB1/MYL6/NRP1/PKD2/PRKAR1A/RAB11A/RAC1/RGCC/RHOA/TPM1/TPM4/TPT1/VIM	18
Endothelial cells	CC	GO:0030139	endocytic vesicle	5/157	58/7477	0.00716635	0.0299117	0.0198974	ACTG1/HYAL2/OCLN/RAB11A/VIM	5
Endothelial cells	CC	GO:0099513	polymeric cytoskeletal fiber	9/157	164/7477	0.00749254	0.0308264	0.0205059	ACTG1/NRP1/PKD2/RAB11A/RAC1/TPM1/TPM4/TPT1/VIM	9
Endothelial cells	CC	GO:0099081	supramolecular polymer	11/157	226/7477	0.00786375	0.030997	0.0206194	ACTG1/CTNNB1/NRP1/PECAM1/PKD2/RAB11A/RAC1/TPM1/TPM4/TPT1/VIM	11
Endothelial cells	CC	GO:0099512	supramolecular fiber	11/157	226/7477	0.00786375	0.030997	0.0206194	ACTG1/CTNNB1/NRP1/PECAM1/PKD2/RAB11A/RAC1/TPM1/TPM4/TPT1/VIM	11
Endothelial cells	CC	GO:0032153	cell division site	3/157	20/7477	0.00796451	0.030997	0.0206194	RAB11A/RDX/RHOA	3
Endothelial cells	CC	GO:0098685	Schaffer collateral - CA1 synapse	3/157	20/7477	0.00796451	0.030997	0.0206194	ACTB/ACTG1/CTNNB1	3
Endothelial cells	CC	GO:0099080	supramolecular complex	11/157	228/7477	0.00837826	0.0321725	0.0214013	ACTG1/CTNNB1/NRP1/PECAM1/PKD2/RAB11A/RAC1/TPM1/TPM4/TPT1/VIM	11
Endothelial cells	CC	GO:0005911	cell-cell junction	8/157	139/7477	0.00873801	0.0331125	0.0220266	APP/CTNNB1/ESAM/JCAD/OCLN/PECAM1/PKD2/RHOA	8
Endothelial cells	CC	GO:0045177	apical part of cell	6/157	88/7477	0.010254	0.0380404	0.0253047	APP/CTNNB1/HYAL2/JAG1/MSN/OCLN	6
Endothelial cells	CC	GO:0044448	cell cortex part	4/157	41/7477	0.0103608	0.0380404	0.0253047	ACTB/CTNNB1/PKD2/TPM4	4
Endothelial cells	CC	GO:0043197	dendritic spine	3/157	22/7477	0.0104347	0.0380404	0.0253047	APP/RAC1/RHOA	3
Endothelial cells	CC	GO:0099568	cytoplasmic region	7/157	117/7477	0.0113686	0.040927	0.0272248	ACTB/CTNNB1/HSPB1/PKD2/PRKAR1A/RHOA/TPM4	7
Endothelial cells	CC	GO:0044309	neuron spine	3/157	23/7477	0.0118179	0.0420192	0.0279514	APP/RAC1/RHOA	3
Endothelial cells	CC	GO:0044456	synapse part	10/157	210/7477	0.0127931	0.0449317	0.0298888	ACTB/ACTG1/ADAM10/APP/CTNNB1/NRP1/RAB11A/RAC1/RHOA/RPS18	10
Endothelial cells	CC	GO:0030424	axon	7/157	121/7477	0.0135077	0.0468702	0.0311783	ACTB/ACTG1/APP/HSPB1/NRP1/RAB11A/RHOA	7
Endothelial cells	CC	GO:0005938	cell cortex	5/157	68/7477	0.0138007	0.0473168	0.0314753	ACTB/CTNNB1/PKD2/RHOA/TPM4	5
Endothelial cells	CC	GO:0019897	extrinsic component of plasma membrane	4/157	45/7477	0.0142925	0.0484262	0.0322133	CTNNB1/GNG11/RHOA/S100A10	4
Endothelial cells	CC	GO:0005901	caveola	3/157	25/7477	0.0148866	0.0498529	0.0331624	CAV1/CAVIN2/CTNNB1	3
Endothelial cells	MF	GO:0003735	structural constituent of ribosome	22/146	112/7169	3.17522e-16	8.98586e-14	8.05502e-14	RPL10/RPL11/RPL23/RPL26/RPL34/RPL35/RPL8/RPLP2/RPS11/RPS12/RPS15/RPS16/RPS18/RPS20/RPS21/RPS23/RPS26/RPS27A/RPS28/RPS4X/RPS5/RPSA	22
Endothelial cells	MF	GO:0005198	structural molecule activity	28/146	242/7169	3.25965e-14	4.61241e-12	4.13461e-12	ACTB/ACTG1/ARPC3/CAV1/MYL6/RPL10/RPL11/RPL23/RPL26/RPL34/RPL35/RPL8/RPLP2/RPS11/RPS12/RPS15/RPS16/RPS18/RPS20/RPS21/RPS23/RPS26/RPS27A/RPS28/RPS4X/RPS5/RPSA/VIM	28
Endothelial cells	MF	GO:0019904	protein domain specific binding	16/146	185/7169	9.33926e-07	8.81003e-05	7.89741e-05	ADAM10/ADAM15/APP/ARHGAP29/CLEC3B/CTNNB1/ID3/LEF1/MCL1/OCLN/PKD2/PRKAR1A/QKI/RACK1/RHOA/VIM	16
Endothelial cells	MF	GO:0050839	cell adhesion molecule binding	9/146	76/7169	2.10053e-05	0.00148612	0.00133218	ADAM15/CALR/CD151/CD9/CTNNB1/CXCL12/ISG15/ITGB1/MSN	9
Endothelial cells	MF	GO:0005178	integrin binding	7/146	45/7169	2.98656e-05	0.00169039	0.00151528	ADAM15/CALR/CD151/CD9/CXCL12/ISG15/ITGB1	7
Endothelial cells	MF	GO:0044877	protein-containing complex binding	20/146	365/7169	4.49042e-05	0.0018968	0.00170032	ADAM15/ARPC3/CALR/CD151/CD9/CFL1/CXCL12/GNB2/GPIHBP1/ISG15/ITGB1/RAC1/RACK1/RPS21/RRAS/SPARC/SPARCL1/TPM1/TPM4/VIM	20
Endothelial cells	MF	GO:0003779	actin binding	12/146	149/7169	4.69174e-05	0.0018968	0.00170032	ACTN4/ARPC3/CALD1/CAPZA2/CFL1/MSN/PFN1/RDX/TMSB10/TMSB4X/TPM1/TPM4	12
Endothelial cells	MF	GO:0019843	rRNA binding	5/146	25/7169	0.000125091	0.00442508	0.00396669	RPL11/RPL23/RPS18/RPS4X/RPS5	5
Endothelial cells	MF	GO:0005509	calcium ion binding	15/146	248/7169	0.000146858	0.00461786	0.0041395	ACTN4/ANXA5/CALR/CAPNS1/CD93/CLEC3B/EGFL7/JAG1/MYL6/PKD2/S100A10/S100A11/SPARC/SPARCL1/TPT1	15
Endothelial cells	MF	GO:0003729	mRNA binding	9/146	104/7169	0.000249804	0.00706944	0.00633712	CALR/QKI/RPL26/RPL35/RPS26/RPS5/ZFP36/ZFP36L1/ZFP36L2	9
Endothelial cells	MF	GO:0019901	protein kinase binding	13/146	212/7169	0.000361758	0.00930706	0.00834295	ACTB/ADAM10/CAV1/CAVIN2/CTNNB1/HYAL2/MSN/NRP1/PRKAR1A/RAC1/RACK1/RGCC/RHOA	13
Endothelial cells	MF	GO:0008092	cytoskeletal protein binding	17/146	338/7169	0.000479839	0.0113162	0.010144	ACTB/ACTN4/ARPC3/CALD1/CAPZA2/CFL1/MAP1LC3A/MSN/PFN1/PKD2/RAB11A/RDX/RHOA/TMSB10/TMSB4X/TPM1/TPM4	17
Endothelial cells	MF	GO:0050840	extracellular matrix binding	4/146	20/7169	0.000620391	0.0135054	0.0121064	CLEC14A/RPSA/SPARC/SPARCL1	4
Endothelial cells	MF	GO:0019900	kinase binding	13/146	232/7169	0.000851411	0.0172107	0.0154278	ACTB/ADAM10/CAV1/CAVIN2/CTNNB1/HYAL2/MSN/NRP1/PRKAR1A/RAC1/RACK1/RGCC/RHOA	13
Endothelial cells	MF	GO:0005200	structural constituent of cytoskeleton	4/146	25/7169	0.00149666	0.0281355	0.0252209	ACTB/ACTG1/ARPC3/VIM	4
Endothelial cells	MF	GO:0098631	cell adhesion mediator activity	3/146	12/7169	0.0015907	0.0281355	0.0252209	ESAM/ITGB1/RPSA	3
Endothelial cells	MF	GO:0003723	RNA binding	20/146	484/7169	0.00181295	0.0301802	0.0270539	CALR/MSN/NOP10/QKI/RPL11/RPL23/RPL26/RPL35/RPL8/RPS15/RPS16/RPS18/RPS20/RPS26/RPS4X/RPS5/VIM/ZFP36/ZFP36L1/ZFP36L2	20
