# Supplementary material for: Endothelial cell heterogeneity and microglia regulons revealed by a pig cell landscape at single-cell level
Source: Nat Commun. 2022 Jun 24;13:3620. doi: 10.1038/s41467-022-31388-z (PMC9232580; doi:10.1038/s41467-022-31388-z)
Supplement: Supplementary file 9 — Supplementary Data 6 [file 41467_2022_31388_MOESM9_ESM.xlsx]

## Sheet: Kidney
Cluster	ONTOLOGY	ID	Description	GeneRatio	BgRatio	pvalue	p.adjust	qvalue	geneID	Count
Ureteric epithelial cells	BP	GO:0030004	cellular monovalent inorganic cation homeostasis	8/84	108/18670	2.92092e-08	1.59045e-05	1.34028e-05	ATP1A1/ATP1B1/ATP6AP1/ATP6V0B/ATP6V1C2/GRN/NEDD4L/SLC4A1	8
Ureteric epithelial cells	BP	GO:0055067	monovalent inorganic cation homeostasis	9/84	154/18670	3.0368e-08	1.59045e-05	1.34028e-05	ATP1A1/ATP1B1/ATP6AP1/ATP6V0B/ATP6V1C2/GRN/NEDD4L/RHCG/SLC4A1	9
Ureteric epithelial cells	BP	GO:0043312	neutrophil degranulation	14/84	485/18670	3.18073e-08	1.59045e-05	1.34028e-05	ATP6AP2/ATP8A1/B2M/CD63/CTSC/EEF1A1/EEF2/ENPP4/GRN/HSP90AB1/IGF2R/LAMP1/PGRMC1/PSAP	14
Ureteric epithelial cells	BP	GO:0002283	neutrophil activation involved in immune response	14/84	488/18670	3.43469e-08	1.59045e-05	1.34028e-05	ATP6AP2/ATP8A1/B2M/CD63/CTSC/EEF1A1/EEF2/ENPP4/GRN/HSP90AB1/IGF2R/LAMP1/PGRMC1/PSAP	14
Ureteric epithelial cells	BP	GO:0042119	neutrophil activation	14/84	498/18670	4.41978e-08	1.59045e-05	1.34028e-05	ATP6AP2/ATP8A1/B2M/CD63/CTSC/EEF1A1/EEF2/ENPP4/GRN/HSP90AB1/IGF2R/LAMP1/PGRMC1/PSAP	14
Ureteric epithelial cells	BP	GO:0002446	neutrophil mediated immunity	14/84	499/18670	4.53119e-08	1.59045e-05	1.34028e-05	ATP6AP2/ATP8A1/B2M/CD63/CTSC/EEF1A1/EEF2/ENPP4/GRN/HSP90AB1/IGF2R/LAMP1/PGRMC1/PSAP	14
Ureteric epithelial cells	BP	GO:0002576	platelet degranulation	8/84	128/18670	1.10329e-07	3.31931e-05	2.7972e-05	APLP2/APP/CALM1/CD63/CD9/CLU/KNG1/PSAP	8
Ureteric epithelial cells	BP	GO:0030218	erythrocyte differentiation	7/84	114/18670	8.07837e-07	0.000212663	0.000179212	ADGRF5/B2M/HOXA5/KIT/NFE2L1/SLC4A1/STAT1	7
Ureteric epithelial cells	BP	GO:0034101	erythrocyte homeostasis	7/84	122/18670	1.27764e-06	0.000298967	0.000251941	ADGRF5/B2M/HOXA5/KIT/NFE2L1/SLC4A1/STAT1	7
Ureteric epithelial cells	BP	GO:0030099	myeloid cell differentiation	11/84	416/18670	2.5407e-06	0.000535071	0.000450907	ADGRF5/APP/ATP6AP1/B2M/GNAS/HOXA5/KIT/NFE2L1/SLC4A1/STAT1/TOB2	11
Ureteric epithelial cells	BP	GO:0002262	myeloid cell homeostasis	7/84	147/18670	4.4366e-06	0.000849407	0.0007158	ADGRF5/B2M/HOXA5/KIT/NFE2L1/SLC4A1/STAT1	7
Ureteric epithelial cells	BP	GO:0006885	regulation of pH	6/84	98/18670	5.2353e-06	0.000918795	0.000774273	ATP6AP1/ATP6V0B/ATP6V1C2/GRN/RHCG/SLC4A1	6
Ureteric epithelial cells	BP	GO:0007588	excretion	5/84	63/18670	9.36019e-06	0.00151635	0.00127784	CLCN5/NEDD4L/NFAT5/PSAP/UMOD	5
Ureteric epithelial cells	BP	GO:0050821	protein stabilization	7/84	178/18670	1.55341e-05	0.00220779	0.00186052	ATP1B1/CLU/GAPDH/GRN/HSP90AB1/LAMP1/TSPAN1	7
Ureteric epithelial cells	BP	GO:0061515	myeloid cell development	5/84	70/18670	1.5725e-05	0.00220779	0.00186052	ADGRF5/APP/ATP6AP1/KIT/SLC4A1	5
Ureteric epithelial cells	BP	GO:0045861	negative regulation of proteolysis	9/84	363/18670	3.667e-05	0.00482669	0.00406748	APLP2/APP/CRIM1/GAPDH/HSP90AB1/KNG1/SPINT2/TMEM59/WFDC2	9
Ureteric epithelial cells	BP	GO:0031647	regulation of protein stability	8/84	284/18670	4.16502e-05	0.00515972	0.00434812	ATP1B1/CLU/GAPDH/GRN/HSP90AB1/LAMP1/NEDD4L/TSPAN1	8
Ureteric epithelial cells	BP	GO:1990000	amyloid fibril formation	3/84	16/18670	4.71641e-05	0.0055182	0.00465022	APP/B2M/CLU	3
Ureteric epithelial cells	BP	GO:0030641	regulation of cellular pH	5/84	90/18670	5.32222e-05	0.00589926	0.00497134	ATP6AP1/ATP6V0B/ATP6V1C2/GRN/SLC4A1	5
Ureteric epithelial cells	BP	GO:0006883	cellular sodium ion homeostasis	3/84	17/18670	5.70848e-05	0.00601103	0.00506552	ATP1A1/ATP1B1/NEDD4L	3
Ureteric epithelial cells	BP	GO:0001774	microglial cell activation	4/84	48/18670	6.3801e-05	0.0061075	0.00514682	APP/CLU/CTSC/GRN	4
Ureteric epithelial cells	BP	GO:0002269	leukocyte activation involved in inflammatory response	4/84	48/18670	6.3801e-05	0.0061075	0.00514682	APP/CLU/CTSC/GRN	4
Ureteric epithelial cells	BP	GO:0042116	macrophage activation	5/84	95/18670	6.89431e-05	0.00631279	0.00531982	ADGRF5/APP/CLU/CTSC/GRN	5
Ureteric epithelial cells	BP	GO:1902600	proton transmembrane transport	6/84	163/18670	9.35716e-05	0.0079512	0.00670052	ATP1A1/ATP6AP1/ATP6V0B/ATP6V1C2/CLCN5/COX7C	6
Ureteric epithelial cells	BP	GO:0045851	pH reduction	4/84	53/18670	9.43875e-05	0.0079512	0.00670052	ATP6AP1/ATP6V0B/ATP6V1C2/GRN	4
Ureteric epithelial cells	BP	GO:0007041	lysosomal transport	5/84	106/18670	0.000116014	0.00939711	0.00791899	CLU/GRN/IGF2R/LAMP1/PSAP	5
Ureteric epithelial cells	BP	GO:0048872	homeostasis of number of cells	7/84	246/18670	0.000121026	0.00944006	0.00795518	ADGRF5/B2M/HOXA5/KIT/NFE2L1/SLC4A1/STAT1	7
Ureteric epithelial cells	BP	GO:0010951	negative regulation of endopeptidase activity	7/84	250/18670	0.000133739	0.00976315	0.00822745	APLP2/APP/CRIM1/GAPDH/KNG1/SPINT2/WFDC2	7
Ureteric epithelial cells	BP	GO:0061900	glial cell activation	4/84	58/18670	0.00013444	0.00976315	0.00822745	APP/CLU/CTSC/GRN	4
Ureteric epithelial cells	BP	GO:0000041	transition metal ion transport	5/84	112/18670	0.000150376	0.0105564	0.00889591	ATP6AP1/ATP6V0B/ATP6V1C2/B2M/SLC31A2	5
Ureteric epithelial cells	BP	GO:0086064	cell communication by electrical coupling involved in cardiac conduction	3/84	24/18670	0.000166089	0.0112834	0.00950855	ATP1A1/ATP1B1/CALM1	3
Ureteric epithelial cells	BP	GO:0010466	negative regulation of peptidase activity	7/84	262/18670	0.000178532	0.0117496	0.00990146	APLP2/APP/CRIM1/GAPDH/KNG1/SPINT2/WFDC2	7
Ureteric epithelial cells	BP	GO:0006826	iron ion transport	4/84	64/18670	0.000197251	0.0125882	0.0106082	ATP6AP1/ATP6V0B/ATP6V1C2/B2M	4
Ureteric epithelial cells	BP	GO:0051346	negative regulation of hydrolase activity	9/84	466/18670	0.000244213	0.0151268	0.0127475	APLP2/APP/CNN3/CRIM1/GAPDH/KNG1/SPINT2/TMBIM6/WFDC2	9
Ureteric epithelial cells	BP	GO:0010644	cell communication by electrical coupling	3/84	29/18670	0.000295019	0.0177517	0.0149595	ATP1A1/ATP1B1/CALM1	3
Ureteric epithelial cells	BP	GO:0150076	neuroinflammatory response	4/84	75/18670	0.000363437	0.021261	0.0179168	APP/CLU/CTSC/GRN	4
Ureteric epithelial cells	BP	GO:0010959	regulation of metal ion transport	8/84	394/18670	0.000394572	0.0224586	0.018926	ATP1A1/ATP1B1/B2M/CALM1/CD63/NEDD4L/SLC31A2/TMBIM6	8
Ureteric epithelial cells	BP	GO:0043393	regulation of protein binding	6/84	217/18670	0.000439839	0.0243763	0.0205421	APP/B2M/HSP90AB1/LRPAP1/PTPRF/TMBIM6	6
Ureteric epithelial cells	BP	GO:0007034	vacuolar transport	5/84	142/18670	0.000452095	0.0244131	0.0205731	CLU/GRN/IGF2R/LAMP1/PSAP	5
Ureteric epithelial cells	BP	GO:0006898	receptor-mediated endocytosis	7/84	316/18670	0.000553408	0.0276001	0.0232588	B2M/CANX/CD63/CD9/CLU/IGF2R/LRPAP1	7
Ureteric epithelial cells	BP	GO:0006457	protein folding	6/84	227/18670	0.000557917	0.0276001	0.0232588	B2M/CANX/CLU/GRN/HSP90AB1/P4HB	6
Ureteric epithelial cells	BP	GO:0051453	regulation of intracellular pH	4/84	84/18670	0.000559522	0.0276001	0.0232588	ATP6V0B/ATP6V1C2/GRN/SLC4A1	4
Ureteric epithelial cells	BP	GO:0033572	transferrin transport	3/84	36/18670	0.000563536	0.0276001	0.0232588	ATP6AP1/ATP6V0B/ATP6V1C2	3
Ureteric epithelial cells	BP	GO:0045807	positive regulation of endocytosis	5/84	153/18670	0.000634978	0.0302863	0.0255224	B2M/CD63/CLU/NEDD4L/TSPAN1	5
Ureteric epithelial cells	BP	GO:0015682	ferric iron transport	3/84	38/18670	0.000661524	0.0302863	0.0255224	ATP6AP1/ATP6V0B/ATP6V1C2	3
Ureteric epithelial cells	BP	GO:0072512	trivalent inorganic cation transport	3/84	38/18670	0.000661524	0.0302863	0.0255224	ATP6AP1/ATP6V0B/ATP6V1C2	3
Ureteric epithelial cells	BP	GO:0045639	positive regulation of myeloid cell differentiation	4/84	91/18670	0.000756774	0.0339099	0.0285761	ATP6AP1/GNAS/HOXA5/STAT1	4
Ureteric epithelial cells	BP	GO:0015701	bicarbonate transport	3/84	42/18670	0.000888638	0.038989	0.0328562	CA12/SLC26A7/SLC4A1	3
Ureteric epithelial cells	BP	GO:0045637	regulation of myeloid cell differentiation	6/84	251/18670	0.000942222	0.039226	0.0330559	ATP6AP1/B2M/GNAS/HOXA5/STAT1/TOB2	6
Ureteric epithelial cells	BP	GO:0006979	response to oxidative stress	8/84	451/18670	0.000954848	0.039226	0.0330559	APP/EEF2/ND1/NFE2L1/P4HB/PSAP/STAT1/TXNIP	8
Ureteric epithelial cells	BP	GO:0001906	cell killing	5/84	168/18670	0.000967469	0.039226	0.0330559	B2M/CTSC/GAPDH/HSP90AB1/LAMP1	5
Ureteric epithelial cells	BP	GO:0052547	regulation of peptidase activity	8/84	452/18670	0.000968543	0.039226	0.0330559	APLP2/APP/CRIM1/GAPDH/GRN/KNG1/SPINT2/WFDC2	8
Ureteric epithelial cells	BP	GO:0031341	regulation of cell killing	4/84	98/18670	0.000998757	0.0396865	0.033444	B2M/GAPDH/HSP90AB1/LAMP1	4
Ureteric epithelial cells	BP	GO:0070106	interleukin-27-mediated signaling pathway	2/84	11/18670	0.00107154	0.0410301	0.0345763	CANX/STAT1	2
Ureteric epithelial cells	BP	GO:0070757	interleukin-35-mediated signaling pathway	2/84	11/18670	0.00107154	0.0410301	0.0345763	CANX/STAT1	2
Ureteric epithelial cells	BP	GO:0006941	striated muscle contraction	5/84	174/18670	0.00113145	0.0425504	0.0358575	ATP1A1/ATP1B1/CALM1/EEF2/NEDD4L	5
Ureteric epithelial cells	BP	GO:0032091	negative regulation of protein binding	4/84	103/18670	0.00120183	0.0433492	0.0365306	B2M/LRPAP1/PTPRF/TMBIM6	4
Ureteric epithelial cells	BP	GO:0048259	regulation of receptor-mediated endocytosis	4/84	103/18670	0.00120183	0.0433492	0.0365306	B2M/CD63/CLU/LRPAP1	4
Ureteric epithelial cells	BP	GO:0045646	regulation of erythrocyte differentiation	3/84	47/18670	0.00123502	0.0433492	0.0365306	B2M/HOXA5/STAT1	3
Ureteric epithelial cells	BP	GO:0048066	developmental pigmentation	3/84	47/18670	0.00123502	0.0433492	0.0365306	ATP6AP2/CD63/KIT	3
Ureteric epithelial cells	BP	GO:0010038	response to metal ion	7/84	364/18670	0.00126436	0.0435852	0.0367295	APP/B2M/CALM1/KIT/NEDD4L/NFE2L1/TXNIP	7
Ureteric epithelial cells	BP	GO:1903034	regulation of response to wounding	5/84	179/18670	0.00128314	0.0435852	0.0367295	CD9/ENPP4/GRN/KNG1/PTPRF	5
Ureteric epithelial cells	BP	GO:0071346	cellular response to interferon-gamma	5/84	180/18670	0.00131519	0.043965	0.0370496	ACTG1/B2M/GAPDH/HSP90AB1/STAT1	5
Ureteric epithelial cells	BP	GO:0086009	membrane repolarization	3/84	50/18670	0.00147843	0.0482074	0.0406246	ATP1A1/ATP1B1/NEDD4L	3
Ureteric epithelial cells	BP	GO:0030007	cellular potassium ion homeostasis	2/84	13/18670	0.00151077	0.0482074	0.0406246	ATP1A1/ATP1B1	2
Ureteric epithelial cells	BP	GO:1902947	regulation of tau-protein kinase activity	2/84	13/18670	0.00151077	0.0482074	0.0406246	CLU/HSP90AB1	2
Ureteric epithelial cells	BP	GO:0048260	positive regulation of receptor-mediated endocytosis	3/84	51/18670	0.00156576	0.0484925	0.0408649	B2M/CD63/CLU	3
Ureteric epithelial cells	BP	GO:0051452	intracellular pH reduction	3/84	51/18670	0.00156576	0.0484925	0.0408649	ATP6V0B/ATP6V1C2/GRN	3
Ureteric epithelial cells	BP	GO:0055078	sodium ion homeostasis	3/84	52/18670	0.00165626	0.0486992	0.0410391	ATP1A1/ATP1B1/NEDD4L	3
Ureteric epithelial cells	BP	GO:0030100	regulation of endocytosis	6/84	281/18670	0.00167824	0.0486992	0.0410391	B2M/CD63/CLU/LRPAP1/NEDD4L/TSPAN1	6
Ureteric epithelial cells	BP	GO:0006914	autophagy	8/84	496/18670	0.00174655	0.0486992	0.0410391	ATP6V0B/ATP6V1C2/CLU/EEF1A1/GAPDH/PSAP/TMBIM6/TMEM59	8
Ureteric epithelial cells	BP	GO:0061919	process utilizing autophagic mechanism	8/84	496/18670	0.00174655	0.0486992	0.0410391	ATP6V0B/ATP6V1C2/CLU/EEF1A1/GAPDH/PSAP/TMBIM6/TMEM59	8
Ureteric epithelial cells	BP	GO:0006878	cellular copper ion homeostasis	2/84	14/18670	0.00175743	0.0486992	0.0410391	APP/SLC31A2	2
Ureteric epithelial cells	BP	GO:0010248	establishment or maintenance of transmembrane electrochemical gradient	2/84	14/18670	0.00175743	0.0486992	0.0410391	ATP1A1/ATP1B1	2
Ureteric epithelial cells	BP	GO:0036376	sodium ion export across plasma membrane	2/84	14/18670	0.00175743	0.0486992	0.0410391	ATP1A1/ATP1B1	2
Ureteric epithelial cells	BP	GO:1900121	negative regulation of receptor binding	2/84	14/18670	0.00175743	0.0486992	0.0410391	B2M/PTPRF	2
Ureteric epithelial cells	BP	GO:0034976	response to endoplasmic reticulum stress	6/84	285/18670	0.00180238	0.0492962	0.0415421	CANX/CLU/EEF2/NFE2L1/P4HB/TMBIM6	6
Ureteric epithelial cells	CC	GO:0045177	apical part of cell	14/86	384/19717	1.13613e-09	3.07891e-07	2.18854e-07	ADGRF5/APP/ATP1A1/ATP1B1/ATP6AP2/CD9/CLCN5/EPCAM/GNAS/HSP90AB1/PATJ/RHCG/SPTBN2/UMOD	14
Ureteric epithelial cells	CC	GO:0005774	vacuolar membrane	13/86	412/19717	2.62137e-08	2.41756e-06	1.71844e-06	ATP6V0B/ATP6V1C2/ATP8A1/CD63/CLCN5/EEF1A1/GRN/HSP90AB1/IGF2R/LAMP1/PSAP/TMEM59/TSPAN1	13
Ureteric epithelial cells	CC	GO:0016323	basolateral plasma membrane	10/86	217/19717	3.61942e-08	2.41756e-06	1.71844e-06	ATP1A1/ATP1B1/CDH16/EPCAM/HSP90AB1/RHBG/RHCG/SLC26A7/SLC4A1/UMOD	10
Ureteric epithelial cells	CC	GO:0005765	lysosomal membrane	12/86	354/19717	4.32479e-08	2.41756e-06	1.71844e-06	ATP6V1C2/ATP8A1/CD63/CLCN5/EEF1A1/GRN/HSP90AB1/IGF2R/LAMP1/PSAP/TMEM59/TSPAN1	12
Ureteric epithelial cells	CC	GO:0098852	lytic vacuole membrane	12/86	355/19717	4.46044e-08	2.41756e-06	1.71844e-06	ATP6V1C2/ATP8A1/CD63/CLCN5/EEF1A1/GRN/HSP90AB1/IGF2R/LAMP1/PSAP/TMEM59/TSPAN1	12
Ureteric epithelial cells	CC	GO:0016324	apical plasma membrane	11/86	318/19717	1.34828e-07	6.08972e-06	4.32868e-06	ATP1A1/ATP1B1/ATP6AP2/CD9/EPCAM/GNAS/HSP90AB1/PATJ/RHCG/SPTBN2/UMOD	11
Ureteric epithelial cells	CC	GO:0030667	secretory granule membrane	10/86	298/19717	6.87573e-07	2.66189e-05	1.89212e-05	APLP2/ATP6AP2/ATP8A1/CD63/CD9/ENPP4/IGF2R/LAMP1/PGRMC1/PSAP	10
Ureteric epithelial cells	CC	GO:0042470	melanosome	6/86	106/19717	6.94535e-06	0.000209132	0.000148655	ATP1A1/CANX/CD63/HSP90AB1/LAMP1/P4HB	6
Ureteric epithelial cells	CC	GO:0048770	pigment granule	6/86	106/19717	6.94535e-06	0.000209132	0.000148655	ATP1A1/CANX/CD63/HSP90AB1/LAMP1/P4HB	6
Ureteric epithelial cells	CC	GO:0005788	endoplasmic reticulum lumen	9/86	309/19717	8.10798e-06	0.000219726	0.000156185	APLP2/APP/B2M/CANX/CLU/CTSC/KNG1/LRPAP1/P4HB	9
Ureteric epithelial cells	CC	GO:0034774	secretory granule lumen	9/86	321/19717	1.09993e-05	0.000270982	0.000192619	APP/B2M/CLU/CTSC/EEF1A1/EEF2/GRN/HSP90AB1/KNG1	9
Ureteric epithelial cells	CC	GO:0031904	endosome lumen	4/86	34/19717	1.41569e-05	0.000306572	0.000217917	APP/B2M/CD63/LRPAP1	4
Ureteric epithelial cells	CC	GO:0005770	late endosome	8/86	256/19717	1.60364e-05	0.000306572	0.000217917	CD63/GRN/IGF2R/LAMP1/NEDD4L/PSAP/SLC31A2/TMEM59	8
Ureteric epithelial cells	CC	GO:0060205	cytoplasmic vesicle lumen	9/86	338/19717	1.65768e-05	0.000306572	0.000217917	APP/B2M/CLU/CTSC/EEF1A1/EEF2/GRN/HSP90AB1/KNG1	9
Ureteric epithelial cells	CC	GO:0031983	vesicle lumen	9/86	339/19717	1.69689e-05	0.000306572	0.000217917	APP/B2M/CLU/CTSC/EEF1A1/EEF2/GRN/HSP90AB1/KNG1	9
Ureteric epithelial cells	CC	GO:0031091	platelet alpha granule	5/86	91/19717	4.86179e-05	0.000823465	0.000585334	APLP2/APP/CD9/CLU/KNG1	5
Ureteric epithelial cells	CC	GO:0005766	primary lysosome	6/86	155/19717	5.9979e-05	0.000903018	0.000641881	ATP8A1/CD63/CTSC/GRN/LAMP1/PSAP	6
Ureteric epithelial cells	CC	GO:0042582	azurophil granule	6/86	155/19717	5.9979e-05	0.000903018	0.000641881	ATP8A1/CD63/CTSC/GRN/LAMP1/PSAP	6
Ureteric epithelial cells	CC	GO:0035577	azurophil granule membrane	4/86	58/19717	0.000119597	0.00170583	0.00121253	ATP8A1/CD63/LAMP1/PSAP	4
Ureteric epithelial cells	CC	GO:0101002	ficolin-1-rich granule	6/86	185/19717	0.0001588	0.00215175	0.0015295	ATP6AP2/EEF1A1/EEF2/ENPP4/HSP90AB1/LAMP1	6
Ureteric epithelial cells	CC	GO:0033176	proton-transporting V-type ATPase complex	3/86	26/19717	0.000193724	0.00249996	0.00177701	ATP6AP1/ATP6V0B/ATP6V1C2	3
Ureteric epithelial cells	CC	GO:0043025	neuronal cell body	9/86	497/19717	0.000314582	0.00387508	0.00275447	APP/CANX/CNN3/HSP90AB1/LAMP1/ND1/PGRMC1/PTPRF/SPTBN2	9
Ureteric epithelial cells	CC	GO:0005790	smooth endoplasmic reticulum	3/86	34/19717	0.000434773	0.00512276	0.00364135	APP/CANX/PGRMC1	3
Ureteric epithelial cells	CC	GO:0005791	rough endoplasmic reticulum	4/86	85/19717	0.000521957	0.00589377	0.00418939	APP/CANX/LRPAP1/SEC62	4
Ureteric epithelial cells	CC	GO:0005911	cell-cell junction	8/86	459/19717	0.000880762	0.00954746	0.0067865	APP/ATP1A1/ATP1B1/CGNL1/CNN3/EPCAM/KIT/PATJ	8
Ureteric epithelial cells	CC	GO:0098562	cytoplasmic side of membrane	5/86	178/19717	0.00109402	0.011403	0.00810547	EEF1A1/GNAS/KIT/S100A6/SLC4A1	5
Ureteric epithelial cells	CC	GO:0010008	endosome membrane	8/86	479/19717	0.00115783	0.0116212	0.00826057	ATP6AP1/ATP6V0B/B2M/CD63/CLCN5/LAMP1/SLC26A7/TMEM59	8
Ureteric epithelial cells	CC	GO:0005890	sodium:potassium-exchanging ATPase complex	2/86	12/19717	0.00120633	0.0116755	0.00829918	ATP1A1/ATP1B1	2
Ureteric epithelial cells	CC	GO:0005771	multivesicular body	3/86	51/19717	0.00143438	0.0129573	0.00921026	CD63/LAMP1/NEDD4L	3
Ureteric epithelial cells	CC	GO:0016469	proton-transporting two-sector ATPase complex	3/86	51/19717	0.00143438	0.0129573	0.00921026	ATP6AP1/ATP6V0B/ATP6V1C2	3
Ureteric epithelial cells	CC	GO:0009897	external side of plasma membrane	7/86	393/19717	0.00164883	0.014414	0.0102457	ATP6AP2/B2M/CD9/FCGRT/KIT/LAMP1/P4HB	7
Ureteric epithelial cells	CC	GO:0090533	cation-transporting ATPase complex	2/86	15/19717	0.00190291	0.0160546	0.0114119	ATP1A1/ATP1B1	2
Ureteric epithelial cells	CC	GO:0005925	focal adhesion	7/86	405/19717	0.00195499	0.0160546	0.0114119	ACTG1/B2M/CD9/CNN3/IGF2R/P4HB/RPS11	7
Ureteric epithelial cells	CC	GO:0005924	cell-substrate adherens junction	7/86	408/19717	0.00203802	0.016207	0.0115202	ACTG1/B2M/CD9/CNN3/IGF2R/P4HB/RPS11	7
Ureteric epithelial cells	CC	GO:0030139	endocytic vesicle	6/86	303/19717	0.00210552	0.016207	0.0115202	ACTG1/ATP6V0B/B2M/CD9/IGF2R/LAMP1	6
Ureteric epithelial cells	CC	GO:0030055	cell-substrate junction	7/86	412/19717	0.00215295	0.016207	0.0115202	ACTG1/B2M/CD9/CNN3/IGF2R/P4HB/RPS11	7
Ureteric epithelial cells	CC	GO:0005793	endoplasmic reticulum-Golgi intermediate compartment	4/86	126/19717	0.00225382	0.0165077	0.011734	ATP6AP1/CTSC/LRPAP1/P4HB	4
Ureteric epithelial cells	CC	GO:0101003	ficolin-1-rich granule membrane	3/86	61/19717	0.00240245	0.0166042	0.0118025	ATP6AP2/ENPP4/LAMP1	3
Ureteric epithelial cells	CC	GO:0031092	platelet alpha granule membrane	2/86	17/19717	0.0024508	0.0166042	0.0118025	APLP2/CD9	2
Ureteric epithelial cells	CC	GO:0033178	proton-transporting two-sector ATPase complex, catalytic domain	2/86	17/19717	0.0024508	0.0166042	0.0118025	ATP6AP1/ATP6V1C2	2
Ureteric epithelial cells	CC	GO:0045335	phagocytic vesicle	4/86	132/19717	0.00266759	0.0176321	0.0125332	ACTG1/ATP6V0B/B2M/LAMP1	4
Ureteric epithelial cells	CC	GO:0031093	platelet alpha granule lumen	3/86	67/19717	0.00313834	0.0202498	0.0143939	APP/CLU/KNG1	3
Ureteric epithelial cells	CC	GO:0098533	ATPase dependent transmembrane transport complex	2/86	21/19717	0.00374173	0.0235816	0.0167622	ATP1A1/ATP1B1	2
Ureteric epithelial cells	CC	GO:0072562	blood microparticle	4/86	147/19717	0.00392407	0.0241687	0.0171795	ACTG1/CLU/KNG1/SLC4A1	4
Ureteric epithelial cells	CC	GO:0030670	phagocytic vesicle membrane	3/86	76/19717	0.00447777	0.0269661	0.019168	ATP6V0B/B2M/LAMP1	3
Ureteric epithelial cells	CC	GO:0009898	cytoplasmic side of plasma membrane	4/86	154/19717	0.00462799	0.0272649	0.0193804	GNAS/KIT/S100A6/SLC4A1	4
Ureteric epithelial cells	CC	GO:0016234	inclusion body	3/86	82/19717	0.00553622	0.0319216	0.0226904	CLU/EEF2/HSP90AB1	3
Ureteric epithelial cells	CC	GO:0070820	tertiary granule	4/86	164/19717	0.00577425	0.0326005	0.023173	ATP6AP2/B2M/ENPP4/LAMP1	4
Ureteric epithelial cells	CC	GO:0030666	endocytic vesicle membrane	4/86	167/19717	0.00615188	0.0340237	0.0241846	ATP6V0B/B2M/CD9/LAMP1	4
Ureteric epithelial cells	CC	GO:0031970	organelle envelope lumen	3/86	88/19717	0.00673292	0.0364925	0.0259395	APP/IGF2R/TXNIP	3
Ureteric epithelial cells	CC	GO:0055037	recycling endosome	4/86	176/19717	0.00738257	0.039229	0.0278846	APP/B2M/SLC26A7/SLC31A2	4
Ureteric epithelial cells	CC	GO:0005798	Golgi-associated vesicle	4/86	178/19717	0.00767652	0.0400065	0.0284373	APP/B2M/CTSC/IGF2R	4
Ureteric epithelial cells	CC	GO:0030134	COPII-coated ER to Golgi transport vesicle	3/86	93/19717	0.0078389	0.0400819	0.0284909	APP/B2M/CTSC	3
Ureteric epithelial cells	CC	GO:0030135	coated vesicle	5/86	289/19717	0.00867008	0.0435109	0.0309283	APP/B2M/CD9/CTSC/IGF2R	5
Ureteric epithelial cells	CC	GO:0005796	Golgi lumen	3/86	102/19717	0.0100858	0.0496956	0.0353245	APP/LRPAP1/UMOD	3
Ureteric epithelial cells	MF	GO:0019829	cation-transporting ATPase activity	6/86	66/17697	7.93985e-07	8.9477e-05	6.79726e-05	ATP1A1/ATP1B1/ATP6AP1/ATP6V0B/ATP6V1C2/ATP8A1	6
Ureteric epithelial cells	MF	GO:0022853	active ion transmembrane transporter activity	6/86	67/17697	8.68709e-07	8.9477e-05	6.79726e-05	ATP1A1/ATP1B1/ATP6AP1/ATP6V0B/ATP6V1C2/ATP8A1	6
Ureteric epithelial cells	MF	GO:0042625	ATPase coupled ion transmembrane transporter activity	6/86	67/17697	8.68709e-07	8.9477e-05	6.79726e-05	ATP1A1/ATP1B1/ATP6AP1/ATP6V0B/ATP6V1C2/ATP8A1	6
Ureteric epithelial cells	MF	GO:0030506	ankyrin binding	4/86	20/17697	2.37316e-06	0.000183327	0.000139267	ATP1A1/RHBG/RHCG/SLC4A1	4
Ureteric epithelial cells	MF	GO:0022804	active transmembrane transporter activity	10/86	362/17697	1.00876e-05	0.000577584	0.000438771	ATP1A1/ATP1B1/ATP6AP1/ATP6V0B/ATP6V1C2/ATP8A1/CLCN5/SLC25A6/SLC26A7/SLC4A1	10
Ureteric epithelial cells	MF	GO:0061134	peptidase regulator activity	8/86	219/17697	1.12152e-05	0.000577584	0.000438771	APLP2/APP/CRIM1/CTSC/GAPDH/KNG1/SPINT2/WFDC2	8
Ureteric epithelial cells	MF	GO:0042626	ATPase activity, coupled to transmembrane movement of substances	6/86	115/17697	2.03388e-05	0.000766851	0.00058255	ATP1A1/ATP1B1/ATP6AP1/ATP6V0B/ATP6V1C2/ATP8A1	6
Ureteric epithelial cells	MF	GO:0043492	ATPase activity, coupled to movement of substances	6/86	115/17697	2.03388e-05	0.000766851	0.00058255	ATP1A1/ATP1B1/ATP6AP1/ATP6V0B/ATP6V1C2/ATP8A1	6
Ureteric epithelial cells	MF	GO:0004866	endopeptidase inhibitor activity	7/86	175/17697	2.28373e-05	0.000766851	0.00058255	APLP2/APP/CRIM1/GAPDH/KNG1/SPINT2/WFDC2	7
Ureteric epithelial cells	MF	GO:0030414	peptidase inhibitor activity	7/86	182/17697	2.93809e-05	0.000766851	0.00058255	APLP2/APP/CRIM1/GAPDH/KNG1/SPINT2/WFDC2	7
Ureteric epithelial cells	MF	GO:0061135	endopeptidase regulator activity	7/86	182/17697	2.93809e-05	0.000766851	0.00058255	APLP2/APP/CRIM1/GAPDH/KNG1/SPINT2/WFDC2	7
Ureteric epithelial cells	MF	GO:0015405	P-P-bond-hydrolysis-driven transmembrane transporter activity	6/86	123/17697	2.97806e-05	0.000766851	0.00058255	ATP1A1/ATP1B1/ATP6AP1/ATP6V0B/ATP6V1C2/ATP8A1	6
Ureteric epithelial cells	MF	GO:0015399	primary active transmembrane transporter activity	6/86	125/17697	3.26195e-05	0.000775341	0.000589	ATP1A1/ATP1B1/ATP6AP1/ATP6V0B/ATP6V1C2/ATP8A1	6
Ureteric epithelial cells	MF	GO:0004857	enzyme inhibitor activity	9/86	375/17697	8.54696e-05	0.00188644	0.00143306	APLP2/APP/CRIM1/GAPDH/KNG1/SPINT2/TMBIM6/TXNIP/WFDC2	9
Ureteric epithelial cells	MF	GO:0004867	serine-type endopeptidase inhibitor activity	5/86	94/17697	9.41898e-05	0.00194031	0.00147399	APLP2/APP/CRIM1/SPINT2/WFDC2	5
Ureteric epithelial cells	MF	GO:0050839	cell adhesion molecule binding	10/86	499/17697	0.000150846	0.00290115	0.00220391	CD9/CNN3/COBLL1/EEF2/EPCAM/HSP90AB1/P4HB/PTPRF/SPTBN2/STAT1	10
Ureteric epithelial cells	MF	GO:0046961	proton-transporting ATPase activity, rotational mechanism	3/86	22/17697	0.00015961	0.00290115	0.00220391	ATP6AP1/ATP6V0B/ATP6V1C2	3
Ureteric epithelial cells	MF	GO:0036442	proton-exporting ATPase activity	3/86	30/17697	0.000409142	0.00699866	0.00531664	ATP6AP1/ATP6V0B/ATP6V1C2	3
Ureteric epithelial cells	MF	GO:0015301	anion:anion antiporter activity	3/86	31/17697	0.000451394	0.00699866	0.00531664	SLC25A6/SLC26A7/SLC4A1	3
Ureteric epithelial cells	MF	GO:0042623	ATPase activity, coupled	7/86	284/17697	0.000463923	0.00699866	0.00531664	ATP1A1/ATP1B1/ATP6AP1/ATP6V0B/ATP6V1C2/ATP8A1/HSP90AB1	7
Ureteric epithelial cells	MF	GO:0015078	proton transmembrane transporter activity	5/86	133/17697	0.000475637	0.00699866	0.00531664	ATP6AP1/ATP6V0B/ATP6V1C2/CLCN5/COX7C	5
Ureteric epithelial cells	MF	GO:0015662	ATPase activity, coupled to transmembrane movement of ions, phosphorylative mechanism	3/86	33/17697	0.000544071	0.00730948	0.00555277	ATP1A1/ATP1B1/ATP6V1C2	3
Ureteric epithelial cells	MF	GO:0097718	disordered domain specific binding	3/86	33/17697	0.000544071	0.00730948	0.00555277	CALM1/GAPDH/HSP90AB1	3
Ureteric epithelial cells	MF	GO:0044769	ATPase activity, coupled to transmembrane movement of ions, rotational mechanism	3/86	36/17697	0.000704556	0.00907116	0.00689105	ATP6AP1/ATP6V0B/ATP6V1C2	3
Ureteric epithelial cells	MF	GO:0015297	antiporter activity	4/86	85/17697	0.000780044	0.00964134	0.0073242	CLCN5/SLC25A6/SLC26A7/SLC4A1	4
Ureteric epithelial cells	MF	GO:0045296	cadherin binding	7/86	331/17697	0.00114084	0.012852	0.00976323	CNN3/COBLL1/EEF2/EPCAM/HSP90AB1/SPTBN2/STAT1	7
Ureteric epithelial cells	MF	GO:0005391	sodium:potassium-exchanging ATPase activity	2/86	11/17697	0.00124777	0.012852	0.00976323	ATP1A1/ATP1B1	2
Ureteric epithelial cells	MF	GO:0008556	potassium-transporting ATPase activity	2/86	11/17697	0.00124777	0.012852	0.00976323	ATP1A1/ATP1B1	2
Ureteric epithelial cells	MF	GO:0019864	IgG binding	2/86	11/17697	0.00124777	0.012852	0.00976323	FCGRT/UMOD	2
Ureteric epithelial cells	MF	GO:0030955	potassium ion binding	2/86	11/17697	0.00124777	0.012852	0.00976323	ATP1A1/ATP1B1	2
Ureteric epithelial cells	MF	GO:0008201	heparin binding	5/86	169/17697	0.00139762	0.0139311	0.010583	APLP2/APP/KNG1/LRPAP1/PTPRF	5
Ureteric epithelial cells	MF	GO:0051087	chaperone binding	4/86	102/17697	0.00153795	0.0148508	0.0112817	ATP1A1/CLU/CTSC/GRN	4
Ureteric epithelial cells	MF	GO:0031404	chloride ion binding	2/86	13/17697	0.00175842	0.0164652	0.012508	CLCN5/CTSC	2
Ureteric epithelial cells	MF	GO:0015077	monovalent inorganic cation transmembrane transporter activity	7/86	382/17697	0.00257373	0.0223796	0.017001	ATP1A1/ATP1B1/ATP6AP1/ATP6V0B/ATP6V1C2/CLCN5/COX7C	7
Ureteric epithelial cells	MF	GO:0016887	ATPase activity	7/86	384/17697	0.00264968	0.0223796	0.017001	ATP1A1/ATP1B1/ATP6AP1/ATP6V0B/ATP6V1C2/ATP8A1/HSP90AB1	7
Ureteric epithelial cells	MF	GO:0023026	MHC class II protein complex binding	2/86	16/17697	0.00267976	0.0223796	0.017001	ATP1B1/HSP90AB1	2
Ureteric epithelial cells	MF	GO:0031420	alkali metal ion binding	2/86	16/17697	0.00267976	0.0223796	0.017001	ATP1A1/ATP1B1	2
Ureteric epithelial cells	MF	GO:0099516	ion antiporter activity	3/86	58/17697	0.00281949	0.0229269	0.0174168	SLC25A6/SLC26A7/SLC4A1	3
Ureteric epithelial cells	MF	GO:0098918	structural constituent of synapse	2/86	17/17697	0.0030275	0.0239871	0.0182222	ACTG1/SPTBN2	2
Ureteric epithelial cells	MF	GO:0004714	transmembrane receptor protein tyrosine kinase activity	3/86	62/17697	0.00340799	0.0263267	0.0199995	CRIM1/IGF2R/KIT	3
Ureteric epithelial cells	MF	GO:0015106	bicarbonate transmembrane transporter activity	2/86	19/17697	0.00378271	0.0278299	0.0211415	SLC26A7/SLC4A1	2
Ureteric epithelial cells	MF	GO:0098641	cadherin binding involved in cell-cell adhesion	2/86	19/17697	0.00378271	0.0278299	0.0211415	CNN3/EPCAM	2
Ureteric epithelial cells	MF	GO:0044389	ubiquitin-like protein ligase binding	6/86	308/17697	0.00388084	0.0278879	0.0211855	ACTG1/CLU/HSP90AB1/STAT1/TMBIM6/TXNIP	6
Ureteric epithelial cells	MF	GO:0003746	translation elongation factor activity	2/86	20/17697	0.00418979	0.0294238	0.0223522	EEF1A1/EEF2	2
Ureteric epithelial cells	MF	GO:0050750	low-density lipoprotein particle receptor binding	2/86	21/17697	0.00461626	0.0316983	0.0240801	CLU/LRPAP1	2
Ureteric epithelial cells	MF	GO:0005539	glycosaminoglycan binding	5/86	229/17697	0.00517313	0.0347499	0.0263983	APLP2/APP/KNG1/LRPAP1/PTPRF	5
Ureteric epithelial cells	MF	GO:0019865	immunoglobulin binding	2/86	24/17697	0.00601008	0.0395131	0.0300167	FCGRT/UMOD	2
Ureteric epithelial cells	MF	GO:0001540	amyloid-beta binding	3/86	78/17697	0.00648421	0.0410666	0.0311969	CLU/LRPAP1/PGRMC1	3
Ureteric epithelial cells	MF	GO:0023023	MHC protein complex binding	2/86	25/17697	0.00651218	0.0410666	0.0311969	ATP1B1/HSP90AB1	2
Ureteric epithelial cells	MF	GO:0019199	transmembrane receptor protein kinase activity	3/86	79/17697	0.00671681	0.0415099	0.0315337	CRIM1/IGF2R/KIT	3
Ureteric epithelial cells	MF	GO:0070325	lipoprotein particle receptor binding	2/86	26/17697	0.00703272	0.04261	0.0323694	CLU/LRPAP1	2
Ureteric epithelial cells	MF	GO:1901681	sulfur compound binding	5/86	250/17697	0.00744105	0.044217	0.0335902	APLP2/APP/KNG1/LRPAP1/PTPRF	5
Ureteric epithelial cells	MF	GO:0005520	insulin-like growth factor binding	2/86	28/17697	0.00812836	0.0470167	0.035717	CRIM1/IGF2R	2
Ureteric epithelial cells	MF	GO:0008135	translation factor activity, RNA binding	3/86	85/17697	0.00821651	0.0470167	0.035717	EEF1A1/EEF2/EIF5B	3
Proximal tubule cells	BP	GO:0042359	vitamin D metabolic process	3/41	22/18670	1.4705e-05	0.00950854	0.00747392	CUBN/LGMN/LRP2	3
Proximal tubule cells	BP	GO:0016999	antibiotic metabolic process	5/41	151/18670	1.91898e-05	0.00950854	0.00747392	AKR1C2/GPX3/HDAC6/PCK1/SLC34A1	5
Proximal tubule cells	BP	GO:0008652	cellular amino acid biosynthetic process	4/41	83/18670	3.2442e-05	0.0107167	0.00842354	ASS1/BHMT/GATM/UPB1	4
Proximal tubule cells	BP	GO:0006775	fat-soluble vitamin metabolic process	3/41	43/18670	0.000114126	0.0282747	0.0222245	CUBN/LGMN/LRP2	3
Proximal tubule cells	BP	GO:0072329	monocarboxylic acid catabolic process	4/41	132/18670	0.000197391	0.0345839	0.0271837	CRYL1/HAO2/HOGA1/PCK1	4
Proximal tubule cells	BP	GO:0030647	aminoglycoside antibiotic metabolic process	2/41	10/18670	0.000209388	0.0345839	0.0271837	AKR1C2/SLC34A1	2
Proximal tubule cells	BP	GO:0044282	small molecule catabolic process	6/41	445/18670	0.000392967	0.0428587	0.0336879	ALDOB/CRYL1/HAO2/HOGA1/PCK1/UPB1	6
Proximal tubule cells	BP	GO:0098656	anion transmembrane transport	5/41	288/18670	0.000401223	0.0428587	0.0336879	LRP2/SLC13A3/SLC34A1/SLC4A4/SLC5A12	5
Proximal tubule cells	BP	GO:1901607	alpha-amino acid biosynthetic process	3/41	66/18670	0.000408606	0.0428587	0.0336879	ASS1/BHMT/GATM	3
Proximal tubule cells	BP	GO:0046394	carboxylic acid biosynthetic process	6/41	462/18670	0.00047936	0.0428587	0.0336879	ALDOB/ASS1/BHMT/GATM/HOGA1/UPB1	6
Proximal tubule cells	BP	GO:0016053	organic acid biosynthetic process	6/41	463/18670	0.00048487	0.0428587	0.0336879	ALDOB/ASS1/BHMT/GATM/HOGA1/UPB1	6
Proximal tubule cells	BP	GO:0008380	RNA splicing	6/41	469/18670	0.000518975	0.0428587	0.0336879	PABPN1/PNN/PRPF4B/SNRNP70/U2SURP/ZRANB2	6
Proximal tubule cells	CC	GO:0031526	brush border membrane	4/42	53/19717	4.82736e-06	0.000632385	0.000462411	CUBN/LRP2/SLC22A12/SLC34A1	4
Proximal tubule cells	CC	GO:0005905	clathrin-coated pit	4/42	69/19717	1.39046e-05	0.000658651	0.000481617	CUBN/DAB2/LRP2/MYO6	4
Proximal tubule cells	CC	GO:0045177	apical part of cell	7/42	384/19717	1.50836e-05	0.000658651	0.000481617	CUBN/LGMN/LRP2/MYO6/SLC22A12/SLC34A1/SLC5A12	7
Proximal tubule cells	CC	GO:0031904	endosome lumen	3/42	34/19717	5.13636e-05	0.00151466	0.00110755	CTSB/LGMN/LRP2	3
Proximal tubule cells	CC	GO:0005903	brush border	4/42	99/19717	5.78115e-05	0.00151466	0.00110755	CUBN/LRP2/SLC22A12/SLC34A1	4
Proximal tubule cells	CC	GO:0098862	cluster of actin-based cell projections	4/42	150/19717	0.000287662	0.00628062	0.0045925	CUBN/LRP2/SLC22A12/SLC34A1	4
Proximal tubule cells	CC	GO:0005775	vacuolar lumen	4/42	172/19717	0.000483278	0.00903013	0.00660298	CTSB/CUBN/FTL/LGMN	4
Proximal tubule cells	CC	GO:0016324	apical plasma membrane	5/42	318/19717	0.000551458	0.00903013	0.00660298	CUBN/LRP2/SLC22A12/SLC34A1/SLC5A12	5
Proximal tubule cells	CC	GO:0031253	cell projection membrane	5/42	345/19717	0.00079657	0.0107604	0.00786821	CUBN/LRP2/MYO6/SLC22A12/SLC34A1	5
Proximal tubule cells	CC	GO:0036019	endolysosome	2/42	20/19717	0.000821406	0.0107604	0.00786821	CTSB/LGMN	2
Proximal tubule cells	CC	GO:0043202	lysosomal lumen	3/42	95/19717	0.00108557	0.0129281	0.00945325	CTSB/CUBN/LGMN	3
Proximal tubule cells	CC	GO:0016607	nuclear speck	5/42	397/19717	0.00148751	0.0162386	0.011874	PABPN1/PNN/PRPF4B/SLC34A1/SNRNP70	5
Proximal tubule cells	CC	GO:0030665	clathrin-coated vesicle membrane	3/42	115/19717	0.00188012	0.0189458	0.0138535	DAB2/LRP2/MYO6	3
Proximal tubule cells	CC	GO:0030139	endocytic vesicle	4/42	303/19717	0.00386548	0.0361698	0.026448	CUBN/HSPH1/LRP2/MYO6	4
Proximal tubule cells	MF	GO:0015370	solute:sodium symporter activity	4/42	72/17697	2.50779e-05	0.00461433	0.00340531	SLC13A3/SLC34A1/SLC4A4/SLC5A12	4
Proximal tubule cells	MF	GO:0015294	solute:cation symporter activity	4/42	102/17697	9.83905e-05	0.00698104	0.00515191	SLC13A3/SLC34A1/SLC4A4/SLC5A12	4
Proximal tubule cells	MF	GO:0008509	anion transmembrane transporter activity	6/42	327/17697	0.000113821	0.00698104	0.00515191	SLC13A3/SLC22A12/SLC22A8/SLC34A1/SLC4A4/SLC5A12	6
Proximal tubule cells	MF	GO:0015291	secondary active transmembrane transporter activity	5/42	237/17697	0.000234492	0.0086244	0.00636469	SLC13A3/SLC22A8/SLC34A1/SLC4A4/SLC5A12	5
Proximal tubule cells	MF	GO:0016830	carbon-carbon lyase activity	3/42	51/17697	0.000239121	0.0086244	0.00636469	ALDOB/HOGA1/PCK1	3
Proximal tubule cells	MF	GO:0016832	aldehyde-lyase activity	2/42	11/17697	0.000298353	0.0086244	0.00636469	ALDOB/HOGA1	2
Proximal tubule cells	MF	GO:0015293	symporter activity	4/42	144/17697	0.000370114	0.0086244	0.00636469	SLC13A3/SLC34A1/SLC4A4/SLC5A12	4
Proximal tubule cells	MF	GO:0015081	sodium ion transmembrane transporter activity	4/42	149/17697	0.000421239	0.0086244	0.00636469	SLC13A3/SLC34A1/SLC4A4/SLC5A12	4
Proximal tubule cells	MF	GO:0005452	inorganic anion exchanger activity	2/42	13/17697	0.000421846	0.0086244	0.00636469	SLC22A8/SLC4A4	2
Proximal tubule cells	MF	GO:0038024	cargo receptor activity	3/42	85/17697	0.00107234	0.0197311	0.0145613	CUBN/DAB2/TINAG	3
Proximal tubule cells	MF	GO:0008514	organic anion transmembrane transporter activity	4/42	211/17697	0.00154186	0.0244017	0.0180081	SLC13A3/SLC22A12/SLC4A4/SLC5A12	4
Proximal tubule cells	MF	GO:0022804	active transmembrane transporter activity	5/42	362/17697	0.00159141	0.0244017	0.0180081	SLC13A3/SLC22A8/SLC34A1/SLC4A4/SLC5A12	5
Proximal tubule cells	MF	GO:0005343	organic acid:sodium symporter activity	2/42	28/17697	0.00199872	0.0264706	0.019535	SLC13A3/SLC5A12	2
Proximal tubule cells	MF	GO:0015077	monovalent inorganic cation transmembrane transporter activity	5/42	382/17697	0.00201407	0.0264706	0.019535	KCNJ15/SLC13A3/SLC34A1/SLC4A4/SLC5A12	5
Proximal tubule cells	MF	GO:0004197	cysteine-type endopeptidase activity	3/42	116/17697	0.00261511	0.0320787	0.0236737	CTSB/LGMN/TINAG	3
Proximal tubule cells	MF	GO:0016614	oxidoreductase activity, acting on CH-OH group of donors	3/42	128/17697	0.00345352	0.0371395	0.0274084	AKR1C2/CRYL1/HAO2	3
Proximal tubule cells	MF	GO:0043014	alpha-tubulin binding	2/42	37/17697	0.00347429	0.0371395	0.0274084	HDAC6/HSPH1	2
Proximal tubule cells	MF	GO:0046873	metal ion transmembrane transporter activity	5/42	438/17697	0.00363321	0.0371395	0.0274084	KCNJ15/SLC13A3/SLC34A1/SLC4A4/SLC5A12	5
Proximal tubule cells	MF	GO:0015103	inorganic anion transmembrane transporter activity	3/42	146/17697	0.00499054	0.0469466	0.034646	SLC22A8/SLC34A1/SLC4A4	3
Proximal tubule cells	MF	GO:0048156	tau protein binding	2/42	45/17697	0.0051029	0.0469466	0.034646	HDAC6/LGMN	2
Collecting duct cells	BP	GO:0006986	response to unfolded protein	11/92	176/18670	1.05932e-09	1.06136e-06	8.11755e-07	CALR/CANX/DNAJB1/EIF2AK2/HSP90AA1/HSP90AB1/HSPA8/HSPB1/NFE2L2/THBS1/TMBIM6	11
Collecting duct cells	BP	GO:0050821	protein stabilization	11/92	178/18670	1.19432e-09	1.06136e-06	8.11755e-07	ATP1B1/CALR/CRYAB/GAPDH/GRN/HSP90AA1/HSP90AB1/LAMP1/LAMP2/PPIB/TSPAN1	11
Collecting duct cells	BP	GO:0006457	protein folding	12/92	227/18670	1.20244e-09	1.06136e-06	8.11755e-07	B2M/CALR/CANX/CRYAB/DNAJB1/GRN/HSP90AA1/HSP90AB1/HSPA8/HSPB1/PDIA3/PPIB	12
Collecting duct cells	BP	GO:0035966	response to topologically incorrect protein	11/92	199/18670	3.87349e-09	2.56425e-06	1.96121e-06	CALR/CANX/DNAJB1/EIF2AK2/HSP90AA1/HSP90AB1/HSPA8/HSPB1/NFE2L2/THBS1/TMBIM6	11
Collecting duct cells	BP	GO:0031647	regulation of protein stability	12/92	284/18670	1.4961e-08	7.92337e-06	6.06001e-06	ATP1B1/CALR/CRYAB/GAPDH/GRN/HSP90AA1/HSP90AB1/HSPA8/LAMP1/LAMP2/PPIB/TSPAN1	12
Collecting duct cells	BP	GO:0002576	platelet degranulation	8/92	128/18670	2.25028e-07	9.93126e-05	7.5957e-05	APLP2/APP/CALM1/CD63/LAMP2/LGALS3BP/PSAP/THBS1	8
Collecting duct cells	BP	GO:0043312	neutrophil degranulation	13/92	485/18670	7.19559e-07	0.000238225	0.000182201	B2M/CD63/EEF1A1/EEF2/GNS/GRN/HSP90AA1/HSP90AB1/HSPA8/ITGAV/LAMP1/LAMP2/PSAP	13
Collecting duct cells	BP	GO:0002283	neutrophil activation involved in immune response	13/92	488/18670	7.71116e-07	0.000238225	0.000182201	B2M/CD63/EEF1A1/EEF2/GNS/GRN/HSP90AA1/HSP90AB1/HSPA8/ITGAV/LAMP1/LAMP2/PSAP	13
Collecting duct cells	BP	GO:0061684	chaperone-mediated autophagy	4/92	16/18670	9.60318e-07	0.000238225	0.000182201	EEF1A1/HSP90AA1/HSPA8/LAMP2	4
Collecting duct cells	BP	GO:0042119	neutrophil activation	13/92	498/18670	9.67677e-07	0.000238225	0.000182201	B2M/CD63/EEF1A1/EEF2/GNS/GRN/HSP90AA1/HSP90AB1/HSPA8/ITGAV/LAMP1/LAMP2/PSAP	13
Collecting duct cells	BP	GO:0002446	neutrophil mediated immunity	13/92	499/18670	9.89604e-07	0.000238225	0.000182201	B2M/CD63/EEF1A1/EEF2/GNS/GRN/HSP90AA1/HSP90AB1/HSPA8/ITGAV/LAMP1/LAMP2/PSAP	13
Collecting duct cells	BP	GO:2001238	positive regulation of extrinsic apoptotic signaling pathway	5/92	49/18670	4.18329e-06	0.000923113	0.000706022	ITM2C/MAL/PDIA3/SFRP1/THBS1	5
Collecting duct cells	BP	GO:2001233	regulation of apoptotic signaling pathway	11/92	406/18670	4.97696e-06	0.00101377	0.000775358	HSPB1/ITGAV/ITM2C/MAL/NFE2L2/PDIA3/RPS3/SFRP1/THBS1/TMBIM6/UBB	11
Collecting duct cells	BP	GO:0002474	antigen processing and presentation of peptide antigen via MHC class I	6/92	96/18670	7.88192e-06	0.00149081	0.00114021	B2M/CALR/CANX/ITGAV/PDIA3/TAP1	6
Collecting duct cells	BP	GO:0001666	response to hypoxia	10/92	359/18670	1.08524e-05	0.001861	0.00142334	AQP3/ATP1B1/CRYAB/HSD11B2/NFE2L2/SFRP1/THBS1/TMBIM6/UBB/UBC	10
Collecting duct cells	BP	GO:0034976	response to endoplasmic reticulum stress	9/92	285/18670	1.13895e-05	0.001861	0.00142334	CALR/CANX/EEF2/EIF2AK2/NFE2L1/NFE2L2/PDIA3/THBS1/TMBIM6	9
Collecting duct cells	BP	GO:0045861	negative regulation of proteolysis	10/92	363/18670	1.19475e-05	0.001861	0.00142334	APLP2/APP/CRYAB/CST6/GAPDH/HSP90AB1/SPINT2/THBS1/TMEM59/WFDC2	10
Collecting duct cells	BP	GO:0007041	lysosomal transport	6/92	106/18670	1.39432e-05	0.00196432	0.00150236	GRN/HSPA8/LAMP1/LAMP2/PSAP/SORT1	6
Collecting duct cells	BP	GO:0036293	response to decreased oxygen levels	10/92	370/18670	1.40944e-05	0.00196432	0.00150236	AQP3/ATP1B1/CRYAB/HSD11B2/NFE2L2/SFRP1/THBS1/TMBIM6/UBB/UBC	10
Collecting duct cells	BP	GO:0019882	antigen processing and presentation	8/92	226/18670	1.58294e-05	0.00209581	0.00160293	B2M/CALR/CANX/ITGAV/PDIA3/SPTBN2/TAP1/THBS1	8
Collecting duct cells	BP	GO:0042533	tumor necrosis factor biosynthetic process	4/92	34/18670	2.28648e-05	0.00271448	0.00207611	APP/GHSR/HSPB1/THBS1	4
Collecting duct cells	BP	GO:0042534	regulation of tumor necrosis factor biosynthetic process	4/92	34/18670	2.28648e-05	0.00271448	0.00207611	APP/GHSR/HSPB1/THBS1	4
Collecting duct cells	BP	GO:0070482	response to oxygen levels	10/92	394/18670	2.41753e-05	0.00271448	0.00207611	AQP3/ATP1B1/CRYAB/HSD11B2/NFE2L2/SFRP1/THBS1/TMBIM6/UBB/UBC	10
Collecting duct cells	BP	GO:0002478	antigen processing and presentation of exogenous peptide antigen	7/92	175/18670	2.52712e-05	0.00271448	0.00207611	B2M/CALR/CANX/ITGAV/PDIA3/SPTBN2/TAP1	7
Collecting duct cells	BP	GO:0009408	response to heat	7/92	176/18670	2.62134e-05	0.00271448	0.00207611	CRYAB/DNAJB1/HSP90AA1/HSP90AB1/HSPA8/IGFBP7/THBS1	7
Collecting duct cells	BP	GO:0009266	response to temperature stimulus	8/92	243/18670	2.66527e-05	0.00271448	0.00207611	CRYAB/DNAJB1/HSP90AA1/HSP90AB1/HSPA8/IGFBP7/NFE2L1/THBS1	8
Collecting duct cells	BP	GO:2001235	positive regulation of apoptotic signaling pathway	7/92	179/18670	2.92154e-05	0.00286527	0.00219144	ITM2C/MAL/PDIA3/RPS3/SFRP1/THBS1/UBB	7
Collecting duct cells	BP	GO:0019884	antigen processing and presentation of exogenous antigen	7/92	182/18670	3.2495e-05	0.00292416	0.00223648	B2M/CALR/CANX/ITGAV/PDIA3/SPTBN2/TAP1	7
Collecting duct cells	BP	GO:0010951	negative regulation of endopeptidase activity	8/92	250/18670	3.26343e-05	0.00292416	0.00223648	APLP2/APP/CRYAB/CST6/GAPDH/SPINT2/THBS1/WFDC2	8
Collecting duct cells	BP	GO:0031667	response to nutrient levels	11/92	499/18670	3.39757e-05	0.00292416	0.00223648	AQP3/EEF2/EIF2AK2/GHSR/HSD11B2/HSPA8/LAMP2/NFE2L2/SFRP1/STAT1/TMBIM6	11
Collecting duct cells	BP	GO:0002479	antigen processing and presentation of exogenous peptide antigen via MHC class I, TAP-dependent	5/92	75/18670	3.4233e-05	0.00292416	0.00223648	B2M/CALR/ITGAV/PDIA3/TAP1	5
Collecting duct cells	BP	GO:1902043	positive regulation of extrinsic apoptotic signaling pathway via death domain receptors	3/92	14/18670	4.05241e-05	0.00324025	0.00247823	MAL/SFRP1/THBS1	3
Collecting duct cells	BP	GO:0048002	antigen processing and presentation of peptide antigen	7/92	189/18670	4.13387e-05	0.00324025	0.00247823	B2M/CALR/CANX/ITGAV/PDIA3/SPTBN2/TAP1	7
Collecting duct cells	BP	GO:0042590	antigen processing and presentation of exogenous peptide antigen via MHC class I	5/92	79/18670	4.40148e-05	0.00324025	0.00247823	B2M/CALR/ITGAV/PDIA3/TAP1	5
Collecting duct cells	BP	GO:1900034	regulation of cellular response to heat	5/92	79/18670	4.40148e-05	0.00324025	0.00247823	CRYAB/DNAJB1/HSP90AA1/HSP90AB1/HSPA8	5
Collecting duct cells	BP	GO:0042026	protein refolding	4/92	40/18670	4.40518e-05	0.00324025	0.00247823	B2M/HSP90AA1/HSPA8/PPIB	4
Collecting duct cells	BP	GO:0010466	negative regulation of peptidase activity	8/92	262/18670	4.5497e-05	0.00325611	0.00249036	APLP2/APP/CRYAB/CST6/GAPDH/SPINT2/THBS1/WFDC2	8
Collecting duct cells	BP	GO:0010561	negative regulation of glycoprotein biosynthetic process	3/92	15/18670	5.04744e-05	0.00351727	0.0026901	ITM2B/ITM2C/TMEM59	3
Collecting duct cells	BP	GO:0034605	cellular response to heat	6/92	137/18670	5.94521e-05	0.00392811	0.00300433	CRYAB/DNAJB1/HSP90AA1/HSP90AB1/HSPA8/THBS1	6
Collecting duct cells	BP	GO:0034975	protein folding in endoplasmic reticulum	3/92	16/18670	6.19007e-05	0.00392811	0.00300433	CALR/CANX/PDIA3	3
Collecting duct cells	BP	GO:1990000	amyloid fibril formation	3/92	16/18670	6.19007e-05	0.00392811	0.00300433	APP/B2M/CRYAB	3
Collecting duct cells	BP	GO:0031589	cell-substrate adhesion	9/92	354/18670	6.23039e-05	0.00392811	0.00300433	CALR/CD63/DDR1/ITGAV/L1CAM/LAMB1/NPNT/SFRP1/THBS1	9
Collecting duct cells	BP	GO:0034620	cellular response to unfolded protein	6/92	140/18670	6.70704e-05	0.00413029	0.00315896	CALR/CANX/EIF2AK2/HSPA8/NFE2L2/TMBIM6	6
Collecting duct cells	BP	GO:0007034	vacuolar transport	6/92	142/18670	7.25684e-05	0.00434529	0.0033234	GRN/HSPA8/LAMP1/LAMP2/PSAP/SORT1	6
Collecting duct cells	BP	GO:0006979	response to oxidative stress	10/92	451/18670	7.53407e-05	0.00434529	0.0033234	APP/CRYAB/EEF2/HSPB1/ND1/NFE2L1/NFE2L2/PSAP/RPS3/STAT1	10
Collecting duct cells	BP	GO:0052547	regulation of peptidase activity	10/92	452/18670	7.67361e-05	0.00434529	0.0033234	APLP2/APP/CRYAB/CST6/GAPDH/GRN/RPS3/SPINT2/THBS1/WFDC2	10
Collecting duct cells	BP	GO:0010038	response to metal ion	9/92	364/18670	7.71256e-05	0.00434529	0.0033234	APP/AQP3/B2M/CALM1/CALR/CDH1/NFE2L1/NFE2L2/THBS1	9
Collecting duct cells	BP	GO:0035264	multicellular organism growth	6/92	146/18670	8.46426e-05	0.00457415	0.00349844	APP/GHSR/GNAS/HOXA5/PPIB/SPTBN2	6
Collecting duct cells	BP	GO:0042542	response to hydrogen peroxide	6/92	146/18670	8.46426e-05	0.00457415	0.00349844	CRYAB/EEF2/NFE2L2/PSAP/RPS3/STAT1	6
Collecting duct cells	BP	GO:1903019	negative regulation of glycoprotein metabolic process	3/92	18/18670	8.9556e-05	0.00472544	0.00361415	ITM2B/ITM2C/TMEM59	3
Collecting duct cells	BP	GO:0045933	positive regulation of muscle contraction	4/92	48/18670	9.10112e-05	0.00472544	0.00361415	ATP1A1/GHSR/KCNQ1/NPNT	4
Collecting duct cells	BP	GO:0051346	negative regulation of hydrolase activity	10/92	466/18670	9.87068e-05	0.00493274	0.00377269	APLP2/APP/CRYAB/CST6/GAPDH/SORT1/SPINT2/THBS1/TMBIM6/WFDC2	10
Collecting duct cells	BP	GO:1990090	cellular response to nerve growth factor stimulus	4/92	49/18670	9.87292e-05	0.00493274	0.00377269	APP/EEF2/RPS3/SORT1	4
Collecting duct cells	BP	GO:0055067	monovalent inorganic cation homeostasis	6/92	154/18670	0.000113581	0.00550506	0.00421042	ATP1A1/ATP1B1/GRN/RHCG/SCNN1B/SCNN1G	6
Collecting duct cells	BP	GO:2001236	regulation of extrinsic apoptotic signaling pathway	6/92	155/18670	0.000117691	0.00550506	0.00421042	ITGAV/ITM2C/MAL/PDIA3/SFRP1/THBS1	6
Collecting duct cells	BP	GO:0097191	extrinsic apoptotic signaling pathway	7/92	224/18670	0.000120263	0.00550506	0.00421042	ITGAV/ITM2C/MAL/PDIA3/SFRP1/SORT1/THBS1	7
Collecting duct cells	BP	GO:0007160	cell-matrix adhesion	7/92	225/18670	0.000123632	0.00550506	0.00421042	CD63/DDR1/ITGAV/L1CAM/NPNT/SFRP1/THBS1	7
Collecting duct cells	BP	GO:0042535	positive regulation of tumor necrosis factor biosynthetic process	3/92	20/18670	0.000124225	0.00550506	0.00421042	APP/HSPB1/THBS1	3
Collecting duct cells	BP	GO:0055078	sodium ion homeostasis	4/92	52/18670	0.000124737	0.00550506	0.00421042	ATP1A1/ATP1B1/SCNN1B/SCNN1G	4
Collecting duct cells	BP	GO:1990089	response to nerve growth factor	4/92	52/18670	0.000124737	0.00550506	0.00421042	APP/EEF2/RPS3/SORT1	4
Collecting duct cells	BP	GO:0034248	regulation of cellular amide metabolic process	10/92	483/18670	0.000132365	0.00574592	0.00439464	APP/CALR/EEF1A1/EEF2/EIF2AK2/GAPDH/HSPB1/NFE2L2/RPS3/THBS1	10
Collecting duct cells	BP	GO:0035967	cellular response to topologically incorrect protein	6/92	161/18670	0.000144899	0.00618858	0.00473319	CALR/CANX/EIF2AK2/HSPA8/NFE2L2/TMBIM6	6
Collecting duct cells	BP	GO:0086065	cell communication involved in cardiac conduction	4/92	56/18670	0.000166706	0.00700693	0.00535909	ATP1A1/ATP1B1/CALM1/KCNQ1	4
Collecting duct cells	BP	GO:0006937	regulation of muscle contraction	6/92	171/18670	0.000201111	0.00832095	0.00636409	ATP1A1/ATP1B1/CALM1/GHSR/KCNQ1/NPNT	6
Collecting duct cells	BP	GO:0061077	chaperone-mediated protein folding	4/92	59/18670	0.000204259	0.00832118	0.00636427	DNAJB1/HSPA8/HSPB1/PPIB	4
Collecting duct cells	BP	GO:0019058	viral life cycle	8/92	328/18670	0.000215492	0.00859323	0.00657234	EIF2AK2/HSP90AB1/IFITM3/ITGAV/LAMP1/PPIB/UBB/UBC	8
Collecting duct cells	BP	GO:0086064	cell communication by electrical coupling involved in cardiac conduction	3/92	24/18670	0.000217427	0.00859323	0.00657234	ATP1A1/ATP1B1/CALM1	3
Collecting duct cells	BP	GO:0051817	modification of morphology or physiology of other organism involved in symbiotic interaction	5/92	112/18670	0.000230607	0.00898012	0.00686824	CALM1/EIF2AK2/GAPDH/ITGAV/PPIB	5
Collecting duct cells	BP	GO:0052548	regulation of endopeptidase activity	9/92	425/18670	0.000247015	0.00947963	0.00725028	APLP2/APP/CRYAB/CST6/GAPDH/RPS3/SPINT2/THBS1/WFDC2	9
Collecting duct cells	BP	GO:0021953	central nervous system neuron differentiation	6/92	183/18670	0.000289896	0.0109664	0.00838737	B2M/HSP90AA1/HSP90AB1/NFE2L1/SFRP1/UBB	6
Collecting duct cells	BP	GO:0017015	regulation of transforming growth factor beta receptor signaling pathway	5/92	120/18670	0.000317636	0.0118465	0.0090605	HSP90AB1/NPNT/THBS1/UBB/UBC	5
Collecting duct cells	BP	GO:0043618	regulation of transcription from RNA polymerase II promoter in response to stress	5/92	121/18670	0.00033005	0.0121385	0.00928387	DNAJB1/NFE2L2/TMBIM6/UBB/UBC	5
Collecting duct cells	BP	GO:1903844	regulation of cellular response to transforming growth factor beta stimulus	5/92	122/18670	0.00034283	0.0122492	0.00936854	HSP90AB1/NPNT/THBS1/UBB/UBC	5
Collecting duct cells	BP	GO:0033688	regulation of osteoblast proliferation	3/92	28/18670	0.000346938	0.0122492	0.00936854	EIF2AK2/ITGAV/SFRP1	3
Collecting duct cells	BP	GO:0086013	membrane repolarization during cardiac muscle cell action potential	3/92	28/18670	0.000346938	0.0122492	0.00936854	ATP1A1/ATP1B1/KCNQ1	3
Collecting duct cells	BP	GO:0071248	cellular response to metal ion	6/92	190/18670	0.000354371	0.012347	0.00944334	APP/B2M/CALR/CDH1/NFE2L1/NFE2L2	6
Collecting duct cells	BP	GO:0010644	cell communication by electrical coupling	3/92	29/18670	0.000385592	0.0127631	0.00976157	ATP1A1/ATP1B1/CALM1	3
Collecting duct cells	BP	GO:0030511	positive regulation of transforming growth factor beta receptor signaling pathway	3/92	29/18670	0.000385592	0.0127631	0.00976157	HSP90AB1/NPNT/THBS1	3
Collecting duct cells	BP	GO:0071280	cellular response to copper ion	3/92	29/18670	0.000385592	0.0127631	0.00976157	APP/NFE2L1/NFE2L2	3
Collecting duct cells	BP	GO:1903846	positive regulation of cellular response to transforming growth factor beta stimulus	3/92	29/18670	0.000385592	0.0127631	0.00976157	HSP90AB1/NPNT/THBS1	3
Collecting duct cells	BP	GO:0006936	muscle contraction	8/92	360/18670	0.000402412	0.0131554	0.0100616	ATP1A1/ATP1B1/CALM1/CRYAB/EEF2/GHSR/KCNQ1/NPNT	8
Collecting duct cells	BP	GO:0043620	regulation of DNA-templated transcription in response to stress	5/92	127/18670	0.000412435	0.0133186	0.0101865	DNAJB1/NFE2L2/TMBIM6/UBB/UBC	5
Collecting duct cells	BP	GO:0010595	positive regulation of endothelial cell migration	5/92	128/18670	0.000427548	0.0136403	0.0104325	CALR/GRN/HSPB1/NFE2L2/THBS1	5
Collecting duct cells	BP	GO:0034341	response to interferon-gamma	6/92	199/18670	0.000453204	0.0140648	0.0107572	ACTG1/B2M/GAPDH/HSP90AB1/IFITM3/STAT1	6
Collecting duct cells	BP	GO:1903779	regulation of cardiac conduction	4/92	73/18670	0.000463491	0.0140648	0.0107572	ATP1A1/ATP1B1/CALM1/FXYD4	4
Collecting duct cells	BP	GO:0030198	extracellular matrix organization	8/92	368/18670	0.000465478	0.0140648	0.0107572	APP/CDH1/DDR1/ITGAV/LAMB1/NPNT/SPINT2/THBS1	8
Collecting duct cells	BP	GO:0033687	osteoblast proliferation	3/92	31/18670	0.000470971	0.0140648	0.0107572	EIF2AK2/ITGAV/SFRP1	3
Collecting duct cells	BP	GO:0086011	membrane repolarization during action potential	3/92	31/18670	0.000470971	0.0140648	0.0107572	ATP1A1/ATP1B1/KCNQ1	3
Collecting duct cells	BP	GO:0035690	cellular response to drug	8/92	369/18670	0.000473897	0.0140648	0.0107572	B2M/CDH1/HSP90AB1/KCNQ1/NFE2L2/PSAP/RPS3/SFRP1	8
Collecting duct cells	BP	GO:0030100	regulation of endocytosis	7/92	281/18670	0.000478035	0.0140648	0.0107572	B2M/CALR/CD63/ITGAV/LRPAP1/PACSIN2/TSPAN1	7
Collecting duct cells	BP	GO:0035637	multicellular organismal signaling	6/92	204/18670	0.000516718	0.0150359	0.0114999	ATP1A1/ATP1B1/CALM1/FXYD4/GHSR/KCNQ1	6
Collecting duct cells	BP	GO:0032355	response to estradiol	5/92	134/18670	0.000527188	0.0151174	0.0115622	CALR/CRYAB/EEF2/GHSR/SFRP1	5
Collecting duct cells	BP	GO:0051403	stress-activated MAPK cascade	7/92	286/18670	0.000530934	0.0151174	0.0115622	APP/CRYAB/EIF2AK2/RPS3/SFRP1/UBB/UBC	7
Collecting duct cells	BP	GO:0050678	regulation of epithelial cell proliferation	8/92	378/18670	0.000555383	0.0155543	0.0118963	B2M/GHSR/GRN/HOXA5/LAMB1/SFRP1/STAT1/THBS1	8
Collecting duct cells	BP	GO:0071456	cellular response to hypoxia	6/92	207/18670	0.000558027	0.0155543	0.0118963	AQP3/NFE2L2/SFRP1/TMBIM6/UBB/UBC	6
Collecting duct cells	BP	GO:1901224	positive regulation of NIK/NF-kappaB signaling	4/92	77/18670	0.000567698	0.015659	0.0119764	APP/CALR/EIF2AK2/RPS3	4
Collecting duct cells	BP	GO:0051701	interaction with host	6/92	209/18670	0.000586963	0.0160235	0.0122552	CDH1/EIF2AK2/GAPDH/IFITM3/ITGAV/LAMP1	6
Collecting duct cells	BP	GO:0090287	regulation of cellular response to growth factor stimulus	7/92	292/18670	0.000600469	0.0161914	0.0123836	CD63/HSP90AB1/NPNT/SFRP1/THBS1/UBB/UBC	7
Collecting duct cells	BP	GO:0045765	regulation of angiogenesis	8/92	383/18670	0.000605344	0.0161914	0.0123836	GHSR/GRN/HOXA5/HSPB1/NFE2L2/SFRP1/STAT1/THBS1	8
Collecting duct cells	BP	GO:0010922	positive regulation of phosphatase activity	3/92	34/18670	0.00062032	0.0162634	0.0124387	CALM1/HSP90AB1/NPNT	3
Collecting duct cells	BP	GO:0140115	export across plasma membrane	3/92	34/18670	0.00062032	0.0162634	0.0124387	ATP1A1/ATP1B1/KCNQ1	3
Collecting duct cells	BP	GO:0016049	cell growth	9/92	484/18670	0.000634724	0.0164779	0.0126028	APP/CRYAB/DDR1/ENPP1/HSP90AA1/HSP90AB1/IGFBP7/L1CAM/SFRP1	9
Collecting duct cells	BP	GO:0035725	sodium ion transmembrane transport	5/92	140/18670	0.000643366	0.0165401	0.0126503	ATP1A1/ATP1B1/FXYD4/SCNN1B/SCNN1G	5
Collecting duct cells	BP	GO:0036294	cellular response to decreased oxygen levels	6/92	217/18670	0.000714557	0.0178213	0.0136302	AQP3/NFE2L2/SFRP1/TMBIM6/UBB/UBC	6
Collecting duct cells	BP	GO:0043393	regulation of protein binding	6/92	217/18670	0.000714557	0.0178213	0.0136302	APP/B2M/HSP90AB1/LRPAP1/PTPRF/TMBIM6	6
Collecting duct cells	BP	GO:0071241	cellular response to inorganic substance	6/92	217/18670	0.000714557	0.0178213	0.0136302	APP/B2M/CALR/CDH1/NFE2L1/NFE2L2	6
Collecting duct cells	BP	GO:0055117	regulation of cardiac muscle contraction	4/92	82/18670	0.000720119	0.0178213	0.0136302	ATP1A1/ATP1B1/CALM1/KCNQ1	4
Collecting duct cells	BP	GO:0010959	regulation of metal ion transport	8/92	394/18670	0.000728126	0.0178526	0.0136541	ATP1A1/ATP1B1/B2M/CALM1/CD63/FXYD4/KCNQ1/TMBIM6	8
Collecting duct cells	BP	GO:0071634	regulation of transforming growth factor beta production	3/92	36/18670	0.000734904	0.0178535	0.0136548	HSP90AB1/ITGAV/THBS1	3
Collecting duct cells	BP	GO:0006914	autophagy	9/92	496/18670	0.000755446	0.0180218	0.0137836	EEF1A1/GAPDH/HSP90AA1/HSPA8/HSPB1/LAMP2/PSAP/TMBIM6/TMEM59	9
Collecting duct cells	BP	GO:0061919	process utilizing autophagic mechanism	9/92	496/18670	0.000755446	0.0180218	0.0137836	EEF1A1/GAPDH/HSP90AA1/HSPA8/HSPB1/LAMP2/PSAP/TMBIM6/TMEM59	9
Collecting duct cells	BP	GO:0046034	ATP metabolic process	7/92	305/18670	0.00077603	0.0182257	0.0139396	APP/ATP1B1/COX8A/ENPP1/GAPDH/HSPA8/ND1	7
Collecting duct cells	BP	GO:0061337	cardiac conduction	5/92	146/18670	0.00077776	0.0182257	0.0139396	ATP1A1/ATP1B1/CALM1/FXYD4/KCNQ1	5
Collecting duct cells	BP	GO:0043903	regulation of symbiosis, encompassing mutualism through parasitism	6/92	222/18670	0.000804586	0.018689	0.0142938	EIF2AK2/GAPDH/IFITM3/ITGAV/PPIB/STAT1	6
Collecting duct cells	BP	GO:0009267	cellular response to starvation	5/92	149/18670	0.000852328	0.019347	0.0147971	EIF2AK2/HSPA8/LAMP2/NFE2L2/SFRP1	5
Collecting duct cells	BP	GO:0051092	positive regulation of NF-kappaB transcription factor activity	5/92	149/18670	0.000852328	0.019347	0.0147971	APP/EIF2AK2/RPS3/UBB/UBC	5
Collecting duct cells	BP	GO:0008625	extrinsic apoptotic signaling pathway via death domain receptors	4/92	86/18670	0.000861314	0.019347	0.0147971	MAL/SFRP1/SORT1/THBS1	4
Collecting duct cells	BP	GO:0071604	transforming growth factor beta production	3/92	38/18670	0.000862142	0.019347	0.0147971	HSP90AB1/ITGAV/THBS1	3
Collecting duct cells	BP	GO:0043900	regulation of multi-organism process	8/92	405/18670	0.000870275	0.0193655	0.0148112	CALR/EIF2AK2/GAPDH/GRN/IFITM3/ITGAV/PPIB/STAT1	8
Collecting duct cells	BP	GO:0050808	synapse organization	8/92	408/18670	0.000912686	0.0201399	0.0154036	ACTG1/ADGRF1/APP/CDH1/GHSR/L1CAM/PTPRF/SPTBN2	8
Collecting duct cells	BP	GO:0042769	DNA damage response, detection of DNA damage	3/92	39/18670	0.00093067	0.020336	0.0155535	RPS3/UBB/UBC	3
Collecting duct cells	BP	GO:0031098	stress-activated protein kinase signaling cascade	7/92	315/18670	0.000936929	0.020336	0.0155535	APP/CRYAB/EIF2AK2/RPS3/SFRP1/UBB/UBC	7
Collecting duct cells	BP	GO:0045807	positive regulation of endocytosis	5/92	153/18670	0.000959891	0.020665	0.0158051	B2M/CALR/CD63/ITGAV/TSPAN1	5
Collecting duct cells	BP	GO:0000302	response to reactive oxygen species	6/92	232/18670	0.00101077	0.0215848	0.0165086	CRYAB/EEF2/NFE2L2/PSAP/RPS3/STAT1	6
Collecting duct cells	BP	GO:0030099	myeloid cell differentiation	8/92	416/18670	0.00103396	0.0219033	0.0167523	APP/B2M/GNAS/HOXA5/NFE2L1/SFRP1/STAT1/THBS1	8
Collecting duct cells	BP	GO:0007568	aging	7/92	321/18670	0.00104543	0.0219706	0.0168037	APP/B2M/CALR/CANX/CRYAB/EEF2/NFE2L2	7
Collecting duct cells	BP	GO:0071453	cellular response to oxygen levels	6/92	234/18670	0.00105648	0.022028	0.0168476	AQP3/NFE2L2/SFRP1/TMBIM6/UBB/UBC	6
Collecting duct cells	BP	GO:0060560	developmental growth involved in morphogenesis	6/92	235/18670	0.00107992	0.0223409	0.0170869	APP/DDR1/HSP90AA1/HSP90AB1/L1CAM/SFRP1	6
Collecting duct cells	BP	GO:0031669	cellular response to nutrient levels	6/92	237/18670	0.001128	0.0229048	0.0175182	AQP3/EIF2AK2/HSPA8/LAMP2/NFE2L2/SFRP1	6
Collecting duct cells	BP	GO:0043062	extracellular structure organization	8/92	422/18670	0.00113313	0.0229048	0.0175182	APP/CDH1/DDR1/ITGAV/LAMB1/NPNT/SPINT2/THBS1	8
Collecting duct cells	BP	GO:1901342	regulation of vasculature development	8/92	422/18670	0.00113313	0.0229048	0.0175182	GHSR/GRN/HOXA5/HSPB1/NFE2L2/SFRP1/STAT1/THBS1	8
Collecting duct cells	BP	GO:0010559	regulation of glycoprotein biosynthetic process	3/92	42/18670	0.00115666	0.0229067	0.0175197	ITM2B/ITM2C/TMEM59	3
Collecting duct cells	BP	GO:0099622	cardiac muscle cell membrane repolarization	3/92	42/18670	0.00115666	0.0229067	0.0175197	ATP1A1/ATP1B1/KCNQ1	3
Collecting duct cells	BP	GO:0046677	response to antibiotic	7/92	327/18670	0.00116359	0.0229067	0.0175197	CRYAB/EEF2/HSP90AA1/NFE2L2/PSAP/RPS3/STAT1	7
Collecting duct cells	BP	GO:0006417	regulation of translation	8/92	424/18670	0.00116783	0.0229067	0.0175197	APP/CALR/EEF2/EIF2AK2/GAPDH/HSPB1/RPS3/THBS1	8
Collecting duct cells	BP	GO:0010970	transport along microtubule	5/92	161/18670	0.00120493	0.0232895	0.0178124	APP/HSPA8/HSPB1/LAMP1/UBB	5
Collecting duct cells	BP	GO:0099111	microtubule-based transport	5/92	161/18670	0.00120493	0.0232895	0.0178124	APP/HSPA8/HSPB1/LAMP1/UBB	5
Collecting duct cells	BP	GO:0090092	regulation of transmembrane receptor protein serine/threonine kinase signaling pathway	6/92	241/18670	0.00122909	0.0235843	0.0180379	HSP90AB1/NPNT/SFRP1/THBS1/UBB/UBC	6
Collecting duct cells	BP	GO:0070106	interleukin-27-mediated signaling pathway	2/92	11/18670	0.0012834	0.024231	0.0185325	CANX/STAT1	2
Collecting duct cells	BP	GO:0070757	interleukin-35-mediated signaling pathway	2/92	11/18670	0.0012834	0.024231	0.0185325	CANX/STAT1	2
Collecting duct cells	BP	GO:0035821	modification of morphology or physiology of other organism	5/92	164/18670	0.00130781	0.024231	0.0185325	CALM1/EIF2AK2/GAPDH/ITGAV/PPIB	5
Collecting duct cells	BP	GO:0071902	positive regulation of protein serine/threonine kinase activity	7/92	334/18670	0.00131446	0.024231	0.0185325	CALM1/EIF2AK2/HSP90AB1/RPS3/THBS1/UBB/UBC	7
Collecting duct cells	BP	GO:0006605	protein targeting	8/92	432/18670	0.00131522	0.024231	0.0185325	HSP90AA1/HSPA8/LAMP2/RPS20/RPS3/SLC25A6/UBB/UBC	8
Collecting duct cells	BP	GO:0046688	response to copper ion	3/92	44/18670	0.00132494	0.024231	0.0185325	APP/NFE2L1/NFE2L2	3
Collecting duct cells	BP	GO:0009205	purine ribonucleoside triphosphate metabolic process	7/92	335/18670	0.0013372	0.024231	0.0185325	APP/ATP1B1/COX8A/ENPP1/GAPDH/HSPA8/ND1	7
Collecting duct cells	BP	GO:2001242	regulation of intrinsic apoptotic signaling pathway	5/92	165/18670	0.0013435	0.024231	0.0185325	HSPB1/NFE2L2/RPS3/TMBIM6/UBB	5
Collecting duct cells	BP	GO:0006942	regulation of striated muscle contraction	4/92	97/18670	0.00134871	0.024231	0.0185325	ATP1A1/ATP1B1/CALM1/KCNQ1	4
Collecting duct cells	BP	GO:0050673	epithelial cell proliferation	8/92	434/18670	0.0013543	0.024231	0.0185325	B2M/GHSR/GRN/HOXA5/LAMB1/SFRP1/STAT1/THBS1	8
Collecting duct cells	BP	GO:0031341	regulation of cell killing	4/92	98/18670	0.00140086	0.0248958	0.019041	B2M/GAPDH/HSP90AB1/LAMP1	4
Collecting duct cells	BP	GO:0071496	cellular response to external stimulus	7/92	339/18670	0.0014313	0.0252672	0.019325	AQP3/ATP1A1/EIF2AK2/HSPA8/LAMP2/NFE2L2/SFRP1	7
Collecting duct cells	BP	GO:0071560	cellular response to transforming growth factor beta stimulus	6/92	249/18670	0.00145198	0.0253583	0.0193947	HSP90AB1/NPNT/SFRP1/THBS1/UBB/UBC	6
Collecting duct cells	BP	GO:0009167	purine ribonucleoside monophosphate metabolic process	7/92	340/18670	0.00145561	0.0253583	0.0193947	APP/ATP1B1/COX8A/ENPP1/GAPDH/HSPA8/ND1	7
Collecting duct cells	BP	GO:0009126	purine nucleoside monophosphate metabolic process	7/92	341/18670	0.00148025	0.0254526	0.0194668	APP/ATP1B1/COX8A/ENPP1/GAPDH/HSPA8/ND1	7
Collecting duct cells	BP	GO:0009199	ribonucleoside triphosphate metabolic process	7/92	341/18670	0.00148025	0.0254526	0.0194668	APP/ATP1B1/COX8A/ENPP1/GAPDH/HSPA8/ND1	7
Collecting duct cells	BP	GO:0009144	purine nucleoside triphosphate metabolic process	7/92	342/18670	0.00150521	0.0255057	0.0195075	APP/ATP1B1/COX8A/ENPP1/GAPDH/HSPA8/ND1	7
Collecting duct cells	BP	GO:0044003	modification by symbiont of host morphology or physiology	3/92	46/18670	0.00150787	0.0255057	0.0195075	EIF2AK2/GAPDH/ITGAV	3
Collecting duct cells	BP	GO:0045637	regulation of myeloid cell differentiation	6/92	251/18670	0.00151223	0.0255057	0.0195075	B2M/GNAS/HOXA5/SFRP1/STAT1/THBS1	6
Collecting duct cells	BP	GO:0097201	negative regulation of transcription from RNA polymerase II promoter in response to stress	2/92	12/18670	0.00153515	0.0257283	0.0196777	DNAJB1/TMBIM6	2
Collecting duct cells	BP	GO:0010634	positive regulation of epithelial cell migration	5/92	171/18670	0.00157297	0.0260327	0.0199105	CALR/GRN/HSPB1/NFE2L2/THBS1	5
Collecting duct cells	BP	GO:0043901	negative regulation of multi-organism process	5/92	171/18670	0.00157297	0.0260327	0.0199105	CALR/EIF2AK2/IFITM3/ITGAV/STAT1	5
Collecting duct cells	BP	GO:0045646	regulation of erythrocyte differentiation	3/92	47/18670	0.00160497	0.0263973	0.0201894	B2M/HOXA5/STAT1	3
Collecting duct cells	BP	GO:2000379	positive regulation of reactive oxygen species metabolic process	4/92	102/18670	0.00162357	0.0265383	0.0202972	HSP90AA1/HSP90AB1/NFE2L2/THBS1	4
Collecting duct cells	BP	GO:0071559	response to transforming growth factor beta	6/92	255/18670	0.00163846	0.0266174	0.0203577	HSP90AB1/NPNT/SFRP1/THBS1/UBB/UBC	6
Collecting duct cells	BP	GO:0032091	negative regulation of protein binding	4/92	103/18670	0.00168287	0.0271722	0.020782	B2M/LRPAP1/PTPRF/TMBIM6	4
Collecting duct cells	BP	GO:0006941	striated muscle contraction	5/92	174/18670	0.00169795	0.0272496	0.0208412	ATP1A1/ATP1B1/CALM1/EEF2/KCNQ1	5
Collecting duct cells	BP	GO:0090257	regulation of muscle system process	6/92	259/18670	0.00177254	0.0281916	0.0215617	ATP1A1/ATP1B1/CALM1/GHSR/KCNQ1/NPNT	6
Collecting duct cells	BP	GO:0030007	cellular potassium ion homeostasis	2/92	13/18670	0.00180845	0.0281916	0.0215617	ATP1A1/ATP1B1	2
Collecting duct cells	BP	GO:0071285	cellular response to lithium ion	2/92	13/18670	0.00180845	0.0281916	0.0215617	CALR/CDH1	2
Collecting duct cells	BP	GO:1902947	regulation of tau-protein kinase activity	2/92	13/18670	0.00180845	0.0281916	0.0215617	HSP90AA1/HSP90AB1	2
Collecting duct cells	BP	GO:1903018	regulation of glycoprotein metabolic process	3/92	49/18670	0.00181072	0.0281916	0.0215617	ITM2B/ITM2C/TMEM59	3
Collecting duct cells	BP	GO:0007416	synapse assembly	5/92	177/18670	0.00183008	0.0281916	0.0215617	ADGRF1/APP/CDH1/GHSR/SPTBN2	5
Collecting duct cells	BP	GO:0009161	ribonucleoside monophosphate metabolic process	7/92	354/18670	0.00183117	0.0281916	0.0215617	APP/ATP1B1/COX8A/ENPP1/GAPDH/HSPA8/ND1	7
Collecting duct cells	BP	GO:0051091	positive regulation of DNA-binding transcription factor activity	6/92	261/18670	0.00184264	0.0282041	0.0215713	ADGRF1/APP/EIF2AK2/RPS3/UBB/UBC	6
Collecting duct cells	BP	GO:0086009	membrane repolarization	3/92	50/18670	0.00191947	0.0292113	0.0223416	ATP1A1/ATP1B1/KCNQ1	3
Collecting duct cells	BP	GO:0030705	cytoskeleton-dependent intracellular transport	5/92	180/18670	0.0019696	0.0296336	0.0226646	APP/HSPA8/HSPB1/LAMP1/UBB	5
Collecting duct cells	BP	GO:0071346	cellular response to interferon-gamma	5/92	180/18670	0.0019696	0.0296336	0.0226646	ACTG1/B2M/GAPDH/HSP90AB1/STAT1	5
Collecting duct cells	BP	GO:0007566	embryo implantation	3/92	51/18670	0.00203221	0.030125	0.0230404	CALR/DDR1/IGFBP7	3
Collecting duct cells	BP	GO:0001819	positive regulation of cytokine production	8/92	464/18670	0.0020598	0.030125	0.0230404	APP/B2M/EIF2AK2/GAPDH/HSPB1/RPS3/STAT1/THBS1	8
Collecting duct cells	BP	GO:0061138	morphogenesis of a branching epithelium	5/92	182/18670	0.00206684	0.030125	0.0230404	DDR1/HOXA5/NPNT/SFRP1/SPINT2	5
Collecting duct cells	BP	GO:0009141	nucleoside triphosphate metabolic process	7/92	362/18670	0.0020773	0.030125	0.0230404	APP/ATP1B1/COX8A/ENPP1/GAPDH/HSPA8/ND1	7
Collecting duct cells	BP	GO:0003012	muscle system process	8/92	465/18670	0.00208752	0.030125	0.0230404	ATP1A1/ATP1B1/CALM1/CRYAB/EEF2/GHSR/KCNQ1/NPNT	8
Collecting duct cells	BP	GO:0010248	establishment or maintenance of transmembrane electrochemical gradient	2/92	14/18670	0.00210311	0.030125	0.0230404	ATP1A1/ATP1B1	2
Collecting duct cells	BP	GO:0036376	sodium ion export across plasma membrane	2/92	14/18670	0.00210311	0.030125	0.0230404	ATP1A1/ATP1B1	2
Collecting duct cells	BP	GO:1900121	negative regulation of receptor binding	2/92	14/18670	0.00210311	0.030125	0.0230404	B2M/PTPRF	2
Collecting duct cells	BP	GO:0031668	cellular response to extracellular stimulus	6/92	268/18670	0.00210466	0.030125	0.0230404	AQP3/EIF2AK2/HSPA8/LAMP2/NFE2L2/SFRP1	6
Collecting duct cells	BP	GO:1903706	regulation of hemopoiesis	8/92	475/18670	0.00238126	0.0332743	0.0254491	B2M/EIF2AK2/GNAS/HOXA5/NFE2L2/SFRP1/STAT1/THBS1	8
Collecting duct cells	BP	GO:0002483	antigen processing and presentation of endogenous peptide antigen	2/92	15/18670	0.0024189	0.0332743	0.0254491	B2M/TAP1	2
Collecting duct cells	BP	GO:0019885	antigen processing and presentation of endogenous peptide antigen via MHC class I	2/92	15/18670	0.0024189	0.0332743	0.0254491	B2M/TAP1	2
Collecting duct cells	BP	GO:0033689	negative regulation of osteoblast proliferation	2/92	15/18670	0.0024189	0.0332743	0.0254491	EIF2AK2/SFRP1	2
Collecting duct cells	BP	GO:0035635	entry of bacterium into host cell	2/92	15/18670	0.0024189	0.0332743	0.0254491	CDH1/ITGAV	2
Collecting duct cells	BP	GO:0042983	amyloid precursor protein biosynthetic process	2/92	15/18670	0.0024189	0.0332743	0.0254491	ITM2B/ITM2C	2
Collecting duct cells	BP	GO:0042984	regulation of amyloid precursor protein biosynthetic process	2/92	15/18670	0.0024189	0.0332743	0.0254491	ITM2B/ITM2C	2
Collecting duct cells	BP	GO:0030218	erythrocyte differentiation	4/92	114/18670	0.00243777	0.0332743	0.0254491	B2M/HOXA5/NFE2L1/STAT1	4
Collecting duct cells	BP	GO:0042035	regulation of cytokine biosynthetic process	4/92	114/18670	0.00243777	0.0332743	0.0254491	APP/GHSR/HSPB1/THBS1	4
Collecting duct cells	BP	GO:0009123	nucleoside monophosphate metabolic process	7/92	375/18670	0.00253116	0.0343718	0.0262885	APP/ATP1B1/COX8A/ENPP1/GAPDH/HSPA8/ND1	7
Collecting duct cells	BP	GO:0042594	response to starvation	5/92	191/18670	0.00254834	0.0344286	0.0263319	EIF2AK2/HSPA8/LAMP2/NFE2L2/SFRP1	5
Collecting duct cells	BP	GO:0007565	female pregnancy	5/92	192/18670	0.00260646	0.035035	0.0267958	CALR/DDR1/GHSR/HSD11B2/IGFBP7	5
Collecting duct cells	BP	GO:1903202	negative regulation of oxidative stress-induced cell death	3/92	56/18670	0.00265753	0.0353681	0.0270505	HSPB1/NFE2L2/PSAP	3
Collecting duct cells	BP	GO:1901654	response to ketone	5/92	193/18670	0.00266553	0.0353681	0.0270505	CALR/GHSR/IGFBP7/SFRP1/THBS1	5
Collecting duct cells	BP	GO:1901222	regulation of NIK/NF-kappaB signaling	4/92	117/18670	0.0026783	0.0353681	0.0270505	APP/CALR/EIF2AK2/RPS3	4
Collecting duct cells	BP	GO:0048871	multicellular organismal homeostasis	8/92	485/18670	0.00270659	0.0353681	0.0270505	ACTG1/AQP3/B2M/GNAS/HSPB1/SCNN1B/SCNN1G/UBB	8
Collecting duct cells	BP	GO:0045989	positive regulation of striated muscle contraction	2/92	16/18670	0.00275561	0.0353681	0.0270505	ATP1A1/KCNQ1	2
Collecting duct cells	BP	GO:0055119	relaxation of cardiac muscle	2/92	16/18670	0.00275561	0.0353681	0.0270505	ATP1A1/ATP1B1	2
Collecting duct cells	BP	GO:0070293	renal absorption	2/92	16/18670	0.00275561	0.0353681	0.0270505	AQP3/KCNQ1	2
Collecting duct cells	BP	GO:0099170	postsynaptic modulation of chemical synaptic transmission	2/92	16/18670	0.00275561	0.0353681	0.0270505	CDH1/GHSR	2
Collecting duct cells	BP	GO:0007018	microtubule-based movement	6/92	283/18670	0.00276022	0.0353681	0.0270505	APP/CCDC151/HSPA8/HSPB1/LAMP1/UBB	6
Collecting duct cells	BP	GO:0042176	regulation of protein catabolic process	7/92	381/18670	0.0027648	0.0353681	0.0270505	CDH1/EEF1A1/HSP90AA1/HSP90AB1/NFE2L1/NFE2L2/UBB	7
Collecting duct cells	BP	GO:2000377	regulation of reactive oxygen species metabolic process	5/92	195/18670	0.00278659	0.0354154	0.0270866	CRYAB/HSP90AA1/HSP90AB1/NFE2L2/THBS1	5
Collecting duct cells	BP	GO:1900408	negative regulation of cellular response to oxidative stress	3/92	57/18670	0.00279525	0.0354154	0.0270866	HSPB1/NFE2L2/PSAP	3
Collecting duct cells	BP	GO:0001763	morphogenesis of a branching structure	5/92	196/18670	0.00284859	0.0359194	0.0274722	DDR1/HOXA5/NPNT/SFRP1/SPINT2	5
Collecting duct cells	BP	GO:0048545	response to steroid hormone	7/92	385/18670	0.00292955	0.0363455	0.027798	ATP1A1/CALR/GHSR/HSD11B2/IGFBP7/SFRP1/THBS1	7
Collecting duct cells	BP	GO:0003014	renal system process	4/92	120/18670	0.00293463	0.0363455	0.027798	AQP3/HSD11B2/KCNQ1/PSAP	4
Collecting duct cells	BP	GO:0035306	positive regulation of dephosphorylation	3/92	58/18670	0.00293729	0.0363455	0.027798	CALM1/HSP90AB1/NPNT	3
Collecting duct cells	BP	GO:1902041	regulation of extrinsic apoptotic signaling pathway via death domain receptors	3/92	58/18670	0.00293729	0.0363455	0.027798	MAL/SFRP1/THBS1	3
Collecting duct cells	BP	GO:0030968	endoplasmic reticulum unfolded protein response	4/92	121/18670	0.00302368	0.0372405	0.0284826	CALR/CANX/EIF2AK2/NFE2L2	4
Collecting duct cells	BP	GO:0007179	transforming growth factor beta receptor signaling pathway	5/92	199/18670	0.0030406	0.0372755	0.0285093	HSP90AB1/NPNT/THBS1/UBB/UBC	5
Collecting duct cells	BP	GO:0070527	platelet aggregation	3/92	59/18670	0.0030837	0.0374571	0.0286482	ACTG1/GNAS/HSPB1	3
Collecting duct cells	BP	GO:1902883	negative regulation of response to oxidative stress	3/92	59/18670	0.0030837	0.0374571	0.0286482	HSPB1/NFE2L2/PSAP	3
Collecting duct cells	BP	GO:0006883	cellular sodium ion homeostasis	2/92	17/18670	0.00311304	0.0374879	0.0286718	ATP1A1/ATP1B1	2
Collecting duct cells	BP	GO:0034101	erythrocyte homeostasis	4/92	122/18670	0.00311456	0.0374879	0.0286718	B2M/HOXA5/NFE2L1/STAT1	4
Collecting duct cells	BP	GO:0071356	cellular response to tumor necrosis factor	6/92	291/18670	0.00316707	0.0379475	0.0290233	NFE2L2/NPNT/RPS3/SFRP1/STAT1/THBS1	6
Collecting duct cells	BP	GO:0042089	cytokine biosynthetic process	4/92	123/18670	0.00320728	0.0382562	0.0292594	APP/GHSR/HSPB1/THBS1	4
Collecting duct cells	BP	GO:0042107	cytokine metabolic process	4/92	124/18670	0.00330187	0.0392079	0.0299873	APP/GHSR/HSPB1/THBS1	4
Collecting duct cells	BP	GO:0045766	positive regulation of angiogenesis	5/92	204/18670	0.00338114	0.03997	0.0305701	GHSR/GRN/HSPB1/NFE2L2/THBS1	5
Collecting duct cells	BP	GO:0040013	negative regulation of locomotion	7/92	396/18670	0.00342165	0.0402691	0.0307989	CALR/CDH1/GHSR/NFE2L2/SFRP1/SPINT2/THBS1	7
Collecting duct cells	BP	GO:0006704	glucocorticoid biosynthetic process	2/92	18/18670	0.00349098	0.0403673	0.030874	ATP1A1/HSD11B2	2
Collecting duct cells	BP	GO:0045056	transcytosis	2/92	18/18670	0.00349098	0.0403673	0.030874	FCGRT/LRPAP1	2
Collecting duct cells	BP	GO:0060749	mammary gland alveolus development	2/92	18/18670	0.00349098	0.0403673	0.030874	DDR1/HOXA5	2
Collecting duct cells	BP	GO:0061377	mammary gland lobule development	2/92	18/18670	0.00349098	0.0403673	0.030874	DDR1/HOXA5	2
Collecting duct cells	BP	GO:0007588	excretion	3/92	63/18670	0.00371389	0.0425731	0.0325611	PSAP/SCNN1B/SCNN1G	3
Collecting duct cells	BP	GO:0042982	amyloid precursor protein metabolic process	3/92	63/18670	0.00371389	0.0425731	0.0325611	APP/ITM2B/ITM2C	3
Collecting duct cells	BP	GO:0010523	negative regulation of calcium ion transport into cytosol	2/92	19/18670	0.00388921	0.0440113	0.033661	CALM1/TMBIM6	2
Collecting duct cells	BP	GO:0051131	chaperone-mediated protein complex assembly	2/92	19/18670	0.00388921	0.0440113	0.033661	HSP90AA1/HSP90AB1	2
Collecting duct cells	BP	GO:1902176	negative regulation of oxidative stress-induced intrinsic apoptotic signaling pathway	2/92	19/18670	0.00388921	0.0440113	0.033661	HSPB1/NFE2L2	2
Collecting duct cells	BP	GO:0007254	JNK cascade	5/92	214/18670	0.00414339	0.046688	0.0357083	APP/RPS3/SFRP1/UBB/UBC	5
Collecting duct cells	BP	GO:0010810	regulation of cell-substrate adhesion	5/92	215/18670	0.00422583	0.0471125	0.0360329	CALR/DDR1/NPNT/SFRP1/THBS1	5
Collecting duct cells	BP	GO:0019935	cyclic-nucleotide-mediated signaling	5/92	215/18670	0.00422583	0.0471125	0.0360329	ADGRF1/CALM1/DEFB1/GNAS/THBS1	5
Collecting duct cells	BP	GO:0040014	regulation of multicellular organism growth	3/92	66/18670	0.00423443	0.0471125	0.0360329	APP/GHSR/PPIB	3
Collecting duct cells	BP	GO:0042276	error-prone translesion synthesis	2/92	20/18670	0.00430755	0.0472563	0.036143	UBB/UBC	2
Collecting duct cells	BP	GO:0070987	error-free translesion synthesis	2/92	20/18670	0.00430755	0.0472563	0.036143	UBB/UBC	2
Collecting duct cells	BP	GO:0030260	entry into host cell	4/92	134/18670	0.00435444	0.0472563	0.036143	CDH1/IFITM3/ITGAV/LAMP1	4
Collecting duct cells	BP	GO:0044409	entry into host	4/92	134/18670	0.00435444	0.0472563	0.036143	CDH1/IFITM3/ITGAV/LAMP1	4
Collecting duct cells	BP	GO:0051806	entry into cell of other organism involved in symbiotic interaction	4/92	134/18670	0.00435444	0.0472563	0.036143	CDH1/IFITM3/ITGAV/LAMP1	4
Collecting duct cells	BP	GO:0051828	entry into other organism involved in symbiotic interaction	4/92	134/18670	0.00435444	0.0472563	0.036143	CDH1/IFITM3/ITGAV/LAMP1	4
Collecting duct cells	BP	GO:0071804	cellular potassium ion transport	5/92	217/18670	0.00439422	0.0473004	0.0361767	ATP1A1/ATP1B1/CD63/FXYD4/KCNQ1	5
Collecting duct cells	BP	GO:0071805	potassium ion transmembrane transport	5/92	217/18670	0.00439422	0.0473004	0.0361767	ATP1A1/ATP1B1/CD63/FXYD4/KCNQ1	5
Collecting duct cells	BP	GO:0042108	positive regulation of cytokine biosynthetic process	3/92	67/18670	0.00441727	0.047356	0.0362192	APP/HSPB1/THBS1	3
Collecting duct cells	BP	GO:0034612	response to tumor necrosis factor	6/92	312/18670	0.0044481	0.0474943	0.0363249	NFE2L2/NPNT/RPS3/SFRP1/STAT1/THBS1	6
Collecting duct cells	BP	GO:0006814	sodium ion transport	5/92	218/18670	0.00448019	0.0476448	0.03644	ATP1A1/ATP1B1/FXYD4/SCNN1B/SCNN1G	5
Collecting duct cells	BP	GO:0007584	response to nutrient	5/92	219/18670	0.00456736	0.0481961	0.0368617	AQP3/EEF2/SFRP1/STAT1/TMBIM6	5
Collecting duct cells	BP	GO:0031343	positive regulation of cell killing	3/92	68/18670	0.00460484	0.0481961	0.0368617	B2M/GAPDH/LAMP1	3
Collecting duct cells	BP	GO:0046323	glucose import	3/92	68/18670	0.00460484	0.0481961	0.0368617	ENPP1/NFE2L2/SORT1	3
Collecting duct cells	BP	GO:0050891	multicellular organismal water homeostasis	3/92	68/18670	0.00460484	0.0481961	0.0368617	AQP3/SCNN1B/SCNN1G	3
Collecting duct cells	BP	GO:0060048	cardiac muscle contraction	4/92	137/18670	0.00470961	0.0487085	0.0372536	ATP1A1/ATP1B1/CALM1/KCNQ1	4
Collecting duct cells	BP	GO:0006898	receptor-mediated endocytosis	6/92	316/18670	0.00473005	0.0487085	0.0372536	B2M/CALR/CANX/CD63/HSP90AA1/LRPAP1	6
Collecting duct cells	BP	GO:0006622	protein targeting to lysosome	2/92	21/18670	0.00474577	0.0487085	0.0372536	HSPA8/LAMP2	2
Collecting duct cells	BP	GO:0032516	positive regulation of phosphoprotein phosphatase activity	2/92	21/18670	0.00474577	0.0487085	0.0372536	CALM1/HSP90AB1	2
Collecting duct cells	BP	GO:0035455	response to interferon-alpha	2/92	21/18670	0.00474577	0.0487085	0.0372536	EIF2AK2/IFITM3	2
Collecting duct cells	BP	GO:0008088	axo-dendritic transport	3/92	69/18670	0.00479716	0.0490459	0.0375117	APP/HSPA8/HSPB1	3
Collecting duct cells	BP	GO:0044706	multi-multicellular organism process	5/92	222/18670	0.0048361	0.0492538	0.0376707	CALR/DDR1/GHSR/HSD11B2/IGFBP7	5
Collecting duct cells	CC	GO:0005765	lysosomal membrane	14/92	354/19717	9.95725e-10	1.17889e-07	6.87546e-08	CD63/EEF1A1/ENPP1/GRN/HSP90AB1/HSPA8/IFITM3/ITM2C/LAMP1/LAMP2/PSAP/SORT1/TMEM59/TSPAN1	14
Collecting duct cells	CC	GO:0098852	lytic vacuole membrane	14/92	355/19717	1.03274e-09	1.17889e-07	6.87546e-08	CD63/EEF1A1/ENPP1/GRN/HSP90AB1/HSPA8/IFITM3/ITM2C/LAMP1/LAMP2/PSAP/SORT1/TMEM59/TSPAN1	14
Collecting duct cells	CC	GO:0042470	melanosome	9/92	106/19717	1.5931e-09	1.17889e-07	6.87546e-08	ATP1A1/CANX/CD63/HSP90AA1/HSP90AB1/HSPA8/LAMP1/PDIA3/PPIB	9
Collecting duct cells	CC	GO:0048770	pigment granule	9/92	106/19717	1.5931e-09	1.17889e-07	6.87546e-08	ATP1A1/CANX/CD63/HSP90AA1/HSP90AB1/HSPA8/LAMP1/PDIA3/PPIB	9
Collecting duct cells	CC	GO:0005774	vacuolar membrane	14/92	412/19717	6.9581e-09	4.1192e-07	2.40238e-07	CD63/EEF1A1/ENPP1/GRN/HSP90AB1/HSPA8/IFITM3/ITM2C/LAMP1/LAMP2/PSAP/SORT1/TMEM59/TSPAN1	14
Collecting duct cells	CC	GO:0030139	endocytic vesicle	12/92	303/19717	1.69211e-08	8.34775e-07	4.86853e-07	ACTG1/B2M/CALR/HSP90AA1/ITGAV/LAMP1/LAMP2/PDIA3/TAP1/UBB/UBC/WLS	12
Collecting duct cells	CC	GO:0060205	cytoplasmic vesicle lumen	12/92	338/19717	5.63227e-08	2.15226e-06	1.25523e-06	APP/B2M/CALR/EEF1A1/EEF2/GNS/GRN/HSP90AA1/HSP90AB1/HSPA8/LGALS3BP/THBS1	12
Collecting duct cells	CC	GO:0031983	vesicle lumen	12/92	339/19717	5.81692e-08	2.15226e-06	1.25523e-06	APP/B2M/CALR/EEF1A1/EEF2/GNS/GRN/HSP90AA1/HSP90AB1/HSPA8/LGALS3BP/THBS1	12
Collecting duct cells	CC	GO:0045335	phagocytic vesicle	8/92	132/19717	1.89261e-07	6.0406e-06	3.52297e-06	ACTG1/B2M/CALR/ITGAV/LAMP1/LAMP2/PDIA3/TAP1	8
Collecting duct cells	CC	GO:0005788	endoplasmic reticulum lumen	11/92	309/19717	2.04074e-07	6.0406e-06	3.52297e-06	APLP2/APP/B2M/CALR/CANX/IGFBP7/LAMB1/LRPAP1/PDIA3/PPIB/THBS1	11
Collecting duct cells	CC	GO:0034774	secretory granule lumen	11/92	321/19717	2.98522e-07	8.03295e-06	4.68493e-06	APP/B2M/EEF1A1/EEF2/GNS/GRN/HSP90AA1/HSP90AB1/HSPA8/LGALS3BP/THBS1	11
Collecting duct cells	CC	GO:0010008	endosome membrane	13/92	479/19717	3.39708e-07	8.37947e-06	4.88703e-06	B2M/CD63/IFITM3/ITM2B/LAMP1/LAMP2/PACSIN2/PDIA3/SORT1/TMEM59/UBB/UBC/WLS	13
Collecting duct cells	CC	GO:0043025	neuronal cell body	13/92	497/19717	5.15786e-07	1.1744e-05	6.8493e-06	APP/CANX/CRYAB/DNAJB1/HSP90AA1/HSP90AB1/L1CAM/LAMP1/ND1/PTPRF/SORT1/SPTBN2/UBB	13
Collecting duct cells	CC	GO:0016323	basolateral plasma membrane	9/92	217/19717	7.90687e-07	1.67174e-05	9.74982e-06	AQP3/ATP1A1/ATP1B1/CDH16/ENPP1/EPCAM/HSP90AB1/KCNQ1/RHCG	9
Collecting duct cells	CC	GO:0030666	endocytic vesicle membrane	8/92	167/19717	1.13902e-06	2.24767e-05	1.31087e-05	B2M/CALR/LAMP1/LAMP2/TAP1/UBB/UBC/WLS	8
Collecting duct cells	CC	GO:0045177	apical part of cell	11/92	384/19717	1.73629e-06	3.21213e-05	1.87336e-05	APP/ATP1A1/ATP1B1/EPCAM/GNAS/HSP90AB1/MAL/RHCG/SCNN1B/SCNN1G/SPTBN2	11
Collecting duct cells	CC	GO:0045121	membrane raft	10/92	315/19717	2.12823e-06	3.60041e-05	2.09981e-05	APP/ATP1A1/ATP1B1/CDH1/EEF2/GHSR/KCNQ1/LAMP2/MAL/PACSIN2	10
Collecting duct cells	CC	GO:0098857	membrane microdomain	10/92	316/19717	2.18944e-06	3.60041e-05	2.09981e-05	APP/ATP1A1/ATP1B1/CDH1/EEF2/GHSR/KCNQ1/LAMP2/MAL/PACSIN2	10
Collecting duct cells	CC	GO:0016324	apical plasma membrane	10/92	318/19717	2.31647e-06	3.60881e-05	2.10471e-05	ATP1A1/ATP1B1/EPCAM/GNAS/HSP90AB1/MAL/RHCG/SCNN1B/SCNN1G/SPTBN2	10
Collecting duct cells	CC	GO:0101002	ficolin-1-rich granule	8/92	185/19717	2.45369e-06	3.63147e-05	2.11793e-05	EEF1A1/EEF2/GNS/HSP90AA1/HSP90AB1/HSPA8/LAMP1/LAMP2	8
Collecting duct cells	CC	GO:0005925	focal adhesion	11/92	405/19717	2.90144e-06	4.00796e-05	2.3375e-05	ACTG1/B2M/CALR/HSPA8/HSPB1/ITGAV/L1CAM/PACSIN2/PDIA3/PPIB/RPS3	11
Collecting duct cells	CC	GO:0098589	membrane region	10/92	328/19717	3.05272e-06	4.00796e-05	2.3375e-05	APP/ATP1A1/ATP1B1/CDH1/EEF2/GHSR/KCNQ1/LAMP2/MAL/PACSIN2	10
Collecting duct cells	CC	GO:0005924	cell-substrate adherens junction	11/92	408/19717	3.1143e-06	4.00796e-05	2.3375e-05	ACTG1/B2M/CALR/HSPA8/HSPB1/ITGAV/L1CAM/PACSIN2/PDIA3/PPIB/RPS3	11
Collecting duct cells	CC	GO:0030055	cell-substrate junction	11/92	412/19717	3.41935e-06	4.2172e-05	2.45953e-05	ACTG1/B2M/CALR/HSPA8/HSPB1/ITGAV/L1CAM/PACSIN2/PDIA3/PPIB/RPS3	11
Collecting duct cells	CC	GO:0005790	smooth endoplasmic reticulum	4/92	34/19717	1.8492e-05	0.000210525	0.000122781	APP/CALR/CANX/PPIB	4
Collecting duct cells	CC	GO:0031904	endosome lumen	4/92	34/19717	1.8492e-05	0.000210525	0.000122781	APP/B2M/CD63/LRPAP1	4
Collecting duct cells	CC	GO:0062023	collagen-containing extracellular matrix	10/92	406/19717	1.96782e-05	0.000215732	0.000125818	CALR/IGFBP7/L1CAM/LAMB1/LGALS3BP/NPNT/PSAP/S100A6/SFRP1/THBS1	10
Collecting duct cells	CC	GO:0005890	sodium:potassium-exchanging ATPase complex	3/92	12/19717	2.09793e-05	0.000221781	0.000129346	ATP1A1/ATP1B1/FXYD4	3
Collecting duct cells	CC	GO:1904813	ficolin-1-rich granule lumen	6/92	124/19717	2.512e-05	0.000256397	0.000149534	EEF1A1/EEF2/GNS/HSP90AA1/HSP90AB1/HSPA8	6
Collecting duct cells	CC	GO:0005770	late endosome	8/92	256/19717	2.63114e-05	0.000259606	0.000151406	CD63/GRN/IFITM3/KCNQ1/LAMP1/LAMP2/PSAP/TMEM59	8
Collecting duct cells	CC	GO:0030670	phagocytic vesicle membrane	5/92	76/19717	2.81954e-05	0.000269221	0.000157014	B2M/CALR/LAMP1/LAMP2/TAP1	5
Collecting duct cells	CC	GO:0090533	cation-transporting ATPase complex	3/92	15/19717	4.29506e-05	0.000397293	0.000231707	ATP1A1/ATP1B1/FXYD4	3
Collecting duct cells	CC	GO:0043202	lysosomal lumen	5/92	95/19717	8.24776e-05	0.000739799	0.000431462	GNS/HSP90AA1/HSPA8/LAMP2/PSAP	5
Collecting duct cells	CC	GO:0005766	primary lysosome	6/92	155/19717	8.75166e-05	0.000740141	0.000431661	CD63/GNS/GRN/LAMP1/LAMP2/PSAP	6
Collecting duct cells	CC	GO:0042582	azurophil granule	6/92	155/19717	8.75166e-05	0.000740141	0.000431661	CD63/GNS/GRN/LAMP1/LAMP2/PSAP	6
Collecting duct cells	CC	GO:0042827	platelet dense granule	3/92	21/19717	0.000123026	0.000984205	0.000574003	CD63/LAMP2/LGALS3BP	3
Collecting duct cells	CC	GO:0098533	ATPase dependent transmembrane transport complex	3/92	21/19717	0.000123026	0.000984205	0.000574003	ATP1A1/ATP1B1/FXYD4	3
Collecting duct cells	CC	GO:0005775	vacuolar lumen	6/92	172/19717	0.000154892	0.00116916	0.000681872	GNS/GRN/HSP90AA1/HSPA8/LAMP2/PSAP	6
Collecting duct cells	CC	GO:0035577	azurophil granule membrane	4/92	58/19717	0.000155315	0.00116916	0.000681872	CD63/LAMP1/LAMP2/PSAP	4
Collecting duct cells	CC	GO:0044853	plasma membrane raft	5/92	109/19717	0.000157995	0.00116916	0.000681872	ATP1A1/ATP1B1/CDH1/MAL/PACSIN2	5
Collecting duct cells	CC	GO:0044295	axonal growth cone	3/92	28/19717	0.00029595	0.00213661	0.0012461	HSP90AA1/HSP90AB1/L1CAM	3
Collecting duct cells	CC	GO:0031902	late endosome membrane	5/92	134/19717	0.000412067	0.00290409	0.00169371	CD63/IFITM3/LAMP1/LAMP2/TMEM59	5
Collecting duct cells	CC	GO:0009897	external side of plasma membrane	8/92	393/19717	0.000502294	0.00345765	0.00201656	B2M/CALR/FCGRT/ITGAV/LAMP1/SCNN1B/SCNN1G/THBS1	8
Collecting duct cells	CC	GO:0005901	caveola	4/92	80/19717	0.000535461	0.00360219	0.00210085	ATP1A1/ATP1B1/CDH1/PACSIN2	4
Collecting duct cells	CC	GO:0031252	cell leading edge	8/92	403/19717	0.0005924	0.00389668	0.0022726	APP/CDH1/EEF1A1/ITGAV/PACSIN2/RPS3/S100A6/WLS	8
Collecting duct cells	CC	GO:0030176	integral component of endoplasmic reticulum membrane	5/92	150/19717	0.000688762	0.00443203	0.00258483	B2M/CALR/CANX/PDIA3/TAP1	5
Collecting duct cells	CC	GO:1902495	transmembrane transporter complex	7/92	324/19717	0.000805019	0.0050699	0.00295684	ATP1A1/ATP1B1/CALM1/FXYD4/KCNQ1/SCNN1B/SCNN1G	7
Collecting duct cells	CC	GO:0031227	intrinsic component of endoplasmic reticulum membrane	5/92	158/19717	0.00087041	0.00536753	0.00313042	B2M/CALR/CANX/PDIA3/TAP1	5
Collecting duct cells	CC	GO:1990351	transporter complex	7/92	332/19717	0.000928133	0.00560668	0.0032699	ATP1A1/ATP1B1/CALM1/FXYD4/KCNQ1/SCNN1B/SCNN1G	7
Collecting duct cells	CC	GO:0032587	ruffle membrane	4/92	94/19717	0.000982463	0.00581618	0.00339208	EEF1A1/ITGAV/PACSIN2/RPS3	4
Collecting duct cells	CC	GO:0061827	sperm head	2/92	11/19717	0.00115248	0.00668893	0.00390108	DNAJB1/HSP90AB1	2
Collecting duct cells	CC	GO:0031256	leading edge membrane	5/92	170/19717	0.0012069	0.00687003	0.0040067	EEF1A1/ITGAV/PACSIN2/RPS3/WLS	5
Collecting duct cells	CC	GO:0001726	ruffle	5/92	172/19717	0.00127118	0.00709942	0.00414049	EEF1A1/ITGAV/PACSIN2/RPS3/S100A6	5
Collecting duct cells	CC	GO:0005911	cell-cell junction	8/92	459/19717	0.00136933	0.00750595	0.00437758	APP/AQP3/ATP1A1/ATP1B1/CDH1/EPCAM/PACSIN2/PKP4	8
Collecting duct cells	CC	GO:0098562	cytoplasmic side of membrane	5/92	178/19717	0.00147926	0.00796111	0.00464304	CDH1/EEF1A1/GNAS/PKP4/S100A6	5
Collecting duct cells	CC	GO:0044292	dendrite terminus	2/92	13/19717	0.00162453	0.00858681	0.00500796	HSP90AA1/HSP90AB1	2
Collecting duct cells	CC	GO:0005767	secondary lysosome	2/92	14/19717	0.00188954	0.00981235	0.00572271	LAMP1/LAMP2	2
Collecting duct cells	CC	GO:0033267	axon part	7/92	382/19717	0.00207178	0.0105732	0.00616645	ACTG1/APP/HSP90AA1/HSP90AB1/HSPA8/HSPB1/L1CAM	7
Collecting duct cells	CC	GO:0150034	distal axon	6/92	285/19717	0.00218303	0.0109521	0.00638744	ACTG1/APP/HSP90AA1/HSP90AB1/HSPA8/L1CAM	6
Collecting duct cells	CC	GO:0019898	extrinsic component of membrane	6/92	295/19717	0.00259203	0.0127873	0.00745777	CDH1/DEFB1/GNAS/MAL/PACSIN2/S100A6	6
Collecting duct cells	CC	GO:0030667	secretory granule membrane	6/92	298/19717	0.00272529	0.0132243	0.00771264	APLP2/CD63/ITGAV/LAMP1/LAMP2/PSAP	6
Collecting duct cells	CC	GO:0071682	endocytic vesicle lumen	2/92	20/19717	0.00387406	0.0184955	0.0107868	CALR/HSP90AA1	2
Collecting duct cells	CC	GO:0044291	cell-cell contact zone	3/92	71/19717	0.00446836	0.0209942	0.0122441	ATP1A1/ATP1B1/PKP4	3
Collecting duct cells	CC	GO:0005844	polysome	3/92	72/19717	0.00464705	0.0213193	0.0124337	CALR/EEF2/RPS3	3
Collecting duct cells	CC	GO:0101031	chaperone complex	2/92	22/19717	0.0046816	0.0213193	0.0124337	HSP90AB1/HSPA8	2
Collecting duct cells	CC	GO:0043292	contractile fiber	5/92	234/19717	0.00480441	0.021547	0.0125666	ACTG1/CALM1/CRYAB/HSPB1/NPNT	5
Collecting duct cells	CC	GO:0034706	sodium channel complex	2/92	23/19717	0.00511197	0.0225842	0.0131714	SCNN1B/SCNN1G	2
Collecting duct cells	CC	GO:0031253	cell projection membrane	6/92	345/19717	0.0055548	0.0238509	0.0139102	EEF1A1/HSP90AB1/ITGAV/PACSIN2/RPS3/WLS	6
Collecting duct cells	CC	GO:0044322	endoplasmic reticulum quality control compartment	2/92	24/19717	0.00555984	0.0238509	0.0139102	CALR/CANX	2
Collecting duct cells	CC	GO:0098978	glutamatergic synapse	6/92	349/19717	0.00586841	0.0244561	0.0142632	CANX/CDH1/DNAJB1/GHSR/PACSIN2/SPTBN2	6
Collecting duct cells	CC	GO:0009898	cytoplasmic side of plasma membrane	4/92	154/19717	0.00587461	0.0244561	0.0142632	CDH1/GNAS/PKP4/S100A6	4
Collecting duct cells	CC	GO:0005769	early endosome	6/92	350/19717	0.00594879	0.0244561	0.0142632	APP/B2M/KCNQ1/PACSIN2/SORT1/WLS	6
Collecting duct cells	CC	GO:0055038	recycling endosome membrane	3/92	81/19717	0.00645092	0.0261572	0.0152552	B2M/PACSIN2/PDIA3	3
Collecting duct cells	CC	GO:0120111	neuron projection cytoplasm	3/92	84/19717	0.00713247	0.0285299	0.016639	CANX/HSPB1/WLS	3
Collecting duct cells	CC	GO:0005791	rough endoplasmic reticulum	3/92	85/19717	0.00736877	0.0290821	0.0169611	APP/CANX/LRPAP1	3
Collecting duct cells	CC	GO:0071556	integral component of lumenal side of endoplasmic reticulum membrane	2/92	29/19717	0.00805593	0.0307817	0.0179523	CALR/CANX	2
Collecting duct cells	CC	GO:0098553	lumenal side of endoplasmic reticulum membrane	2/92	29/19717	0.00805593	0.0307817	0.0179523	CALR/CANX	2
Collecting duct cells	CC	GO:0043197	dendritic spine	4/92	169/19717	0.00811139	0.0307817	0.0179523	APP/CANX/CRYAB/DNAJB1	4
Collecting duct cells	CC	GO:0030426	growth cone	4/92	171/19717	0.00844637	0.0312516	0.0182264	APP/HSP90AA1/HSP90AB1/L1CAM	4
Collecting duct cells	CC	GO:0044309	neuron spine	4/92	171/19717	0.00844637	0.0312516	0.0182264	APP/CANX/CRYAB/DNAJB1	4
Collecting duct cells	CC	GO:0030864	cortical actin cytoskeleton	3/92	90/19717	0.00861966	0.031499	0.0183707	CDH1/EEF1A1/SPTBN2	3
Collecting duct cells	CC	GO:0031091	platelet alpha granule	3/92	91/19717	0.00888384	0.0318833	0.0185948	APLP2/APP/THBS1	3
Collecting duct cells	CC	GO:0005840	ribosome	5/92	272/19717	0.00894026	0.0318833	0.0185948	CANX/EEF2/EIF2AK2/RPS20/RPS3	5
Collecting duct cells	CC	GO:0008305	integrin complex	2/92	31/19717	0.00917108	0.0320713	0.0187045	ITGAV/NPNT	2
Collecting duct cells	CC	GO:0030427	site of polarized growth	4/92	176/19717	0.00932317	0.0320713	0.0187045	APP/HSP90AA1/HSP90AB1/L1CAM	4
Collecting duct cells	CC	GO:0055037	recycling endosome	4/92	176/19717	0.00932317	0.0320713	0.0187045	APP/B2M/PACSIN2/PDIA3	4
Collecting duct cells	CC	GO:0005776	autophagosome	3/92	93/19717	0.00942636	0.0320713	0.0187045	HSPA8/LAMP1/LAMP2	3
Collecting duct cells	CC	GO:0005798	Golgi-associated vesicle	4/92	178/19717	0.00968988	0.032437	0.0189177	APP/B2M/ITM2B/SORT1	4
Collecting duct cells	CC	GO:0032839	dendrite cytoplasm	2/92	32/19717	0.00975302	0.032437	0.0189177	CANX/WLS	2
Collecting duct cells	CC	GO:0051233	spindle midzone	2/92	34/19717	0.0109648	0.0356657	0.0208008	APP/PKP4	2
Collecting duct cells	CC	GO:0098636	protein complex involved in cell adhesion	2/92	34/19717	0.0109648	0.0356657	0.0208008	ITGAV/NPNT	2
Collecting duct cells	CC	GO:1904949	ATPase complex	3/92	101/19717	0.0117875	0.0379249	0.0221184	ATP1A1/ATP1B1/FXYD4	3
Collecting duct cells	CC	GO:0005796	Golgi lumen	3/92	102/19717	0.0121043	0.0385257	0.0224687	APP/DEFB1/LRPAP1	3
Collecting duct cells	CC	GO:0097223	sperm part	4/92	191/19717	0.0123033	0.0387422	0.022595	CALR/DEFB1/DNAJB1/HSP90AB1	4
Collecting duct cells	CC	GO:0022626	cytosolic ribosome	3/92	112/19717	0.0155426	0.0484276	0.0282437	EIF2AK2/RPS20/RPS3	3
Collecting duct cells	MF	GO:0050839	cell adhesion molecule binding	16/92	499/17697	5.50942e-09	2.06052e-06	1.61223e-06	CALR/CDH1/DNAJB1/EEF2/EPCAM/HSP90AB1/HSPA8/ITGAV/LAMB1/NPNT/PACSIN2/PKP4/PTPRF/SPTBN2/STAT1/THBS1	16
Collecting duct cells	MF	GO:0051082	unfolded protein binding	8/92	131/17697	4.0176e-07	7.51291e-05	5.87838e-05	CALR/CANX/CRYAB/DNAJB1/HSP90AA1/HSP90AB1/HSPA8/PPIB	8
Collecting duct cells	MF	GO:0023026	MHC class II protein complex binding	4/92	16/17697	1.18664e-06	0.000147934	0.000115749	ATP1B1/HSP90AA1/HSP90AB1/HSPA8	4
Collecting duct cells	MF	GO:0023023	MHC protein complex binding	4/92	25/17697	7.95762e-06	0.000634686	0.000496602	ATP1B1/HSP90AA1/HSP90AB1/HSPA8	4
Collecting duct cells	MF	GO:0045296	cadherin binding	10/92	331/17697	8.48511e-06	0.000634686	0.000496602	CDH1/DNAJB1/EEF2/EPCAM/HSP90AB1/HSPA8/PACSIN2/PKP4/SPTBN2/STAT1	10
Collecting duct cells	MF	GO:0033218	amide binding	10/92	356/17697	1.59612e-05	0.000994912	0.000778456	CALR/CRYAB/GHSR/HSP90AB1/ITM2B/ITM2C/LRPAP1/PPIB/PSAP/TAP1	10
Collecting duct cells	MF	GO:0042277	peptide binding	9/92	295/17697	2.27781e-05	0.00116573	0.000912114	CALR/CRYAB/GHSR/HSP90AB1/ITM2B/ITM2C/LRPAP1/PPIB/TAP1	9
Collecting duct cells	MF	GO:0097718	disordered domain specific binding	4/92	33/17697	2.49355e-05	0.00116573	0.000912114	CALM1/GAPDH/HSP90AA1/HSP90AB1	4
Collecting duct cells	MF	GO:0044389	ubiquitin-like protein ligase binding	9/92	308/17697	3.19478e-05	0.00132761	0.00103877	ACTG1/CALR/HSP90AA1/HSP90AB1/HSPA8/STAT1/TMBIM6/UBB/UBC	9
Collecting duct cells	MF	GO:0031625	ubiquitin protein ligase binding	8/92	290/17697	0.000133558	0.00453089	0.00354514	ACTG1/CALR/HSP90AA1/HSP90AB1/HSPA8/TMBIM6/UBB/UBC	8
Collecting duct cells	MF	GO:0061134	peptidase regulator activity	7/92	219/17697	0.00014513	0.00453089	0.00354514	APLP2/APP/CST6/GAPDH/MAL/SPINT2/WFDC2	7
Collecting duct cells	MF	GO:0030506	ankyrin binding	3/92	20/17697	0.000145376	0.00453089	0.00354514	ATP1A1/CDH1/RHCG	3
Collecting duct cells	MF	GO:0051087	chaperone binding	5/92	102/17697	0.000190509	0.0051038	0.0039934	ATP1A1/CALR/DNAJB1/GRN/HSPA8	5
Collecting duct cells	MF	GO:0005539	glycosaminoglycan binding	7/92	229/17697	0.000191051	0.0051038	0.0039934	APLP2/APP/GNS/LRPAP1/PTPRF/SFRP1/THBS1	7
Collecting duct cells	MF	GO:0044183	protein binding involved in protein folding	3/92	23/17697	0.000223306	0.00556777	0.00435643	CALR/HSPA8/HSPB1	3
Collecting duct cells	MF	GO:0008201	heparin binding	6/92	169/17697	0.000251124	0.00587003	0.00459293	APLP2/APP/LRPAP1/PTPRF/SFRP1/THBS1	6
Collecting duct cells	MF	GO:0004866	endopeptidase inhibitor activity	6/92	175/17697	0.000302934	0.00666455	0.00521459	APLP2/APP/CST6/GAPDH/SPINT2/WFDC2	6
Collecting duct cells	MF	GO:1901681	sulfur compound binding	7/92	250/17697	0.000325899	0.00677145	0.00529824	APLP2/APP/ENPP1/LRPAP1/PTPRF/SFRP1/THBS1	7
Collecting duct cells	MF	GO:0030414	peptidase inhibitor activity	6/92	182/17697	0.000373608	0.00698646	0.00546647	APLP2/APP/CST6/GAPDH/SPINT2/WFDC2	6
Collecting duct cells	MF	GO:0061135	endopeptidase regulator activity	6/92	182/17697	0.000373608	0.00698646	0.00546647	APLP2/APP/CST6/GAPDH/SPINT2/WFDC2	6
Collecting duct cells	MF	GO:0005178	integrin binding	5/92	132/17697	0.000626147	0.0109018	0.00852999	CALR/ITGAV/LAMB1/NPNT/THBS1	5
Collecting duct cells	MF	GO:0001664	G protein-coupled receptor binding	7/92	280/17697	0.000641284	0.0109018	0.00852999	DEFB1/GNAS/HSPA8/PSAP/SFRP1/STAT1/WLS	7
Collecting duct cells	MF	GO:0042623	ATPase activity, coupled	7/92	284/17697	0.000697223	0.0111608	0.00873265	ATP1A1/ATP1B1/HSP90AA1/HSP90AB1/HSPA8/RALBP1/TAP1	7
Collecting duct cells	MF	GO:0001540	amyloid-beta binding	4/92	78/17697	0.000727292	0.0111608	0.00873265	CRYAB/ITM2B/ITM2C/LRPAP1	4
Collecting duct cells	MF	GO:0004857	enzyme inhibitor activity	8/92	375/17697	0.000746044	0.0111608	0.00873265	APLP2/APP/CST6/GAPDH/HSPB1/SPINT2/TMBIM6/WFDC2	8
Collecting duct cells	MF	GO:0015280	ligand-gated sodium channel activity	2/92	10/17697	0.0011708	0.0168415	0.0131774	SCNN1B/SCNN1G	2
Collecting duct cells	MF	GO:0005391	sodium:potassium-exchanging ATPase activity	2/92	11/17697	0.00142614	0.0176109	0.0137794	ATP1A1/ATP1B1	2
Collecting duct cells	MF	GO:0008556	potassium-transporting ATPase activity	2/92	11/17697	0.00142614	0.0176109	0.0137794	ATP1A1/ATP1B1	2
Collecting duct cells	MF	GO:0030955	potassium ion binding	2/92	11/17697	0.00142614	0.0176109	0.0137794	ATP1A1/ATP1B1	2
Collecting duct cells	MF	GO:0031386	protein tag	2/92	11/17697	0.00142614	0.0176109	0.0137794	UBB/UBC	2
Collecting duct cells	MF	GO:0004867	serine-type endopeptidase inhibitor activity	4/92	94/17697	0.00145973	0.0176109	0.0137794	APLP2/APP/SPINT2/WFDC2	4
Collecting duct cells	MF	GO:0001846	opsonin binding	2/92	15/17697	0.00268604	0.0304417	0.0238187	CALR/ITGAV	2
Collecting duct cells	MF	GO:0017160	Ral GTPase binding	2/92	15/17697	0.00268604	0.0304417	0.0238187	RALBP1/RGL3	2
Collecting duct cells	MF	GO:0042626	ATPase activity, coupled to transmembrane movement of substances	4/92	115/17697	0.00304675	0.0317837	0.0248688	ATP1A1/ATP1B1/RALBP1/TAP1	4
Collecting duct cells	MF	GO:0043492	ATPase activity, coupled to movement of substances	4/92	115/17697	0.00304675	0.0317837	0.0248688	ATP1A1/ATP1B1/RALBP1/TAP1	4
Collecting duct cells	MF	GO:0031420	alkali metal ion binding	2/92	16/17697	0.0030594	0.0317837	0.0248688	ATP1A1/ATP1B1	2
Collecting duct cells	MF	GO:0031072	heat shock protein binding	4/92	119/17697	0.00344497	0.0340106	0.0266112	DNAJB1/HSP90AB1/HSPA8/RPS3	4
Collecting duct cells	MF	GO:0098918	structural constituent of synapse	2/92	17/17697	0.00345562	0.0340106	0.0266112	ACTG1/SPTBN2	2
Collecting duct cells	MF	GO:0015077	monovalent inorganic cation transmembrane transporter activity	7/92	382/17697	0.00376065	0.0353681	0.0276733	ATP1A1/ATP1B1/COX8A/FXYD4/KCNQ1/SCNN1B/SCNN1G	7
Collecting duct cells	MF	GO:0016887	ATPase activity	7/92	384/17697	0.00386941	0.0353681	0.0276733	ATP1A1/ATP1B1/HSP90AA1/HSP90AB1/HSPA8/RALBP1/TAP1	7
Collecting duct cells	MF	GO:0015405	P-P-bond-hydrolysis-driven transmembrane transporter activity	4/92	123/17697	0.00387725	0.0353681	0.0276733	ATP1A1/ATP1B1/RALBP1/TAP1	4
Collecting duct cells	MF	GO:0015399	primary active transmembrane transporter activity	4/92	125/17697	0.00410658	0.0365681	0.0286122	ATP1A1/ATP1B1/RALBP1/TAP1	4
Collecting duct cells	MF	GO:0070182	DNA polymerase binding	2/92	19/17697	0.0043157	0.0375365	0.02937	HSP90AA1/HSP90AB1	2
Collecting duct cells	MF	GO:0003746	translation elongation factor activity	2/92	20/17697	0.00477907	0.0406221	0.0317842	EEF1A1/EEF2	2
Collecting duct cells	MF	GO:0005518	collagen binding	3/92	67/17697	0.00512247	0.0425734	0.033311	DDR1/PPIB/THBS1	3
Collecting duct cells	MF	GO:0019838	growth factor binding	4/92	137/17697	0.00567738	0.0459247	0.0359332	IGFBP7/ITGAV/SORT1/THBS1	4
Collecting duct cells	MF	GO:0050431	transforming growth factor beta binding	2/92	22/17697	0.00577128	0.0459247	0.0359332	ITGAV/THBS1	2
Collecting duct cells	MF	GO:0017134	fibroblast growth factor binding	2/92	23/17697	0.00629966	0.0490849	0.0384058	ITGAV/THBS1	2
T cells	BP	GO:0000377	RNA splicing, via transesterification reactions with bulged adenosine as nucleophile	4/7	379/18670	5.57435e-06	0.000619236	0.000337013	DDX46/DDX5/PRPF4B/SRRM2	4
T cells	BP	GO:0000398	mRNA splicing, via spliceosome	4/7	379/18670	5.57435e-06	0.000619236	0.000337013	DDX46/DDX5/PRPF4B/SRRM2	4
T cells	BP	GO:0000375	RNA splicing, via transesterification reactions	4/7	382/18670	5.75142e-06	0.000619236	0.000337013	DDX46/DDX5/PRPF4B/SRRM2	4
T cells	BP	GO:0008380	RNA splicing	4/7	469/18670	1.29582e-05	0.00104638	0.00056948	DDX46/DDX5/PRPF4B/SRRM2	4
T cells	BP	GO:0042026	protein refolding	2/7	40/18670	9.33535e-05	0.00603063	0.00328211	B2M/HSP90AA1	2
T cells	CC	GO:0071013	catalytic step 2 spliceosome	3/8	87/19717	4.5732e-06	0.000269819	0.000144417	DDX5/PRPF4B/SRRM2	3
T cells	CC	GO:0016607	nuclear speck	4/8	397/19717	1.06302e-05	0.000313592	0.000167846	DDX46/FNBP4/PRPF4B/SRRM2	4
T cells	CC	GO:0005681	spliceosomal complex	3/8	185/19717	4.3964e-05	0.000864626	0.000462779	DDX5/PRPF4B/SRRM2	3
T cells	CC	GO:0015030	Cajal body	2/8	77/19717	0.000415136	0.00612326	0.00327739	DDX46/SRRM2	2
T cells	CC	GO:0044292	dendrite terminus	1/8	13/19717	0.00526341	0.0477163	0.0255395	HSP90AA1	1
T cells	CC	GO:0030139	endocytic vesicle	2/8	303/19717	0.00619974	0.0477163	0.0255395	B2M/HSP90AA1	2
T cells	CC	GO:0034774	secretory granule lumen	2/8	321/19717	0.00693404	0.0477163	0.0255395	B2M/HSP90AA1	2
T cells	CC	GO:0060205	cytoplasmic vesicle lumen	2/8	338/19717	0.00766256	0.0477163	0.0255395	B2M/HSP90AA1	2
T cells	CC	GO:0031983	vesicle lumen	2/8	339/19717	0.00770647	0.0477163	0.0255395	B2M/HSP90AA1	2
T cells	CC	GO:0071682	endocytic vesicle lumen	1/8	20/19717	0.0080875	0.0477163	0.0255395	HSP90AA1	1
T cells	MF	GO:0003724	RNA helicase activity	2/8	78/17697	0.00052784	0.0195301	0.00666746	DDX46/DDX5	2
T cells	MF	GO:0004386	helicase activity	2/8	163/17697	0.00227646	0.0421146	0.0143777	DDX46/DDX5	2
Distal convoluted tubule cells	BP	GO:1900034	regulation of cellular response to heat	3/21	79/18670	9.17967e-05	0.0377595	0.023789	DNAJB1/HSP90AA1/HSPA8	3
Distal convoluted tubule cells	BP	GO:0061684	chaperone-mediated autophagy	2/21	16/18670	0.000143232	0.0377595	0.023789	HSP90AA1/HSPA8	2
Distal convoluted tubule cells	BP	GO:2000651	positive regulation of sodium ion transmembrane transporter activity	2/21	16/18670	0.000143232	0.0377595	0.023789	ATP1B1/DMD	2
Distal convoluted tubule cells	BP	GO:1902307	positive regulation of sodium ion transmembrane transport	2/21	21/18670	0.000249807	0.0377595	0.023789	ATP1B1/DMD	2
Distal convoluted tubule cells	BP	GO:0043618	regulation of transcription from RNA polymerase II promoter in response to stress	3/21	121/18670	0.000324295	0.0377595	0.023789	DNAJB1/PSMB1/UBB	3
Distal convoluted tubule cells	BP	GO:0043620	regulation of DNA-templated transcription in response to stress	3/21	127/18670	0.000373789	0.0377595	0.023789	DNAJB1/PSMB1/UBB	3
Distal convoluted tubule cells	BP	GO:1903311	regulation of mRNA metabolic process	4/21	324/18670	0.000421915	0.0377595	0.023789	HSPA8/PSMB1/RBM25/UBB	4
Distal convoluted tubule cells	BP	GO:0034605	cellular response to heat	3/21	137/18670	0.000466655	0.0377595	0.023789	DNAJB1/HSP90AA1/HSPA8	3
Distal convoluted tubule cells	BP	GO:0010882	regulation of cardiac muscle contraction by calcium ion signaling	2/21	29/18670	0.000480348	0.0377595	0.023789	ATP1B1/DMD	2
Distal convoluted tubule cells	BP	GO:0051085	chaperone cofactor-dependent protein refolding	2/21	32/18670	0.000585636	0.0377595	0.023789	DNAJB1/HSPA8	2
Distal convoluted tubule cells	BP	GO:0010765	positive regulation of sodium ion transport	2/21	34/18670	0.000661486	0.0377595	0.023789	ATP1B1/DMD	2
Distal convoluted tubule cells	BP	GO:0036293	response to decreased oxygen levels	4/21	370/18670	0.000695398	0.0377595	0.023789	ATP1B1/CPEB4/PSMB1/UBB	4
Distal convoluted tubule cells	BP	GO:0010970	transport along microtubule	3/21	161/18670	0.000746814	0.0377595	0.023789	HSPA8/SYNE2/UBB	3
Distal convoluted tubule cells	BP	GO:0099111	microtubule-based transport	3/21	161/18670	0.000746814	0.0377595	0.023789	HSPA8/SYNE2/UBB	3
Distal convoluted tubule cells	BP	GO:0051084	'de novo' posttranslational protein folding	2/21	37/18670	0.000783698	0.0377595	0.023789	DNAJB1/HSPA8	2
Distal convoluted tubule cells	BP	GO:0070482	response to oxygen levels	4/21	394/18670	0.000879446	0.0377595	0.023789	ATP1B1/CPEB4/PSMB1/UBB	4
Distal convoluted tubule cells	BP	GO:0042026	protein refolding	2/21	40/18670	0.000915981	0.0377595	0.023789	HSP90AA1/HSPA8	2
Distal convoluted tubule cells	BP	GO:0006458	'de novo' protein folding	2/21	41/18670	0.000962302	0.0377595	0.023789	DNAJB1/HSPA8	2
Distal convoluted tubule cells	BP	GO:0006986	response to unfolded protein	3/21	176/18670	0.000966633	0.0377595	0.023789	DNAJB1/HSP90AA1/HSPA8	3
Distal convoluted tubule cells	BP	GO:0009408	response to heat	3/21	176/18670	0.000966633	0.0377595	0.023789	DNAJB1/HSP90AA1/HSPA8	3
Distal convoluted tubule cells	BP	GO:0043488	regulation of mRNA stability	3/21	177/18670	0.000982589	0.0377595	0.023789	HSPA8/PSMB1/UBB	3
Distal convoluted tubule cells	BP	GO:0030705	cytoskeleton-dependent intracellular transport	3/21	180/18670	0.00103146	0.0378358	0.0238371	HSPA8/SYNE2/UBB	3
Distal convoluted tubule cells	BP	GO:0043487	regulation of RNA stability	3/21	183/18670	0.00108185	0.0379587	0.0239145	HSPA8/PSMB1/UBB	3
Distal convoluted tubule cells	BP	GO:0042391	regulation of membrane potential	4/21	434/18670	0.00125913	0.0407841	0.0256946	ATP1B1/DMD/SLC25A36/UBB	4
Distal convoluted tubule cells	BP	GO:0045646	regulation of erythrocyte differentiation	2/21	47/18670	0.00126345	0.0407841	0.0256946	HOXA5/STAT1	2
Distal convoluted tubule cells	BP	GO:0035966	response to topologically incorrect protein	3/21	199/18670	0.00137698	0.0411565	0.0259292	DNAJB1/HSP90AA1/HSPA8	3
Distal convoluted tubule cells	BP	GO:0061013	regulation of mRNA catabolic process	3/21	199/18670	0.00137698	0.0411565	0.0259292	HSPA8/PSMB1/UBB	3
Distal convoluted tubule cells	BP	GO:0031396	regulation of protein ubiquitination	3/21	204/18670	0.00147861	0.0426156	0.0268484	HSP90AA1/IVNS1ABP/UBB	3
Distal convoluted tubule cells	BP	GO:2000649	regulation of sodium ion transmembrane transporter activity	2/21	52/18670	0.00154456	0.0429814	0.0270789	ATP1B1/DMD	2
Distal convoluted tubule cells	BP	GO:0032781	positive regulation of ATPase activity	2/21	55/18670	0.00172626	0.0459368	0.0289408	ATP1B1/DNAJB1	2
Distal convoluted tubule cells	BP	GO:0036294	cellular response to decreased oxygen levels	3/21	217/18670	0.00176461	0.0459368	0.0289408	CPEB4/PSMB1/UBB	3
Distal convoluted tubule cells	BP	GO:0061077	chaperone-mediated protein folding	2/21	59/18670	0.00198359	0.049045	0.030899	DNAJB1/HSPA8	2
Distal convoluted tubule cells	BP	GO:0006457	protein folding	3/21	227/18670	0.00200667	0.049045	0.030899	DNAJB1/HSP90AA1/HSPA8	3
Distal convoluted tubule cells	BP	GO:1903320	regulation of protein modification by small protein conjugation or removal	3/21	231/18670	0.00210902	0.049045	0.030899	HSP90AA1/IVNS1ABP/UBB	3
Distal convoluted tubule cells	BP	GO:1902305	regulation of sodium ion transmembrane transport	2/21	62/18670	0.00218782	0.049045	0.030899	ATP1B1/DMD	2
Distal convoluted tubule cells	BP	GO:0071453	cellular response to oxygen levels	3/21	234/18670	0.00218788	0.049045	0.030899	CPEB4/PSMB1/UBB	3
Distal convoluted tubule cells	CC	GO:0031527	filopodium membrane	2/21	18/19717	0.000163613	0.0190229	0.00954272	DMD/SYNE2	2
Distal convoluted tubule cells	CC	GO:1904813	ficolin-1-rich granule lumen	3/21	124/19717	0.000297232	0.0190229	0.00954272	HSP90AA1/HSPA8/PSMB1	3
Distal convoluted tubule cells	CC	GO:0101002	ficolin-1-rich granule	3/21	185/19717	0.000954375	0.04072	0.020427	HSP90AA1/HSPA8/PSMB1	3
Distal convoluted tubule cells	MF	GO:0023026	MHC class II protein complex binding	3/23	16/17697	1.06205e-06	0.000101957	5.36614e-05	ATP1B1/HSP90AA1/HSPA8	3
Distal convoluted tubule cells	MF	GO:0023023	MHC protein complex binding	3/23	25/17697	4.32883e-06	0.000207784	0.00010936	ATP1B1/HSP90AA1/HSPA8	3
Distal convoluted tubule cells	MF	GO:0001671	ATPase activator activity	2/23	25/17697	0.000475988	0.0120945	0.00636555	ATP1B1/DNAJB1	2
Distal convoluted tubule cells	MF	GO:0044389	ubiquitin-like protein ligase binding	4/23	308/17697	0.000613482	0.0120945	0.00636555	HSP90AA1/HSPA8/STAT1/UBB	4
Distal convoluted tubule cells	MF	GO:0051082	unfolded protein binding	3/23	131/17697	0.000629924	0.0120945	0.00636555	DNAJB1/HSP90AA1/HSPA8	3
Distal convoluted tubule cells	MF	GO:0060590	ATPase regulator activity	2/23	40/17697	0.00122299	0.0195678	0.0102988	ATP1B1/DNAJB1	2
Endothelial cells	BP	GO:0006986	response to unfolded protein	6/41	176/18670	2.20355e-06	0.001981	0.00136736	EIF2AK2/HSP90AA1/HSPA8/HSPH1/SERPINH1/TMBIM6	6
Endothelial cells	BP	GO:0009408	response to heat	6/41	176/18670	2.20355e-06	0.001981	0.00136736	CHORDC1/CXCL10/HSP90AA1/HSPA8/HSPH1/IGFBP7	6
Endothelial cells	BP	GO:0035966	response to topologically incorrect protein	6/41	199/18670	4.48153e-06	0.00242571	0.00167433	EIF2AK2/HSP90AA1/HSPA8/HSPH1/SERPINH1/TMBIM6	6
Endothelial cells	BP	GO:0061684	chaperone-mediated autophagy	3/41	16/18670	5.39647e-06	0.00242571	0.00167433	EEF1A1/HSP90AA1/HSPA8	3
Endothelial cells	BP	GO:0034605	cellular response to heat	5/41	137/18670	1.1983e-05	0.00360453	0.00248799	CHORDC1/CXCL10/HSP90AA1/HSPA8/HSPH1	5
Endothelial cells	BP	GO:0051607	defense response to virus	6/41	238/18670	1.24713e-05	0.00360453	0.00248799	BST2/CXCL10/EIF2AK2/IFI6/RSAD2/STAT1	6
Endothelial cells	BP	GO:0009266	response to temperature stimulus	6/41	243/18670	1.40332e-05	0.00360453	0.00248799	CHORDC1/CXCL10/HSP90AA1/HSPA8/HSPH1/IGFBP7	6
Endothelial cells	BP	GO:1900034	regulation of cellular response to heat	4/41	79/18670	2.66943e-05	0.00599955	0.00414113	CHORDC1/HSP90AA1/HSPA8/HSPH1	4
Endothelial cells	BP	GO:0050673	epithelial cell proliferation	7/41	434/18670	3.96694e-05	0.00685299	0.00473021	B2M/EGFL7/GHSR/IGFBP5/KDR/SPARC/STAT1	7
Endothelial cells	BP	GO:0001936	regulation of endothelial cell proliferation	5/41	176/18670	4.00361e-05	0.00685299	0.00473021	EGFL7/GHSR/KDR/SPARC/STAT1	5
Endothelial cells	BP	GO:0045069	regulation of viral genome replication	4/41	95/18670	5.51453e-05	0.00685299	0.00473021	BST2/DDX5/EIF2AK2/RSAD2	4
Endothelial cells	BP	GO:0060337	type I interferon signaling pathway	4/41	95/18670	5.51453e-05	0.00685299	0.00473021	BST2/IFI6/RSAD2/STAT1	4
Endothelial cells	BP	GO:0071357	cellular response to type I interferon	4/41	95/18670	5.51453e-05	0.00685299	0.00473021	BST2/IFI6/RSAD2/STAT1	4
Endothelial cells	BP	GO:0001935	endothelial cell proliferation	5/41	191/18670	5.90949e-05	0.00685299	0.00473021	EGFL7/GHSR/KDR/SPARC/STAT1	5
Endothelial cells	BP	GO:0051591	response to cAMP	4/41	97/18670	5.98281e-05	0.00685299	0.00473021	APP/IGFBP5/SPARC/STAT1	4
Endothelial cells	BP	GO:0034340	response to type I interferon	4/41	99/18670	6.47947e-05	0.00685299	0.00473021	BST2/IFI6/RSAD2/STAT1	4
Endothelial cells	BP	GO:0048525	negative regulation of viral process	4/41	99/18670	6.47947e-05	0.00685299	0.00473021	BST2/EIF2AK2/RSAD2/STAT1	4
Endothelial cells	BP	GO:0009615	response to virus	6/41	326/18670	7.27064e-05	0.00726256	0.00501292	BST2/CXCL10/EIF2AK2/IFI6/RSAD2/STAT1	6
Endothelial cells	BP	GO:0050792	regulation of viral process	5/41	208/18670	8.84537e-05	0.00817742	0.00564439	BST2/DDX5/EIF2AK2/RSAD2/STAT1	5
Endothelial cells	BP	GO:0042026	protein refolding	3/41	40/18670	9.1786e-05	0.00817742	0.00564439	B2M/HSP90AA1/HSPA8	3
Endothelial cells	BP	GO:0031667	response to nutrient levels	7/41	499/18670	9.55093e-05	0.00817742	0.00564439	CXCL10/EIF2AK2/GHSR/HSPA8/SPARC/STAT1/TMBIM6	7
Endothelial cells	BP	GO:0031589	cell-substrate adhesion	6/41	354/18670	0.000114354	0.00934586	0.00645089	ITGA1/KDR/MACF1/MMRN2/PECAM1/UTRN	6
Endothelial cells	BP	GO:0043903	regulation of symbiosis, encompassing mutualism through parasitism	5/41	222/18670	0.00012015	0.0093926	0.00648316	BST2/DDX5/EIF2AK2/RSAD2/STAT1	5
Endothelial cells	BP	GO:0007160	cell-matrix adhesion	5/41	225/18670	0.00012795	0.00958562	0.00661638	ITGA1/KDR/MACF1/PECAM1/UTRN	5
Endothelial cells	BP	GO:0006457	protein folding	5/41	227/18670	0.000133363	0.00959144	0.0066204	B2M/CHORDC1/HSP90AA1/HSPA8/HSPH1	5
Endothelial cells	BP	GO:0030198	extracellular matrix organization	6/41	368/18670	0.000141322	0.00970781	0.00670072	APP/ITGA1/KDR/PECAM1/SERPINH1/SPARC	6
Endothelial cells	BP	GO:0019079	viral genome replication	4/41	122/18670	0.000145779	0.00970781	0.00670072	BST2/DDX5/EIF2AK2/RSAD2	4
Endothelial cells	BP	GO:0050678	regulation of epithelial cell proliferation	6/41	378/18670	0.000163505	0.0104756	0.00723071	B2M/EGFL7/GHSR/KDR/SPARC/STAT1	6
Endothelial cells	BP	GO:0002576	platelet degranulation	4/41	128/18670	0.000175385	0.0104756	0.00723071	APP/PECAM1/SPARC/TIMP3	4
Endothelial cells	BP	GO:0045765	regulation of angiogenesis	6/41	383/18670	0.000175588	0.0104756	0.00723071	CXCL10/GHSR/KDR/MMRN2/SPARC/STAT1	6
Endothelial cells	BP	GO:0048545	response to steroid hormone	6/41	385/18670	0.000180614	0.0104756	0.00723071	DDX5/GHSR/HNRNPU/IGFBP7/SPARC/TXNIP	6
Endothelial cells	BP	GO:0003158	endothelium development	4/41	132/18670	0.000197391	0.0110583	0.00763288	CXCL10/KDR/PECAM1/S1PR1	4
Endothelial cells	BP	GO:0010951	negative regulation of endopeptidase activity	5/41	250/18670	0.000209088	0.0110583	0.00763288	APP/BST2/IFI6/SERPINH1/TIMP3	5
Endothelial cells	BP	GO:0046683	response to organophosphorus	4/41	134/18670	0.000209111	0.0110583	0.00763288	APP/IGFBP5/SPARC/STAT1	4
Endothelial cells	BP	GO:0002700	regulation of production of molecular mediator of immune response	4/41	139/18670	0.000240599	0.0123599	0.0085313	B2M/BST2/RSAD2/TMBIM6	4
Endothelial cells	BP	GO:0010466	negative regulation of peptidase activity	5/41	262/18670	0.000259755	0.0126749	0.00874873	APP/BST2/IFI6/SERPINH1/TIMP3	5
Endothelial cells	BP	GO:0038127	ERBB signaling pathway	4/41	142/18670	0.000261053	0.0126749	0.00874873	APP/HSP90AA1/IFI6/ITGA1	4
Endothelial cells	BP	GO:0051384	response to glucocorticoid	4/41	146/18670	0.000290235	0.0126749	0.00874873	GHSR/HNRNPU/IGFBP7/SPARC	4
Endothelial cells	BP	GO:0045071	negative regulation of viral genome replication	3/41	59/18670	0.000293393	0.0126749	0.00874873	BST2/EIF2AK2/RSAD2	3
Endothelial cells	BP	GO:0061077	chaperone-mediated protein folding	3/41	59/18670	0.000293393	0.0126749	0.00874873	CHORDC1/HSPA8/HSPH1	3
Endothelial cells	BP	GO:0043062	extracellular structure organization	6/41	422/18670	0.000296077	0.0126749	0.00874873	APP/ITGA1/KDR/PECAM1/SERPINH1/SPARC	6
Endothelial cells	BP	GO:1901342	regulation of vasculature development	6/41	422/18670	0.000296077	0.0126749	0.00874873	CXCL10/GHSR/KDR/MMRN2/SPARC/STAT1	6
Endothelial cells	BP	GO:0014074	response to purine-containing compound	4/41	149/18670	0.000313609	0.0128152	0.00884558	APP/IGFBP5/SPARC/STAT1	4
Endothelial cells	BP	GO:1903900	regulation of viral life cycle	4/41	149/18670	0.000313609	0.0128152	0.00884558	BST2/DDX5/EIF2AK2/RSAD2	4
Endothelial cells	BP	GO:0045123	cellular extravasation	3/41	61/18670	0.000323822	0.0129385	0.00893066	ITGA1/PECAM1/PLVAP	3
Endothelial cells	BP	GO:0043568	positive regulation of insulin-like growth factor receptor signaling pathway	2/41	13/18670	0.000361426	0.014127	0.00975106	GHSR/IGFBP5	2
Endothelial cells	BP	GO:0072678	T cell migration	3/41	65/18670	0.000390627	0.0149436	0.0103147	APP/CXCL10/S1PR1	3
Endothelial cells	BP	GO:0010970	transport along microtubule	4/41	161/18670	0.000420755	0.0154391	0.0106567	APP/HNRNPU/HSPA8/UBB	4
Endothelial cells	BP	GO:0099111	microtubule-based transport	4/41	161/18670	0.000420755	0.0154391	0.0106567	APP/HNRNPU/HSPA8/UBB	4
Endothelial cells	BP	GO:0031960	response to corticosteroid	4/41	162/18670	0.000430726	0.0154889	0.0106911	GHSR/HNRNPU/IGFBP7/SPARC	4
Endothelial cells	BP	GO:0050918	positive chemotaxis	3/41	68/18670	0.000446142	0.0157287	0.0108566	CXCL10/KDR/S1PR1	3
Endothelial cells	BP	GO:0008088	axo-dendritic transport	3/41	69/18670	0.000465712	0.0157463	0.0108687	APP/HNRNPU/HSPA8	3
Endothelial cells	BP	GO:0002483	antigen processing and presentation of endogenous peptide antigen	2/41	15/18670	0.000485183	0.0157463	0.0108687	B2M/TAP1	2
Endothelial cells	BP	GO:0019885	antigen processing and presentation of endogenous peptide antigen via MHC class I	2/41	15/18670	0.000485183	0.0157463	0.0108687	B2M/TAP1	2
Endothelial cells	BP	GO:0051770	positive regulation of nitric-oxide synthase biosynthetic process	2/41	15/18670	0.000485183	0.0157463	0.0108687	KDR/STAT1	2
Endothelial cells	BP	GO:0001819	positive regulation of cytokine production	6/41	464/18670	0.000490428	0.0157463	0.0108687	APP/B2M/EIF2AK2/RSAD2/SPTBN1/STAT1	6
Endothelial cells	BP	GO:0051346	negative regulation of hydrolase activity	6/41	466/18670	0.000501696	0.0158254	0.0109233	APP/BST2/IFI6/SERPINH1/TIMP3/TMBIM6	6
Endothelial cells	BP	GO:0051881	regulation of mitochondrial membrane potential	3/41	72/18670	0.000527704	0.0160969	0.0111108	IFI6/KDR/UBB	3
Endothelial cells	BP	GO:0043901	negative regulation of multi-organism process	4/41	171/18670	0.000528209	0.0160969	0.0111108	BST2/EIF2AK2/RSAD2/STAT1	4
Endothelial cells	BP	GO:0016525	negative regulation of angiogenesis	4/41	173/18670	0.000551837	0.0163212	0.0112656	CXCL10/MMRN2/SPARC/STAT1	4
Endothelial cells	BP	GO:1990000	amyloid fibril formation	2/41	16/18670	0.000553724	0.0163212	0.0112656	APP/B2M	2
Endothelial cells	BP	GO:2000181	negative regulation of blood vessel morphogenesis	4/41	175/18670	0.00057621	0.0167101	0.011534	CXCL10/MMRN2/SPARC/STAT1	4
Endothelial cells	BP	GO:0016049	cell growth	6/41	484/18670	0.000612475	0.0173941	0.0120061	APP/BST2/HSP90AA1/IGFBP5/IGFBP7/MACF1	6
Endothelial cells	BP	GO:0043312	neutrophil degranulation	6/41	485/18670	0.000619145	0.0173941	0.0120061	B2M/BST2/EEF1A1/HSP90AA1/HSPA8/PECAM1	6
Endothelial cells	BP	GO:0002283	neutrophil activation involved in immune response	6/41	488/18670	0.000639497	0.0174482	0.0120435	B2M/BST2/EEF1A1/HSP90AA1/HSPA8/PECAM1	6
Endothelial cells	BP	GO:0030705	cytoskeleton-dependent intracellular transport	4/41	180/18670	0.000640481	0.0174482	0.0120435	APP/HNRNPU/HSPA8/UBB	4
Endothelial cells	BP	GO:0021954	central nervous system neuron development	3/41	78/18670	0.000667016	0.0178999	0.0123553	HSP90AA1/MYCBP2/UBB	3
Endothelial cells	BP	GO:0021953	central nervous system neuron differentiation	4/41	183/18670	0.0006814	0.018017	0.0124361	B2M/HSP90AA1/MYCBP2/UBB	4
Endothelial cells	BP	GO:0042119	neutrophil activation	6/41	498/18670	0.000711127	0.0180798	0.0124794	B2M/BST2/EEF1A1/HSP90AA1/HSPA8/PECAM1	6
Endothelial cells	BP	GO:0002446	neutrophil mediated immunity	6/41	499/18670	0.000718619	0.0180798	0.0124794	B2M/BST2/EEF1A1/HSP90AA1/HSPA8/PECAM1	6
Endothelial cells	BP	GO:0050900	leukocyte migration	6/41	499/18670	0.000718619	0.0180798	0.0124794	APP/CXCL10/ITGA1/PECAM1/PLVAP/S1PR1	6
Endothelial cells	BP	GO:0019058	viral life cycle	5/41	328/18670	0.000723995	0.0180798	0.0124794	BST2/DDX5/EIF2AK2/RSAD2/UBB	5
Endothelial cells	BP	GO:1901343	negative regulation of vasculature development	4/41	187/18670	0.000738802	0.0181968	0.0125602	CXCL10/MMRN2/SPARC/STAT1	4
Endothelial cells	BP	GO:0002726	positive regulation of T cell cytokine production	2/41	19/18670	0.000785771	0.0190921	0.0131781	B2M/RSAD2	2
Endothelial cells	BP	GO:0002718	regulation of cytokine production involved in immune response	3/41	84/18670	0.00082784	0.0198461	0.0136986	B2M/BST2/RSAD2	3
Endothelial cells	BP	GO:1903901	negative regulation of viral life cycle	3/41	85/18670	0.000856823	0.0200976	0.0138722	BST2/EIF2AK2/RSAD2	3
Endothelial cells	BP	GO:0051767	nitric-oxide synthase biosynthetic process	2/41	20/18670	0.000871865	0.0200976	0.0138722	KDR/STAT1	2
Endothelial cells	BP	GO:0051769	regulation of nitric-oxide synthase biosynthetic process	2/41	20/18670	0.000871865	0.0200976	0.0138722	KDR/STAT1	2
Endothelial cells	BP	GO:0042058	regulation of epidermal growth factor receptor signaling pathway	3/41	86/18670	0.000886444	0.020175	0.0139256	APP/IFI6/ITGA1	3
Endothelial cells	BP	GO:0034341	response to interferon-gamma	4/41	199/18670	0.00093152	0.0209359	0.0144508	B2M/BST2/HLA-DRA/STAT1	4
Endothelial cells	BP	GO:0035455	response to interferon-alpha	2/41	21/18670	0.000962302	0.0211002	0.0145642	BST2/EIF2AK2	2
Endothelial cells	BP	GO:0051900	regulation of mitochondrial depolarization	2/41	21/18670	0.000962302	0.0211002	0.0145642	IFI6/KDR	2
Endothelial cells	BP	GO:0010631	epithelial cell migration	5/41	351/18670	0.000981139	0.0212541	0.0146704	KDR/MACF1/MMRN2/PECAM1/SPARC	5
Endothelial cells	BP	GO:0090132	epithelium migration	5/41	354/18670	0.00101912	0.0215977	0.0149076	KDR/MACF1/MMRN2/PECAM1/SPARC	5
Endothelial cells	BP	GO:0060333	interferon-gamma-mediated signaling pathway	3/41	91/18670	0.00104431	0.0215977	0.0149076	B2M/HLA-DRA/STAT1	3
Endothelial cells	BP	GO:0019883	antigen processing and presentation of endogenous antigen	2/41	22/18670	0.00105706	0.0215977	0.0149076	B2M/TAP1	2
Endothelial cells	BP	GO:0032469	endoplasmic reticulum calcium ion homeostasis	2/41	22/18670	0.00105706	0.0215977	0.0149076	APP/TMBIM6	2
Endothelial cells	BP	GO:1901798	positive regulation of signal transduction by p53 class mediator	2/41	22/18670	0.00105706	0.0215977	0.0149076	DDX5/UBB	2
Endothelial cells	BP	GO:0090130	tissue migration	5/41	360/18670	0.00109835	0.0221891	0.0153159	KDR/MACF1/MMRN2/PECAM1/SPARC	5
Endothelial cells	BP	GO:1901184	regulation of ERBB signaling pathway	3/41	93/18670	0.00111211	0.0222174	0.0153354	APP/IFI6/ITGA1	3
Endothelial cells	BP	GO:0045861	negative regulation of proteolysis	5/41	363/18670	0.00113964	0.0225174	0.0155424	APP/BST2/IFI6/SERPINH1/TIMP3	5
Endothelial cells	BP	GO:0051882	mitochondrial depolarization	2/41	23/18670	0.00115613	0.0225947	0.0155958	IFI6/KDR	2
Endothelial cells	BP	GO:0048010	vascular endothelial growth factor receptor signaling pathway	3/41	96/18670	0.00121893	0.0235659	0.0162661	HSP90AA1/KDR/MMRN2	3
Endothelial cells	BP	GO:0010810	regulation of cell-substrate adhesion	4/41	215/18670	0.00124036	0.0237252	0.0163761	KDR/MACF1/MMRN2/UTRN	4
Endothelial cells	BP	GO:0010288	response to lead ion	2/41	24/18670	0.00125948	0.0238372	0.0164534	APP/SPARC	2
Endothelial cells	BP	GO:0050920	regulation of chemotaxis	4/41	217/18670	0.00128344	0.0240377	0.0165918	CXCL10/KDR/MYCBP2/S1PR1	4
Endothelial cells	BP	GO:0007584	response to nutrient	4/41	219/18670	0.00132755	0.0246076	0.0169852	CXCL10/SPARC/STAT1/TMBIM6	4
Endothelial cells	BP	GO:0050927	positive regulation of positive chemotaxis	2/41	25/18670	0.0013671	0.025082	0.0173126	KDR/S1PR1	2
Endothelial cells	BP	GO:0048661	positive regulation of smooth muscle cell proliferation	3/41	101/18670	0.00141095	0.0253902	0.0175253	IGFBP5/S1PR1/STAT1	3
Endothelial cells	BP	GO:0042176	regulation of protein catabolic process	5/41	381/18670	0.00141213	0.0253902	0.0175253	EEF1A1/HSP90AA1/MYCBP2/TIMP3/UBB	5
Endothelial cells	BP	GO:0002367	cytokine production involved in immune response	3/41	102/18670	0.0014515	0.0258172	0.0178201	B2M/BST2/RSAD2	3
Endothelial cells	BP	GO:0043567	regulation of insulin-like growth factor receptor signaling pathway	2/41	26/18670	0.00147896	0.0258172	0.0178201	GHSR/IGFBP5	2
Endothelial cells	BP	GO:0050926	regulation of positive chemotaxis	2/41	26/18670	0.00147896	0.0258172	0.0178201	KDR/S1PR1	2
Endothelial cells	BP	GO:0001503	ossification	5/41	398/18670	0.0017112	0.0288939	0.0199437	DDX5/HNRNPU/IGFBP5/S1PR1/SPARC	5
Endothelial cells	BP	GO:0035456	response to interferon-beta	2/41	28/18670	0.00171538	0.0288939	0.0199437	BST2/STAT1	2
Endothelial cells	BP	GO:0045408	regulation of interleukin-6 biosynthetic process	2/41	28/18670	0.00171538	0.0288939	0.0199437	APP/GHSR	2
Endothelial cells	BP	GO:0060560	developmental growth involved in morphogenesis	4/41	235/18670	0.00171949	0.0288939	0.0199437	APP/HSP90AA1/MACF1/S1PR1	4
Endothelial cells	BP	GO:0042226	interleukin-6 biosynthetic process	2/41	29/18670	0.00183988	0.0302344	0.020869	APP/GHSR	2
Endothelial cells	BP	GO:0043900	regulation of multi-organism process	5/41	405/18670	0.00184702	0.0302344	0.020869	BST2/DDX5/EIF2AK2/RSAD2/STAT1	5
Endothelial cells	BP	GO:0072676	lymphocyte migration	3/41	111/18670	0.00184971	0.0302344	0.020869	APP/CXCL10/S1PR1	3
Endothelial cells	BP	GO:0001938	positive regulation of endothelial cell proliferation	3/41	112/18670	0.00189774	0.03074	0.021218	EGFL7/GHSR/KDR	3
Endothelial cells	BP	GO:0050690	regulation of defense response to virus by virus	2/41	30/18670	0.00196857	0.0314827	0.0217306	B2M/EIF2AK2	2
Endothelial cells	BP	GO:0030218	erythrocyte differentiation	3/41	114/18670	0.00199612	0.0314827	0.0217306	ADGRF5/B2M/STAT1	3
Endothelial cells	BP	GO:0045446	endothelial cell differentiation	3/41	114/18670	0.00199612	0.0314827	0.0217306	KDR/PECAM1/S1PR1	3
Endothelial cells	BP	GO:0002724	regulation of T cell cytokine production	2/41	31/18670	0.00210141	0.0325719	0.0224824	B2M/RSAD2	2
Endothelial cells	BP	GO:2000406	positive regulation of T cell migration	2/41	31/18670	0.00210141	0.0325719	0.0224824	APP/CXCL10	2
Endothelial cells	BP	GO:1990266	neutrophil migration	3/41	118/18670	0.00220229	0.0337998	0.02333	CXCL10/ITGA1/PECAM1	3
Endothelial cells	BP	GO:0051085	chaperone cofactor-dependent protein refolding	2/41	32/18670	0.0022384	0.0337998	0.02333	HSPA8/HSPH1	2
Endothelial cells	BP	GO:0001952	regulation of cell-matrix adhesion	3/41	119/18670	0.00225583	0.0337998	0.02333	KDR/MACF1/UTRN	3
Endothelial cells	BP	GO:0007173	epidermal growth factor receptor signaling pathway	3/41	119/18670	0.00225583	0.0337998	0.02333	APP/IFI6/ITGA1	3
Endothelial cells	BP	GO:0052548	regulation of endopeptidase activity	5/41	425/18670	0.00227879	0.0338617	0.0233727	APP/BST2/IFI6/SERPINH1/TIMP3	5
Endothelial cells	BP	GO:0010811	positive regulation of cell-substrate adhesion	3/41	121/18670	0.0023653	0.0348591	0.0240612	KDR/MMRN2/UTRN	3
Endothelial cells	BP	GO:0034101	erythrocyte homeostasis	3/41	122/18670	0.00242126	0.0353937	0.0244301	ADGRF5/B2M/STAT1	3
Endothelial cells	BP	GO:0042533	tumor necrosis factor biosynthetic process	2/41	34/18670	0.00252472	0.0363155	0.0250665	APP/GHSR	2
Endothelial cells	BP	GO:0042534	regulation of tumor necrosis factor biosynthetic process	2/41	34/18670	0.00252472	0.0363155	0.0250665	APP/GHSR	2
Endothelial cells	BP	GO:0060249	anatomical structure homeostasis	5/41	437/18670	0.00257089	0.0366863	0.0253223	ADGRF5/B2M/HNRNPU/HSP90AA1/S1PR1	5
Endothelial cells	BP	GO:0002701	negative regulation of production of molecular mediator of immune response	2/41	35/18670	0.00267402	0.0375616	0.0259265	BST2/TMBIM6	2
Endothelial cells	BP	GO:0021955	central nervous system neuron axonogenesis	2/41	35/18670	0.00267402	0.0375616	0.0259265	HSP90AA1/MYCBP2	2
Endothelial cells	BP	GO:0002687	positive regulation of leukocyte migration	3/41	128/18670	0.00277426	0.0386676	0.02669	APP/CXCL10/PLVAP	3
Endothelial cells	BP	GO:0043542	endothelial cell migration	4/41	273/18670	0.00296016	0.040351	0.0278519	KDR/MMRN2/PECAM1/SPARC	4
Endothelial cells	BP	GO:0052547	regulation of peptidase activity	5/41	452/18670	0.00297335	0.040351	0.0278519	APP/BST2/IFI6/SERPINH1/TIMP3	5
Endothelial cells	BP	GO:0051084	'de novo' posttranslational protein folding	2/41	37/18670	0.00298481	0.040351	0.0278519	HSPA8/HSPH1	2
Endothelial cells	BP	GO:2000403	positive regulation of lymphocyte migration	2/41	37/18670	0.00298481	0.040351	0.0278519	APP/CXCL10	2
Endothelial cells	BP	GO:0048009	insulin-like growth factor receptor signaling pathway	2/41	38/18670	0.00314626	0.0415985	0.028713	GHSR/IGFBP5	2
Endothelial cells	BP	GO:0060416	response to growth hormone	2/41	38/18670	0.00314626	0.0415985	0.028713	GHSR/IGFBP5	2
Endothelial cells	BP	GO:0002697	regulation of immune effector process	5/41	458/18670	0.00314649	0.0415985	0.028713	B2M/BST2/RSAD2/STAT1/TMBIM6	5
Endothelial cells	BP	GO:0043484	regulation of RNA splicing	3/41	135/18670	0.00322438	0.0418553	0.0288902	DDX5/HNRNPU/TMBIM6	3
Endothelial cells	BP	GO:0050921	positive regulation of chemotaxis	3/41	135/18670	0.00322438	0.0418553	0.0288902	CXCL10/KDR/S1PR1	3
Endothelial cells	BP	GO:0001667	ameboidal-type cell migration	5/41	461/18670	0.00323575	0.0418553	0.0288902	KDR/MACF1/MMRN2/PECAM1/SPARC	5
Endothelial cells	BP	GO:0043001	Golgi to plasma membrane protein transport	2/41	39/18670	0.00331173	0.0425321	0.0293574	MACF1/SPTBN1	2
Endothelial cells	BP	GO:1903670	regulation of sprouting angiogenesis	3/41	137/18670	0.00336072	0.0426392	0.0294313	GHSR/KDR/MMRN2	3
Endothelial cells	BP	GO:0007018	microtubule-based movement	4/41	283/18670	0.0033675	0.0426392	0.0294313	APP/HNRNPU/HSPA8/UBB	4
Endothelial cells	BP	GO:0007409	axonogenesis	5/41	468/18670	0.00345115	0.0433604	0.0299291	APP/HSP90AA1/MACF1/MYCBP2/SPTBN1	5
Endothelial cells	BP	GO:0002369	T cell cytokine production	2/41	40/18670	0.00348121	0.0433604	0.0299291	B2M/RSAD2	2
Endothelial cells	BP	GO:0002440	production of molecular mediator of immune response	4/41	286/18670	0.0034968	0.0433604	0.0299291	B2M/BST2/RSAD2/TMBIM6	4
Endothelial cells	BP	GO:0034620	cellular response to unfolded protein	3/41	140/18670	0.0035718	0.0438072	0.0302375	EIF2AK2/HSPA8/TMBIM6	3
Endothelial cells	BP	GO:0097193	intrinsic apoptotic signaling pathway	4/41	289/18670	0.00362946	0.0438072	0.0302375	DDX5/IFI6/TMBIM6/UBB	4
Endothelial cells	BP	GO:0050709	negative regulation of protein secretion	3/41	141/18670	0.00364393	0.0438072	0.0302375	GHSR/RSAD2/TMBIM6	3
Endothelial cells	BP	GO:0097530	granulocyte migration	3/41	141/18670	0.00364393	0.0438072	0.0302375	CXCL10/ITGA1/PECAM1	3
Endothelial cells	BP	GO:0006458	'de novo' protein folding	2/41	41/18670	0.00365466	0.0438072	0.0302375	HSPA8/HSPH1	2
Endothelial cells	BP	GO:1902904	negative regulation of supramolecular fiber organization	3/41	142/18670	0.00371694	0.044001	0.0303713	HSPA8/S1PR1/SPTBN1	3
Endothelial cells	BP	GO:0010632	regulation of epithelial cell migration	4/41	291/18670	0.00371978	0.044001	0.0303713	KDR/MACF1/MMRN2/SPARC	4
Endothelial cells	BP	GO:0050890	cognition	4/41	296/18670	0.00395225	0.0464454	0.0320585	APP/B2M/GHSR/HLA-DRA	4
Endothelial cells	BP	GO:0002262	myeloid cell homeostasis	3/41	147/18670	0.00409543	0.0478155	0.0330042	ADGRF5/B2M/STAT1	3
Endothelial cells	BP	GO:0002792	negative regulation of peptide secretion	3/41	148/18670	0.00417384	0.0483931	0.0334029	GHSR/RSAD2/TMBIM6	3
Endothelial cells	BP	GO:2000404	regulation of T cell migration	2/41	44/18670	0.00419873	0.0483931	0.0334029	APP/CXCL10	2
Endothelial cells	BP	GO:0051092	positive regulation of NF-kappaB transcription factor activity	3/41	149/18670	0.00425316	0.0487082	0.0336203	APP/EIF2AK2/UBB	3
Endothelial cells	BP	GO:0060326	cell chemotaxis	4/41	304/18670	0.00434445	0.0494388	0.0341246	CXCL10/ITGA1/KDR/S1PR1	4
Endothelial cells	BP	GO:0006914	autophagy	5/41	496/18670	0.00441736	0.0496401	0.0342636	EEF1A1/HSP90AA1/HSPA8/KDR/TMBIM6	5
Endothelial cells	BP	GO:0061919	process utilizing autophagic mechanism	5/41	496/18670	0.00441736	0.0496401	0.0342636	EEF1A1/HSP90AA1/HSPA8/KDR/TMBIM6	5
Endothelial cells	CC	GO:0045121	membrane raft	9/41	315/19717	1.35258e-08	1.34276e-06	7.74019e-07	APP/BST2/GHSR/ITGA1/KDR/PECAM1/PLVAP/S1PR1/SERPINH1	9
Endothelial cells	CC	GO:0098857	membrane microdomain	9/41	316/19717	1.39018e-08	1.34276e-06	7.74019e-07	APP/BST2/GHSR/ITGA1/KDR/PECAM1/PLVAP/S1PR1/SERPINH1	9
Endothelial cells	CC	GO:0098589	membrane region	9/41	328/19717	1.91822e-08	1.34276e-06	7.74019e-07	APP/BST2/GHSR/ITGA1/KDR/PECAM1/PLVAP/S1PR1/SERPINH1	9
Endothelial cells	CC	GO:0060205	cytoplasmic vesicle lumen	8/41	338/19717	4.00691e-07	1.72099e-05	9.92049e-06	APP/B2M/EEF1A1/HSP90AA1/HSPA8/HSPH1/SPARC/TIMP3	8
Endothelial cells	CC	GO:0031983	vesicle lumen	8/41	339/19717	4.09759e-07	1.72099e-05	9.92049e-06	APP/B2M/EEF1A1/HSP90AA1/HSPA8/HSPH1/SPARC/TIMP3	8
Endothelial cells	CC	GO:0030139	endocytic vesicle	7/41	303/19717	2.71288e-06	9.49508e-05	5.47335e-05	B2M/HLA-DRA/HSP90AA1/HSPH1/SPARC/TAP1/UBB	7
Endothelial cells	CC	GO:0034774	secretory granule lumen	7/41	321/19717	3.96917e-06	0.000119075	6.86398e-05	APP/B2M/EEF1A1/HSP90AA1/HSPA8/SPARC/TIMP3	7
Endothelial cells	CC	GO:0071682	endocytic vesicle lumen	3/41	20/19717	9.28283e-06	0.000243674	0.000140464	HSP90AA1/HSPH1/SPARC	3
Endothelial cells	CC	GO:0062023	collagen-containing extracellular matrix	6/41	406/19717	0.000179479	0.00418785	0.00241405	EGFL7/IGFBP7/MMRN2/SERPINH1/SPARC/TIMP3	6
Endothelial cells	CC	GO:0030666	endocytic vesicle membrane	4/41	167/19717	0.000393747	0.00824525	0.0047529	B2M/HLA-DRA/TAP1/UBB	4
Endothelial cells	CC	GO:0005788	endoplasmic reticulum lumen	5/41	309/19717	0.000431894	0.00824525	0.0047529	APP/B2M/IGFBP5/IGFBP7/SERPINH1	5
Endothelial cells	CC	GO:0005798	Golgi-associated vesicle	4/41	178/19717	0.000501024	0.00876792	0.00505419	APP/B2M/HLA-DRA/ITM2B	4
Endothelial cells	CC	GO:0031092	platelet alpha granule membrane	2/41	17/19717	0.000562515	0.00908678	0.00523799	PECAM1/SPARC	2
Endothelial cells	CC	GO:0030864	cortical actin cytoskeleton	3/41	90/19717	0.000864746	0.0124827	0.00719556	EEF1A1/SPTBN1/UTRN	3
Endothelial cells	CC	GO:0031091	platelet alpha granule	3/41	91/19717	0.00089294	0.0124827	0.00719556	APP/PECAM1/SPARC	3
Endothelial cells	CC	GO:0030134	COPII-coated ER to Golgi transport vesicle	3/41	93/19717	0.000951065	0.0124827	0.00719556	APP/B2M/HLA-DRA	3
Endothelial cells	CC	GO:0005604	basement membrane	3/41	95/19717	0.00101154	0.0124955	0.00720291	MMRN2/SPARC/TIMP3	3
Endothelial cells	CC	GO:0033267	axon part	5/41	382/19717	0.00112301	0.0131018	0.0075524	APP/HSP90AA1/HSPA8/SPTBN1/UTRN	5
Endothelial cells	CC	GO:0042611	MHC protein complex	2/41	25/19717	0.00122784	0.0133744	0.00770955	B2M/HLA-DRA	2
Endothelial cells	CC	GO:0009897	external side of plasma membrane	5/41	393/19717	0.00127375	0.0133744	0.00770955	B2M/CXCL10/ITGA1/PECAM1/S1PR1	5
Endothelial cells	CC	GO:0030660	Golgi-associated vesicle membrane	3/41	114/19717	0.00170994	0.0170994	0.00985682	B2M/HLA-DRA/ITM2B	3
Endothelial cells	CC	GO:0030863	cortical cytoskeleton	3/41	116/19717	0.00179719	0.017155	0.00988882	EEF1A1/SPTBN1/UTRN	3
Endothelial cells	CC	GO:1904813	ficolin-1-rich granule lumen	3/41	124/19717	0.00217384	0.01906	0.010987	EEF1A1/HSP90AA1/HSPA8	3
Endothelial cells	CC	GO:0031904	endosome lumen	2/41	34/19717	0.00226905	0.01906	0.010987	APP/B2M	2
Endothelial cells	CC	GO:0051233	spindle midzone	2/41	34/19717	0.00226905	0.01906	0.010987	APP/HNRNPU	2
Endothelial cells	CC	GO:0150034	distal axon	4/41	285/19717	0.00284227	0.0229568	0.0132332	APP/HSP90AA1/HSPA8/UTRN	4
Endothelial cells	CC	GO:0030135	coated vesicle	4/41	289/19717	0.00298822	0.0232417	0.0133975	APP/B2M/HLA-DRA/HSPA8	4
Endothelial cells	CC	GO:0030176	integral component of endoplasmic reticulum membrane	3/41	150/19717	0.00372283	0.0279212	0.0160949	B2M/HLA-DRA/TAP1	3
Endothelial cells	CC	GO:0031227	intrinsic component of endoplasmic reticulum membrane	3/41	158/19717	0.0043056	0.0311785	0.0179725	B2M/HLA-DRA/TAP1	3
Endothelial cells	CC	GO:0031256	leading edge membrane	3/41	170/19717	0.00527873	0.0359049	0.0206971	EEF1A1/MACF1/SPTBN1	3
Endothelial cells	CC	GO:0030426	growth cone	3/41	171/19717	0.00536531	0.0359049	0.0206971	APP/HSP90AA1/UTRN	3
Endothelial cells	CC	GO:0031253	cell projection membrane	4/41	345/19717	0.00560165	0.0359049	0.0206971	EEF1A1/MACF1/SPTBN1/UTRN	4
Endothelial cells	CC	GO:0030427	site of polarized growth	3/41	176/19717	0.00581103	0.0359049	0.0206971	APP/HSP90AA1/UTRN	3
Endothelial cells	CC	GO:0005765	lysosomal membrane	4/41	354/19717	0.0061295	0.0359049	0.0206971	BST2/EEF1A1/HLA-DRA/HSPA8	4
Endothelial cells	CC	GO:0098852	lytic vacuole membrane	4/41	355/19717	0.00619012	0.0359049	0.0206971	BST2/EEF1A1/HLA-DRA/HSPA8	4
Endothelial cells	CC	GO:0030662	coated vesicle membrane	3/41	182/19717	0.0063745	0.0359049	0.0206971	B2M/HLA-DRA/HSPA8	3
Endothelial cells	CC	GO:0044448	cell cortex part	3/41	184/19717	0.00656932	0.0359049	0.0206971	EEF1A1/SPTBN1/UTRN	3
Endothelial cells	CC	GO:0005681	spliceosomal complex	3/41	185/19717	0.00666806	0.0359049	0.0206971	DDX5/HNRNPU/HSPA8	3
Endothelial cells	CC	GO:0101002	ficolin-1-rich granule	3/41	185/19717	0.00666806	0.0359049	0.0206971	EEF1A1/HSP90AA1/HSPA8	3
Endothelial cells	CC	GO:0012507	ER to Golgi transport vesicle membrane	2/41	62/19717	0.00737257	0.038706	0.0223117	B2M/HLA-DRA	2
Endothelial cells	CC	GO:0031093	platelet alpha granule lumen	2/41	67/19717	0.00856393	0.0438641	0.025285	APP/SPARC	2
Endothelial cells	CC	GO:0044304	main axon	2/41	68/19717	0.00881191	0.0440595	0.0253977	APP/SPTBN1	2
Endothelial cells	CC	GO:0031252	cell leading edge	4/41	403/19717	0.00959114	0.0462054	0.0266347	APP/EEF1A1/MACF1/SPTBN1	4
Endothelial cells	CC	GO:0005925	focal adhesion	4/41	405/19717	0.00975464	0.0462054	0.0266347	B2M/HSPA8/ITGA1/LAP3	4
Endothelial cells	CC	GO:0005924	cell-substrate adherens junction	4/41	408/19717	0.0100033	0.0462054	0.0266347	B2M/HSPA8/ITGA1/LAP3	4
Endothelial cells	CC	GO:0005774	vacuolar membrane	4/41	412/19717	0.0103412	0.0462054	0.0266347	BST2/EEF1A1/HLA-DRA/HSPA8	4
Endothelial cells	CC	GO:0030055	cell-substrate junction	4/41	412/19717	0.0103412	0.0462054	0.0266347	B2M/HSPA8/ITGA1/LAP3	4
Endothelial cells	CC	GO:0030670	phagocytic vesicle membrane	2/41	76/19717	0.0109098	0.0467564	0.0269523	B2M/TAP1	2
Endothelial cells	CC	GO:0031594	neuromuscular junction	2/41	76/19717	0.0109098	0.0467564	0.0269523	APP/UTRN	2
Endothelial cells	MF	GO:0023026	MHC class II protein complex binding	3/41	16/17697	6.32956e-06	0.00108868	0.00079286	HLA-DRA/HSP90AA1/HSPA8	3
Endothelial cells	MF	GO:0023023	MHC protein complex binding	3/41	25/17697	2.56224e-05	0.00220352	0.00160477	HLA-DRA/HSP90AA1/HSPA8	3
Endothelial cells	MF	GO:0044389	ubiquitin-like protein ligase binding	6/41	308/17697	7.12594e-05	0.00408554	0.00297539	HSP90AA1/HSPA8/STAT1/TMBIM6/TXNIP/UBB	6
Endothelial cells	MF	GO:1990841	promoter-specific chromatin binding	3/41	48/17697	0.000185682	0.00718675	0.00523392	DDX5/HNRNPU/STAT1	3
Endothelial cells	MF	GO:0004857	enzyme inhibitor activity	6/41	375/17697	0.000208917	0.00718675	0.00523392	APP/BST2/SERPINH1/TIMP3/TMBIM6/TXNIP	6
Endothelial cells	MF	GO:0005518	collagen binding	3/41	67/17697	0.000498825	0.0126717	0.0092285	ITGA1/SERPINH1/SPARC	3
Endothelial cells	MF	GO:0031625	ubiquitin protein ligase binding	5/41	290/17697	0.000527728	0.0126717	0.0092285	HSP90AA1/HSPA8/TMBIM6/TXNIP/UBB	5
Endothelial cells	MF	GO:0008191	metalloendopeptidase inhibitor activity	2/41	16/17697	0.000615628	0.0126717	0.0092285	BST2/TIMP3	2
Endothelial cells	MF	GO:0004866	endopeptidase inhibitor activity	4/41	175/17697	0.000703247	0.0126717	0.0092285	APP/BST2/SERPINH1/TIMP3	4
Endothelial cells	MF	GO:0030414	peptidase inhibitor activity	4/41	182/17697	0.000814244	0.0126717	0.0092285	APP/BST2/SERPINH1/TIMP3	4
Endothelial cells	MF	GO:0061135	endopeptidase regulator activity	4/41	182/17697	0.000814244	0.0126717	0.0092285	APP/BST2/SERPINH1/TIMP3	4
Endothelial cells	MF	GO:0050839	cell adhesion molecule binding	6/41	499/17697	0.00094828	0.0126717	0.0092285	HSPA8/KDR/MACF1/SPTBN1/STAT1/UTRN	6
Endothelial cells	MF	GO:0045296	cadherin binding	5/41	331/17697	0.000957748	0.0126717	0.0092285	HSPA8/KDR/MACF1/SPTBN1/STAT1	5
Endothelial cells	MF	GO:0061134	peptidase regulator activity	4/41	219/17697	0.00161409	0.0198302	0.0144419	APP/BST2/SERPINH1/TIMP3	4
Endothelial cells	MF	GO:0005520	insulin-like growth factor binding	2/41	28/17697	0.0019054	0.0218486	0.0159118	IGFBP5/IGFBP7	2
Endothelial cells	MF	GO:0042605	peptide antigen binding	2/41	31/17697	0.00233367	0.025087	0.0182702	HLA-DRA/TAP1	2
Endothelial cells	MF	GO:0031072	heat shock protein binding	3/41	119/17697	0.00262324	0.026541	0.0193292	CHORDC1/HSPA8/KDR	3
Endothelial cells	MF	GO:0051082	unfolded protein binding	3/41	131/17697	0.00344108	0.0316131	0.023023	HSP90AA1/HSPA8/SERPINH1	3
Endothelial cells	MF	GO:0043531	ADP binding	2/41	38/17697	0.00349215	0.0316131	0.023023	CHORDC1/TAP1	2
Endothelial cells	MF	GO:0019838	growth factor binding	3/41	137/17697	0.00390228	0.0317067	0.0230912	IGFBP5/IGFBP7/KDR	3
Endothelial cells	MF	GO:0001664	G protein-coupled receptor binding	4/41	280/17697	0.00392051	0.0317067	0.0230912	CXCL10/HSPA8/S1PR1/STAT1	4
Endothelial cells	MF	GO:0051879	Hsp90 protein binding	2/41	41/17697	0.00405551	0.0317067	0.0230912	CHORDC1/KDR	2
Endothelial cells	MF	GO:0042277	peptide binding	4/41	295/17697	0.00471688	0.0352741	0.0256892	GHSR/HLA-DRA/ITM2B/TAP1	4
Endothelial cells	MF	GO:0005201	extracellular matrix structural constituent	3/41	163/17697	0.00632747	0.0453468	0.0330249	IGFBP7/MMRN2/SPARC	3
Fibroblasts	BP	GO:0042026	protein refolding	4/11	40/18670	5.89511e-09	4.1089e-06	2.22153e-06	B2M/HSP90AA1/HSPA5/HSPA8	4
Fibroblasts	BP	GO:0061684	chaperone-mediated autophagy	3/11	16/18670	8.48486e-08	2.95697e-05	1.59873e-05	EEF1A1/HSP90AA1/HSPA8	3
Fibroblasts	BP	GO:0009408	response to heat	4/11	176/18670	2.39192e-06	0.000555723	0.000300459	HSP90AA1/HSPA5/HSPA8/IGFBP7	4
Fibroblasts	BP	GO:0006457	protein folding	4/11	227/18670	6.56867e-06	0.00114459	0.000618838	B2M/HSP90AA1/HSPA5/HSPA8	4
Fibroblasts	BP	GO:0009266	response to temperature stimulus	4/11	243/18670	8.59928e-06	0.00119874	0.000648114	HSP90AA1/HSPA5/HSPA8/IGFBP7	4
Fibroblasts	BP	GO:0034605	cellular response to heat	3/11	137/18670	6.10913e-05	0.00709677	0.00383696	HSP90AA1/HSPA5/HSPA8	3
Fibroblasts	BP	GO:0043312	neutrophil degranulation	4/11	485/18670	0.000128379	0.00900476	0.00486854	B2M/EEF1A1/HSP90AA1/HSPA8	4
Fibroblasts	BP	GO:0006986	response to unfolded protein	3/11	176/18670	0.000128536	0.00900476	0.00486854	HSP90AA1/HSPA5/HSPA8	3
Fibroblasts	BP	GO:0002283	neutrophil activation involved in immune response	4/11	488/18670	0.000131474	0.00900476	0.00486854	B2M/EEF1A1/HSP90AA1/HSPA8	4
Fibroblasts	BP	GO:0042119	neutrophil activation	4/11	498/18670	0.000142188	0.00900476	0.00486854	B2M/EEF1A1/HSP90AA1/HSPA8	4
Fibroblasts	BP	GO:0002446	neutrophil mediated immunity	4/11	499/18670	0.000143293	0.00900476	0.00486854	B2M/EEF1A1/HSP90AA1/HSPA8	4
Fibroblasts	BP	GO:0051085	chaperone cofactor-dependent protein refolding	2/11	32/18670	0.000155032	0.00900476	0.00486854	HSPA5/HSPA8	2
Fibroblasts	BP	GO:0035966	response to topologically incorrect protein	3/11	199/18670	0.000184792	0.00990771	0.00535673	HSP90AA1/HSPA5/HSPA8	3
Fibroblasts	BP	GO:0051084	'de novo' posttranslational protein folding	2/11	37/18670	0.000207833	0.0103471	0.00559431	HSPA5/HSPA8	2
Fibroblasts	BP	GO:0006458	'de novo' protein folding	2/11	41/18670	0.000255562	0.0118751	0.00642044	HSPA5/HSPA8	2
Fibroblasts	BP	GO:0045646	regulation of erythrocyte differentiation	2/11	47/18670	0.000336257	0.0146482	0.00791973	B2M/STAT1	2
Fibroblasts	BP	GO:0061077	chaperone-mediated protein folding	2/11	59/18670	0.000530176	0.0217372	0.0117525	HSPA5/HSPA8	2
Fibroblasts	BP	GO:0071806	protein transmembrane transport	2/11	65/18670	0.000643273	0.024909	0.0134674	HSPA5/HSPA8	2
Fibroblasts	BP	GO:0046677	response to antibiotic	3/11	327/18670	0.00079137	0.0290308	0.0156959	HSP90AA1/HSPA5/STAT1	3
Fibroblasts	BP	GO:1900034	regulation of cellular response to heat	2/11	79/18670	0.00094857	0.0330577	0.0178731	HSP90AA1/HSPA8	2
Fibroblasts	BP	GO:0060333	interferon-gamma-mediated signaling pathway	2/11	91/18670	0.0012559	0.041684	0.022537	B2M/STAT1	2
Fibroblasts	BP	GO:0051591	response to cAMP	2/11	97/18670	0.00142521	0.0451531	0.0244126	HSPA5/STAT1	2
Fibroblasts	BP	GO:0032091	negative regulation of protein binding	2/11	103/18670	0.00160485	0.0486339	0.0262946	B2M/HSPA5	2
Fibroblasts	CC	GO:0034774	secretory granule lumen	4/11	321/19717	2.07899e-05	0.000499602	0.000184335	B2M/EEF1A1/HSP90AA1/HSPA8	4
Fibroblasts	CC	GO:0042470	melanosome	3/11	106/19717	2.41505e-05	0.000499602	0.000184335	HSP90AA1/HSPA5/HSPA8	3
Fibroblasts	CC	GO:0048770	pigment granule	3/11	106/19717	2.41505e-05	0.000499602	0.000184335	HSP90AA1/HSPA5/HSPA8	3
Fibroblasts	CC	GO:0060205	cytoplasmic vesicle lumen	4/11	338/19717	2.54561e-05	0.000499602	0.000184335	B2M/EEF1A1/HSP90AA1/HSPA8	4
Fibroblasts	CC	GO:0031983	vesicle lumen	4/11	339/19717	2.57527e-05	0.000499602	0.000184335	B2M/EEF1A1/HSP90AA1/HSPA8	4
Fibroblasts	CC	GO:1904813	ficolin-1-rich granule lumen	3/11	124/19717	3.86099e-05	0.000624193	0.000230305	EEF1A1/HSP90AA1/HSPA8	3
Fibroblasts	CC	GO:0101002	ficolin-1-rich granule	3/11	185/19717	0.000126872	0.00175808	0.000648666	EEF1A1/HSP90AA1/HSPA8	3
Fibroblasts	CC	GO:0005788	endoplasmic reticulum lumen	3/11	309/19717	0.000572926	0.00694673	0.00256309	B2M/HSPA5/IGFBP7	3
Fibroblasts	CC	GO:0030864	cortical actin cytoskeleton	2/11	90/19717	0.00110332	0.00913912	0.003372	CALD1/EEF1A1	2
Fibroblasts	CC	GO:0032587	ruffle membrane	2/11	94/19717	0.00120269	0.00913912	0.003372	EEF1A1/TPM1	2
Fibroblasts	CC	GO:0043202	lysosomal lumen	2/11	95/19717	0.00122818	0.00913912	0.003372	HSP90AA1/HSPA8	2
Fibroblasts	CC	GO:0005925	focal adhesion	3/11	405/19717	0.00125549	0.00913912	0.003372	B2M/HSPA5/HSPA8	3
Fibroblasts	CC	GO:0005924	cell-substrate adherens junction	3/11	408/19717	0.00128248	0.00913912	0.003372	B2M/HSPA5/HSPA8	3
Fibroblasts	CC	GO:0030055	cell-substrate junction	3/11	412/19717	0.00131905	0.00913912	0.003372	B2M/HSPA5/HSPA8	3
Fibroblasts	CC	GO:0030863	cortical cytoskeleton	2/11	116/19717	0.00182301	0.0117888	0.00434964	CALD1/EEF1A1	2
Fibroblasts	CC	GO:0030176	integral component of endoplasmic reticulum membrane	2/11	150/19717	0.00302285	0.018326	0.00676164	B2M/HSPA5	2
Fibroblasts	CC	GO:0031227	intrinsic component of endoplasmic reticulum membrane	2/11	158/19717	0.00334687	0.0190968	0.00704603	B2M/HSPA5	2
Fibroblasts	CC	GO:0031256	leading edge membrane	2/11	170/19717	0.00386217	0.0191645	0.007071	EEF1A1/TPM1	2
Fibroblasts	CC	GO:0001726	ruffle	2/11	172/19717	0.00395144	0.0191645	0.007071	EEF1A1/TPM1	2
Fibroblasts	CC	GO:0005775	vacuolar lumen	2/11	172/19717	0.00395144	0.0191645	0.007071	HSP90AA1/HSPA8	2
Fibroblasts	CC	GO:0030662	coated vesicle membrane	2/11	182/19717	0.00441224	0.0192108	0.0070881	B2M/HSPA8	2
Fibroblasts	CC	GO:0044448	cell cortex part	2/11	184/19717	0.00450727	0.0192108	0.0070881	CALD1/EEF1A1	2
Fibroblasts	CC	GO:0005681	spliceosomal complex	2/11	185/19717	0.00455515	0.0192108	0.0070881	DDX5/HSPA8	2
Fibroblasts	CC	GO:0034663	endoplasmic reticulum chaperone complex	1/11	11/19717	0.00612129	0.0241851	0.00892341	HSPA5	1
Fibroblasts	CC	GO:0030016	myofibril	2/11	224/19717	0.00660558	0.0241851	0.00892341	CALD1/TPM1	2
Fibroblasts	CC	GO:0060198	clathrin-sculpted vesicle	1/11	12/19717	0.00667608	0.0241851	0.00892341	HSPA8	1
Fibroblasts	CC	GO:0043292	contractile fiber	2/11	234/19717	0.007188	0.0241851	0.00892341	CALD1/TPM1	2
Fibroblasts	CC	GO:0000974	Prp19 complex	1/11	13/19717	0.00723059	0.0241851	0.00892341	HSPA8	1
Fibroblasts	CC	GO:0044292	dendrite terminus	1/11	13/19717	0.00723059	0.0241851	0.00892341	HSP90AA1	1
Fibroblasts	CC	GO:0099523	presynaptic cytosol	1/11	14/19717	0.00778482	0.0251709	0.00928715	HSPA8	1
Fibroblasts	CC	GO:0099524	postsynaptic cytosol	1/11	17/19717	0.00944581	0.0295562	0.0109052	HSPA8	1
Fibroblasts	CC	GO:0150034	distal axon	2/11	285/19717	0.0105065	0.0316798	0.0116887	HSP90AA1/HSPA8	2
Fibroblasts	CC	GO:0030135	coated vesicle	2/11	289/19717	0.0107909	0.0316798	0.0116887	B2M/HSPA8	2
Fibroblasts	CC	GO:0071682	endocytic vesicle lumen	1/11	20/19717	0.0111043	0.0316798	0.0116887	HSP90AA1	1
Fibroblasts	CC	GO:0030139	endocytic vesicle	2/11	303/19717	0.0118132	0.0320061	0.0118091	B2M/HSP90AA1	2
Fibroblasts	CC	GO:0005938	cell cortex	2/11	308/19717	0.0121884	0.0320061	0.0118091	CALD1/EEF1A1	2
Fibroblasts	CC	GO:0101031	chaperone complex	1/11	22/19717	0.0122085	0.0320061	0.0118091	HSPA8	1
Fibroblasts	CC	GO:0099522	region of cytosol	1/11	24/19717	0.0133116	0.0339797	0.0125373	HSPA8	1
Fibroblasts	CC	GO:0042611	MHC protein complex	1/11	25/19717	0.0138628	0.0344792	0.0127216	B2M	1
Fibroblasts	CC	GO:0031253	cell projection membrane	2/11	345/19717	0.0151267	0.036023	0.0132912	EEF1A1/TPM1	2
Fibroblasts	CC	GO:0044295	axonal growth cone	1/11	28/19717	0.0155145	0.036023	0.0132912	HSP90AA1	1
Fibroblasts	CC	GO:0005765	lysosomal membrane	2/11	354/19717	0.0158838	0.036023	0.0132912	EEF1A1/HSPA8	2
Fibroblasts	CC	GO:0098852	lytic vacuole membrane	2/11	355/19717	0.015969	0.036023	0.0132912	EEF1A1/HSPA8	2
Fibroblasts	CC	GO:0005865	striated muscle thin filament	1/11	31/19717	0.0171637	0.0378382	0.0139609	TPM1	1
Fibroblasts	CC	GO:0036379	myofilament	1/11	32/19717	0.0177129	0.0380127	0.0140253	TPM1	1
Fibroblasts	CC	GO:0033267	axon part	2/11	382/19717	0.0183428	0.0380127	0.0140253	HSP90AA1/HSPA8	2
Fibroblasts	CC	GO:0005790	smooth endoplasmic reticulum	1/11	34/19717	0.0188104	0.0380127	0.0140253	HSPA5	1
Fibroblasts	CC	GO:0031904	endosome lumen	1/11	34/19717	0.0188104	0.0380127	0.0140253	B2M	1
Fibroblasts	CC	GO:0008180	COP9 signalosome	1/11	36/19717	0.0199068	0.0393583	0.0145218	HSPA5	1
Fibroblasts	CC	GO:0031252	cell leading edge	2/11	403/19717	0.0202878	0.0393583	0.0145218	EEF1A1/TPM1	2
Fibroblasts	CC	GO:0005774	vacuolar membrane	2/11	412/19717	0.0211472	0.0402212	0.0148401	EEF1A1/HSPA8	2
Fibroblasts	MF	GO:0044389	ubiquitin-like protein ligase binding	4/11	308/17697	2.69627e-05	0.0011047	0.000456304	HSP90AA1/HSPA5/HSPA8/STAT1	4
Fibroblasts	MF	GO:0045296	cadherin binding	4/11	331/17697	3.57495e-05	0.0011047	0.000456304	CALD1/HSPA5/HSPA8/STAT1	4
Fibroblasts	MF	GO:0023026	MHC class II protein complex binding	2/11	16/17697	4.19505e-05	0.0011047	0.000456304	HSP90AA1/HSPA8	2
Fibroblasts	MF	GO:0051082	unfolded protein binding	3/11	131/17697	6.263e-05	0.00123694	0.000510929	HSP90AA1/HSPA5/HSPA8	3
Fibroblasts	MF	GO:0044183	protein binding involved in protein folding	2/11	23/17697	8.82359e-05	0.0012779	0.000527845	HSPA5/HSPA8	2
Fibroblasts	MF	GO:0023023	MHC protein complex binding	2/11	25/17697	0.000104557	0.0012779	0.000527845	HSP90AA1/HSPA8	2
Fibroblasts	MF	GO:0051787	misfolded protein binding	2/11	26/17697	0.000113231	0.0012779	0.000527845	HSPA5/HSPA8	2
Fibroblasts	MF	GO:0050839	cell adhesion molecule binding	4/11	499/17697	0.000176038	0.00173838	0.00071805	CALD1/HSPA5/HSPA8/STAT1	4
Fibroblasts	MF	GO:0005516	calmodulin binding	3/11	200/17697	0.000219445	0.00192624	0.00079565	CALD1/DDX5/EEF1A1	3
Fibroblasts	MF	GO:1990841	promoter-specific chromatin binding	2/11	48/17697	0.000390078	0.00308162	0.00127289	DDX5/STAT1	2
Fibroblasts	MF	GO:0042623	ATPase activity, coupled	3/11	284/17697	0.000613329	0.00429126	0.00177254	HSP90AA1/HSPA5/HSPA8	3
Fibroblasts	MF	GO:0031625	ubiquitin protein ligase binding	3/11	290/17697	0.000651836	0.00429126	0.00177254	HSP90AA1/HSPA5/HSPA8	3
Fibroblasts	MF	GO:0016887	ATPase activity	3/11	384/17697	0.00146925	0.00892852	0.003688	HSP90AA1/HSPA5/HSPA8	3
Fibroblasts	MF	GO:0051087	chaperone binding	2/11	102/17697	0.00174897	0.00986916	0.00407654	HSPA5/HSPA8	2
Fibroblasts	MF	GO:0031072	heat shock protein binding	2/11	119/17697	0.0023702	0.012483	0.00515622	HSPA5/HSPA8	2
Fibroblasts	MF	GO:0043021	ribonucleoprotein complex binding	2/11	133/17697	0.0029493	0.0145622	0.00601503	DDX5/HSPA5	2
Fibroblasts	MF	GO:0035257	nuclear hormone receptor binding	2/11	152/17697	0.00383104	0.0178031	0.00735369	DDX5/STAT1	2
Fibroblasts	MF	GO:0051427	hormone receptor binding	2/11	185/17697	0.00561857	0.0246593	0.0101857	DDX5/STAT1	2
Fibroblasts	MF	GO:0005523	tropomyosin binding	1/11	15/17697	0.00928681	0.0386136	0.0159497	CALD1	1
Fibroblasts	MF	GO:0070182	DNA polymerase binding	1/11	19/17697	0.01175	0.0448346	0.0185193	HSP90AA1	1
Fibroblasts	MF	GO:0003746	translation elongation factor activity	1/11	20/17697	0.012365	0.0448346	0.0185193	EEF1A1	1
Fibroblasts	MF	GO:0001664	G protein-coupled receptor binding	2/11	280/17697	0.0124856	0.0448346	0.0185193	HSPA8/STAT1	2
Fibroblasts	MF	GO:0070412	R-SMAD binding	1/11	23/17697	0.0142077	0.0488002	0.0201573	DDX5	1
Loop of Henle's cells	BP	GO:0055075	potassium ion homeostasis	4/25	29/18670	5.80455e-08	5.27634e-05	3.75157e-05	ATP1A1/ATP1B1/SLC12A1/SLC12A3	4
Loop of Henle's cells	BP	GO:1990573	potassium ion import across plasma membrane	4/25	43/18670	2.97825e-07	0.000135361	9.62445e-05	ATP1A1/ATP1B1/SLC12A1/SLC12A3	4
Loop of Henle's cells	BP	GO:0010107	potassium ion import	4/25	48/18670	4.6747e-07	0.000141643	0.000100711	ATP1A1/ATP1B1/SLC12A1/SLC12A3	4
Loop of Henle's cells	BP	GO:0055078	sodium ion homeostasis	4/25	52/18670	6.48065e-07	0.000147273	0.000104714	ATP1A1/ATP1B1/SLC12A1/SLC12A3	4
Loop of Henle's cells	BP	GO:0098659	inorganic cation import across plasma membrane	4/25	83/18670	4.27778e-06	0.000648083	0.000460799	ATP1A1/ATP1B1/SLC12A1/SLC12A3	4
Loop of Henle's cells	BP	GO:0099587	inorganic ion import across plasma membrane	4/25	83/18670	4.27778e-06	0.000648083	0.000460799	ATP1A1/ATP1B1/SLC12A1/SLC12A3	4
Loop of Henle's cells	BP	GO:0098739	import across plasma membrane	4/25	110/18670	1.31164e-05	0.00170325	0.00121104	ATP1A1/ATP1B1/SLC12A1/SLC12A3	4
Loop of Henle's cells	BP	GO:0035725	sodium ion transmembrane transport	4/25	140/18670	3.38991e-05	0.00385179	0.00273869	ATP1A1/ATP1B1/SLC12A1/SLC12A3	4
Loop of Henle's cells	BP	GO:0055067	monovalent inorganic cation homeostasis	4/25	154/18670	4.92038e-05	0.00496959	0.00353347	ATP1A1/ATP1B1/SLC12A1/SLC12A3	4
Loop of Henle's cells	BP	GO:0030007	cellular potassium ion homeostasis	2/25	13/18670	0.000133063	0.0107192	0.00762157	ATP1A1/ATP1B1	2
Loop of Henle's cells	BP	GO:0010248	establishment or maintenance of transmembrane electrochemical gradient	2/25	14/18670	0.000155112	0.0107192	0.00762157	ATP1A1/ATP1B1	2
Loop of Henle's cells	BP	GO:0036376	sodium ion export across plasma membrane	2/25	14/18670	0.000155112	0.0107192	0.00762157	ATP1A1/ATP1B1	2
Loop of Henle's cells	BP	GO:0055064	chloride ion homeostasis	2/25	14/18670	0.000155112	0.0107192	0.00762157	SLC12A1/SLC12A3	2
Loop of Henle's cells	BP	GO:0071804	cellular potassium ion transport	4/25	217/18670	0.000185382	0.0107192	0.00762157	ATP1A1/ATP1B1/SLC12A1/SLC12A3	4
Loop of Henle's cells	BP	GO:0071805	potassium ion transmembrane transport	4/25	217/18670	0.000185382	0.0107192	0.00762157	ATP1A1/ATP1B1/SLC12A1/SLC12A3	4
Loop of Henle's cells	BP	GO:0006814	sodium ion transport	4/25	218/18670	0.000188677	0.0107192	0.00762157	ATP1A1/ATP1B1/SLC12A1/SLC12A3	4
Loop of Henle's cells	BP	GO:0055119	relaxation of cardiac muscle	2/25	16/18670	0.000204208	0.0109191	0.0077637	ATP1A1/ATP1B1	2
Loop of Henle's cells	BP	GO:0006883	cellular sodium ion homeostasis	2/25	17/18670	0.000231246	0.0116779	0.00830322	ATP1A1/ATP1B1	2
Loop of Henle's cells	BP	GO:0006813	potassium ion transport	4/25	240/18670	0.000272415	0.0130329	0.00926665	ATP1A1/ATP1B1/SLC12A1/SLC12A3	4
Loop of Henle's cells	BP	GO:0072234	metanephric nephron tubule development	2/25	20/18670	0.00032227	0.0146472	0.0104144	STAT1/UMOD	2
Loop of Henle's cells	BP	GO:0072170	metanephric tubule development	2/25	23/18670	0.000428072	0.0176872	0.0125759	STAT1/UMOD	2
Loop of Henle's cells	BP	GO:0072243	metanephric nephron epithelium development	2/25	23/18670	0.000428072	0.0176872	0.0125759	STAT1/UMOD	2
Loop of Henle's cells	BP	GO:0086064	cell communication by electrical coupling involved in cardiac conduction	2/25	24/18670	0.000466605	0.018441	0.0131119	ATP1A1/ATP1B1	2
Loop of Henle's cells	BP	GO:0055083	monovalent inorganic anion homeostasis	2/25	26/18670	0.000548543	0.0199287	0.0141697	SLC12A1/SLC12A3	2
Loop of Henle's cells	BP	GO:0006884	cell volume homeostasis	2/25	27/18670	0.000591941	0.0199287	0.0141697	SLC12A1/SLC12A3	2
Loop of Henle's cells	BP	GO:0046885	regulation of hormone biosynthetic process	2/25	27/18670	0.000591941	0.0199287	0.0141697	ATP1A1/PPARGC1A	2
Loop of Henle's cells	BP	GO:0072207	metanephric epithelium development	2/25	27/18670	0.000591941	0.0199287	0.0141697	STAT1/UMOD	2
Loop of Henle's cells	BP	GO:0086013	membrane repolarization during cardiac muscle cell action potential	2/25	28/18670	0.000636952	0.0206782	0.0147026	ATP1A1/ATP1B1	2
Loop of Henle's cells	BP	GO:0010644	cell communication by electrical coupling	2/25	29/18670	0.000683572	0.0214265	0.0152346	ATP1A1/ATP1B1	2
Loop of Henle's cells	BP	GO:0000002	mitochondrial genome maintenance	2/25	30/18670	0.000731798	0.0221735	0.0157658	PPARGC1A/SLC25A36	2
Loop of Henle's cells	BP	GO:0086011	membrane repolarization during action potential	2/25	31/18670	0.000781626	0.0222031	0.0157868	ATP1A1/ATP1B1	2
Loop of Henle's cells	BP	GO:0090075	relaxation of muscle	2/25	31/18670	0.000781626	0.0222031	0.0157868	ATP1A1/ATP1B1	2
Loop of Henle's cells	BP	GO:0140115	export across plasma membrane	2/25	34/18670	0.000940676	0.0259114	0.0184235	ATP1A1/ATP1B1	2
Loop of Henle's cells	BP	GO:0032350	regulation of hormone metabolic process	2/25	38/18670	0.00117492	0.0314118	0.0223344	ATP1A1/PPARGC1A	2
Loop of Henle's cells	BP	GO:0099622	cardiac muscle cell membrane repolarization	2/25	42/18670	0.00143427	0.0372501	0.0264855	ATP1A1/ATP1B1	2
Loop of Henle's cells	BP	GO:0008361	regulation of cell size	3/25	179/18670	0.00170656	0.042219	0.0300185	GOLGA4/SLC12A1/SLC12A3	3
Loop of Henle's cells	BP	GO:0071354	cellular response to interleukin-6	2/25	46/18670	0.00171848	0.042219	0.0300185	PPARGC1A/STAT1	2
Loop of Henle's cells	BP	GO:0070741	response to interleukin-6	2/25	50/18670	0.0020273	0.0472517	0.0335968	PPARGC1A/STAT1	2
Loop of Henle's cells	BP	GO:0086009	membrane repolarization	2/25	50/18670	0.0020273	0.0472517	0.0335968	ATP1A1/ATP1B1	2
Loop of Henle's cells	CC	GO:0016324	apical plasma membrane	6/25	318/19717	2.29612e-06	0.000205394	0.000148941	ATP1A1/ATP1B1/PATJ/SLC12A1/SLC12A3/UMOD	6
Loop of Henle's cells	CC	GO:0045177	apical part of cell	6/25	384/19717	6.79309e-06	0.000205394	0.000148941	ATP1A1/ATP1B1/PATJ/SLC12A1/SLC12A3/UMOD	6
Loop of Henle's cells	CC	GO:0016323	basolateral plasma membrane	5/25	217/19717	6.84647e-06	0.000205394	0.000148941	ATP1A1/ATP1B1/CDH16/ITGA9/UMOD	5
Loop of Henle's cells	CC	GO:0005890	sodium:potassium-exchanging ATPase complex	2/25	12/19717	0.000101078	0.00227426	0.00164917	ATP1A1/ATP1B1	2
Loop of Henle's cells	CC	GO:0090533	cation-transporting ATPase complex	2/25	15/19717	0.000160432	0.00288777	0.00209405	ATP1A1/ATP1B1	2
Loop of Henle's cells	CC	GO:0098533	ATPase dependent transmembrane transport complex	2/25	21/19717	0.00031937	0.00479055	0.00347385	ATP1A1/ATP1B1	2
Loop of Henle's cells	CC	GO:0014704	intercalated disc	2/25	50/19717	0.00182151	0.0234194	0.0169825	ATP1A1/ATP1B1	2
Loop of Henle's cells	CC	GO:0005911	cell-cell junction	4/25	459/19717	0.00248742	0.0279835	0.0202921	ATP1A1/ATP1B1/CGNL1/PATJ	4
Loop of Henle's cells	CC	GO:0031093	platelet alpha granule lumen	2/25	67/19717	0.00324458	0.0324458	0.023528	EGF/KNG1	2
Loop of Henle's cells	CC	GO:0044291	cell-cell contact zone	2/25	71/19717	0.00363538	0.0327184	0.0237257	ATP1A1/ATP1B1	2
Loop of Henle's cells	CC	GO:0005901	caveola	2/25	80/19717	0.00459074	0.0375606	0.027237	ATP1A1/ATP1B1	2
Loop of Henle's cells	CC	GO:0031091	platelet alpha granule	2/25	91/19717	0.00589864	0.0442398	0.0320803	EGF/KNG1	2
Loop of Henle's cells	CC	GO:1904949	ATPase complex	2/25	101/19717	0.00721821	0.0470321	0.0341051	ATP1A1/ATP1B1	2
Loop of Henle's cells	CC	GO:1902495	transmembrane transporter complex	3/25	324/19717	0.00773514	0.0470321	0.0341051	ATP1A1/ATP1B1/HERPUD1	3
Loop of Henle's cells	CC	GO:1990351	transporter complex	3/25	332/19717	0.008269	0.0470321	0.0341051	ATP1A1/ATP1B1/HERPUD1	3
Loop of Henle's cells	CC	GO:0044853	plasma membrane raft	2/25	109/19717	0.00836126	0.0470321	0.0341051	ATP1A1/ATP1B1	2
Loop of Henle's cells	MF	GO:0015081	sodium ion transmembrane transporter activity	4/25	149/17697	5.31992e-05	0.00235252	0.00146746	ATP1A1/ATP1B1/SLC12A1/SLC12A3	4
Loop of Henle's cells	MF	GO:0015079	potassium ion transmembrane transporter activity	4/25	159/17697	6.85071e-05	0.00235252	0.00146746	ATP1A1/ATP1B1/SLC12A1/SLC12A3	4
Loop of Henle's cells	MF	GO:0015378	sodium:chloride symporter activity	2/25	10/17697	8.56205e-05	0.00235252	0.00146746	SLC12A1/SLC12A3	2
Loop of Henle's cells	MF	GO:0005391	sodium:potassium-exchanging ATPase activity	2/25	11/17697	0.000104557	0.00235252	0.00146746	ATP1A1/ATP1B1	2
Loop of Henle's cells	MF	GO:0008556	potassium-transporting ATPase activity	2/25	11/17697	0.000104557	0.00235252	0.00146746	ATP1A1/ATP1B1	2
Loop of Henle's cells	MF	GO:0030955	potassium ion binding	2/25	11/17697	0.000104557	0.00235252	0.00146746	ATP1A1/ATP1B1	2
Loop of Henle's cells	MF	GO:0015373	anion:sodium symporter activity	2/25	13/17697	0.000148024	0.00285474	0.00178074	SLC12A1/SLC12A3	2
Loop of Henle's cells	MF	GO:0015377	cation:chloride symporter activity	2/25	16/17697	0.000227138	0.00340706	0.00212526	SLC12A1/SLC12A3	2
Loop of Henle's cells	MF	GO:0031420	alkali metal ion binding	2/25	16/17697	0.000227138	0.00340706	0.00212526	ATP1A1/ATP1B1	2
Loop of Henle's cells	MF	GO:0046873	metal ion transmembrane transporter activity	5/25	438/17697	0.000320252	0.00396202	0.00247144	ATP1A1/ATP1B1/SLC12A1/SLC12A3/TRPM7	5
Loop of Henle's cells	MF	GO:0015296	anion:cation symporter activity	2/25	19/17697	0.000322831	0.00396202	0.00247144	SLC12A1/SLC12A3	2
Loop of Henle's cells	MF	GO:0015662	ATPase activity, coupled to transmembrane movement of ions, phosphorylative mechanism	2/25	33/17697	0.000984806	0.0110791	0.00691092	ATP1A1/ATP1B1	2
Loop of Henle's cells	MF	GO:0035257	nuclear hormone receptor binding	3/25	152/17697	0.00124372	0.0129156	0.00805651	JMJD1C/PPARGC1A/STAT1	3
Loop of Henle's cells	MF	GO:0022804	active transmembrane transporter activity	4/25	362/17697	0.00155023	0.0149487	0.0093247	ATP1A1/ATP1B1/SLC12A1/SLC12A3	4
Loop of Henle's cells	MF	GO:0015077	monovalent inorganic cation transmembrane transporter activity	4/25	382/17697	0.00188768	0.0169891	0.0105975	ATP1A1/ATP1B1/SLC12A1/SLC12A3	4
Loop of Henle's cells	MF	GO:1990841	promoter-specific chromatin binding	2/25	48/17697	0.00207679	0.0173304	0.0108104	PPARGC1A/STAT1	2
Loop of Henle's cells	MF	GO:0051427	hormone receptor binding	3/25	185/17697	0.00218235	0.0173304	0.0108104	JMJD1C/PPARGC1A/STAT1	3
Loop of Henle's cells	MF	GO:0019829	cation-transporting ATPase activity	2/25	66/17697	0.00388829	0.0270302	0.0168609	ATP1A1/ATP1B1	2
Loop of Henle's cells	MF	GO:0022853	active ion transmembrane transporter activity	2/25	67/17697	0.00400447	0.0270302	0.0168609	ATP1A1/ATP1B1	2
Loop of Henle's cells	MF	GO:0042625	ATPase coupled ion transmembrane transporter activity	2/25	67/17697	0.00400447	0.0270302	0.0168609	ATP1A1/ATP1B1	2
Loop of Henle's cells	MF	GO:0015370	solute:sodium symporter activity	2/25	72/17697	0.00460939	0.0296318	0.0184838	SLC12A1/SLC12A3	2
Podocytes	BP	GO:0030198	extracellular matrix organization	25/136	368/18670	1.89409e-17	5.2277e-14	4.02146e-14	AGRN/APP/CCN2/COL18A1/COL4A3/COL4A4/COL4A5/COL5A1/COLGALT1/CST3/DAG1/HTRA1/ITGAV/ITGB1/ITGB5/ITGB8/LAMB2/MFAP2/MYO1E/NPHS1/NPNT/SERPINH1/SPARC/SPOCK2/WT1	25
Podocytes	BP	GO:0043062	extracellular structure organization	26/136	422/18670	4.3949e-17	6.06497e-14	4.66554e-14	AGRN/APP/CCN2/COL18A1/COL4A3/COL4A4/COL4A5/COL5A1/COLGALT1/CST3/DAG1/HTRA1/ITGAV/ITGB1/ITGB5/ITGB8/LAMB2/MFAP2/MYO1E/NPHS1/NPNT/P4HB/SERPINH1/SPARC/SPOCK2/WT1	26
Podocytes	BP	GO:0035966	response to topologically incorrect protein	16/136	199/18670	1.29007e-12	1.18686e-09	9.13005e-10	CALR/CANX/CLU/DNAJC3/HERPUD1/HSP90AA1/HSP90B1/HSPA5/HSPA8/HSPB1/HYOU1/MANF/PDIA6/SERPINH1/SSR1/TMBIM6	16
Podocytes	BP	GO:0034976	response to endoplasmic reticulum stress	18/136	285/18670	2.87271e-12	1.60224e-09	1.23254e-09	CALR/CANX/CLU/DNAJC3/EEF2/HERPUD1/HSP90B1/HSPA5/HYOU1/MANF/NFE2L1/P4HB/PDIA3/PDIA4/PDIA6/SSR1/TMBIM6/USP19	18
Podocytes	BP	GO:0006986	response to unfolded protein	15/136	176/18670	2.90261e-12	1.60224e-09	1.23254e-09	CALR/CANX/DNAJC3/HERPUD1/HSP90AA1/HSP90B1/HSPA5/HSPA8/HSPB1/HYOU1/MANF/PDIA6/SERPINH1/SSR1/TMBIM6	15
Podocytes	BP	GO:0031589	cell-substrate adhesion	19/136	354/18670	1.18713e-11	5.46082e-09	4.20079e-09	ACTN4/BCAM/CALR/CCN2/CD63/DAG1/EPB41L5/ITGAV/ITGB1/ITGB5/LAMB2/MACF1/NPNT/PTPRO/SEMA3E/SPOCK1/SPOCK2/TYRO3/VEGFA	19
Podocytes	BP	GO:0032835	glomerulus development	10/136	62/18670	2.34566e-11	9.24861e-09	7.11458e-09	COL4A3/COL4A4/ENPEP/LAMB2/MYO1E/NPHS1/NPHS2/PDGFRB/PTPRO/WT1	10
Podocytes	BP	GO:0032836	glomerular basement membrane development	6/136	10/18670	2.74142e-11	9.4579e-09	7.27558e-09	COL4A3/COL4A4/LAMB2/MYO1E/NPHS1/WT1	6
Podocytes	BP	GO:0072006	nephron development	13/136	142/18670	3.5567e-11	1.09072e-08	8.39048e-09	COL4A3/COL4A4/ENPEP/LAMB2/MYO1E/NPHS1/NPHS2/NPNT/PDGFRB/PTPRO/STAT1/VEGFA/WT1	13
Podocytes	BP	GO:0006457	protein folding	15/136	227/18670	1.11169e-10	3.06826e-08	2.36029e-08	B2M/CALR/CANX/CLU/DNAJC3/HSP90AA1/HSP90B1/HSPA5/HSPA8/HSPB1/P4HB/PDIA3/PDIA4/PDIA6/PPIB	15
Podocytes	BP	GO:0002576	platelet degranulation	12/136	128/18670	1.57875e-10	3.96123e-08	3.04722e-08	ACTN4/APLP2/APP/CD63/CLU/LGALS3BP/MANF/PSAP/RARRES2/SPARC/TIMP3/VEGFA	12
Podocytes	BP	GO:0001655	urogenital system development	17/136	330/18670	2.93108e-10	6.74148e-08	5.18595e-08	ACE/COL4A3/COL4A4/ENPEP/LAMB2/LGR5/MME/MYO1E/NPHS1/NPHS2/NPNT/PDGFRB/PSAP/PTPRO/STAT1/VEGFA/WT1	17
Podocytes	BP	GO:0072001	renal system development	16/136	293/18670	4.33728e-10	9.20838e-08	7.08364e-08	ACE/COL4A3/COL4A4/ENPEP/LAMB2/LGR5/MME/MYO1E/NPHS1/NPHS2/NPNT/PDGFRB/PTPRO/STAT1/VEGFA/WT1	16
Podocytes	BP	GO:0034975	protein folding in endoplasmic reticulum	6/136	16/18670	1.00852e-09	1.98823e-07	1.52946e-07	CALR/CANX/DNAJC3/HSP90B1/HSPA5/PDIA3	6
Podocytes	BP	GO:0061318	renal filtration cell differentiation	6/136	17/18670	1.54932e-09	2.67258e-07	2.05591e-07	LAMB2/MYO1E/NPHS1/NPHS2/PTPRO/WT1	6
Podocytes	BP	GO:0072112	glomerular visceral epithelial cell differentiation	6/136	17/18670	1.54932e-09	2.67258e-07	2.05591e-07	LAMB2/MYO1E/NPHS1/NPHS2/PTPRO/WT1	6
Podocytes	BP	GO:0001822	kidney development	15/136	278/18670	1.85669e-09	3.01438e-07	2.31884e-07	ACE/COL4A3/COL4A4/ENPEP/LAMB2/MME/MYO1E/NPHS1/NPHS2/NPNT/PDGFRB/PTPRO/STAT1/VEGFA/WT1	15
Podocytes	BP	GO:0072311	glomerular epithelial cell differentiation	6/136	18/18670	2.31012e-09	3.54219e-07	2.72486e-07	LAMB2/MYO1E/NPHS1/NPHS2/PTPRO/WT1	6
Podocytes	BP	GO:0002064	epithelial cell development	13/136	207/18670	3.83667e-09	5.57326e-07	4.28729e-07	CLDN5/COL18A1/COL4A4/EPB41L5/EZR/LAMB2/MYO1E/NPHS1/NPHS2/PSAP/TJP1/VEGFA/VIM	13
Podocytes	BP	GO:0034620	cellular response to unfolded protein	11/136	140/18670	6.21286e-09	8.57375e-07	6.59544e-07	CALR/CANX/DNAJC3/HERPUD1/HSP90B1/HSPA5/HSPA8/HYOU1/PDIA6/SSR1/TMBIM6	11
Podocytes	BP	GO:0072010	glomerular epithelium development	6/136	21/18670	6.63257e-09	8.71709e-07	6.70571e-07	LAMB2/MYO1E/NPHS1/NPHS2/PTPRO/WT1	6
Podocytes	BP	GO:1905897	regulation of response to endoplasmic reticulum stress	9/136	84/18670	1.02555e-08	1.2866e-06	9.89734e-07	CLU/DNAJC3/HERPUD1/HSPA5/HYOU1/MANF/NFE2L1/TMBIM6/USP19	9
Podocytes	BP	GO:0052548	regulation of endopeptidase activity	17/136	425/18670	1.33083e-08	1.597e-06	1.22851e-06	APLP2/APP/CCN2/COL4A3/CRB2/CRIM1/CST3/CTSD/F3/GAPDH/HERPUD1/RPS3/SERPINH1/SPOCK1/SPOCK2/TIMP3/VEGFA	17
Podocytes	BP	GO:0002002	regulation of angiotensin levels in blood	5/136	12/18670	1.44815e-08	1.59876e-06	1.22986e-06	ACE/AOPEP/ATP6AP2/ENPEP/MME	5
Podocytes	BP	GO:0002003	angiotensin maturation	5/136	12/18670	1.44815e-08	1.59876e-06	1.22986e-06	ACE/AOPEP/ATP6AP2/ENPEP/MME	5
Podocytes	BP	GO:0035967	cellular response to topologically incorrect protein	11/136	161/18670	2.67989e-08	2.8448e-06	2.18839e-06	CALR/CANX/DNAJC3/HERPUD1/HSP90B1/HSPA5/HSPA8/HYOU1/PDIA6/SSR1/TMBIM6	11
Podocytes	BP	GO:0035850	epithelial cell differentiation involved in kidney development	7/136	44/18670	2.85191e-08	2.91529e-06	2.24261e-06	LAMB2/MYO1E/NPHS1/NPHS2/PTPRO/STAT1/WT1	7
Podocytes	BP	GO:0052547	regulation of peptidase activity	17/136	452/18670	3.27825e-08	3.23141e-06	2.4858e-06	APLP2/APP/CCN2/COL4A3/CRB2/CRIM1/CST3/CTSD/F3/GAPDH/HERPUD1/RPS3/SERPINH1/SPOCK1/SPOCK2/TIMP3/VEGFA	17
Podocytes	BP	GO:0010951	negative regulation of endopeptidase activity	13/136	250/18670	3.66214e-08	3.48535e-06	2.68114e-06	APLP2/APP/COL4A3/CRB2/CRIM1/CST3/GAPDH/HERPUD1/SERPINH1/SPOCK1/SPOCK2/TIMP3/VEGFA	13
Podocytes	BP	GO:0051346	negative regulation of hydrolase activity	17/136	466/18670	5.10098e-08	4.6929e-06	3.61006e-06	APLP2/APP/COL4A3/CRB2/CRIM1/CST3/GAPDH/HERPUD1/IQGAP2/MGAT5/PLA2R1/SERPINH1/SPOCK1/SPOCK2/TIMP3/TMBIM6/VEGFA	17
Podocytes	BP	GO:0010466	negative regulation of peptidase activity	13/136	262/18670	6.34936e-08	5.65298e-06	4.34861e-06	APLP2/APP/COL4A3/CRB2/CRIM1/CST3/GAPDH/HERPUD1/SERPINH1/SPOCK1/SPOCK2/TIMP3/VEGFA	13
Podocytes	BP	GO:0045861	negative regulation of proteolysis	15/136	363/18670	6.59967e-08	5.69222e-06	4.3788e-06	APLP2/APP/COL4A3/CRB2/CRIM1/CST3/GAPDH/HERPUD1/SERPINH1/SPOCK1/SPOCK2/TIMP3/TMEM59/USP19/VEGFA	15
Podocytes	BP	GO:0006898	receptor-mediated endocytosis	14/136	316/18670	7.90314e-08	6.6099e-06	5.08473e-06	B2M/CALR/CANX/CD63/CD81/CLU/EZR/HSP90AA1/HSP90B1/HYOU1/ITGB1/PLA2R1/SPARC/VEGFA	14
Podocytes	BP	GO:0007160	cell-matrix adhesion	12/136	225/18670	9.54253e-08	7.74629e-06	5.95891e-06	BCAM/CCN2/CD63/DAG1/EPB41L5/ITGAV/ITGB1/ITGB5/MACF1/NPNT/SEMA3E/VEGFA	12
Podocytes	BP	GO:0072009	nephron epithelium development	9/136	109/18670	1.01882e-07	8.03414e-06	6.18034e-06	LAMB2/MYO1E/NPHS1/NPHS2/NPNT/PTPRO/STAT1/VEGFA/WT1	9
Podocytes	BP	GO:0061005	cell differentiation involved in kidney development	7/136	54/18670	1.24061e-07	9.51132e-06	7.31668e-06	LAMB2/MYO1E/NPHS1/NPHS2/PTPRO/STAT1/WT1	7
Podocytes	BP	GO:0032963	collagen metabolic process	9/136	115/18670	1.61974e-07	1.20824e-05	9.29448e-06	CCN2/COL5A1/CST3/CTSD/ITGB1/P3H2/PDGFRB/SERPINH1/VIM	9
Podocytes	BP	GO:0001991	regulation of systemic arterial blood pressure by circulatory renin-angiotensin	5/136	19/18670	2.04071e-07	1.4822e-05	1.1402e-05	ACE/AOPEP/ATP6AP2/ENPEP/MME	5
Podocytes	BP	GO:0030968	endoplasmic reticulum unfolded protein response	9/136	121/18670	2.50805e-07	1.77493e-05	1.36538e-05	CALR/CANX/DNAJC3/HERPUD1/HSP90B1/HSPA5/HYOU1/PDIA6/SSR1	9
Podocytes	BP	GO:0002474	antigen processing and presentation of peptide antigen via MHC class I	8/136	96/18670	4.98712e-07	3.40569e-05	2.61986e-05	ACE/B2M/CALR/CANX/ITGAV/ITGB5/PDIA3/TAP1	8
Podocytes	BP	GO:0010810	regulation of cell-substrate adhesion	11/136	215/18670	5.05918e-07	3.40569e-05	2.61986e-05	ACTN4/CALR/DAG1/EPB41L5/MACF1/NPNT/PTPRO/SEMA3E/SPOCK1/SPOCK2/VEGFA	11
Podocytes	BP	GO:0072015	glomerular visceral epithelial cell development	4/136	10/18670	5.46807e-07	3.5933e-05	2.76419e-05	LAMB2/MYO1E/NPHS1/NPHS2	4
Podocytes	BP	GO:0002446	neutrophil mediated immunity	16/136	499/18670	7.30713e-07	4.69016e-05	3.60795e-05	ACE/ATP6AP2/B2M/CD63/CST3/CTSD/DNAJC3/EEF1A1/EEF2/HSP90AA1/HSPA8/IQGAP2/ITGAV/LAMP1/MME/PSAP	16
Podocytes	BP	GO:1903573	negative regulation of response to endoplasmic reticulum stress	6/136	44/18670	7.52017e-07	4.7172e-05	3.62875e-05	CLU/DNAJC3/HERPUD1/HSPA5/HYOU1/TMBIM6	6
Podocytes	BP	GO:0072310	glomerular epithelial cell development	4/136	11/18670	8.54413e-07	5.1919e-05	3.99392e-05	LAMB2/MYO1E/NPHS1/NPHS2	4
Podocytes	BP	GO:0072073	kidney epithelium development	9/136	140/18670	8.65317e-07	5.1919e-05	3.99392e-05	LAMB2/MYO1E/NPHS1/NPHS2/NPNT/PTPRO/STAT1/VEGFA/WT1	9
Podocytes	BP	GO:0003081	regulation of systemic arterial blood pressure by renin-angiotensin	5/136	26/18670	1.10809e-06	6.5071e-05	5.00565e-05	ACE/AOPEP/ATP6AP2/ENPEP/MME	5
Podocytes	BP	GO:0034330	cell junction organization	12/136	290/18670	1.43755e-06	8.26593e-05	6.35865e-05	ACE/ACTG1/ACTN4/CADM1/CD151/CLDN5/EPB41L5/MACF1/MPP5/PTPRO/TJP1/VEGFA	12
Podocytes	BP	GO:0034329	cell junction assembly	11/136	241/18670	1.55682e-06	8.76903e-05	6.74567e-05	ACE/ACTG1/ACTN4/CD151/CLDN5/EPB41L5/MACF1/MPP5/PTPRO/TJP1/VEGFA	11
Podocytes	BP	GO:0043312	neutrophil degranulation	15/136	485/18670	2.58994e-06	0.000142965	0.000109977	ATP6AP2/B2M/CD63/CST3/CTSD/DNAJC3/EEF1A1/EEF2/HSP90AA1/HSPA8/IQGAP2/ITGAV/LAMP1/MME/PSAP	15
Podocytes	BP	GO:0002283	neutrophil activation involved in immune response	15/136	488/18670	2.7927e-06	0.000151134	0.000116261	ATP6AP2/B2M/CD63/CST3/CTSD/DNAJC3/EEF1A1/EEF2/HSP90AA1/HSPA8/IQGAP2/ITGAV/LAMP1/MME/PSAP	15
Podocytes	BP	GO:0046718	viral entry into host cell	8/136	121/18670	2.90568e-06	0.000151315	0.000116401	CD81/DAG1/ITGAV/ITGB1/ITGB5/LAMP1/P4HB/TYRO3	8
Podocytes	BP	GO:0048675	axon extension	8/136	121/18670	2.90568e-06	0.000151315	0.000116401	HSP90AA1/ITGB1/LAMB2/MACF1/MAP1B/SEMA3E/SEMA3G/VEGFA	8
Podocytes	BP	GO:0048569	post-embryonic animal organ development	4/136	15/18670	3.45499e-06	0.000176589	0.000135843	EFEMP1/MFAP2/MYO1E/VEGFA	4
Podocytes	BP	GO:0042119	neutrophil activation	15/136	498/18670	3.57536e-06	0.000179418	0.000138019	ATP6AP2/B2M/CD63/CST3/CTSD/DNAJC3/EEF1A1/EEF2/HSP90AA1/HSPA8/IQGAP2/ITGAV/LAMP1/MME/PSAP	15
Podocytes	BP	GO:0016486	peptide hormone processing	5/136	33/18670	3.83766e-06	0.000189142	0.000145499	ACE/AOPEP/ATP6AP2/ENPEP/MME	5
Podocytes	BP	GO:0007568	aging	12/136	321/18670	4.10838e-06	0.000198932	0.000153031	APP/B2M/CALR/CANX/CCN2/DAG1/EEF2/MME/PDGFRB/PLA2R1/PRELP/PTH1R	12
Podocytes	BP	GO:0001885	endothelial cell development	6/136	59/18670	4.38918e-06	0.000205324	0.000157948	CLDN5/COL18A1/COL4A4/EZR/TJP1/VEGFA	6
Podocytes	BP	GO:0061077	chaperone-mediated protein folding	6/136	59/18670	4.38918e-06	0.000205324	0.000157948	CLU/HSPA5/HSPA8/HSPB1/PDIA4/PPIB	6
Podocytes	BP	GO:0061684	chaperone-mediated autophagy	4/136	16/18670	4.58065e-06	0.000207256	0.000159434	CLU/EEF1A1/HSP90AA1/HSPA8	4
Podocytes	BP	GO:0072224	metanephric glomerulus development	4/136	16/18670	4.58065e-06	0.000207256	0.000159434	LAMB2/NPHS2/PDGFRB/WT1	4
Podocytes	BP	GO:0030260	entry into host cell	8/136	134/18670	6.21683e-06	0.000263976	0.000203066	CD81/DAG1/ITGAV/ITGB1/ITGB5/LAMP1/P4HB/TYRO3	8
Podocytes	BP	GO:0044409	entry into host	8/136	134/18670	6.21683e-06	0.000263976	0.000203066	CD81/DAG1/ITGAV/ITGB1/ITGB5/LAMP1/P4HB/TYRO3	8
Podocytes	BP	GO:0051806	entry into cell of other organism involved in symbiotic interaction	8/136	134/18670	6.21683e-06	0.000263976	0.000203066	CD81/DAG1/ITGAV/ITGB1/ITGB5/LAMP1/P4HB/TYRO3	8
Podocytes	BP	GO:0051828	entry into other organism involved in symbiotic interaction	8/136	134/18670	6.21683e-06	0.000263976	0.000203066	CD81/DAG1/ITGAV/ITGB1/ITGB5/LAMP1/P4HB/TYRO3	8
Podocytes	BP	GO:1903019	negative regulation of glycoprotein metabolic process	4/136	18/18670	7.61485e-06	0.000318439	0.000244963	CST3/ITM2B/ITM2C/TMEM59	4
Podocytes	BP	GO:0060560	developmental growth involved in morphogenesis	10/136	235/18670	8.77399e-06	0.000361436	0.000278038	APP/EPB41L5/HSP90AA1/ITGB1/LAMB2/MACF1/MAP1B/SEMA3E/SEMA3G/VEGFA	10
Podocytes	BP	GO:0001990	regulation of systemic arterial blood pressure by hormone	5/136	40/18670	1.02134e-05	0.000397642	0.00030589	ACE/AOPEP/ATP6AP2/ENPEP/MME	5
Podocytes	BP	GO:0042026	protein refolding	5/136	40/18670	1.02134e-05	0.000397642	0.00030589	B2M/HSP90AA1/HSPA5/HSPA8/PPIB	5
Podocytes	BP	GO:0072210	metanephric nephron development	5/136	40/18670	1.02134e-05	0.000397642	0.00030589	LAMB2/NPHS2/PDGFRB/STAT1/WT1	5
Podocytes	BP	GO:0048002	antigen processing and presentation of peptide antigen	9/136	189/18670	1.02292e-05	0.000397642	0.00030589	ACE/B2M/CALR/CANX/CTSD/ITGAV/ITGB5/PDIA3/TAP1	9
Podocytes	BP	GO:0016049	cell growth	14/136	484/18670	1.21535e-05	0.000459503	0.000353477	APP/EPB41L5/HSP90AA1/IGFBP7/ITGB1/LAMB2/MACF1/MAP1B/NPR1/SEMA3E/SEMA3G/SPOCK1/VEGFA/WT1	14
Podocytes	BP	GO:0022604	regulation of cell morphogenesis	14/136	484/18670	1.21535e-05	0.000459503	0.000353477	ACTN4/CALR/CDC42EP3/DAG1/EZR/MACF1/MAP1B/PTPRD/PTPRO/SDC2/SEMA3E/SEMA3G/SPARC/VEGFA	14
Podocytes	BP	GO:0045807	positive regulation of endocytosis	8/136	153/18670	1.64331e-05	0.000612909	0.000471486	ACTN4/B2M/CALR/CD151/CD63/CLU/ITGAV/VEGFA	8
Podocytes	BP	GO:0002479	antigen processing and presentation of exogenous peptide antigen via MHC class I, TAP-dependent	6/136	75/18670	1.78316e-05	0.000656202	0.00050479	B2M/CALR/ITGAV/ITGB5/PDIA3/TAP1	6
Podocytes	BP	GO:1902905	positive regulation of supramolecular fiber organization	9/136	204/18670	1.88257e-05	0.00068367	0.00052592	APP/CCN2/CDC42EP3/CLU/COLGALT1/IQGAP2/MAP1B/NPHS1/RPS3	9
Podocytes	BP	GO:0021782	glial cell development	7/136	116/18670	2.24593e-05	0.000805036	0.000619282	APP/CLU/DAG1/LAMB2/MPP5/MXRA8/VIM	7
Podocytes	BP	GO:0051701	interaction with host	9/136	209/18670	2.28032e-05	0.000806882	0.000620702	CD81/DAG1/GAPDH/ITGAV/ITGB1/ITGB5/LAMP1/P4HB/TYRO3	9
Podocytes	BP	GO:0001570	vasculogenesis	6/136	79/18670	2.40361e-05	0.000829244	0.000637904	ITGAV/ITGB8/MYO1E/PDGFRB/VEGFA/WT1	6
Podocytes	BP	GO:0042590	antigen processing and presentation of exogenous peptide antigen via MHC class I	6/136	79/18670	2.40361e-05	0.000829244	0.000637904	B2M/CALR/ITGAV/ITGB5/PDIA3/TAP1	6
Podocytes	BP	GO:0003044	regulation of systemic arterial blood pressure mediated by a chemical signal	5/136	49/18670	2.80834e-05	0.000945248	0.000727141	ACE/AOPEP/ATP6AP2/ENPEP/MME	5
Podocytes	BP	GO:0010712	regulation of collagen metabolic process	5/136	49/18670	2.80834e-05	0.000945248	0.000727141	CCN2/CST3/ITGB1/PDGFRB/VIM	5
Podocytes	BP	GO:0050920	regulation of chemotaxis	9/136	217/18670	3.06476e-05	0.00101912	0.000783972	CALR/F3/HSPB1/PDGFRB/PTPRO/RARRES2/SEMA3E/SEMA3G/VEGFA	9
Podocytes	BP	GO:1990138	neuron projection extension	8/136	168/18670	3.22378e-05	0.00105924	0.000814834	HSP90AA1/ITGB1/LAMB2/MACF1/MAP1B/SEMA3E/SEMA3G/VEGFA	8
Podocytes	BP	GO:0007409	axonogenesis	13/136	468/18670	3.8417e-05	0.00124742	0.000959593	AGRN/APP/DAG1/EZR/HSP90AA1/ITGB1/LAMB2/MACF1/MAP1B/PTPRO/SEMA3E/SEMA3G/VEGFA	13
Podocytes	BP	GO:0045665	negative regulation of neuron differentiation	9/136	225/18670	4.06707e-05	0.00129766	0.00099824	APP/B2M/CALR/ITM2C/PTPRO/SEMA3E/SEMA3G/SPOCK1/VIM	9
Podocytes	BP	GO:0032964	collagen biosynthetic process	5/136	53/18670	4.12885e-05	0.00129766	0.00099824	CCN2/COL5A1/PDGFRB/SERPINH1/VIM	5
Podocytes	BP	GO:0072207	metanephric epithelium development	4/136	27/18670	4.15069e-05	0.00129766	0.00099824	LAMB2/NPHS2/STAT1/WT1	4
Podocytes	BP	GO:0019882	antigen processing and presentation	9/136	226/18670	4.20993e-05	0.00129766	0.00099824	ACE/B2M/CALR/CANX/CTSD/ITGAV/ITGB5/PDIA3/TAP1	9
Podocytes	BP	GO:0002478	antigen processing and presentation of exogenous peptide antigen	8/136	175/18670	4.31219e-05	0.00129766	0.00099824	B2M/CALR/CANX/CTSD/ITGAV/ITGB5/PDIA3/TAP1	8
Podocytes	BP	GO:0036500	ATF6-mediated unfolded protein response	3/136	10/18670	4.37041e-05	0.00129766	0.00099824	CALR/HSP90B1/HSPA5	3
Podocytes	BP	GO:0072203	cell proliferation involved in metanephros development	3/136	10/18670	4.37041e-05	0.00129766	0.00099824	PDGFRB/STAT1/WT1	3
Podocytes	BP	GO:0010721	negative regulation of cell development	11/136	344/18670	4.43728e-05	0.00129766	0.00099824	ACTN4/APP/B2M/CALR/ITM2C/PTPRO/SEMA3E/SEMA3G/SPOCK1/VEGFA/VIM	11
Podocytes	BP	GO:1901888	regulation of cell junction assembly	6/136	88/18670	4.4419e-05	0.00129766	0.00099824	ACE/CLDN5/EPB41L5/MACF1/TJP1/VEGFA	6
Podocytes	BP	GO:0050808	synapse organization	12/136	408/18670	4.46659e-05	0.00129766	0.00099824	ACTG1/AGRN/APP/COL4A5/DAG1/LAMB2/MAP1B/PTPRD/PTPRO/SEMA3E/SPARC/SPOCK2	12
Podocytes	BP	GO:0042063	gliogenesis	10/136	290/18670	5.32053e-05	0.00152965	0.0011767	APP/CLU/DAG1/EEF2/LAMB2/MPP5/MXRA8/NFE2L1/SUN2/VIM	10
Podocytes	BP	GO:1902903	regulation of supramolecular fiber organization	11/136	352/18670	5.45966e-05	0.00155277	0.00119448	APP/CCN2/CDC42EP3/CLU/COLGALT1/HSPA8/IQGAP2/MAP1B/NPHS1/RPS3/TMSB10	11
Podocytes	BP	GO:0048588	developmental cell growth	9/136	234/18670	5.51346e-05	0.00155277	0.00119448	APP/HSP90AA1/ITGB1/LAMB2/MACF1/MAP1B/SEMA3E/SEMA3G/VEGFA	9
Podocytes	BP	GO:0046683	response to organophosphorus	7/136	134/18670	5.67232e-05	0.0015709	0.00120843	APP/EZR/HSP90B1/HSPA5/SPARC/STAT1/WT1	7
Podocytes	BP	GO:0019884	antigen processing and presentation of exogenous antigen	8/136	182/18670	5.69167e-05	0.0015709	0.00120843	B2M/CALR/CANX/CTSD/ITGAV/ITGB5/PDIA3/TAP1	8
Podocytes	BP	GO:0003073	regulation of systemic arterial blood pressure	6/136	93/18670	6.06471e-05	0.00165729	0.00127488	ACE/AOPEP/ATP6AP2/ENPEP/MME/PTPRO	6
Podocytes	BP	GO:0043687	post-translational protein modification	11/136	361/18670	6.84609e-05	0.00185247	0.00142503	APLP2/APP/CST3/DNAJC3/HSP90B1/IGFBP7/LAMB2/MXRA8/P4HB/PDIA6/SDC2	11
Podocytes	BP	GO:0010769	regulation of cell morphogenesis involved in differentiation	10/136	301/18670	7.25828e-05	0.00194494	0.00149616	ACTN4/CALR/MACF1/MAP1B/PTPRD/PTPRO/SDC2/SEMA3E/SEMA3G/VEGFA	10
Podocytes	BP	GO:0010975	regulation of neuron projection development	13/136	499/18670	7.38105e-05	0.00195882	0.00150684	B2M/HSPA5/ITM2C/MACF1/MAP1B/PTPRD/PTPRO/SDC2/SEMA3E/SEMA3G/SPOCK1/VEGFA/VIM	13
Podocytes	BP	GO:0051591	response to cAMP	6/136	97/18670	7.67759e-05	0.00201811	0.00155245	APP/EZR/HSPA5/SPARC/STAT1/WT1	6
Podocytes	BP	GO:0071560	cellular response to transforming growth factor beta stimulus	9/136	249/18670	8.88346e-05	0.00231305	0.00177934	CLDN5/DKK3/EPB41L5/HSPA5/HTRA1/ITGB5/NPNT/PMEPA1/VASN	9
Podocytes	BP	GO:0036498	IRE1-mediated unfolded protein response	5/136	64/18670	0.000102891	0.002654	0.00204162	DNAJC3/HSPA5/HYOU1/PDIA6/SSR1	5
Podocytes	BP	GO:0007179	transforming growth factor beta receptor signaling pathway	8/136	199/18670	0.000106295	0.00266556	0.00205051	CLDN5/DKK3/HSPA5/HTRA1/ITGB5/NPNT/PMEPA1/VASN	8
Podocytes	BP	GO:0071559	response to transforming growth factor beta	9/136	255/18670	0.000106473	0.00266556	0.00205051	CLDN5/DKK3/EPB41L5/HSPA5/HTRA1/ITGB5/NPNT/PMEPA1/VASN	9
Podocytes	BP	GO:0007229	integrin-mediated signaling pathway	6/136	103/18670	0.000107202	0.00266556	0.00205051	CCN2/CD63/ITGAV/ITGB1/ITGB5/ITGB8	6
Podocytes	BP	GO:0032091	negative regulation of protein binding	6/136	103/18670	0.000107202	0.00266556	0.00205051	ACE/B2M/EPB41L5/HSPA5/NES/TMBIM6	6
Podocytes	BP	GO:0014074	response to purine-containing compound	7/136	149/18670	0.00011071	0.00272822	0.00209871	APP/EZR/HSP90B1/HSPA5/SPARC/STAT1/WT1	7
Podocytes	BP	GO:0033627	cell adhesion mediated by integrin	5/136	68/18670	0.000137434	0.00335679	0.00258224	ITGAV/ITGB1/ITGB5/ITGB8/NPNT	5
Podocytes	BP	GO:0010977	negative regulation of neuron projection development	7/136	155/18670	0.00014157	0.00342748	0.00263662	B2M/ITM2C/PTPRO/SEMA3E/SEMA3G/SPOCK1/VIM	7
Podocytes	BP	GO:0019058	viral life cycle	10/136	328/18670	0.000147033	0.0035288	0.00271456	CD81/DAG1/ITGAV/ITGB1/ITGB5/LAMP1/NUCKS1/P4HB/PPIB/TYRO3	10
Podocytes	BP	GO:0051604	protein maturation	11/136	397/18670	0.000158294	0.00374208	0.00287863	ACE/AOPEP/ATP6AP2/CALR/CD81/CLU/ENPEP/F3/MME/SERPINH1/TMEM59	11
Podocytes	BP	GO:0010561	negative regulation of glycoprotein biosynthetic process	3/136	15/18670	0.000161343	0.00374208	0.00287863	ITM2B/ITM2C/TMEM59	3
Podocytes	BP	GO:0072075	metanephric mesenchyme development	3/136	15/18670	0.000161343	0.00374208	0.00287863	PDGFRB/STAT1/WT1	3
Podocytes	BP	GO:1900037	regulation of cellular response to hypoxia	3/136	15/18670	0.000161343	0.00374208	0.00287863	HYOU1/TMBIM6/USP19	3
Podocytes	BP	GO:0045446	endothelial cell differentiation	6/136	114/18670	0.000187315	0.00430825	0.00331417	CLDN5/COL18A1/COL4A4/EZR/TJP1/VEGFA	6
Podocytes	BP	GO:2001233	regulation of apoptotic signaling pathway	11/136	406/18670	0.000192251	0.00436697	0.00335934	CLU/HERPUD1/HSPB1/HYOU1/ITGAV/ITM2C/P4HB/PDIA3/RPS3/TIMP3/TMBIM6	11
Podocytes	BP	GO:0007411	axon guidance	9/136	276/18670	0.000193033	0.00436697	0.00335934	AGRN/APP/DAG1/EZR/LAMB2/PTPRO/SEMA3E/SEMA3G/VEGFA	9
Podocytes	BP	GO:1990000	amyloid fibril formation	3/136	16/18670	0.000197519	0.00439262	0.00337907	APP/B2M/CLU	3
Podocytes	BP	GO:0097485	neuron projection guidance	9/136	277/18670	0.000198301	0.00439262	0.00337907	AGRN/APP/DAG1/EZR/LAMB2/PTPRO/SEMA3E/SEMA3G/VEGFA	9
Podocytes	BP	GO:0010001	glial cell differentiation	8/136	218/18670	0.000198941	0.00439262	0.00337907	APP/CLU/DAG1/LAMB2/MPP5/MXRA8/NFE2L1/VIM	8
Podocytes	BP	GO:0060485	mesenchyme development	9/136	278/18670	0.000203688	0.00445725	0.00342878	CRB2/DAG1/EPB41L5/PDGFRB/SEMA3E/SEMA3G/STAT1/VASN/WT1	9
Podocytes	BP	GO:0032507	maintenance of protein location in cell	5/136	74/18670	0.000205098	0.00445725	0.00342878	DAG1/EZR/HSPA5/SUN2/TMSB10	5
Podocytes	BP	GO:2001242	regulation of intrinsic apoptotic signaling pathway	7/136	165/18670	0.000208254	0.00449047	0.00345434	CLU/HERPUD1/HSPB1/HYOU1/P4HB/RPS3/TMBIM6	7
Podocytes	BP	GO:0061028	establishment of endothelial barrier	4/136	41/18670	0.000221325	0.00473532	0.00364269	CLDN5/EZR/TJP1/VEGFA	4
Podocytes	BP	GO:0048638	regulation of developmental growth	10/136	347/18670	0.000231577	0.00491655	0.00378211	AGRN/APP/EZR/MACF1/MAP1B/PPIB/SEMA3E/SEMA3G/VEGFA/WT1	10
Podocytes	BP	GO:0031647	regulation of protein stability	9/136	284/18670	0.000238636	0.00502776	0.00386765	CALR/CD81/CLU/GAPDH/HSP90AA1/HSPA8/LAMP1/PPIB/USP19	9
Podocytes	BP	GO:0007178	transmembrane receptor protein serine/threonine kinase signaling pathway	10/136	349/18670	0.00024247	0.00506983	0.00390002	CLDN5/CRB2/DKK3/HSPA5/HTRA1/ITGB5/NPNT/PMEPA1/VASN/VIM	10
Podocytes	BP	GO:0017015	regulation of transforming growth factor beta receptor signaling pathway	6/136	120/18670	0.000247588	0.00513792	0.0039524	DKK3/HSPA5/HTRA1/NPNT/PMEPA1/VASN	6
Podocytes	BP	GO:0001704	formation of primary germ layer	6/136	121/18670	0.000258966	0.00529442	0.00407279	COL5A1/CRB2/EPB41L5/ITGAV/ITGB1/ITGB5	6
Podocytes	BP	GO:0010811	positive regulation of cell-substrate adhesion	6/136	121/18670	0.000258966	0.00529442	0.00407279	CALR/DAG1/EPB41L5/NPNT/SPOCK2/VEGFA	6
Podocytes	BP	GO:0072028	nephron morphogenesis	5/136	78/18670	0.000262611	0.00532947	0.00409975	NPNT/PDGFRB/STAT1/VEGFA/WT1	5
Podocytes	BP	GO:1901342	regulation of vasculature development	11/136	422/18670	0.000267948	0.00539808	0.00415253	COL4A3/F3/HSPB1/ITGB1/ITGB8/NPR1/SEMA3E/SPARC/STAT1/VEGFA/WT1	11
Podocytes	BP	GO:1903844	regulation of cellular response to transforming growth factor beta stimulus	6/136	122/18670	0.000270752	0.00541503	0.00416557	DKK3/HSPA5/HTRA1/NPNT/PMEPA1/VASN	6
Podocytes	BP	GO:0038084	vascular endothelial growth factor signaling pathway	4/136	44/18670	0.000291714	0.00573251	0.00440979	CD63/HSPB1/PDGFRB/VEGFA	4
Podocytes	BP	GO:1902667	regulation of axon guidance	4/136	44/18670	0.000291714	0.00573251	0.00440979	PTPRO/SEMA3E/SEMA3G/VEGFA	4
Podocytes	BP	GO:0090287	regulation of cellular response to growth factor stimulus	9/136	292/18670	0.000292857	0.00573251	0.00440979	CD63/CRB2/DKK3/HSPA5/HTRA1/NPNT/PMEPA1/VASN/VEGFA	9
Podocytes	BP	GO:0007043	cell-cell junction assembly	6/136	124/18670	0.000295585	0.00574517	0.00441953	ACE/ACTN4/CLDN5/MPP5/PTPRO/TJP1	6
Podocytes	BP	GO:0050768	negative regulation of neurogenesis	9/136	295/18670	0.000315656	0.00609238	0.00468663	APP/B2M/CALR/ITM2C/PTPRO/SEMA3E/SEMA3G/SPOCK1/VIM	9
Podocytes	BP	GO:0050821	protein stabilization	7/136	178/18670	0.000330653	0.00633752	0.00487521	CALR/CLU/GAPDH/HSP90AA1/LAMP1/PPIB/USP19	7
Podocytes	BP	GO:0072074	kidney mesenchyme development	3/136	19/18670	0.000336354	0.00640232	0.00492505	PDGFRB/STAT1/WT1	3
Podocytes	BP	GO:0006984	ER-nucleus signaling pathway	4/136	46/18670	0.000346741	0.00655484	0.00504238	CALR/HERPUD1/HSP90B1/HSPA5	4
Podocytes	BP	GO:0030705	cytoskeleton-dependent intracellular transport	7/136	180/18670	0.000353761	0.00664203	0.00510945	ACTN4/APP/HSPA8/HSPB1/LAMP1/MAP1B/SUN2	7
Podocytes	BP	GO:0050886	endocrine process	5/136	84/18670	0.000370881	0.00691643	0.00532053	ACE/AOPEP/ATP6AP2/ENPEP/MME	5
Podocytes	BP	GO:0050435	amyloid-beta metabolic process	4/136	47/18670	0.00037687	0.00695786	0.00535241	ACE/APP/CLU/MME	4
Podocytes	BP	GO:0008217	regulation of blood pressure	7/136	182/18670	0.000378145	0.00695786	0.00535241	ACE/AOPEP/ATP6AP2/ENPEP/MME/NPR1/PTPRO	7
Podocytes	BP	GO:0032535	regulation of cellular component size	10/136	370/18670	0.000385265	0.00704192	0.00541707	CDC42EP3/EZR/IQGAP2/MACF1/MAP1B/NPHS1/SEMA3E/SEMA3G/TMSB10/VEGFA	10
Podocytes	BP	GO:1902236	negative regulation of endoplasmic reticulum stress-induced intrinsic apoptotic signaling pathway	3/136	20/18670	0.000393606	0.00714706	0.00549795	HERPUD1/HYOU1/TMBIM6	3
Podocytes	BP	GO:0048639	positive regulation of developmental growth	7/136	184/18670	0.000403857	0.00728527	0.00560427	AGRN/EZR/MACF1/MAP1B/PPIB/VEGFA/WT1	7
Podocytes	BP	GO:0007528	neuromuscular junction development	4/136	48/18670	0.000408825	0.007327	0.00563637	AGRN/APP/COL4A5/LAMB2	4
Podocytes	BP	GO:0003158	endothelium development	6/136	132/18670	0.000413328	0.0073599	0.00566168	CLDN5/COL18A1/COL4A4/EZR/TJP1/VEGFA	6
Podocytes	BP	GO:0007369	gastrulation	7/136	185/18670	0.000417228	0.00738172	0.00567846	COL5A1/CRB2/DAG1/EPB41L5/ITGAV/ITGB1/ITGB5	7
Podocytes	BP	GO:1903018	regulation of glycoprotein metabolic process	4/136	49/18670	0.000442669	0.0077327	0.00594846	CST3/ITM2B/ITM2C/TMEM59	4
Podocytes	BP	GO:1990090	cellular response to nerve growth factor stimulus	4/136	49/18670	0.000442669	0.0077327	0.00594846	APP/EEF2/HSPA5/RPS3	4
Podocytes	BP	GO:0032273	positive regulation of protein polymerization	6/136	134/18670	0.000447811	0.00777333	0.00597971	CDC42EP3/HSP90AA1/IQGAP2/MAP1B/NPHS1/RPS3	6
Podocytes	BP	GO:0072111	cell proliferation involved in kidney development	3/136	21/18670	0.000456767	0.00787675	0.00605927	PDGFRB/STAT1/WT1	3
Podocytes	BP	GO:0031345	negative regulation of cell projection organization	7/136	188/18670	0.000459477	0.00787675	0.00605927	B2M/ITM2C/PTPRO/SEMA3E/SEMA3G/SPOCK1/VIM	7
Podocytes	BP	GO:0050921	positive regulation of chemotaxis	6/136	135/18670	0.000465874	0.00793711	0.0061057	CALR/F3/HSPB1/PDGFRB/RARRES2/VEGFA	6
Podocytes	BP	GO:0006979	response to oxidative stress	11/136	451/18670	0.000469702	0.00795324	0.00611811	APP/EEF2/HSPB1/ND1/NFE2L1/P4HB/PDGFRB/PLA2R1/PSAP/RPS3/STAT1	11
Podocytes	BP	GO:0042176	regulation of protein catabolic process	10/136	381/18670	0.00048448	0.00815344	0.00627212	CD81/CLU/CST3/EEF1A1/EZR/HERPUD1/HSP90AA1/NFE2L1/TIMP3/USP19	10
Podocytes	BP	GO:0045765	regulation of angiogenesis	10/136	383/18670	0.000504622	0.0084274	0.00648286	COL4A3/F3/HSPB1/ITGB1/ITGB8/NPR1/SEMA3E/SPARC/STAT1/VEGFA	10
Podocytes	BP	GO:0051961	negative regulation of nervous system development	9/136	315/18670	0.000508244	0.0084274	0.00648286	APP/B2M/CALR/ITM2C/PTPRO/SEMA3E/SEMA3G/SPOCK1/VIM	9
Podocytes	BP	GO:0001656	metanephros development	5/136	90/18670	0.000509919	0.0084274	0.00648286	LAMB2/NPHS2/PDGFRB/STAT1/WT1	5
Podocytes	BP	GO:0048260	positive regulation of receptor-mediated endocytosis	4/136	51/18670	0.000516275	0.00848166	0.0065246	B2M/CD63/CLU/VEGFA	4
Podocytes	BP	GO:0032469	endoplasmic reticulum calcium ion homeostasis	3/136	22/18670	0.000526078	0.00854103	0.00657027	APP/HERPUD1/TMBIM6	3
Podocytes	BP	GO:0071404	cellular response to low-density lipoprotein particle stimulus	3/136	22/18670	0.000526078	0.00854103	0.00657027	CD81/ITGB1/SREBF2	3
Podocytes	BP	GO:1990089	response to nerve growth factor	4/136	52/18670	0.000556163	0.00897667	0.00690539	APP/EEF2/HSPA5/RPS3	4
Podocytes	BP	GO:0071320	cellular response to cAMP	4/136	53/18670	0.000598194	0.00954542	0.00734291	APP/EZR/HSPA5/WT1	4
Podocytes	BP	GO:0072215	regulation of metanephros development	3/136	23/18670	0.000601776	0.00954542	0.00734291	PDGFRB/STAT1/WT1	3
Podocytes	BP	GO:0072243	metanephric nephron epithelium development	3/136	23/18670	0.000601776	0.00954542	0.00734291	LAMB2/NPHS2/STAT1	3
Podocytes	BP	GO:0060993	kidney morphogenesis	5/136	94/18670	0.000622268	0.0097414	0.00749367	NPNT/PDGFRB/STAT1/VEGFA/WT1	5
Podocytes	BP	GO:0060541	respiratory system development	7/136	198/18670	0.000625569	0.0097414	0.00749367	CCN2/DAG1/MME/PDGFRB/SPARC/VEGFA/WT1	7
Podocytes	BP	GO:0043254	regulation of protein complex assembly	11/136	467/18670	0.000627343	0.0097414	0.00749367	CDC42EP3/CLU/HSP90AA1/HSPA8/IQGAP2/MAP1B/NPHS1/PMEPA1/RPS3/TMSB10/VEGFA	11
Podocytes	BP	GO:0070482	response to oxygen levels	10/136	394/18670	0.000628249	0.0097414	0.00749367	ACTN4/CCN2/HSP90B1/HYOU1/P4HB/PDGFRB/TMBIM6/USP19/VASN/VEGFA	10
Podocytes	BP	GO:0051651	maintenance of location in cell	5/136	95/18670	0.000653042	0.0100133	0.00770284	DAG1/EZR/HSPA5/SUN2/TMSB10	5
Podocytes	BP	GO:0061326	renal tubule development	5/136	95/18670	0.000653042	0.0100133	0.00770284	LGR5/NPNT/STAT1/VEGFA/WT1	5
Podocytes	BP	GO:0046677	response to antibiotic	9/136	327/18670	0.000664203	0.0101282	0.0077912	CLU/EEF2/HSP90AA1/HSPA5/PDGFRB/PSAP/RPS3/SPARC/STAT1	9
Podocytes	BP	GO:0016485	protein processing	9/136	328/18670	0.000678794	0.0102782	0.0079066	ACE/AOPEP/ATP6AP2/CD81/CLU/ENPEP/F3/MME/TMEM59	9
Podocytes	BP	GO:0030516	regulation of axon extension	5/136	96/18670	0.000684943	0.0102782	0.0079066	MACF1/MAP1B/SEMA3E/SEMA3G/VEGFA	5
Podocytes	BP	GO:0002011	morphogenesis of an epithelial sheet	4/136	55/18670	0.000688937	0.0102782	0.0079066	CD151/COL5A1/DAG1/MPP5	4
Podocytes	BP	GO:0070830	bicellular tight junction assembly	4/136	55/18670	0.000688937	0.0102782	0.0079066	ACTN4/CLDN5/MPP5/TJP1	4
Podocytes	BP	GO:0051235	maintenance of location	9/136	330/18670	0.000708763	0.0105171	0.00809041	CALR/DAG1/EZR/HSP90B1/HSPA5/ITGAV/SREBF2/SUN2/TMSB10	9
Podocytes	BP	GO:0090183	regulation of kidney development	4/136	56/18670	0.000737778	0.0108312	0.00833201	PDGFRB/STAT1/VEGFA/WT1	4
Podocytes	BP	GO:0120192	tight junction assembly	4/136	56/18670	0.000737778	0.0108312	0.00833201	ACTN4/CLDN5/MPP5/TJP1	4
Podocytes	BP	GO:2001243	negative regulation of intrinsic apoptotic signaling pathway	5/136	98/18670	0.000752226	0.0109849	0.00845024	CLU/HERPUD1/HSPB1/HYOU1/TMBIM6	5
Podocytes	BP	GO:0072202	cell differentiation involved in metanephros development	3/136	25/18670	0.000773252	0.0111737	0.00859548	LAMB2/NPHS2/STAT1	3
Podocytes	BP	GO:0072273	metanephric nephron morphogenesis	3/136	25/18670	0.000773252	0.0111737	0.00859548	PDGFRB/STAT1/WT1	3
Podocytes	BP	GO:0031334	positive regulation of protein complex assembly	8/136	268/18670	0.000785674	0.0112834	0.00867983	CDC42EP3/CLU/HSP90AA1/IQGAP2/MAP1B/NPHS1/RPS3/VEGFA	8
Podocytes	BP	GO:0048008	platelet-derived growth factor receptor signaling pathway	4/136	57/18670	0.000789017	0.0112834	0.00867983	F3/MYO1E/PDGFRB/VEGFA	4
Podocytes	BP	GO:0034446	substrate adhesion-dependent cell spreading	5/136	100/18670	0.00082433	0.0117042	0.00900357	ACTN4/CALR/ITGAV/LAMB2/TYRO3	5
Podocytes	BP	GO:0034248	regulation of cellular amide metabolic process	11/136	483/18670	0.000826927	0.0117042	0.00900357	APP/CALR/CLU/DNAJC3/EEF1A1/EEF2/EIF1/GAPDH/HSPB1/RPS3/VIM	11
Podocytes	BP	GO:0032967	positive regulation of collagen biosynthetic process	3/136	26/18670	0.000869473	0.0121815	0.00937071	CCN2/PDGFRB/VIM	3
Podocytes	BP	GO:0071711	basement membrane organization	3/136	26/18670	0.000869473	0.0121815	0.00937071	DAG1/ITGB1/LAMB2	3
Podocytes	BP	GO:0061448	connective tissue development	8/136	273/18670	0.000885478	0.012343	0.009495	CCN2/COL5A1/EFEMP1/ITGB8/PDGFRB/PTH1R/SERPINH1/WT1	8
Podocytes	BP	GO:0035335	peptidyl-tyrosine dephosphorylation	5/136	102/18670	0.000901467	0.0125028	0.00961787	CDC14A/PTPN13/PTPRD/PTPRO/PTPRQ	5
Podocytes	BP	GO:0120193	tight junction organization	4/136	60/18670	0.000957772	0.0132173	0.0101675	ACTN4/CLDN5/MPP5/TJP1	4
Podocytes	BP	GO:0010714	positive regulation of collagen metabolic process	3/136	27/18670	0.000972969	0.0133602	0.0102774	CCN2/PDGFRB/VIM	3
Podocytes	BP	GO:0045216	cell-cell junction organization	6/136	156/18670	0.000994842	0.0135929	0.0104565	ACE/ACTN4/CLDN5/MPP5/PTPRO/TJP1	6
Podocytes	BP	GO:0043281	regulation of cysteine-type endopeptidase activity involved in apoptotic process	7/136	215/18670	0.00101432	0.0137899	0.010608	CCN2/COL4A3/CTSD/F3/HERPUD1/RPS3/VEGFA	7
Podocytes	BP	GO:0006027	glycosaminoglycan catabolic process	4/136	61/18670	0.00101925	0.0137899	0.010608	AGRN/OMD/PRELP/SDC2	4
Podocytes	BP	GO:0045185	maintenance of protein location	5/136	105/18670	0.00102708	0.0138281	0.0106374	DAG1/EZR/HSPA5/SUN2/TMSB10	5
Podocytes	BP	GO:0030100	regulation of endocytosis	8/136	281/18670	0.00106614	0.0142712	0.0109783	ACTN4/B2M/CALR/CD151/CD63/CLU/ITGAV/VEGFA	8
Podocytes	BP	GO:0043393	regulation of protein binding	7/136	217/18670	0.00107034	0.0142712	0.0109783	ACE/APP/B2M/EPB41L5/HSPA5/NES/TMBIM6	7
Podocytes	BP	GO:1902668	negative regulation of axon guidance	3/136	28/18670	0.00108395	0.0143831	0.0110644	PTPRO/SEMA3E/SEMA3G	3
Podocytes	BP	GO:0032271	regulation of protein polymerization	7/136	218/18670	0.00109925	0.0145164	0.0111669	CDC42EP3/HSP90AA1/IQGAP2/MAP1B/NPHS1/RPS3/TMSB10	7
Podocytes	BP	GO:0048762	mesenchymal cell differentiation	7/136	219/18670	0.00112877	0.0148308	0.0114087	CRB2/DAG1/EPB41L5/SEMA3E/SEMA3G/STAT1/VASN	7
Podocytes	BP	GO:0030203	glycosaminoglycan metabolic process	6/136	160/18670	0.0011338	0.0148308	0.0114087	AGRN/OMD/PDGFRB/PRELP/SDC2/SPOCK2	6
Podocytes	BP	GO:0007588	excretion	4/136	63/18670	0.00115044	0.0149071	0.0114674	NPHS1/NPHS2/NPR1/PSAP	4
Podocytes	BP	GO:0042982	amyloid precursor protein metabolic process	4/136	63/18670	0.00115044	0.0149071	0.0114674	APP/CLU/ITM2B/ITM2C	4
Podocytes	BP	GO:0010970	transport along microtubule	6/136	161/18670	0.00117076	0.0150293	0.0115614	APP/HSPA8/HSPB1/LAMP1/MAP1B/SUN2	6
Podocytes	BP	GO:0099111	microtubule-based transport	6/136	161/18670	0.00117076	0.0150293	0.0115614	APP/HSPA8/HSPB1/LAMP1/MAP1B/SUN2	6
Podocytes	BP	GO:0014044	Schwann cell development	3/136	29/18670	0.00120261	0.0152959	0.0117665	DAG1/LAMB2/MPP5	3
Podocytes	BP	GO:0051642	centrosome localization	3/136	29/18670	0.00120261	0.0152959	0.0117665	EZR/PARD3B/SUN2	3
Podocytes	BP	GO:0043297	apical junction assembly	4/136	64/18670	0.00122027	0.0154493	0.0118846	ACTN4/CLDN5/MPP5/TJP1	4
Podocytes	BP	GO:0006024	glycosaminoglycan biosynthetic process	5/136	110/18670	0.00126472	0.0158665	0.0122055	AGRN/OMD/PDGFRB/PRELP/SDC2	5
Podocytes	BP	GO:0061387	regulation of extent of cell growth	5/136	110/18670	0.00126472	0.0158665	0.0122055	MACF1/MAP1B/SEMA3E/SEMA3G/VEGFA	5
Podocytes	BP	GO:0006026	aminoglycan catabolic process	4/136	65/18670	0.00129303	0.0160754	0.0123662	AGRN/OMD/PRELP/SDC2	4
Podocytes	BP	GO:0071806	protein transmembrane transport	4/136	65/18670	0.00129303	0.0160754	0.0123662	CLU/HSPA5/HSPA8/SEC62	4
Podocytes	BP	GO:0031623	receptor internalization	5/136	111/18670	0.00131674	0.0162969	0.0125366	CD63/CD81/EZR/ITGB1/VEGFA	5
Podocytes	BP	GO:0061842	microtubule organizing center localization	3/136	30/18670	0.00132915	0.016377	0.0125982	EZR/PARD3B/SUN2	3
Podocytes	BP	GO:0051495	positive regulation of cytoskeleton organization	7/136	226/18670	0.00135326	0.0165465	0.0127286	CCN2/CDC42EP3/IQGAP2/MAP1B/NES/NPHS1/RPS3	7
Podocytes	BP	GO:0001654	eye development	9/136	362/18670	0.00135489	0.0165465	0.0127286	COL5A1/EFEMP1/LAMB2/MFAP2/NES/PDGFRB/VEGFA/VIM/WT1	9
Podocytes	BP	GO:0051817	modification of morphology or physiology of other organism involved in symbiotic interaction	5/136	112/18670	0.00137033	0.0166612	0.0128168	DAG1/GAPDH/ITGAV/NUCKS1/PPIB	5
Podocytes	BP	GO:0051146	striated muscle cell differentiation	8/136	293/18670	0.00139129	0.0168419	0.0129558	ACTG1/CALR/CD81/ITGB1/NPHS1/PDGFRB/VEGFA/WT1	8
Podocytes	BP	GO:0150063	visual system development	9/136	366/18670	0.0014614	0.0176134	0.0135493	COL5A1/EFEMP1/LAMB2/MFAP2/NES/PDGFRB/VEGFA/VIM/WT1	9
Podocytes	BP	GO:0051100	negative regulation of binding	6/136	169/18670	0.0015007	0.0180083	0.0138531	ACE/B2M/EPB41L5/HSPA5/NES/TMBIM6	6
Podocytes	BP	GO:0010812	negative regulation of cell-substrate adhesion	4/136	68/18670	0.00152941	0.0180856	0.0139126	ACTN4/PTPRO/SEMA3E/SPOCK1	4
Podocytes	BP	GO:0031343	positive regulation of cell killing	4/136	68/18670	0.00152941	0.0180856	0.0139126	B2M/CADM1/GAPDH/LAMP1	4
Podocytes	BP	GO:0035924	cellular response to vascular endothelial growth factor stimulus	4/136	68/18670	0.00152941	0.0180856	0.0139126	CD63/HSPB1/PDGFRB/VEGFA	4
Podocytes	BP	GO:0006023	aminoglycan biosynthetic process	5/136	115/18670	0.00154075	0.0180856	0.0139126	AGRN/OMD/PDGFRB/PRELP/SDC2	5
Podocytes	BP	GO:0010927	cellular component assembly involved in morphogenesis	5/136	115/18670	0.00154075	0.0180856	0.0139126	ACTG1/DAG1/ITGB1/MPP5/PDGFRB	5
Podocytes	BP	GO:0006022	aminoglycan metabolic process	6/136	170/18670	0.00154645	0.0180856	0.0139126	AGRN/OMD/PDGFRB/PRELP/SDC2/SPOCK2	6
Podocytes	BP	GO:0036293	response to decreased oxygen levels	9/136	370/18670	0.00157456	0.0182482	0.0140376	ACTN4/CCN2/HSP90B1/HYOU1/P4HB/TMBIM6/USP19/VASN/VEGFA	9
Podocytes	BP	GO:0007569	cell aging	5/136	116/18670	0.00160087	0.0182482	0.0140376	B2M/CALR/MME/PLA2R1/PRELP	5
Podocytes	BP	GO:0048880	sensory system development	9/136	371/18670	0.00160392	0.0182482	0.0140376	COL5A1/EFEMP1/LAMB2/MFAP2/NES/PDGFRB/VEGFA/VIM/WT1	9
Podocytes	BP	GO:0003338	metanephros morphogenesis	3/136	32/18670	0.00160664	0.0182482	0.0140376	PDGFRB/STAT1/WT1	3
Podocytes	BP	GO:0048841	regulation of axon extension involved in axon guidance	3/136	32/18670	0.00160664	0.0182482	0.0140376	SEMA3E/SEMA3G/VEGFA	3
Podocytes	BP	GO:0055094	response to lipoprotein particle	3/136	32/18670	0.00160664	0.0182482	0.0140376	CD81/ITGB1/SREBF2	3
Podocytes	BP	GO:1902235	regulation of endoplasmic reticulum stress-induced intrinsic apoptotic signaling pathway	3/136	32/18670	0.00160664	0.0182482	0.0140376	HERPUD1/HYOU1/TMBIM6	3
Podocytes	BP	GO:0030324	lung development	6/136	172/18670	0.00164115	0.0185638	0.0142804	CCN2/DAG1/MME/PDGFRB/SPARC/VEGFA	6
Podocytes	BP	GO:0001952	regulation of cell-matrix adhesion	5/136	119/18670	0.00179162	0.0201831	0.0155261	DAG1/EPB41L5/MACF1/SEMA3E/VEGFA	5
Podocytes	BP	GO:0030323	respiratory tube development	6/136	176/18670	0.00184371	0.0206855	0.0159125	CCN2/DAG1/MME/PDGFRB/SPARC/VEGFA	6
Podocytes	BP	GO:2000116	regulation of cysteine-type endopeptidase activity	7/136	239/18670	0.00186161	0.0208018	0.016002	CCN2/COL4A3/CTSD/F3/HERPUD1/RPS3/VEGFA	7
Podocytes	BP	GO:0003382	epithelial cell morphogenesis	3/136	34/18670	0.00191787	0.0212583	0.0163531	COL18A1/COL4A4/EPB41L5	3
Podocytes	BP	GO:0071402	cellular response to lipoprotein particle stimulus	3/136	34/18670	0.00191787	0.0212583	0.0163531	CD81/ITGB1/SREBF2	3
Podocytes	BP	GO:0090092	regulation of transmembrane receptor protein serine/threonine kinase signaling pathway	7/136	241/18670	0.00195144	0.0215439	0.0165729	CRB2/DKK3/HSPA5/HTRA1/NPNT/PMEPA1/VASN	7
Podocytes	BP	GO:0001667	ameboidal-type cell migration	10/136	461/18670	0.00203945	0.0224258	0.0172513	CALR/CRB2/EPB41L5/HSPB1/ITGB1/MACF1/SEMA3E/SEMA3G/SPARC/VEGFA	10
Podocytes	BP	GO:0042692	muscle cell differentiation	9/136	385/18670	0.00206328	0.0225979	0.0173836	ACTG1/CALR/CD81/ITGB1/NPHS1/NPNT/PDGFRB/VEGFA/WT1	9
Podocytes	BP	GO:0001819	positive regulation of cytokine production	10/136	464/18670	0.00213797	0.0233233	0.0179416	APP/ATP6AP2/B2M/CADM1/CD81/CLU/GAPDH/HSPB1/RPS3/STAT1	10
Podocytes	BP	GO:1903362	regulation of cellular protein catabolic process	7/136	247/18670	0.00224123	0.0242706	0.0186704	CD81/CLU/EZR/HERPUD1/HSP90AA1/NFE2L1/USP19	7
Podocytes	BP	GO:0050770	regulation of axonogenesis	6/136	183/18670	0.00224316	0.0242706	0.0186704	MACF1/MAP1B/PTPRO/SEMA3E/SEMA3G/VEGFA	6
Podocytes	BP	GO:0071634	regulation of transforming growth factor beta production	3/136	36/18670	0.00226422	0.0242706	0.0186704	ATP6AP2/ITGAV/ITGB8	3
Podocytes	BP	GO:0007016	cytoskeletal anchoring at plasma membrane	2/136	10/18670	0.00228132	0.0242706	0.0186704	DAG1/EZR	2
Podocytes	BP	GO:0038063	collagen-activated tyrosine kinase receptor signaling pathway	2/136	10/18670	0.00228132	0.0242706	0.0186704	COL4A3/COL4A5	2
Podocytes	BP	GO:0051124	synaptic growth at neuromuscular junction	2/136	10/18670	0.00228132	0.0242706	0.0186704	AGRN/APP	2
Podocytes	BP	GO:0007492	endoderm development	4/136	76/18670	0.00230395	0.0242706	0.0186704	COL5A1/EPB41L5/ITGAV/ITGB5	4
Podocytes	BP	GO:0045454	cell redox homeostasis	4/136	76/18670	0.00230395	0.0242706	0.0186704	P4HB/PDIA3/PDIA4/PDIA6	4
Podocytes	BP	GO:0072088	nephron epithelium morphogenesis	4/136	76/18670	0.00230395	0.0242706	0.0186704	NPNT/STAT1/VEGFA/WT1	4
Podocytes	BP	GO:1901224	positive regulation of NIK/NF-kappaB signaling	4/136	77/18670	0.00241665	0.025361	0.0195092	ACTN4/APP/CALR/RPS3	4
Podocytes	BP	GO:0014037	Schwann cell differentiation	3/136	37/18670	0.00245098	0.0254218	0.019556	DAG1/LAMB2/MPP5	3
Podocytes	BP	GO:0048846	axon extension involved in axon guidance	3/136	37/18670	0.00245098	0.0254218	0.019556	SEMA3E/SEMA3G/VEGFA	3
Podocytes	BP	GO:1902284	neuron projection extension involved in neuron projection guidance	3/136	37/18670	0.00245098	0.0254218	0.019556	SEMA3E/SEMA3G/VEGFA	3
Podocytes	BP	GO:0006470	protein dephosphorylation	8/136	321/18670	0.00245928	0.0254218	0.019556	CDC14A/HSP90B1/MGAT5/PDGFRB/PTPN13/PTPRD/PTPRO/PTPRQ	8
Podocytes	BP	GO:1901343	negative regulation of vasculature development	6/136	187/18670	0.00249892	0.0257352	0.0197971	COL4A3/NPR1/SEMA3E/SPARC/STAT1/WT1	6
Podocytes	BP	GO:0030433	ubiquitin-dependent ERAD pathway	4/136	78/18670	0.00253308	0.0258937	0.019919	HERPUD1/HSP90B1/HSPA5/USP19	4
Podocytes	BP	GO:0061333	renal tubule morphogenesis	4/136	78/18670	0.00253308	0.0258937	0.019919	LGR5/NPNT/VEGFA/WT1	4
Podocytes	BP	GO:0071604	transforming growth factor beta production	3/136	38/18670	0.002647	0.0269583	0.020738	ATP6AP2/ITGAV/ITGB8	3
Podocytes	BP	GO:0007015	actin filament organization	9/136	400/18670	0.00266638	0.0270559	0.0208131	ACTN4/CCN2/CDC42EP3/EZR/HSP90B1/IQGAP2/ITGB5/NPHS1/TMSB10	9
Podocytes	BP	GO:0006620	posttranslational protein targeting to endoplasmic reticulum membrane	2/136	11/18670	0.002775	0.0276498	0.0212699	HSPA5/SEC62	2
Podocytes	BP	GO:0070106	interleukin-27-mediated signaling pathway	2/136	11/18670	0.002775	0.0276498	0.0212699	CANX/STAT1	2
Podocytes	BP	GO:0070757	interleukin-35-mediated signaling pathway	2/136	11/18670	0.002775	0.0276498	0.0212699	CANX/STAT1	2
Podocytes	BP	GO:0072110	glomerular mesangial cell proliferation	2/136	11/18670	0.002775	0.0276498	0.0212699	PDGFRB/WT1	2
Podocytes	BP	GO:0072321	chaperone-mediated protein transport	2/136	11/18670	0.002775	0.0276498	0.0212699	CLU/HSPA8	2
Podocytes	BP	GO:0045785	positive regulation of cell adhesion	9/136	403/18670	0.00280228	0.0277486	0.0213459	CALR/CD81/DAG1/EPB41L5/ITGAV/NPNT/RPS3/SPOCK2/VEGFA	9
Podocytes	BP	GO:0043280	positive regulation of cysteine-type endopeptidase activity involved in apoptotic process	5/136	132/18670	0.00281507	0.0277486	0.0213459	CCN2/COL4A3/CTSD/F3/RPS3	5
Podocytes	BP	GO:0055007	cardiac muscle cell differentiation	5/136	132/18670	0.00281507	0.0277486	0.0213459	CALR/ITGB1/PDGFRB/VEGFA/WT1	5
Podocytes	BP	GO:0043112	receptor metabolic process	6/136	192/18670	0.00284878	0.0278188	0.0213999	CD63/CD81/EZR/ITGAV/ITGB1/VEGFA	6
Podocytes	BP	GO:1901136	carbohydrate derivative catabolic process	6/136	192/18670	0.00284878	0.0278188	0.0213999	AGRN/CST3/OMD/PRELP/PSAP/SDC2	6
Podocytes	BP	GO:0050856	regulation of T cell receptor signaling pathway	3/136	39/18670	0.00285243	0.0278188	0.0213999	CD81/EZR/RPS3	3
Podocytes	BP	GO:0030512	negative regulation of transforming growth factor beta receptor signaling pathway	4/136	81/18670	0.00290542	0.0282357	0.0217206	HSPA5/HTRA1/PMEPA1/VASN	4
Podocytes	BP	GO:0032355	response to estradiol	5/136	134/18670	0.00300359	0.0290874	0.0223758	CALR/CCN2/EEF2/MAP1B/PDGFRB	5
Podocytes	BP	GO:0061462	protein localization to lysosome	3/136	40/18670	0.00306742	0.0294986	0.0226921	CD81/CLU/HSPA8	3
Podocytes	BP	GO:0090184	positive regulation of kidney development	3/136	40/18670	0.00306742	0.0294986	0.0226921	PDGFRB/VEGFA/WT1	3
Podocytes	BP	GO:1903845	negative regulation of cellular response to transforming growth factor beta stimulus	4/136	83/18670	0.00317343	0.0304121	0.0233948	HSPA5/HTRA1/PMEPA1/VASN	4
Podocytes	BP	GO:0010952	positive regulation of peptidase activity	6/136	197/18670	0.00323412	0.0308864	0.0237597	APP/CCN2/COL4A3/CTSD/F3/RPS3	6
Podocytes	BP	GO:1903053	regulation of extracellular matrix organization	3/136	41/18670	0.00329211	0.0312186	0.0240152	COLGALT1/CST3/DAG1	3
Podocytes	BP	GO:0009886	post-embryonic animal morphogenesis	2/136	12/18670	0.00331415	0.0312186	0.0240152	EFEMP1/MFAP2	2
Podocytes	BP	GO:0042340	keratan sulfate catabolic process	2/136	12/18670	0.00331415	0.0312186	0.0240152	OMD/PRELP	2
Podocytes	BP	GO:0071679	commissural neuron axon guidance	2/136	12/18670	0.00331415	0.0312186	0.0240152	DAG1/VEGFA	2
Podocytes	BP	GO:0031032	actomyosin structure organization	6/136	199/18670	0.00339868	0.0318827	0.0245261	ACTG1/CCN2/EPB41L5/ITGB1/ITGB5/PDGFRB	6
Podocytes	BP	GO:0030048	actin filament-based movement	5/136	138/18670	0.00340775	0.0318827	0.0245261	ACTN4/EPB41L5/MYO1E/SUN2/VIM	5
Podocytes	BP	GO:0006914	autophagy	10/136	496/18670	0.00344776	0.032008	0.0246225	CLU/EEF1A1/GAPDH/HSP90AA1/HSPA8/HSPB1/PSAP/SREBF2/TMBIM6/TMEM59	10
Podocytes	BP	GO:0061919	process utilizing autophagic mechanism	10/136	496/18670	0.00344776	0.032008	0.0246225	CLU/EEF1A1/GAPDH/HSP90AA1/HSPA8/HSPB1/PSAP/SREBF2/TMBIM6/TMEM59	10
Podocytes	BP	GO:0001558	regulation of cell growth	9/136	416/18670	0.00345594	0.032008	0.0246225	IGFBP7/MACF1/MAP1B/NPR1/SEMA3E/SEMA3G/SPOCK1/VEGFA/WT1	9
Podocytes	BP	GO:0010470	regulation of gastrulation	3/136	42/18670	0.00352664	0.0324451	0.0249587	COL5A1/CRB2/DAG1	3
Podocytes	BP	GO:0010559	regulation of glycoprotein biosynthetic process	3/136	42/18670	0.00352664	0.0324451	0.0249587	ITM2B/ITM2C/TMEM59	3
Podocytes	BP	GO:1903364	positive regulation of cellular protein catabolic process	5/136	140/18670	0.00362386	0.0332287	0.0255615	CD81/CLU/EZR/HERPUD1/HSP90AA1	5
Podocytes	BP	GO:0045927	positive regulation of growth	7/136	270/18670	0.00367082	0.033534	0.0257963	AGRN/EZR/MACF1/MAP1B/PPIB/VEGFA/WT1	7
Podocytes	BP	GO:0001101	response to acid chemical	8/136	343/18670	0.00368145	0.033534	0.0257963	CCN2/COL18A1/EEF2/IGFBP7/PDGFRB/SPARC/TMBIM6/VEGFA	8
Podocytes	BP	GO:0045773	positive regulation of axon extension	3/136	43/18670	0.00377114	0.034238	0.0263379	MACF1/MAP1B/VEGFA	3
Podocytes	BP	GO:0001886	endothelial cell morphogenesis	2/136	13/18670	0.00389808	0.0343137	0.0263961	COL18A1/COL4A4	2
Podocytes	BP	GO:0019511	peptidyl-proline hydroxylation	2/136	13/18670	0.00389808	0.0343137	0.0263961	P3H2/P4HB	2
Podocytes	BP	GO:0038065	collagen-activated signaling pathway	2/136	13/18670	0.00389808	0.0343137	0.0263961	COL4A3/COL4A5	2
Podocytes	BP	GO:0070831	basement membrane assembly	2/136	13/18670	0.00389808	0.0343137	0.0263961	DAG1/LAMB2	2
Podocytes	BP	GO:0071287	cellular response to manganese ion	2/136	13/18670	0.00389808	0.0343137	0.0263961	APP/HSPA5	2
Podocytes	BP	GO:0090399	replicative senescence	2/136	13/18670	0.00389808	0.0343137	0.0263961	MME/PLA2R1	2
Podocytes	BP	GO:1901550	regulation of endothelial cell development	2/136	13/18670	0.00389808	0.0343137	0.0263961	CLDN5/VEGFA	2
Podocytes	BP	GO:1902947	regulation of tau-protein kinase activity	2/136	13/18670	0.00389808	0.0343137	0.0263961	CLU/HSP90AA1	2
Podocytes	BP	GO:1903140	regulation of establishment of endothelial barrier	2/136	13/18670	0.00389808	0.0343137	0.0263961	CLDN5/VEGFA	2
Podocytes	BP	GO:0006417	regulation of translation	9/136	424/18670	0.00391436	0.0343137	0.0263961	APP/CALR/DNAJC3/EEF2/EIF1/GAPDH/HSPB1/RPS3/VIM	9
Podocytes	BP	GO:0009791	post-embryonic development	4/136	88/18670	0.00391623	0.0343137	0.0263961	EFEMP1/MFAP2/MYO1E/VEGFA	4
Podocytes	BP	GO:0014002	astrocyte development	3/136	44/18670	0.00402573	0.0350505	0.026963	APP/LAMB2/VIM	3
Podocytes	BP	GO:0032965	regulation of collagen biosynthetic process	3/136	44/18670	0.00402573	0.0350505	0.026963	CCN2/PDGFRB/VIM	3
Podocytes	BP	GO:0071456	cellular response to hypoxia	6/136	207/18670	0.00411994	0.035758	0.0275072	HYOU1/P4HB/TMBIM6/USP19/VASN/VEGFA	6
Podocytes	BP	GO:0035987	endodermal cell differentiation	3/136	45/18670	0.00429054	0.0371219	0.0285564	COL5A1/ITGAV/ITGB5	3
Podocytes	BP	GO:0042542	response to hydrogen peroxide	5/136	146/18670	0.00433117	0.0373564	0.0287368	EEF2/PDGFRB/PSAP/RPS3/STAT1	5
Podocytes	BP	GO:0048608	reproductive structure development	9/136	431/18670	0.00435346	0.0374316	0.0287946	HSPA5/HTRA1/ITGB8/MME/PDGFRB/PSAP/TYRO3/VEGFA/WT1	9
Podocytes	BP	GO:0050862	positive regulation of T cell receptor signaling pathway	2/136	14/18670	0.00452613	0.0383018	0.0294641	CD81/RPS3	2
Podocytes	BP	GO:0072216	positive regulation of metanephros development	2/136	14/18670	0.00452613	0.0383018	0.0294641	PDGFRB/WT1	2
Podocytes	BP	GO:0061458	reproductive system development	9/136	434/18670	0.00455304	0.0383018	0.0294641	HSPA5/HTRA1/ITGB8/MME/PDGFRB/PSAP/TYRO3/VEGFA/WT1	9
Podocytes	BP	GO:0007157	heterophilic cell-cell adhesion via plasma membrane cell adhesion molecules	3/136	46/18670	0.00456569	0.0383018	0.0294641	CADM1/CRB2/PTPRD	3
Podocytes	BP	GO:0032369	negative regulation of lipid transport	3/136	46/18670	0.00456569	0.0383018	0.0294641	ITGAV/PLA2R1/SREBF2	3
Podocytes	BP	GO:0032527	protein exit from endoplasmic reticulum	3/136	46/18670	0.00456569	0.0383018	0.0294641	CD81/HERPUD1/HSP90B1	3
Podocytes	BP	GO:0044003	modification by symbiont of host morphology or physiology	3/136	46/18670	0.00456569	0.0383018	0.0294641	DAG1/GAPDH/ITGAV	3
Podocytes	BP	GO:0050919	negative chemotaxis	3/136	46/18670	0.00456569	0.0383018	0.0294641	ITGAV/SEMA3E/SEMA3G	3
Podocytes	BP	GO:2001056	positive regulation of cysteine-type endopeptidase activity	5/136	149/18670	0.00471947	0.0394719	0.0303642	CCN2/COL4A3/CTSD/F3/RPS3	5
Podocytes	BP	GO:0051258	protein polymerization	7/136	283/18670	0.00473882	0.039514	0.0303965	CDC42EP3/HSP90AA1/IQGAP2/MAP1B/NPHS1/RPS3/TMSB10	7
Podocytes	BP	GO:0032092	positive regulation of protein binding	4/136	93/18670	0.00476875	0.0395248	0.0304048	ACE/APP/B2M/EPB41L5	4
Podocytes	BP	GO:0072080	nephron tubule development	4/136	93/18670	0.00476875	0.0395248	0.0304048	NPNT/STAT1/VEGFA/WT1	4
Podocytes	BP	GO:0021700	developmental maturation	7/136	284/18670	0.00482973	0.0396381	0.030492	AGRN/APP/CD63/DAG1/MAP1B/PTH1R/VEGFA	7
Podocytes	BP	GO:0001666	response to hypoxia	8/136	359/18670	0.00483291	0.0396381	0.030492	ACTN4/HSP90B1/HYOU1/P4HB/TMBIM6/USP19/VASN/VEGFA	8
Podocytes	BP	GO:0030574	collagen catabolic process	3/136	47/18670	0.00485129	0.0396381	0.030492	CST3/CTSD/ITGB1	3
Podocytes	BP	GO:0008360	regulation of cell shape	5/136	150/18670	0.00485423	0.0396381	0.030492	CDC42EP3/DAG1/EZR/SEMA3E/VEGFA	5
Podocytes	BP	GO:0048754	branching morphogenesis of an epithelial tube	5/136	150/18670	0.00485423	0.0396381	0.030492	DAG1/NPNT/SEMA3E/VEGFA/WT1	5
Podocytes	BP	GO:0045862	positive regulation of proteolysis	8/136	363/18670	0.00515986	0.0412227	0.0317109	APP/CCN2/CLU/COL4A3/CTSD/F3/HERPUD1/RPS3	8
Podocytes	BP	GO:0036294	cellular response to decreased oxygen levels	6/136	217/18670	0.00517388	0.0412227	0.0317109	HYOU1/P4HB/TMBIM6/USP19/VASN/VEGFA	6
Podocytes	BP	GO:0002483	antigen processing and presentation of endogenous peptide antigen	2/136	15/18670	0.00519764	0.0412227	0.0317109	B2M/TAP1	2
Podocytes	BP	GO:0017014	protein nitrosylation	2/136	15/18670	0.00519764	0.0412227	0.0317109	ACE/GAPDH	2
Podocytes	BP	GO:0018119	peptidyl-cysteine S-nitrosylation	2/136	15/18670	0.00519764	0.0412227	0.0317109	ACE/GAPDH	2
Podocytes	BP	GO:0019885	antigen processing and presentation of endogenous peptide antigen via MHC class I	2/136	15/18670	0.00519764	0.0412227	0.0317109	B2M/TAP1	2
Podocytes	BP	GO:0042074	cell migration involved in gastrulation	2/136	15/18670	0.00519764	0.0412227	0.0317109	CRB2/EPB41L5	2
Podocytes	BP	GO:0042983	amyloid precursor protein biosynthetic process	2/136	15/18670	0.00519764	0.0412227	0.0317109	ITM2B/ITM2C	2
Podocytes	BP	GO:0042984	regulation of amyloid precursor protein biosynthetic process	2/136	15/18670	0.00519764	0.0412227	0.0317109	ITM2B/ITM2C	2
Podocytes	BP	GO:2001028	positive regulation of endothelial cell chemotaxis	2/136	15/18670	0.00519764	0.0412227	0.0317109	HSPB1/VEGFA	2
Podocytes	BP	GO:0034250	positive regulation of cellular amide metabolic process	5/136	153/18670	0.00527491	0.0415899	0.0319935	APP/CLU/DNAJC3/EEF2/VIM	5
Podocytes	BP	GO:0051017	actin filament bundle assembly	5/136	153/18670	0.00527491	0.0415899	0.0319935	ACTN4/CCN2/EZR/HSP90B1/ITGB5	5
Podocytes	BP	GO:0050807	regulation of synapse organization	6/136	218/18670	0.0052892	0.0415899	0.0319935	AGRN/APP/DAG1/PTPRD/PTPRO/SPARC	6
Podocytes	BP	GO:0097193	intrinsic apoptotic signaling pathway	7/136	289/18670	0.00530422	0.0415899	0.0319935	CLU/HERPUD1/HSPB1/HYOU1/P4HB/RPS3/TMBIM6	7
Podocytes	BP	GO:0048010	vascular endothelial growth factor receptor signaling pathway	4/136	96/18670	0.00533584	0.0417193	0.032093	HSP90AA1/HSPB1/ITGAV/VEGFA	4
Podocytes	BP	GO:0007584	response to nutrient	6/136	219/18670	0.00540639	0.042144	0.0324197	EEF2/HSP90B1/MAP1B/SPARC/STAT1/TMBIM6	6
Podocytes	BP	GO:0010770	positive regulation of cell morphogenesis involved in differentiation	5/136	154/18670	0.00542069	0.042144	0.0324197	CALR/MACF1/MAP1B/PTPRD/VEGFA	5
Podocytes	BP	GO:2001238	positive regulation of extrinsic apoptotic signaling pathway	3/136	49/18670	0.00545429	0.0422861	0.032529	ITM2C/PDIA3/TIMP3	3
Podocytes	BP	GO:0007044	cell-substrate junction assembly	4/136	97/18670	0.00553445	0.0426679	0.0328227	CD151/EPB41L5/MACF1/VEGFA	4
Podocytes	BP	GO:0010771	negative regulation of cell morphogenesis involved in differentiation	4/136	97/18670	0.00553445	0.0426679	0.0328227	ACTN4/PTPRO/SEMA3E/SEMA3G	4
Podocytes	BP	GO:0031341	regulation of cell killing	4/136	98/18670	0.00573795	0.0437649	0.0336666	B2M/CADM1/GAPDH/LAMP1	4
Podocytes	BP	GO:0043903	regulation of symbiosis, encompassing mutualism through parasitism	6/136	222/18670	0.00576941	0.0437649	0.0336666	GAPDH/ITGAV/NUCKS1/P4HB/PPIB/STAT1	6
Podocytes	BP	GO:0001706	endoderm formation	3/136	50/18670	0.0057719	0.0437649	0.0336666	COL5A1/ITGAV/ITGB5	3
Podocytes	BP	GO:0009409	response to cold	3/136	50/18670	0.0057719	0.0437649	0.0336666	DNAJC3/HSP90AA1/NFE2L1	3
Podocytes	BP	GO:0010171	body morphogenesis	3/136	50/18670	0.0057719	0.0437649	0.0336666	ATP6AP2/CLDN5/DAG1	3
Podocytes	BP	GO:0045104	intermediate filament cytoskeleton organization	3/136	50/18670	0.0057719	0.0437649	0.0336666	MACF1/NES/VIM	3
Podocytes	BP	GO:0061572	actin filament bundle organization	5/136	157/18670	0.00587514	0.043981	0.0338328	ACTN4/CCN2/EZR/HSP90B1/ITGB5	5
Podocytes	BP	GO:0033631	cell-cell adhesion mediated by integrin	2/136	16/18670	0.00591194	0.043981	0.0338328	ITGB1/NPNT	2
Podocytes	BP	GO:0043217	myelin maintenance	2/136	16/18670	0.00591194	0.043981	0.0338328	CLU/MPP5	2
Podocytes	BP	GO:0044794	positive regulation by host of viral process	2/136	16/18670	0.00591194	0.043981	0.0338328	NUCKS1/PPIB	2
Podocytes	BP	GO:0044827	modulation by host of viral genome replication	2/136	16/18670	0.00591194	0.043981	0.0338328	NUCKS1/PPIB	2
Podocytes	BP	GO:0072109	glomerular mesangium development	2/136	16/18670	0.00591194	0.043981	0.0338328	PDGFRB/WT1	2
Podocytes	BP	GO:1902004	positive regulation of amyloid-beta formation	2/136	16/18670	0.00591194	0.043981	0.0338328	APP/CLU	2
Podocytes	BP	GO:0051098	regulation of binding	8/136	373/18670	0.0060515	0.0448982	0.0345384	ACE/APP/B2M/EPB41L5/HSPA5/NES/NUCKS1/TMBIM6	8
Podocytes	BP	GO:0001954	positive regulation of cell-matrix adhesion	3/136	51/18670	0.00610037	0.0448987	0.0345388	DAG1/EPB41L5/VEGFA	3
Podocytes	BP	GO:0031103	axon regeneration	3/136	51/18670	0.00610037	0.0448987	0.0345388	DAG1/LAMB2/MAP1B	3
Podocytes	BP	GO:0045103	intermediate filament-based process	3/136	51/18670	0.00610037	0.0448987	0.0345388	MACF1/NES/VIM	3
Podocytes	BP	GO:0036503	ERAD pathway	4/136	100/18670	0.0061598	0.0452156	0.0347825	HERPUD1/HSP90B1/HSPA5/USP19	4
Podocytes	BP	GO:0031532	actin cytoskeleton reorganization	4/136	101/18670	0.00637826	0.046695	0.0359206	EZR/NPHS2/SEMA3E/THSD7A	4
Podocytes	BP	GO:0001894	tissue homeostasis	6/136	227/18670	0.00641359	0.0467058	0.0359289	ACTG1/B2M/CCN2/HSPB1/PTH1R/VEGFA	6
Podocytes	BP	GO:0050803	regulation of synapse structure or activity	6/136	227/18670	0.00641359	0.0467058	0.0359289	AGRN/APP/DAG1/PTPRD/PTPRO/SPARC	6
Podocytes	BP	GO:0090185	negative regulation of kidney development	2/136	17/18670	0.00666839	0.0484336	0.037258	STAT1/WT1	2
Podocytes	BP	GO:2001234	negative regulation of apoptotic signaling pathway	6/136	230/18670	0.00682437	0.0493511	0.0379639	CLU/HERPUD1/HSPB1/HYOU1/ITGAV/TMBIM6	6
Podocytes	BP	GO:0048259	regulation of receptor-mediated endocytosis	4/136	103/18670	0.00683048	0.0493511	0.0379639	B2M/CD63/CLU/VEGFA	4
Podocytes	CC	GO:0005788	endoplasmic reticulum lumen	30/138	309/19717	7.52628e-26	2.46109e-23	1.72708e-23	APLP2/APP/B2M/CALR/CANX/CLU/COL18A1/COL4A3/COL4A4/COL4A5/COL5A1/COLGALT1/CST3/DAG1/DNAJC3/HSP90B1/HSPA5/HYOU1/IGFBP7/LAMB2/MANF/MXRA8/P3H2/P4HB/PDIA3/PDIA4/PDIA6/PPIB/SDC2/SERPINH1	30
Podocytes	CC	GO:0062023	collagen-containing extracellular matrix	32/138	406/19717	1.01637e-24	1.66177e-22	1.16615e-22	AGRN/ANGPTL2/BCAM/CALR/CCN2/CD151/CLU/COL18A1/COL4A3/COL4A4/COL4A5/COL5A1/CTSD/DAG1/EFEMP1/F3/HSP90B1/HTRA1/IGFBP7/LAMB2/LGALS3BP/MFAP2/NPNT/OMD/P3H2/PRELP/PSAP/RARRES2/SDC2/SERPINH1/SPARC/TIMP3	32
Podocytes	CC	GO:0005925	focal adhesion	26/138	405/19717	6.41002e-18	6.28185e-16	4.40832e-16	ACTG1/ACTN4/B2M/CALR/CD151/CD81/DAG1/EPB41L5/EZR/HSP90B1/HSPA5/HSPA8/HSPB1/HYOU1/ITGAV/ITGB1/ITGB5/ITGB8/MME/NPHS1/P4HB/PDGFRB/PDIA3/PPIB/RPS3/VIM	26
Podocytes	CC	GO:0005924	cell-substrate adherens junction	26/138	408/19717	7.68422e-18	6.28185e-16	4.40832e-16	ACTG1/ACTN4/B2M/CALR/CD151/CD81/DAG1/EPB41L5/EZR/HSP90B1/HSPA5/HSPA8/HSPB1/HYOU1/ITGAV/ITGB1/ITGB5/ITGB8/MME/NPHS1/P4HB/PDGFRB/PDIA3/PPIB/RPS3/VIM	26
Podocytes	CC	GO:0030055	cell-substrate junction	26/138	412/19717	9.76283e-18	6.38489e-16	4.48062e-16	ACTG1/ACTN4/B2M/CALR/CD151/CD81/DAG1/EPB41L5/EZR/HSP90B1/HSPA5/HSPA8/HSPB1/HYOU1/ITGAV/ITGB1/ITGB5/ITGB8/MME/NPHS1/P4HB/PDGFRB/PDIA3/PPIB/RPS3/VIM	26
Podocytes	CC	GO:0042470	melanosome	14/138	106/19717	2.11274e-14	9.86953e-13	6.92599e-13	CANX/CD63/CTSD/HSP90AA1/HSP90B1/HSPA5/HSPA8/ITGB1/LAMP1/P4HB/PDIA3/PDIA4/PDIA6/PPIB	14
Podocytes	CC	GO:0048770	pigment granule	14/138	106/19717	2.11274e-14	9.86953e-13	6.92599e-13	CANX/CD63/CTSD/HSP90AA1/HSP90B1/HSPA5/HSPA8/ITGB1/LAMP1/P4HB/PDIA3/PDIA4/PDIA6/PPIB	14
Podocytes	CC	GO:0005604	basement membrane	13/138	95/19717	1.16474e-13	4.76088e-12	3.34097e-12	AGRN/CD151/COL18A1/COL4A3/COL4A4/COL4A5/COL5A1/DAG1/LAMB2/NPNT/P3H2/SPARC/TIMP3	13
Podocytes	CC	GO:0060205	cytoplasmic vesicle lumen	18/138	338/19717	2.60939e-11	8.95868e-10	6.28679e-10	ACTN4/APP/B2M/CALR/CLU/CTSD/DNAJC3/EEF1A1/EEF2/HSP90AA1/HSP90B1/HSPA8/HYOU1/LGALS3BP/RARRES2/SPARC/TIMP3/VEGFA	18
Podocytes	CC	GO:0031983	vesicle lumen	18/138	339/19717	2.73966e-11	8.95868e-10	6.28679e-10	ACTN4/APP/B2M/CALR/CLU/CTSD/DNAJC3/EEF1A1/EEF2/HSP90AA1/HSP90B1/HSPA8/HYOU1/LGALS3BP/RARRES2/SPARC/TIMP3/VEGFA	18
Podocytes	CC	GO:0034663	endoplasmic reticulum chaperone complex	6/138	11/19717	4.72996e-11	1.40609e-09	9.86729e-10	HSP90B1/HSPA5/HYOU1/P4HB/PDIA6/PPIB	6
Podocytes	CC	GO:0005790	smooth endoplasmic reticulum	7/138	34/19717	3.24326e-09	8.83789e-08	6.20203e-08	APP/CALR/CANX/DNAJC3/HSPA5/HYOU1/PPIB	7
Podocytes	CC	GO:0030139	endocytic vesicle	15/138	303/19717	3.55442e-09	8.94074e-08	6.2742e-08	ACTG1/B2M/CALR/GOLIM4/HSP90AA1/HSP90B1/HYOU1/ITGAV/ITGB5/LAMP1/MYO1E/PDIA3/SPARC/TAP1/VIM	15
Podocytes	CC	GO:0034774	secretory granule lumen	15/138	321/19717	7.74867e-09	1.80987e-07	1.27008e-07	ACTN4/APP/B2M/CLU/CTSD/DNAJC3/EEF1A1/EEF2/HSP90AA1/HSPA8/LGALS3BP/RARRES2/SPARC/TIMP3/VEGFA	15
Podocytes	CC	GO:0043202	lysosomal lumen	9/138	95/19717	2.1875e-08	4.76876e-07	3.3465e-07	AGRN/CTSD/HSP90AA1/HSPA8/OMD/PDGFRB/PRELP/PSAP/SDC2	9
Podocytes	CC	GO:0071682	endocytic vesicle lumen	5/138	20/19717	2.22503e-07	4.54741e-06	3.19116e-06	CALR/HSP90AA1/HSP90B1/HYOU1/SPARC	5
Podocytes	CC	GO:0005775	vacuolar lumen	10/138	172/19717	3.71254e-07	6.8984e-06	4.84098e-06	AGRN/CTSD/DNAJC3/HSP90AA1/HSPA8/OMD/PDGFRB/PRELP/PSAP/SDC2	10
Podocytes	CC	GO:0045335	phagocytic vesicle	9/138	132/19717	3.79729e-07	6.8984e-06	4.84098e-06	ACTG1/B2M/CALR/ITGAV/ITGB5/LAMP1/PDIA3/TAP1/VIM	9
Podocytes	CC	GO:0044420	extracellular matrix component	6/138	51/19717	1.46523e-06	2.52174e-05	1.76964e-05	COL4A3/COL4A4/COL4A5/COL5A1/LAMB2/MFAP2	6
Podocytes	CC	GO:0008305	integrin complex	5/138	31/19717	2.29215e-06	3.74766e-05	2.62994e-05	ITGAV/ITGB1/ITGB5/ITGB8/NPNT	5
Podocytes	CC	GO:0098636	protein complex involved in cell adhesion	5/138	34/19717	3.69099e-06	5.7474e-05	4.03327e-05	ITGAV/ITGB1/ITGB5/ITGB8/NPNT	5
Podocytes	CC	GO:0005911	cell-cell junction	14/138	459/19717	4.27835e-06	6.18919e-05	4.34329e-05	ACTN4/APP/CADM1/CLDN5/DAG1/ITGB1/MPP5/MXRA8/MYO1E/NPHS1/NPHS2/PARD3B/TJP1/VEGFA	14
Podocytes	CC	GO:0032587	ruffle membrane	7/138	94/19717	4.35326e-06	6.18919e-05	4.34329e-05	EEF1A1/EPB41L5/EZR/ITGAV/ITGB1/MACF1/RPS3	7
Podocytes	CC	GO:0031252	cell leading edge	13/138	403/19717	5.25308e-06	7.15732e-05	5.02268e-05	APP/DAG1/EEF1A1/EPB41L5/EZR/IQGAP2/ITGAV/ITGB1/MACF1/PTPN13/PTPRO/RPS3/VIM	13
Podocytes	CC	GO:0005796	Golgi lumen	7/138	102/19717	7.49752e-06	9.80676e-05	6.88194e-05	AGRN/APP/DAG1/GOLIM4/OMD/PRELP/SDC2	7
Podocytes	CC	GO:0098644	complex of collagen trimers	4/138	19/19717	8.20633e-06	0.00010321	7.24284e-05	COL4A3/COL4A4/COL4A5/COL5A1	4
Podocytes	CC	GO:0030176	integral component of endoplasmic reticulum membrane	8/138	150/19717	1.07178e-05	0.000129804	9.10906e-05	B2M/CALR/CANX/HSPA5/PDIA3/SEC62/SREBF2/TAP1	8
Podocytes	CC	GO:0042827	platelet dense granule	4/138	21/19717	1.25345e-05	0.000146385	0.000102726	CD63/LGALS3BP/RARRES2/TIMP3	4
Podocytes	CC	GO:0031227	intrinsic component of endoplasmic reticulum membrane	8/138	158/19717	1.56512e-05	0.00017648	0.000123846	B2M/CALR/CANX/HSPA5/PDIA3/SEC62/SREBF2/TAP1	8
Podocytes	CC	GO:0009897	external side of plasma membrane	12/138	393/19717	2.11821e-05	0.000230885	0.000162025	ACE/ATP6AP2/B2M/BCAM/CALR/DAG1/ENPEP/F3/ITGAV/ITGB1/LAMP1/P4HB	12
Podocytes	CC	GO:0031091	platelet alpha granule	6/138	91/19717	4.31289e-05	0.00045494	0.000319256	ACTN4/APLP2/APP/CLU/SPARC/VEGFA	6
Podocytes	CC	GO:0101002	ficolin-1-rich granule	8/138	185/19717	4.84934e-05	0.000495542	0.000347749	ATP6AP2/CST3/CTSD/EEF1A1/EEF2/HSP90AA1/HSPA8/LAMP1	8
Podocytes	CC	GO:0005903	brush border	6/138	99/19717	6.92622e-05	0.000686326	0.000481632	ACTN4/ENPEP/EZR/MME/MYO1E/PTH1R	6
Podocytes	CC	GO:0045177	apical part of cell	11/138	384/19717	8.37288e-05	0.000805274	0.000565105	APP/ATP6AP2/CLIC5/CRB2/ENPEP/EZR/PARD3B/PDGFRB/PTH1R/PTPRO/TJP1	11
Podocytes	CC	GO:0098862	cluster of actin-based cell projections	7/138	150/19717	9.04144e-05	0.000827966	0.000581028	ACTN4/CDC14A/ENPEP/EZR/MME/MYO1E/PTH1R	7
Podocytes	CC	GO:0030175	filopodium	6/138	104/19717	9.11522e-05	0.000827966	0.000581028	APP/DAG1/EZR/IQGAP2/ITGAV/ITGB1	6
Podocytes	CC	GO:0031093	platelet alpha granule lumen	5/138	67/19717	0.000106466	0.000940927	0.000660299	ACTN4/APP/CLU/SPARC/VEGFA	5
Podocytes	CC	GO:0031089	platelet dense granule lumen	3/138	14/19717	0.000115404	0.000993085	0.000696902	LGALS3BP/RARRES2/TIMP3	3
Podocytes	CC	GO:0031594	neuromuscular junction	5/138	76/19717	0.00019367	0.00158034	0.00110901	APP/COL4A5/ITGB1/LAMB2/SPOCK1	5
Podocytes	CC	GO:0031256	leading edge membrane	7/138	170/19717	0.000196732	0.00158034	0.00110901	EEF1A1/EPB41L5/EZR/ITGAV/ITGB1/MACF1/RPS3	7
Podocytes	CC	GO:0005765	lysosomal membrane	10/138	354/19717	0.000198428	0.00158034	0.00110901	CD63/CTSD/EEF1A1/ENPEP/HSPA8/ITM2C/LAMP1/PSAP/TMEM59/VASN	10
Podocytes	CC	GO:0098852	lytic vacuole membrane	10/138	355/19717	0.00020298	0.00158034	0.00110901	CD63/CTSD/EEF1A1/ENPEP/HSPA8/ITM2C/LAMP1/PSAP/TMEM59/VASN	10
Podocytes	CC	GO:0001726	ruffle	7/138	172/19717	0.000211375	0.00160743	0.00112802	EEF1A1/EPB41L5/EZR/ITGAV/ITGB1/MACF1/RPS3	7
Podocytes	CC	GO:1904813	ficolin-1-rich granule lumen	6/138	124/19717	0.000239328	0.00177864	0.00124817	CST3/CTSD/EEF1A1/EEF2/HSP90AA1/HSPA8	6
Podocytes	CC	GO:0016528	sarcoplasm	5/138	80/19717	0.00024644	0.0017908	0.0012567	CALR/HSP90B1/MANF/P3H2/SPOCK1	5
Podocytes	CC	GO:0030667	secretory granule membrane	9/138	298/19717	0.000254841	0.00181159	0.00127129	APLP2/ATP6AP2/CD63/IQGAP2/ITGAV/LAMP1/MME/PSAP/SPARC	9
Podocytes	CC	GO:0005793	endoplasmic reticulum-Golgi intermediate compartment	6/138	126/19717	0.000260974	0.00181571	0.00127418	CALR/HSPA5/P4HB/PDIA6/SERPINH1/TAP1	6
Podocytes	CC	GO:0005581	collagen trimer	5/138	87/19717	0.000364266	0.00248156	0.00174145	COL18A1/COL4A3/COL4A4/COL4A5/COL5A1	5
Podocytes	CC	GO:0045121	membrane raft	9/138	315/19717	0.000382559	0.002553	0.00179158	APP/CTSD/DAG1/EEF2/EZR/ITGB1/MME/NPHS2/SERPINH1	9
Podocytes	CC	GO:0098857	membrane microdomain	9/138	316/19717	0.000391472	0.00256023	0.00179665	APP/CTSD/DAG1/EEF2/EZR/ITGB1/MME/NPHS2/SERPINH1	9
Podocytes	CC	GO:0016324	apical plasma membrane	9/138	318/19717	0.000409813	0.00262762	0.00184395	ATP6AP2/CLIC5/CRB2/ENPEP/EZR/PARD3B/PDGFRB/PTH1R/PTPRO	9
Podocytes	CC	GO:0030027	lamellipodium	7/138	193/19717	0.000425124	0.00267338	0.00187605	APP/DAG1/IQGAP2/ITGAV/ITGB1/PTPN13/PTPRO	7
Podocytes	CC	GO:0098589	membrane region	9/138	328/19717	0.000512477	0.00316189	0.00221887	APP/CTSD/DAG1/EEF2/EZR/ITGB1/MME/NPHS2/SERPINH1	9
Podocytes	CC	GO:0097386	glial cell projection	3/138	24/19717	0.000609643	0.00369173	0.00259069	APP/EZR/ITGB1	3
Podocytes	CC	GO:0005774	vacuolar membrane	10/138	412/19717	0.000654696	0.00387563	0.00271974	CD63/CTSD/EEF1A1/ENPEP/HSPA8/ITM2C/LAMP1/PSAP/TMEM59/VASN	10
Podocytes	CC	GO:0098858	actin-based cell projection	7/138	208/19717	0.000663716	0.00387563	0.00271974	APP/CDC14A/DAG1/EZR/IQGAP2/ITGAV/ITGB1	7
Podocytes	CC	GO:0031253	cell projection membrane	9/138	345/19717	0.000735049	0.00421686	0.0029592	EEF1A1/EPB41L5/EZR/ITGAV/ITGB1/MACF1/MXRA8/PTH1R/RPS3	9
Podocytes	CC	GO:0044304	main axon	4/138	68/19717	0.0013226	0.00745673	0.0052328	APP/DAG1/MAP1B/SPOCK1	4
Podocytes	CC	GO:0005913	cell-cell adherens junction	5/138	117/19717	0.00139766	0.00774637	0.00543605	DAG1/MPP5/PARD3B/TJP1/VEGFA	5
Podocytes	CC	GO:0033267	axon part	9/138	382/19717	0.00149602	0.0081533	0.00572162	ACTG1/APP/DAG1/HSP90AA1/HSPA8/HSPB1/MAP1B/PTPRO/SPOCK1	9
Podocytes	CC	GO:0016529	sarcoplasmic reticulum	4/138	71/19717	0.0015527	0.00832351	0.00584106	CALR/HSP90B1/MANF/P3H2	4
Podocytes	CC	GO:0005844	polysome	4/138	72/19717	0.00163522	0.00862445	0.00605224	CALR/EEF2/RPS3/VIM	4
Podocytes	CC	GO:0031904	endosome lumen	3/138	34/19717	0.00171266	0.00888952	0.00623826	APP/B2M/CD63	3
Podocytes	CC	GO:0005923	bicellular tight junction	5/138	123/19717	0.00174335	0.00890742	0.00625082	CLDN5/MPP5/MXRA8/PARD3B/TJP1	5
Podocytes	CC	GO:0030670	phagocytic vesicle membrane	4/138	76/19717	0.00199583	0.0100238	0.00703426	B2M/CALR/LAMP1/TAP1	4
Podocytes	CC	GO:0010008	endosome membrane	10/138	479/19717	0.00202316	0.0100238	0.00703426	B2M/CD63/CTSD/GOLIM4/ITM2B/LAMP1/PDIA3/PMEPA1/SUN2/TMEM59	10
Podocytes	CC	GO:0070160	tight junction	5/138	128/19717	0.00207621	0.0101331	0.00711098	CLDN5/MPP5/MXRA8/PARD3B/TJP1	5
Podocytes	CC	GO:0097449	astrocyte projection	2/138	12/19717	0.00306559	0.0147419	0.0103452	APP/EZR	2
Podocytes	CC	GO:0043296	apical junction complex	5/138	143/19717	0.0033531	0.0158908	0.0111514	CLDN5/MPP5/MXRA8/PARD3B/TJP1	5
Podocytes	CC	GO:0016323	basolateral plasma membrane	6/138	217/19717	0.00427757	0.0199824	0.0140227	CADM1/CD81/DAG1/EZR/PTH1R/TJP1	6
Podocytes	CC	GO:0033268	node of Ranvier	2/138	15/19717	0.0048105	0.0221554	0.0155476	DAG1/SPOCK1	2
Podocytes	CC	GO:0043209	myelin sheath	3/138	49/19717	0.00488561	0.0221888	0.0155711	HSP90AA1/ITGB1/MPP5	3
Podocytes	CC	GO:0071437	invadopodium	2/138	16/19717	0.0054726	0.0245143	0.017203	EZR/ITGB1	2
Podocytes	CC	GO:0070820	tertiary granule	5/138	164/19717	0.00597802	0.0258832	0.0181637	ATP6AP2/B2M/CST3/CTSD/LAMP1	5
Podocytes	CC	GO:0005938	cell cortex	7/138	308/19717	0.00603424	0.0258832	0.0181637	ACTN4/CCN2/CLDN5/CLIC5/EEF1A1/EZR/PARD3B	7
Podocytes	CC	GO:0031092	platelet alpha granule membrane	2/138	17/19717	0.00617398	0.0258832	0.0181637	APLP2/SPARC	2
Podocytes	CC	GO:0097440	apical dendrite	2/138	17/19717	0.00617398	0.0258832	0.0181637	CLU/MAP1B	2
Podocytes	CC	GO:0099524	postsynaptic cytosol	2/138	17/19717	0.00617398	0.0258832	0.0181637	DAG1/HSPA8	2
Podocytes	CC	GO:1904724	tertiary granule lumen	3/138	55/19717	0.00674844	0.0276728	0.0194195	B2M/CST3/CTSD	3
Podocytes	CC	GO:0043197	dendritic spine	5/138	169/19717	0.0067701	0.0276728	0.0194195	APP/CANX/ITGB1/MAP1B/PTPRO	5
Podocytes	CC	GO:0044309	neuron spine	5/138	171/19717	0.00710659	0.0286896	0.020133	APP/CANX/ITGB1/MAP1B/PTPRO	5
Podocytes	CC	GO:0035577	azurophil granule membrane	3/138	58/19717	0.00781746	0.0311745	0.0218768	CD63/LAMP1/PSAP	3
Podocytes	CC	GO:0030863	cortical cytoskeleton	4/138	116/19717	0.00899184	0.0354257	0.0248601	ACTN4/CLDN5/EEF1A1/EZR	4
Podocytes	CC	GO:0031528	microvillus membrane	2/138	23/19717	0.0111751	0.043503	0.0305284	EZR/ITGAV	2
Podocytes	CC	GO:0044322	endoplasmic reticulum quality control compartment	2/138	24/19717	0.0121356	0.0461434	0.0323813	CALR/CANX	2
Podocytes	CC	GO:0099522	region of cytosol	2/138	24/19717	0.0121356	0.0461434	0.0323813	DAG1/HSPA8	2
Podocytes	MF	GO:0050839	cell adhesion molecule binding	24/134	499/17697	4.20729e-13	1.52304e-10	1.20019e-10	ACTN4/CALR/CCN2/CD151/CD81/COL4A3/COL5A1/EEF2/EZR/HSPA5/HSPA8/ITGAV/ITGB1/ITGB5/ITGB8/LAMB2/MACF1/NPNT/P4HB/PTPRD/PTPRO/STAT1/TJP1/VASN	24
Podocytes	MF	GO:0005178	integrin binding	14/134	132/17697	1.30959e-12	2.37036e-10	1.86789e-10	ACTN4/CALR/CCN2/CD151/CD81/COL4A3/COL5A1/ITGAV/ITGB1/ITGB5/ITGB8/LAMB2/NPNT/P4HB	14
Podocytes	MF	GO:0005201	extracellular matrix structural constituent	13/134	163/17697	3.20296e-10	3.73475e-08	2.94306e-08	AGRN/COL18A1/COL4A3/COL4A4/COL4A5/COL5A1/EFEMP1/IGFBP7/LAMB2/MFAP2/NPNT/PRELP/SPARC	13
Podocytes	MF	GO:0050840	extracellular matrix binding	9/134	57/17697	4.12679e-10	3.73475e-08	2.94306e-08	AGRN/BCAM/DAG1/ITGAV/ITGB1/SPARC/SPOCK1/SPOCK2/VEGFA	9
Podocytes	MF	GO:0004857	enzyme inhibitor activity	16/134	375/17697	2.51607e-08	1.82164e-06	1.43549e-06	APLP2/APP/COL4A3/CRB2/CRIM1/CST3/DNAJC3/GAPDH/HSPB1/IQGAP2/MGAT5/SERPINH1/SPOCK1/SPOCK2/TIMP3/TMBIM6	16
Podocytes	MF	GO:0051082	unfolded protein binding	10/134	131/17697	5.85931e-08	3.53511e-06	2.78574e-06	CALR/CANX/CLU/DNAJC3/HSP90AA1/HSP90B1/HSPA5/HSPA8/PPIB/SERPINH1	10
Podocytes	MF	GO:0004866	endopeptidase inhibitor activity	11/134	175/17697	9.26336e-08	4.79048e-06	3.77499e-06	APLP2/APP/COL4A3/CRB2/CRIM1/CST3/GAPDH/SERPINH1/SPOCK1/SPOCK2/TIMP3	11
Podocytes	MF	GO:0030414	peptidase inhibitor activity	11/134	182/17697	1.38085e-07	5.55409e-06	4.37674e-06	APLP2/APP/COL4A3/CRB2/CRIM1/CST3/GAPDH/SERPINH1/SPOCK1/SPOCK2/TIMP3	11
Podocytes	MF	GO:0061135	endopeptidase regulator activity	11/134	182/17697	1.38085e-07	5.55409e-06	4.37674e-06	APLP2/APP/COL4A3/CRB2/CRIM1/CST3/GAPDH/SERPINH1/SPOCK1/SPOCK2/TIMP3	11
Podocytes	MF	GO:0061134	peptidase regulator activity	11/134	219/17697	8.79859e-07	3.18509e-05	2.50991e-05	APLP2/APP/COL4A3/CRB2/CRIM1/CST3/GAPDH/SERPINH1/SPOCK1/SPOCK2/TIMP3	11
Podocytes	MF	GO:0001618	virus receptor activity	7/134	74/17697	1.43844e-06	4.3393e-05	3.41946e-05	CD81/DAG1/ITGAV/ITGB1/ITGB5/LAMP1/TYRO3	7
Podocytes	MF	GO:0104005	hijacked molecular function	7/134	74/17697	1.43844e-06	4.3393e-05	3.41946e-05	CD81/DAG1/ITGAV/ITGB1/ITGB5/LAMP1/TYRO3	7
Podocytes	MF	GO:0005520	insulin-like growth factor binding	5/134	28/17697	1.97317e-06	5.49452e-05	4.32979e-05	CCN2/CRIM1/HTRA1/IGFBP7/ITGAV	5
Podocytes	MF	GO:0015037	peptide disulfide oxidoreductase activity	4/134	15/17697	4.02113e-06	0.000103975	8.19342e-05	P4HB/PDIA3/PDIA4/PDIA6	4
Podocytes	MF	GO:0003756	protein disulfide isomerase activity	4/134	16/17697	5.33006e-06	0.000113499	8.94393e-05	P4HB/PDIA3/PDIA4/PDIA6	4
Podocytes	MF	GO:0008191	metalloendopeptidase inhibitor activity	4/134	16/17697	5.33006e-06	0.000113499	8.94393e-05	COL4A3/SPOCK1/SPOCK2/TIMP3	4
Podocytes	MF	GO:0016864	intramolecular oxidoreductase activity, transposing S-S bonds	4/134	16/17697	5.33006e-06	0.000113499	8.94393e-05	P4HB/PDIA3/PDIA4/PDIA6	4
Podocytes	MF	GO:0019838	growth factor binding	8/134	137/17697	9.65079e-06	0.000194088	0.000152945	CCN2/COL5A1/CRIM1/HTRA1/IGFBP7/ITGAV/PDGFRB/VASN	8
Podocytes	MF	GO:0005518	collagen binding	6/134	67/17697	1.15087e-05	0.000219272	0.00017279	ITGB1/PPIB/SERPINH1/SPARC/SPOCK1/SPOCK2	6
Podocytes	MF	GO:0030020	extracellular matrix structural constituent conferring tensile strength	5/134	41/17697	1.39038e-05	0.000251658	0.000198311	COL18A1/COL4A3/COL4A4/COL4A5/COL5A1	5
Podocytes	MF	GO:0042277	peptide binding	11/134	295/17697	1.53225e-05	0.00026413	0.00020814	CALR/CLU/CST3/ENPEP/ITM2B/ITM2C/MME/NPR1/PPIB/PTH1R/TAP1	11
Podocytes	MF	GO:0033218	amide binding	12/134	356/17697	1.70397e-05	0.000280381	0.000220946	CALR/CLU/CST3/ENPEP/ITM2B/ITM2C/MME/NPR1/PPIB/PSAP/PTH1R/TAP1	12
Podocytes	MF	GO:0044183	protein binding involved in protein folding	4/134	23/17697	2.48875e-05	0.000391707	0.000308673	CALR/HSPA5/HSPA8/HSPB1	4
Podocytes	MF	GO:0051787	misfolded protein binding	4/134	26/17697	4.12842e-05	0.000622703	0.000490703	CLU/DNAJC3/HSPA5/HSPA8	4
Podocytes	MF	GO:0001968	fibronectin binding	4/134	27/17697	4.81805e-05	0.000697653	0.000549765	CCN2/ITGAV/ITGB1/VEGFA	4
Podocytes	MF	GO:0043236	laminin binding	4/134	29/17697	6.44436e-05	0.000897253	0.000707053	AGRN/BCAM/DAG1/ITGB1	4
Podocytes	MF	GO:0051087	chaperone binding	6/134	102/17697	0.000125091	0.00167715	0.00132163	CALR/CLU/DNAJC3/HSPA5/HSPA8/HYOU1	6
Podocytes	MF	GO:0045296	cadherin binding	10/134	331/17697	0.000215028	0.00276076	0.00217553	EEF2/EZR/HSPA5/HSPA8/ITGB1/MACF1/PTPRO/STAT1/TJP1/VASN	10
Podocytes	MF	GO:0023026	MHC class II protein complex binding	3/134	16/17697	0.000221166	0.00276076	0.00217553	CD81/HSP90AA1/HSPA8	3
Podocytes	MF	GO:0015036	disulfide oxidoreductase activity	4/134	40/17697	0.000232491	0.00280539	0.00221071	P4HB/PDIA3/PDIA4/PDIA6	4
Podocytes	MF	GO:0005539	glycosaminoglycan binding	8/134	229/17697	0.000358206	0.00418292	0.00329622	AGRN/APLP2/APP/CCN2/COL5A1/PRELP/SPOCK2/VEGFA	8
Podocytes	MF	GO:0002020	protease binding	6/134	128/17697	0.000429281	0.00477787	0.00376506	CST3/F3/ITGAV/ITGB1/PSAP/TIMP3	6
Podocytes	MF	GO:0016860	intramolecular oxidoreductase activity	4/134	47/17697	0.000435552	0.00477787	0.00376506	P4HB/PDIA3/PDIA4/PDIA6	4
Podocytes	MF	GO:0044389	ubiquitin-like protein ligase binding	9/134	308/17697	0.000568306	0.00605078	0.00476814	ACTG1/CALR/CLU/HSP90AA1/HSPA5/HSPA8/STAT1/TMBIM6/USP19	9
Podocytes	MF	GO:0004867	serine-type endopeptidase inhibitor activity	5/134	94/17697	0.000739282	0.00764629	0.00602542	APLP2/APP/CRIM1/SERPINH1/SPOCK1	5
Podocytes	MF	GO:0023023	MHC protein complex binding	3/134	25/17697	0.000864205	0.00869006	0.00684794	CD81/HSP90AA1/HSPA8	3
Podocytes	MF	GO:0016667	oxidoreductase activity, acting on a sulfur group of donors	4/134	58/17697	0.000971608	0.00931701	0.00734199	P4HB/PDIA3/PDIA4/PDIA6	4
Podocytes	MF	GO:0004725	protein tyrosine phosphatase activity	5/134	100/17697	0.000978029	0.00931701	0.00734199	CDC14A/PTPN13/PTPRD/PTPRO/PTPRQ	5
Podocytes	MF	GO:0004714	transmembrane receptor protein tyrosine kinase activity	4/134	62/17697	0.00124807	0.0115847	0.00912896	CRIM1/EFEMP1/PDGFRB/TYRO3	4
Podocytes	MF	GO:0043548	phosphatidylinositol 3-kinase binding	3/134	30/17697	0.00148396	0.0134298	0.0105829	PDGFRB/PTPN13/TYRO3	3
Podocytes	MF	GO:0003779	actin binding	10/134	431/17697	0.00164714	0.0142896	0.0112605	ACTN4/DAG1/EEF2/EZR/IQGAP2/ITGB1/MACF1/MAP1B/MYO1E/TMSB10	10
Podocytes	MF	GO:0031625	ubiquitin protein ligase binding	8/134	290/17697	0.00165791	0.0142896	0.0112605	ACTG1/CALR/CLU/HSP90AA1/HSPA5/HSPA8/TMBIM6/USP19	8
Podocytes	MF	GO:0008201	heparin binding	6/134	169/17697	0.00182047	0.0153258	0.012077	APLP2/APP/CCN2/COL5A1/PRELP/VEGFA	6
Podocytes	MF	GO:0097718	disordered domain specific binding	3/134	33/17697	0.00196147	0.0161376	0.0127167	EZR/GAPDH/HSP90AA1	3
Podocytes	MF	GO:0002162	dystroglycan binding	2/134	10/17697	0.00246098	0.0197972	0.0156006	AGRN/DAG1	2
Podocytes	MF	GO:0001540	amyloid-beta binding	4/134	78/17697	0.0029079	0.0224977	0.0177286	CLU/CST3/ITM2B/ITM2C	4
Podocytes	MF	GO:1901681	sulfur compound binding	7/134	250/17697	0.00296518	0.0224977	0.0177286	AGRN/APLP2/APP/CCN2/COL5A1/PRELP/VEGFA	7
Podocytes	MF	GO:0048407	platelet-derived growth factor binding	2/134	11/17697	0.00299298	0.0224977	0.0177286	COL5A1/PDGFRB	2
Podocytes	MF	GO:0019199	transmembrane receptor protein kinase activity	4/134	79/17697	0.00304527	0.0224977	0.0177286	CRIM1/EFEMP1/PDGFRB/TYRO3	4
Podocytes	MF	GO:0031543	peptidyl-proline dioxygenase activity	2/134	12/17697	0.0035738	0.0258743	0.0203895	P3H2/P4HB	2
Podocytes	MF	GO:0051015	actin filament binding	6/134	198/17697	0.003996	0.0283637	0.0223512	ACTN4/EEF2/EZR/IQGAP2/MACF1/MYO1E	6
Podocytes	MF	GO:0001846	opsonin binding	2/134	15/17697	0.00560173	0.0375524	0.029592	CALR/ITGAV	2
Podocytes	MF	GO:0005161	platelet-derived growth factor receptor binding	2/134	15/17697	0.00560173	0.0375524	0.029592	PDGFRB/VEGFA	2
Podocytes	MF	GO:0019215	intermediate filament binding	2/134	15/17697	0.00560173	0.0375524	0.029592	NES/VIM	2
Podocytes	MF	GO:0004177	aminopeptidase activity	3/134	48/17697	0.00572577	0.037686	0.0296973	ACE/AOPEP/ENPEP	3
Podocytes	MF	GO:0016853	isomerase activity	5/134	158/17697	0.00706608	0.0448391	0.0353341	P4HB/PDIA3/PDIA4/PDIA6/PPIB	5
Podocytes	MF	GO:0005001	transmembrane receptor protein tyrosine phosphatase activity	2/134	17/17697	0.00718416	0.0448391	0.0353341	PTPRD/PTPRO	2
Podocytes	MF	GO:0019198	transmembrane receptor protein phosphatase activity	2/134	17/17697	0.00718416	0.0448391	0.0353341	PTPRD/PTPRO	2
Podocytes	MF	GO:0038191	neuropilin binding	2/134	18/17697	0.00804234	0.0493445	0.0388845	SEMA3E/SEMA3G	2
