# Supplementary material for: Endothelial cell heterogeneity and microglia regulons revealed by a pig cell landscape at single-cell level
Source: Nat Commun. 2022 Jun 24;13:3620. doi: 10.1038/s41467-022-31388-z (PMC9232580; doi:10.1038/s41467-022-31388-z)
Supplement: Supplementary file 10 — Supplementary Data 7 [file 41467_2022_31388_MOESM10_ESM.xlsx]

## Sheet: Sheet1
Tissue	Cellnumber	Endo_Cellnumber	Percentage
Lung	25725	1683	0.0654227
PBMCs	10090	-	-
Adipose-s	12814	973	0.0759326
Adipose-v	16417	4365	0.265883
Brain	15794	278	0.0176016
Intestine	10518	109	0.0103632
Liver	31888	617	0.019349
Retina	12165	149	0.0122483
Spleen	21791	133	0.00610344
Area_Postrema	5109	60	0.011744
Cerebellum	10225	93	0.00909535
Heart	3220	172	0.0534161
Kidney	4255	259	0.0608696
OVoLT	7739	127	0.0164104
SubfomicalOrgan	1527	29	0.0189915
Frontal lobe	8812	15	0.00170222
Occipital lobe	6829	165	0.0241617
Parietal lobe	6162	79	0.0128205
Temporal lobe	3145	32	0.0101749
Hypothalamus	7302	182	0.0249247
