# Supplementary material for: Endothelial cell heterogeneity and microglia regulons revealed by a pig cell landscape at single-cell level
Source: Nat Commun. 2022 Jun 24;13:3620. doi: 10.1038/s41467-022-31388-z (PMC9232580; doi:10.1038/s41467-022-31388-z)
Supplement: Supplementary file 11 — Supplementary Data 8 [file 41467_2022_31388_MOESM11_ESM.xlsx]

## Sheet: DEGs
p_val	avg_logFC	pct.1	pct.2	p_val_adj	cluster	gene
1.70874e-181	-1.57655	0.496	0.787	3.56101e-177	0	TPT1
4.30605e-179	-1.76708	0.57	0.808	8.97381e-175	0	UBB
1.29384e-171	-1.54281	0.243	0.675	2.69636e-167	0	ENSSSCG00000003930
4.76443e-168	-1.40489	0.222	0.678	9.92906e-164	0	ENSSSCG00000001229
1.59522e-166	-1.58147	0.393	0.743	3.32444e-162	0	HSPB1
1.9996e-165	-1.92171	0.134	0.595	4.16716e-161	0	ENSSSCG00000029160
2.65932e-165	-1.62682	0.155	0.628	5.54201e-161	0	BTG2
7.46757e-165	-1.88873	0.211	0.641	1.55624e-160	0	FABP5
2.52541e-164	-1.34059	0.268	0.694	5.26295e-160	0	ENSSSCG00000004489
2.93653e-163	-1.40642	0.31	0.695	6.11972e-159	0	ENSSSCG00000014540
5.24013e-163	-2.09546	0.095	0.547	1.09204e-158	0	ENSSSCG00000032591
3.74258e-162	-1.33041	0.215	0.66	7.79954e-158	0	YBX3
1.89012e-161	-1.33836	0.389	0.727	3.93901e-157	0	RPL23
3.95746e-161	-1.4026	0.311	0.704	8.24736e-157	0	TMSB4X
1.57588e-160	-0.891101	0.667	0.896	3.28413e-156	0	B2M
3.21485e-160	-1.30112	0.423	0.743	6.69974e-156	0	EIF1
4.93519e-159	-1.35619	0.23	0.658	1.02849e-154	0	ENSSSCG00000035904
6.53337e-157	-1.42257	0.248	0.66	1.36155e-152	0	ENSSSCG00000003042
7.69772e-156	-1.24402	0.216	0.662	1.60421e-151	0	ENSSSCG00000039460
1.11494e-155	-1.28841	0.26	0.68	2.32354e-151	0	ENSSSCG00000017202
1.59702e-155	-1.27663	0.21	0.645	3.32819e-151	0	ENSSSCG00000039740
3.72797e-155	-1.61681	0.082	0.533	7.76909e-151	0	ENSSSCG00000032436
7.55851e-155	-1.28142	0.222	0.645	1.57519e-150	0	ENSSSCG00000031838
1.65134e-154	-1.32818	0.182	0.62	3.44138e-150	0	RPS14
2.06535e-154	-1.57237	0.141	0.6	4.30419e-150	0	ENSSSCG00000035293
4.54214e-154	-1.39113	0.35	0.714	9.46582e-150	0	UBC
1.33866e-153	-1.26775	0.217	0.651	2.78977e-149	0	RAMP2
1.36536e-152	-1.37355	0.282	0.677	2.8454e-148	0	ENSSSCG00000004970
1.77217e-152	-1.24711	0.254	0.665	3.69321e-148	0	KXD1
3.57746e-152	-1.30454	0.238	0.652	7.45543e-148	0	ENSSSCG00000001341
1.00787e-151	-1.22615	0.299	0.706	2.1004e-147	0	NFKBIA
7.93182e-151	-1.35717	0.257	0.658	1.65299e-146	0	RPS2
1.75713e-148	-1.36152	0.213	0.622	3.66186e-144	0	ENSSSCG00000017509
2.23873e-148	-1.27652	0.271	0.671	4.66552e-144	0	ENSSSCG00000014569
7.92272e-148	-1.36875	0.221	0.629	1.6511e-143	0	ENSSSCG00000011272
2.01886e-147	-1.2313	0.236	0.646	4.2073e-143	0	ENSSSCG00000036296
2.88165e-147	-1.49297	0.11	0.553	6.00537e-143	0	GNG11
4.33193e-147	-1.33312	0.213	0.627	9.02775e-143	0	RPL18
3.01373e-146	-1.20596	0.245	0.653	6.28062e-142	0	ENSSSCG00000034448
5.43919e-146	-1.29987	0.47	0.751	1.13353e-141	0	RPS20
3.86971e-145	-1.31841	0.409	0.723	8.06447e-141	0	RPL10
4.64258e-145	-1.22061	0.21	0.63	9.67513e-141	0	ENSSSCG00000011952
4.87008e-145	-1.17732	0.226	0.647	1.01493e-140	0	ENSSSCG00000013889
3.84834e-144	-1.26253	0.092	0.549	8.01995e-140	0	ENSSSCG00000036956
5.83807e-144	-1.25192	0.303	0.667	1.21665e-139	0	RPS23
6.88048e-144	-1.01041	0.53	0.813	1.43389e-139	0	TMSB10
2.62734e-143	-1.18902	0.45	0.743	5.47539e-139	0	RPL11
6.26609e-143	-1.1941	0.363	0.709	1.30585e-138	0	RPL6
1.47338e-142	-1.16397	0.192	0.616	3.07052e-138	0	ENSSSCG00000036716
6.34992e-142	-1.22849	0.126	0.577	1.32332e-137	0	ENSSSCG00000003155
7.27755e-142	-1.29367	0.395	0.708	1.51664e-137	0	RPS12
7.84388e-142	-1.35049	0.197	0.623	1.63466e-137	0	EMP1
1.3616e-141	-1.10188	0.231	0.66	2.83758e-137	0	ENSSSCG00000035080
8.4143e-141	-1.29846	0.095	0.534	1.75354e-136	0	ENSSSCG00000006395
3.42072e-140	-1.207	0.204	0.623	7.12877e-136	0	ENSSSCG00000020830
4.35252e-140	-1.25346	0.18	0.603	9.07065e-136	0	ENSSSCG00000035768
4.42564e-140	-1.0975	0.43	0.73	9.22302e-136	0	RPS11
5.86765e-140	-1.3812	0.209	0.609	1.22282e-135	0	RPL8
6.53498e-140	-1.18617	0.157	0.588	1.36189e-135	0	MYL6
3.91339e-139	-1.29049	0.191	0.603	8.15551e-135	0	ENSSSCG00000040273
5.27836e-138	-1.23587	0.23	0.626	1.10001e-133	0	ENSSSCG00000027573
3.80472e-137	-1.10256	0.252	0.649	7.92903e-133	0	ENSSSCG00000030849
5.10437e-136	-1.06056	0.322	0.681	1.06375e-131	0	RPS18
1.41859e-135	-1.08906	0.419	0.729	2.95634e-131	0	RPL37
1.62061e-135	-1.2788	0.197	0.599	3.37735e-131	0	ENSSSCG00000024974
2.90348e-135	-1.20402	0.149	0.572	6.05085e-131	0	BTG1
3.54293e-135	-1.25685	0.166	0.577	7.38346e-131	0	ENSSSCG00000033019
1.03157e-134	-1.39405	0.128	0.547	2.14979e-130	0	CAV1
4.97226e-134	-1.02799	0.223	0.649	1.03622e-129	0	ENSSSCG00000017239
7.99628e-134	-1.15703	0.186	0.598	1.66643e-129	0	RPS10-NUDT3
8.83443e-134	-0.903158	0.573	0.812	1.8411e-129	0	PTMA
1.02899e-133	-1.08098	0.197	0.618	2.14441e-129	0	IFITM3
4.8534e-133	-1.02537	0.188	0.633	1.01145e-128	0	CD74
9.65834e-132	-1.17284	0.217	0.611	2.0128e-127	0	ENSSSCG00000037030
1.06314e-130	-1.16705	0.188	0.617	2.21558e-126	0	KLF2
1.33493e-130	-1.28948	0.229	0.616	2.78199e-126	0	RPL9
2.04396e-130	-1.15148	0.279	0.646	4.25962e-126	0	RPS5
3.5277e-130	-1.10116	0.316	0.662	7.35174e-126	0	RPS13
1.25356e-129	-1.05763	0.347	0.694	2.61241e-125	0	RPL26
2.42745e-129	-1.16052	0.367	0.686	5.05881e-125	0	RPLP0
3.32634e-129	-1.22844	0.262	0.667	6.93209e-125	0	FOS
4.07733e-128	-1.13067	0.432	0.71	8.49715e-124	0	RPS7
1.203e-127	-1.04293	0.365	0.699	2.50705e-123	0	RPL32
8.03201e-127	-1.00734	0.387	0.71	1.67387e-122	0	RPL35
9.75478e-127	-0.981569	0.26	0.654	2.0329e-122	0	ENSSSCG00000039544
1.1508e-126	-1.22675	0.138	0.531	2.39827e-122	0	ENSSSCG00000014071
2.3572e-126	-1.21811	0.243	0.643	4.91241e-122	0	ZFP36
3.23359e-126	-1.24639	0.163	0.571	6.7388e-122	0	TM4SF1
7.49748e-126	-1.01512	0.303	0.663	1.56247e-121	0	RPL30
4.80463e-124	-1.11083	0.331	0.687	1.00128e-119	0	IGFBP7
6.55002e-124	-1.61319	0.06	0.457	1.36502e-119	0	ENSSSCG00000004572
1.44556e-123	-0.993611	0.14	0.56	3.01255e-119	0	ENSSSCG00000016737
2.91821e-123	-0.986044	0.305	0.652	6.08155e-119	0	RPL3
4.64136e-123	-1.22776	0.419	0.702	9.67259e-119	0	RPS27A
6.69961e-123	-1.25901	0.095	0.504	1.3962e-118	0	ENSSSCG00000014565
6.93939e-123	-1.114	0.12	0.523	1.44617e-118	0	ENSSSCG00000003691
2.05747e-122	-0.961559	0.288	0.656	4.28776e-118	0	RPL22
7.29271e-122	-0.967769	0.338	0.672	1.5198e-117	0	RPS9
1.03306e-121	-1.22101	0.127	0.52	2.1529e-117	0	ENSSSCG00000005453
5.11739e-121	-1.33821	0.1	0.502	1.06646e-116	0	PHLDA2
1.53421e-120	-0.938189	0.37	0.718	3.19728e-116	0	ACTB
1.2905e-119	-1.03399	0.164	0.571	2.6894e-115	0	ENSSSCG00000033734
5.1568e-119	-0.970314	0.088	0.494	1.07468e-114	0	CD99
1.33086e-118	-0.994921	0.204	0.598	2.7735e-114	0	TPM4
1.90536e-118	-0.923312	0.121	0.532	3.97076e-114	0	ENSSSCG00000037081
1.63882e-117	-1.13295	0.333	0.653	3.4153e-113	0	RPL5
2.25781e-117	-1.01084	0.167	0.559	4.70527e-113	0	ENSSSCG00000001701
2.05083e-116	-1.53699	0.126	0.513	4.27393e-112	0	TIMP1
3.87469e-115	-1.05509	0.175	0.553	8.07485e-111	0	RPS26
1.17404e-114	-0.97853	0.13	0.523	2.44671e-110	0	ENSSSCG00000013064
7.14236e-114	-0.897116	0.322	0.67	1.48847e-109	0	RPS28
3.05025e-113	-0.976948	0.179	0.578	6.35672e-109	0	LMNA
4.51844e-112	-0.783662	0.16	0.594	9.41643e-108	0	ENSSSCG00000032395
5.41786e-112	-1.0625	0.16	0.545	1.12908e-107	0	DNAJA1
5.60303e-112	-1.03605	0.377	0.68	1.16767e-107	0	RPL34
9.18912e-112	-0.912373	0.12	0.533	1.91501e-107	0	ENSSSCG00000005437
1.19934e-111	-0.865832	0.101	0.498	2.49942e-107	0	ENSSSCG00000024263
4.55341e-111	-0.936892	0.302	0.638	9.48931e-107	0	CFL1
9.80909e-111	-0.827588	0.174	0.567	2.04421e-106	0	ENSSSCG00000028485
2.7085e-109	-0.923806	0.242	0.626	5.64452e-105	0	S100A10
3.20308e-109	-0.982849	0.23	0.588	6.67522e-105	0	EEF1B2
3.31696e-109	-1.07782	0.066	0.444	6.91255e-105	0	ENSSSCG00000003079
5.0405e-109	-0.822137	0.322	0.675	1.05044e-104	0	ATF4
2.37939e-108	-0.973985	0.157	0.54	4.95864e-104	0	ETS2
2.75114e-107	-1.02404	0.279	0.613	5.73338e-103	0	RPS4X
1.62103e-106	-1.09088	0.357	0.66	3.37823e-102	0	RPS3A
2.63005e-106	-0.894295	0.117	0.503	5.48103e-102	0	LITAF
2.83073e-106	-0.926076	0.051	0.415	5.89923e-102	0	MAFF
5.05493e-106	-0.797981	0.224	0.612	1.05345e-101	0	ENSSSCG00000038507
1.42796e-105	-1.79513	0.094	0.456	2.97587e-101	0	IL6
4.02954e-105	-1.04523	0.422	0.691	8.39757e-101	0	RPL7
4.18909e-105	-1.05055	0.062	0.427	8.73006e-101	0	APOLD1
1.03356e-104	-1.12703	0.122	0.507	2.15393e-100	0	ATF3
1.32457e-104	-1.20488	0.254	0.61	2.7604e-100	0	APOA1
3.69806e-103	-0.863576	0.104	0.476	7.70676e-99	0	ENSSSCG00000039046
1.08465e-102	-0.973993	0.037	0.386	2.26041e-98	0	ENSSSCG00000014351
2.93994e-102	-0.974551	0.063	0.417	6.12683e-98	0	SERTAD1
5.80284e-102	-0.915207	0.144	0.534	1.20931e-97	0	CLEC3B
1.25728e-101	-0.719697	0.251	0.642	2.62018e-97	0	H3F3A
1.29489e-101	-0.863297	0.139	0.508	2.69856e-97	0	ENSSSCG00000008170
5.10114e-101	-0.707085	0.265	0.651	1.06308e-96	0	ZFP36L1
1.36934e-100	-0.862137	0.416	0.684	2.85369e-96	0	RPS16
1.75286e-100	-1.05433	0.108	0.47	3.65297e-96	0	GADD45B
3.19861e-100	-0.778567	0.371	0.678	6.6659e-96	0	RPLP2
3.28666e-100	-1.01703	0.071	0.427	6.84941e-96	0	STX11
5.0249e-99	-0.829942	0.27	0.631	1.04719e-94	0	ENSSSCG00000008433
8.76884e-99	-1.00103	0.07	0.426	1.82743e-94	0	CLEC2B
1.27174e-98	-0.726844	0.294	0.633	2.65031e-94	0	RPS21
1.70421e-98	-0.910779	0.113	0.49	3.55157e-94	0	ENSSSCG00000001455
1.74585e-98	-0.718082	0.207	0.635	3.63836e-94	0	ENSSSCG00000035520
5.53738e-98	-0.918043	0.103	0.474	1.15399e-93	0	ENSSSCG00000001456
1.07957e-97	-0.778364	0.187	0.553	2.24982e-93	0	CSTB
2.07706e-97	0.990634	0.27	0.072	4.32858e-93	0	PTPRD
3.12528e-97	-0.747479	0.416	0.754	6.51309e-93	0	BIRC3
7.81107e-97	-0.764791	0.133	0.501	1.62783e-92	0	ENSSSCG00000033500
1.28869e-96	-0.885497	0.265	0.594	2.68563e-92	0	RACK1
1.49051e-96	-0.768491	0.076	0.431	3.10622e-92	0	VAMP8
4.66334e-96	-0.837181	0.091	0.448	9.71841e-92	0	ENSSSCG00000004578
1.75198e-95	-0.948798	0.47	0.701	3.65113e-91	0	RPS15
4.27341e-95	-1.13941	0.175	0.532	8.90579e-91	0	EGR1
4.91546e-95	-0.853101	0.513	0.772	1.02438e-90	0	ACTG1
3.73144e-94	-0.790696	0.317	0.638	7.77632e-90	0	RPS6
5.55675e-94	-0.901231	0.194	0.541	1.15803e-89	0	H2AFZ
6.79638e-94	-0.723568	0.304	0.641	1.41637e-89	0	RPL27
9.37101e-94	-0.800359	0.072	0.421	1.95292e-89	0	PDLIM1
1.03696e-93	-0.671657	0.334	0.715	2.16103e-89	0	TXNIP
1.19887e-92	-0.844489	0.169	0.53	2.49845e-88	0	ICAM1
2.60984e-92	-1.1408	0.177	0.523	5.4389e-88	0	THBS1
5.50769e-92	-0.641481	0.139	0.506	1.1478e-87	0	ATP5F1E
6.26427e-92	-0.747657	0.389	0.68	1.30547e-87	0	RPS3
7.71914e-92	-0.85301	0.067	0.399	1.60867e-87	0	ENSSSCG00000006581
1.08405e-91	-0.781455	0.152	0.526	2.25917e-87	0	VWF
1.88985e-91	-0.751684	0.115	0.475	3.93845e-87	0	ENSSSCG00000009633
6.75379e-91	-0.71516	0.128	0.483	1.40749e-86	0	ENSSSCG00000010203
1.2195e-90	-0.776285	0.289	0.615	2.54144e-86	0	CD63
1.09433e-89	-0.865185	0.31	0.647	2.28058e-85	0	VIM
1.66391e-89	-0.890711	0.258	0.61	3.46759e-85	0	CFD
2.122e-89	-0.797158	0.059	0.383	4.42224e-85	0	ENSSSCG00000000273
2.4055e-89	-0.780917	0.078	0.412	5.01306e-85	0	ENSSSCG00000003253
3.49181e-89	-0.7264	0.184	0.548	7.27692e-85	0	S1PR1
1.79348e-88	-1.02206	0.083	0.412	3.7376e-84	0	NR4A1
2.12242e-88	0.84736	0.41	0.158	4.42312e-84	0	HSP90B1
6.61297e-88	-0.768434	0.135	0.477	1.37814e-83	0	CTSV
1.34622e-87	-1.40419	0.12	0.445	2.80552e-83	0	MT2A
3.0437e-87	-0.814173	0.11	0.451	6.34308e-83	0	FOSL2
3.80892e-87	-0.72644	0.097	0.443	7.93779e-83	0	IER5
5.81446e-87	-0.840309	0.11	0.444	1.21173e-82	0	ENSSSCG00000022925
6.67453e-87	-0.894273	0.118	0.457	1.39097e-82	0	RND3
6.82917e-87	-0.706222	0.335	0.644	1.4232e-82	0	RPL21
8.99118e-87	-0.681786	0.141	0.488	1.87376e-82	0	POLR2K
1.40301e-86	-0.814772	0.12	0.453	2.92388e-82	0	IFRD1
6.78401e-86	-0.72622	0.115	0.46	1.41379e-81	0	STOM
6.9842e-86	-0.676127	0.28	0.61	1.45551e-81	0	RPL17-C18orf32
3.32055e-85	-0.686102	0.149	0.509	6.92003e-81	0	CLEC14A
8.91063e-85	-0.711662	0.131	0.483	1.85698e-80	0	ETS1
9.31864e-85	-0.691462	0.13	0.476	1.942e-80	0	ENSSSCG00000013405
1.87655e-84	-1.04817	0.068	0.379	3.91073e-80	0	FAM167B
5.25952e-84	-0.678109	0.298	0.65	1.09608e-79	0	ZFP36L2
1.16859e-83	-0.681546	0.17	0.513	2.43534e-79	0	SDCBP
1.44764e-83	-0.735778	0.091	0.423	3.01688e-79	0	RRAS
3.64592e-83	1.02112	0.334	0.12	7.5981e-79	0	C3
6.76748e-83	-0.893506	0.165	0.498	1.41034e-78	0	PLVAP
1.19544e-82	-0.699394	0.052	0.364	2.49131e-78	0	S100A13
1.19877e-82	-0.660665	0.114	0.46	2.49824e-78	0	CD93
1.78991e-82	-0.606924	0.11	0.446	3.73017e-78	0	ENSSSCG00000032028
2.33271e-82	-0.772792	0.201	0.526	4.86137e-78	0	NME2
1.27023e-81	-0.636448	0.071	0.392	2.64715e-77	0	ENSSSCG00000032556
1.70426e-81	-0.671709	0.11	0.438	3.55168e-77	0	ENSSSCG00000014264
2.01647e-81	-0.728738	0.318	0.615	4.20231e-77	0	HSD11B1L
6.61099e-81	-0.638546	0.15	0.502	1.37773e-76	0	CAVIN1
7.76219e-81	-0.601319	0.105	0.434	1.61764e-76	0	ENSSSCG00000040118
7.88047e-81	-0.804508	0.178	0.518	1.64229e-76	0	CAVIN2
2.98259e-80	-0.693788	0.089	0.412	6.21571e-76	0	RHOJ
3.40655e-80	-0.727396	0.085	0.402	7.09926e-76	0	PLEKHO1
8.10161e-80	-0.64772	0.09	0.412	1.68838e-75	0	EIF3K
1.54301e-79	-0.727696	0.181	0.522	3.21564e-75	0	ISG12(A)
3.32232e-79	-0.677302	0.113	0.447	6.92372e-75	0	CDH5
4.45164e-78	-0.573401	0.077	0.387	9.27722e-74	0	ENSSSCG00000034072
6.70233e-78	-1.28199	0.121	0.435	1.39676e-73	0	FABP4
1.26284e-77	-0.57044	0.232	0.577	2.63176e-73	0	PABPC1
1.40836e-77	-0.602363	0.45	0.718	2.93502e-73	0	ITM2B
1.57081e-77	0.799984	0.296	0.1	3.27357e-73	0	ATP8A1
3.47598e-77	-0.713344	0.096	0.412	7.24394e-73	0	DUSP5
2.60583e-76	-0.633028	0.065	0.369	5.43056e-72	0	CAVIN3
3.09648e-76	-0.60531	0.166	0.505	6.45306e-72	0	PALM2
3.15928e-76	-0.554645	0.056	0.354	6.58395e-72	0	KARS
5.13131e-76	-0.56616	0.104	0.418	1.06937e-71	0	BANF1
8.40687e-76	-0.867937	0.095	0.4	1.75199e-71	0	GADD45A
9.08618e-76	-0.6477	0.039	0.321	1.89356e-71	0	ENSSSCG00000036114
7.67105e-75	-0.555618	0.226	0.565	1.59865e-70	0	HMGB1
1.18991e-74	-0.646428	0.311	0.611	2.47977e-70	0	RPSA
1.19616e-74	-0.541883	0.111	0.43	2.49281e-70	0	LDHB
1.63099e-74	-1.10439	0.062	0.347	3.39897e-70	0	DEPP1
2.70204e-74	-0.495925	0.129	0.459	5.63105e-70	0	EIF3F
3.11536e-74	-0.588153	0.116	0.43	6.49241e-70	0	ENSSSCG00000000274
1.77738e-73	-0.650465	0.039	0.315	3.70406e-69	0	CSRNP1
3.57875e-73	-0.647729	0.168	0.492	7.45812e-69	0	ENSSSCG00000007355
5.82934e-73	-0.605633	0.035	0.311	1.21483e-68	0	ENSSSCG00000001398
1.14019e-72	-0.601272	0.113	0.431	2.37615e-68	0	CAV2
1.15998e-72	-0.568303	0.119	0.435	2.41741e-68	0	ENSSSCG00000026430
1.55555e-72	-1.25059	0.089	0.38	3.24177e-68	0	TAGLN
2.60628e-72	-0.596162	0.08	0.375	5.43148e-68	0	ENSSSCG00000022176
5.07815e-72	-0.504464	0.099	0.413	1.05829e-67	0	ENSSSCG00000023331
7.01536e-72	-0.522842	0.113	0.416	1.462e-67	0	MGST3
1.06737e-71	-0.648519	0.076	0.366	2.2244e-67	0	RALA
1.13651e-71	-0.602135	0.044	0.318	2.36848e-67	0	NFKBIB
1.20825e-71	-0.625361	0.033	0.304	2.51799e-67	0	ENSSSCG00000005518
1.84563e-71	-0.854619	0.082	0.372	3.84628e-67	0	TNFAIP3
2.84096e-71	-0.641444	0.093	0.392	5.92056e-67	0	ITM2A
9.39832e-71	-0.751585	0.257	0.584	1.95861e-66	0	TIMP3
1.22302e-70	-0.705025	0.078	0.373	2.54877e-66	0	ENSSSCG00000033190
1.90757e-70	-0.613376	0.107	0.416	3.97538e-66	0	EMCN
2.48135e-70	-0.507439	0.207	0.551	5.17113e-66	0	MSN
6.65346e-70	-0.493564	0.414	0.73	1.38658e-65	0	CCNL1
8.81324e-70	-0.621456	0.21	0.524	1.83668e-65	0	EIF4A1
9.13783e-70	-0.572532	0.224	0.549	1.90432e-65	0	EEF1D
9.64249e-70	-0.735558	0.122	0.422	2.00949e-65	0	PLK2
1.22873e-69	-0.927313	0.164	0.461	2.56068e-65	0	ADAMTS1
3.43296e-69	-0.574824	0.022	0.278	7.15429e-65	0	ENSSSCG00000039071
6.92377e-69	-0.558895	0.085	0.381	1.44291e-64	0	ADGRL4
1.06378e-68	-0.663068	0.065	0.345	2.21691e-64	0	ENSSSCG00000035037
3.44119e-68	-0.608945	0.05	0.323	7.17145e-64	0	CLIC2
3.62994e-68	-0.614075	0.043	0.311	7.5648e-64	0	LRRC70
5.96624e-68	-0.604119	0.055	0.326	1.24336e-63	0	ENSSSCG00000024791
6.85549e-68	0.641509	0.346	0.135	1.42868e-63	0	EEF1A1
6.85629e-68	-0.544157	0.11	0.407	1.42885e-63	0	EIF3G
7.05962e-68	-0.553885	0.077	0.359	1.47122e-63	0	ENSSSCG00000021591
1.35559e-67	-0.563616	0.041	0.305	2.82506e-63	0	ENSSSCG00000025499
1.61438e-67	-0.541346	0.129	0.426	3.36437e-63	0	ENSSSCG00000034709
1.78913e-67	-0.607182	0.058	0.331	3.72854e-63	0	TSPAN6
3.85666e-67	-0.474145	0.233	0.564	8.03727e-63	0	NFKBIZ
3.95641e-67	-0.676251	0.16	0.457	8.24516e-63	0	TSPAN13
4.47761e-67	-0.538079	0.193	0.504	9.33134e-63	0	ARF4
7.87189e-67	-0.665971	0.077	0.346	1.6405e-62	0	FXYD6
9.55213e-67	-0.57823	0.09	0.369	1.99066e-62	0	ENSSSCG00000007188
1.11226e-66	-0.603818	0.061	0.334	2.31795e-62	0	EHD2
1.54293e-66	-0.70964	0.055	0.322	3.21546e-62	0	LPAR6
3.24261e-66	-0.642765	0.352	0.66	6.75761e-62	0	DUSP1
4.3209e-66	-0.607339	0.117	0.405	9.00476e-62	0	IPO11
7.24802e-66	-0.523532	0.19	0.507	1.51049e-61	0	RAC1
1.20072e-65	-0.456442	0.144	0.448	2.5023e-61	0	CDC42
1.76558e-65	-0.516474	0.11	0.404	3.67948e-61	0	BHLHE40
2.53217e-65	-0.61098	0.154	0.449	5.27704e-61	0	TUBB4B
4.39606e-65	-0.560866	0.236	0.537	9.1614e-61	0	NPM1
6.09981e-65	-0.553219	0.273	0.579	1.2712e-60	0	CLIC4
7.34596e-65	-0.580301	0.11	0.395	1.5309e-60	0	CDV3
7.76679e-65	-0.542199	0.144	0.437	1.6186e-60	0	EIF3H
7.93757e-65	-0.640836	0.082	0.361	1.65419e-60	0	LMCD1
1.35628e-64	-0.440998	0.119	0.417	2.8265e-60	0	ENSSSCG00000015337
2.13114e-64	-0.495282	0.07	0.346	4.4413e-60	0	ENSSSCG00000001075
2.31779e-64	-0.54846	0.048	0.302	4.83027e-60	0	NOCT
2.7528e-64	-0.558351	0.229	0.539	5.73683e-60	0	PNRC1
2.80567e-64	-0.612686	0.031	0.279	5.84701e-60	0	GCH1
3.48037e-64	-0.829895	0.112	0.384	7.25309e-60	0	SOD2
5.67411e-64	-0.521678	0.071	0.335	1.18248e-59	0	GRASP
7.54618e-64	-0.731365	0.169	0.468	1.57262e-59	0	ANXA1
1.04795e-63	-0.51677	0.079	0.349	2.18393e-59	0	ENSSSCG00000027746
1.86148e-63	-0.510051	0.05	0.308	3.87933e-59	0	ENSSSCG00000014075
1.98694e-63	-0.602923	0.045	0.299	4.14077e-59	0	MYCT1
2.08394e-63	-0.55951	0.024	0.264	4.34293e-59	0	RHOC
2.63399e-63	-1.02885	0.089	0.352	5.48924e-59	0	ENSSSCG00000015405
2.77367e-63	-0.63778	0.2	0.481	5.78033e-59	0	RPL36AL
3.68239e-63	-0.558429	0.218	0.513	7.67411e-59	0	LAPTM4A
5.19826e-63	-0.804419	0.071	0.336	1.08332e-58	0	STC1
5.67534e-63	-0.599833	0.09	0.367	1.18274e-58	0	ESAM
4.30145e-62	-0.610878	0.341	0.637	8.96421e-58	0	SLC38A2
5.36161e-62	-0.633514	0.121	0.394	1.11736e-57	0	UGCG
6.91442e-62	-0.604391	0.115	0.391	1.44097e-57	0	KDM6B
6.99979e-62	-0.832856	0.082	0.348	1.45876e-57	0	CCL2
1.43705e-61	-0.485456	0.138	0.432	2.99482e-57	0	HNRNPK
2.59874e-61	-0.496759	0.274	0.583	5.41577e-57	0	SUMO2
3.03735e-61	-0.696206	0.109	0.383	6.32984e-57	0	ID1
3.13674e-61	-0.724843	0.12	0.397	6.53696e-57	0	CCN1
3.7076e-61	-0.504515	0.107	0.381	7.72663e-57	0	ENSSSCG00000009128
4.57193e-61	-0.445459	0.494	0.743	9.52789e-57	0	CALM1
6.06876e-61	-0.647228	0.109	0.383	1.26473e-56	0	SPRY1
6.76877e-61	-0.553751	0.082	0.349	1.41061e-56	0	RELL1
7.8183e-61	-0.442937	0.054	0.309	1.62933e-56	0	ENSSSCG00000040857
9.09399e-61	-0.487849	0.049	0.295	1.89519e-56	0	ENSSSCG00000038711
2.24223e-60	-0.546405	0.233	0.538	4.67281e-56	0	HSPE1
3.17014e-60	-0.506242	0.041	0.28	6.60658e-56	0	HNRNPAB
4.40483e-60	-0.517655	0.258	0.541	9.17966e-56	0	SSR2
5.18387e-60	-0.522551	0.16	0.462	1.08032e-55	0	S100A11
6.48469e-60	-0.435443	0.05	0.303	1.35141e-55	0	ENSSSCG00000016990
6.59952e-60	-0.4794	0.097	0.365	1.37534e-55	0	ENSSSCG00000005656
7.34494e-60	-0.561222	0.166	0.455	1.53069e-55	0	GPX1
8.33496e-60	-0.555812	0.103	0.378	1.737e-55	0	TSPO
1.30261e-59	-0.515293	0.256	0.564	2.71465e-55	0	DDX3X
1.93549e-59	-0.496934	0.093	0.361	4.03356e-55	0	ENSSSCG00000007743
2.91079e-59	-0.313627	0.154	0.45	6.06609e-55	0	COX6C
3.30188e-59	-0.482919	0.027	0.253	6.88112e-55	0	ENSSSCG00000000207
5.08911e-59	-0.589736	0.054	0.304	1.06057e-54	0	CCL14
8.09127e-59	-0.464991	0.152	0.436	1.68622e-54	0	SH3BGRL3
1.91843e-58	-0.458228	0.092	0.355	3.99801e-54	0	ENSSSCG00000034190
1.94789e-58	-0.596408	0.196	0.483	4.0594e-54	0	ID2
2.44804e-58	-0.478279	0.052	0.3	5.10172e-54	0	FOLR1
4.01055e-58	-0.672707	0.095	0.356	8.35798e-54	0	FGL2
5.4168e-58	-0.71042	0.046	0.281	1.12886e-53	0	ENSSSCG00000016548
1.15098e-57	-0.517965	0.05	0.29	2.39865e-53	0	ENSSSCG00000016758
1.25984e-57	-0.511343	0.07	0.321	2.62551e-53	0	JAM2
3.69226e-57	-0.504435	0.047	0.28	7.69468e-53	0	ENSSSCG00000009138
4.5489e-57	-0.466252	0.064	0.309	9.47992e-53	0	ENSSSCG00000000107
4.99713e-57	-0.518569	0.034	0.264	1.0414e-52	0	TUBB6
5.78266e-57	-0.387756	0.064	0.312	1.20511e-52	0	ENSSSCG00000015434
5.80894e-57	-0.72665	0.084	0.336	1.21058e-52	0	HES1
6.57028e-57	-0.456354	0.105	0.366	1.36925e-52	0	GABARAP
6.74428e-57	-0.479032	0.109	0.379	1.40551e-52	0	ARF6
1.58756e-56	0.634956	0.258	0.094	3.30847e-52	0	SERF2
1.60233e-56	-0.525782	0.104	0.371	3.33925e-52	0	TRIB1
1.75386e-56	-0.499338	0.129	0.395	3.65505e-52	0	NPDC1
1.98833e-56	0.614375	0.338	0.141	4.14367e-52	0	SNRNP70
2.34219e-56	-0.516666	0.319	0.591	4.88113e-52	0	SLC25A6
2.99566e-56	-0.444145	0.057	0.298	6.24296e-52	0	ENSSSCG00000001038
3.35711e-56	-0.407542	0.095	0.352	6.99621e-52	0	ENSSSCG00000028414
3.68339e-56	-0.635718	0.063	0.302	7.67619e-52	0	EFNB2
3.78668e-56	-0.461278	0.08	0.33	7.89144e-52	0	ENSSSCG00000000767
6.68521e-56	-0.441158	0.063	0.303	1.3932e-51	0	U2AF1
6.75863e-56	-0.565	0.051	0.285	1.4085e-51	0	ENSSSCG00000003839
1.18621e-55	-0.540336	0.08	0.323	2.47207e-51	0	ENSSSCG00000004050
2.23708e-55	-0.440685	0.343	0.625	4.66208e-51	0	CD81
2.92164e-55	-0.728544	0.041	0.263	6.08869e-51	0	PNP
3.64117e-55	0.514026	0.47	0.232	7.58819e-51	0	LUC7L3
4.7623e-55	-0.524171	0.11	0.37	9.92464e-51	0	GJA1
5.17639e-55	-0.598078	0.05	0.275	1.07876e-50	0	SGMS2
5.47295e-55	-0.929574	0.05	0.28	1.14056e-50	0	ENSSSCG00000006286
5.6375e-55	-0.36499	0.214	0.529	1.17486e-50	0	HNRNPDL
6.136e-55	-0.442552	0.058	0.299	1.27874e-50	0	ENSSSCG00000006418
6.78111e-55	-0.708553	0.116	0.365	1.41318e-50	0	BCR
7.98661e-55	-0.56461	0.079	0.323	1.66441e-50	0	LTBP4
8.30974e-55	-0.699657	0.182	0.457	1.73175e-50	0	DNAJB1
8.54146e-55	-0.616121	0.036	0.259	1.78004e-50	0	IER3
1.23569e-54	-0.494253	0.143	0.421	2.57517e-50	0	BAG3
1.2798e-54	-0.416848	0.129	0.394	2.66709e-50	0	ENSSSCG00000007381
1.37011e-54	-0.469108	0.101	0.354	2.85531e-50	0	AES
1.77902e-54	-0.364888	0.187	0.474	3.70748e-50	0	ENSSSCG00000038989
1.85976e-54	-0.422938	0.175	0.458	3.87573e-50	0	CLTA
2.46005e-54	-0.447999	0.096	0.358	5.12675e-50	0	CD34
2.88875e-54	-0.575538	0.065	0.298	6.02016e-50	0	ENSSSCG00000038406
2.97446e-54	-0.557417	0.141	0.409	6.19877e-50	0	PTPRB
3.35973e-54	-0.462427	0.277	0.577	7.00168e-50	0	RPL4
4.06396e-54	-0.387702	0.096	0.359	8.4693e-50	0	ENSSSCG00000013992
7.0569e-54	-0.456086	0.124	0.388	1.47066e-49	0	RAB11A
7.22119e-54	-0.493423	0.07	0.311	1.5049e-49	0	ERRFI1
7.69616e-54	-0.434862	0.131	0.396	1.60388e-49	0	ENSSSCG00000014435
9.02315e-54	-0.402359	0.052	0.282	1.88042e-49	0	ENSSSCG00000004583
1.25931e-53	-0.422964	0.461	0.72	2.6244e-49	0	MT-ND2
1.43296e-53	-0.423268	0.057	0.285	2.9863e-49	0	ENSSSCG00000008222
1.46286e-53	-0.470088	0.146	0.424	3.04861e-49	0	CEBPB
1.54647e-53	-0.393554	0.117	0.387	3.22285e-49	0	OSTF1
2.12788e-53	-0.4499	0.119	0.379	4.43451e-49	0	GNB2
2.2803e-53	-0.390994	0.124	0.388	4.75215e-49	0	CNBP
2.87801e-53	-0.397443	0.154	0.423	5.99777e-49	0	COX7A2L
5.04414e-53	-0.406764	0.064	0.298	1.0512e-48	0	ENSSSCG00000033757
7.46614e-53	-0.714588	0.129	0.38	1.55594e-48	0	SLC9A3R2
1.0367e-52	-0.744793	0.042	0.258	2.16048e-48	0	ADAMTS4
1.26477e-52	-0.37633	0.117	0.381	2.63578e-48	0	SSR4
1.83935e-52	-0.258681	0.125	0.392	3.8332e-48	0	ENSSSCG00000024313
1.88909e-52	-0.612025	0.133	0.385	3.93686e-48	0	ITPRID2
2.02191e-52	-0.601246	0.31	0.59	4.21365e-48	0	HLA-DRA
2.25059e-52	-0.326975	0.128	0.393	4.69022e-48	0	ENSSSCG00000032129
2.58716e-52	-0.474274	0.132	0.396	5.39165e-48	0	ARL5B
2.63617e-52	-0.400144	0.052	0.281	5.49378e-48	0	ENSSSCG00000003914
3.57194e-52	-0.481111	0.038	0.255	7.44393e-48	0	C1R
5.51734e-52	0.751909	0.447	0.259	1.14981e-47	0	TTC3
7.3045e-52	-0.630273	0.235	0.526	1.52226e-47	0	EGFL7
8.15964e-52	-0.665856	0.077	0.313	1.70047e-47	0	IL33
8.41696e-52	-0.46427	0.11	0.366	1.75409e-47	0	FBLN2
1.08964e-51	-0.60522	0.041	0.254	2.27081e-47	0	RND1
1.09846e-51	-0.529804	0.111	0.365	2.28919e-47	0	MDK
1.20701e-51	-0.439682	0.15	0.424	2.51541e-47	0	IRF1
1.45361e-51	-0.419663	0.612	0.783	3.02932e-47	0	MT-COX2
1.8679e-51	-0.537249	0.307	0.592	3.8927e-47	0	SLA-DQB1
2.06471e-51	-0.529316	0.051	0.275	4.30286e-47	0	CHP2
2.19979e-51	-0.383657	0.048	0.267	4.58436e-47	0	PSENEN
2.27675e-51	-0.328835	0.093	0.34	4.74474e-47	0	ENSSSCG00000003903
2.62709e-51	-0.425029	0.052	0.275	5.47486e-47	0	ALYREF
2.68754e-51	0.62514	0.643	0.496	5.60084e-47	0	PNISR
6.91763e-51	-0.464113	0.055	0.275	1.44163e-46	0	UBE2S
1.29431e-50	-0.455346	0.08	0.315	2.69735e-46	0	TIPARP
1.6427e-50	-0.475095	0.061	0.287	3.42339e-46	0	PLK3
2.17782e-50	-0.385587	0.073	0.307	4.53859e-46	0	ENSSSCG00000013421
2.80006e-50	-0.437352	0.058	0.281	5.83532e-46	0	NFIL3
3.19231e-50	0.808897	0.327	0.156	6.65278e-46	0	APOE
6.13985e-50	-0.457588	0.105	0.35	1.27955e-45	0	RASSF1
6.90446e-50	-0.429442	0.116	0.364	1.43889e-45	0	SBDS
8.33503e-50	-0.399374	0.221	0.498	1.73702e-45	0	SQSTM1
1.31805e-49	-0.384656	0.291	0.581	2.74682e-45	0	TPM3
1.42133e-49	-0.369192	0.201	0.482	2.96205e-45	0	PPIB
1.58296e-49	-0.505618	0.066	0.283	3.29889e-45	0	PKIG
2.09869e-49	-0.354458	0.099	0.344	4.37367e-45	0	UBXN1
3.65502e-49	-0.415076	0.191	0.459	7.61706e-45	0	ARPC2
4.63169e-49	-0.288233	0.138	0.402	9.65244e-45	0	PKM
5.31319e-49	-0.310296	0.151	0.417	1.10727e-44	0	ENSSSCG00000015545
5.98737e-49	-0.554167	0.077	0.304	1.24777e-44	0	FAM111A
7.93865e-49	-0.450578	0.066	0.292	1.65441e-44	0	ERG
1.06718e-48	-0.528221	0.124	0.362	2.22401e-44	0	CYCS
1.09996e-48	-0.362045	0.099	0.339	2.29231e-44	0	PFN1
1.69989e-48	-0.38887	0.081	0.315	3.54256e-44	0	FLI1
2.52549e-48	-0.344015	0.081	0.309	5.26312e-44	0	ENSSSCG00000006061
2.61262e-48	-0.351027	0.09	0.323	5.44469e-44	0	SF3B6
3.36354e-48	-0.414437	0.175	0.447	7.00961e-44	0	FCGRT
5.33654e-48	-0.356033	0.115	0.366	1.11214e-43	0	TCN2
2.57755e-47	-0.377609	0.23	0.508	5.37162e-43	0	SLC25A3
3.0059e-47	-0.375084	0.056	0.269	6.2643e-43	0	AKIRIN2
3.03701e-47	-0.411728	0.283	0.563	6.32912e-43	0	BRD2
8.6949e-47	-0.32833	0.064	0.277	1.81202e-42	0	ENSSSCG00000010320
1.61968e-46	-0.271857	0.438	0.709	3.37542e-42	0	ND1
1.80848e-46	-0.579386	0.061	0.273	3.76887e-42	0	EDN1
1.84442e-46	-0.358565	0.058	0.269	3.84378e-42	0	ENSSSCG00000032166
1.95376e-46	-0.328366	0.049	0.255	4.07163e-42	0	ACP1
2.2538e-46	-0.339482	0.083	0.307	4.69691e-42	0	PTPN18
2.54443e-46	-0.381711	0.105	0.344	5.30259e-42	0	CD151
2.96026e-46	-0.384139	0.306	0.59	6.16918e-42	0	EEF2
3.42622e-46	-0.294726	0.118	0.363	7.14024e-42	0	NOP10
4.06783e-46	-0.344609	0.059	0.271	8.47736e-42	0	ENSSSCG00000013315
5.10148e-46	-0.428666	0.414	0.678	1.06315e-41	0	PSAP
5.52932e-46	-0.608876	0.062	0.271	1.15231e-41	0	ENSSSCG00000037142
7.8739e-46	0.732813	0.331	0.16	1.64092e-41	0	ITGA9
9.5398e-46	-0.386357	0.096	0.324	1.9881e-41	0	COQ10B
1.69043e-45	-0.328921	0.138	0.393	3.52285e-41	0	COX17
1.71045e-45	-0.37638	0.124	0.361	3.56458e-41	0	POMP
2.92298e-45	-0.355664	0.114	0.351	6.0915e-41	0	RBM8A
3.07248e-45	-0.439958	0.083	0.297	6.40304e-41	0	TIMP2
3.97917e-45	-0.458162	0.209	0.463	8.29259e-41	0	ZFAND5
4.08067e-45	-0.424518	0.126	0.365	8.50412e-41	0	CSRP1
4.91386e-45	-0.34507	0.259	0.536	1.02405e-40	0	RPS17
6.51571e-45	-0.486283	0.077	0.294	1.35787e-40	0	CKS2
6.57167e-45	-0.332417	0.061	0.269	1.36954e-40	0	ENSSSCG00000039139
9.93372e-45	-0.410003	0.086	0.3	2.07019e-40	0	ENSSSCG00000038506
1.22282e-44	-0.351983	0.167	0.424	2.54836e-40	0	SAP18
1.22384e-44	-0.407861	0.106	0.329	2.55048e-40	0	ENSSSCG00000025281
1.61811e-44	-0.388414	0.576	0.766	3.37213e-40	0	MT-ND4
2.25214e-44	0.665858	0.503	0.352	4.69347e-40	0	PABPN1
2.44918e-44	-0.324564	0.108	0.335	5.10408e-40	0	RBX1
2.72065e-44	-0.355445	0.095	0.315	5.66983e-40	0	ENSSSCG00000002841
2.81377e-44	-0.325393	0.684	0.815	5.86389e-40	0	MT-COX3
3.27699e-44	-0.313528	0.089	0.307	6.82925e-40	0	ENSSSCG00000024776
3.42864e-44	-0.42508	0.083	0.301	7.14528e-40	0	CASP10
5.05341e-44	-0.892334	0.126	0.334	1.05313e-39	0	ACKR1
5.10748e-44	-0.350737	0.083	0.305	1.0644e-39	0	BCAM
8.0976e-44	-0.43984	0.137	0.371	1.68754e-39	0	SH3BP5
8.18369e-44	-0.380282	0.157	0.399	1.70548e-39	0	RHEB
1.04929e-43	-0.33835	0.069	0.277	2.18671e-39	0	NDUFA12
2.28979e-43	-0.294258	0.084	0.296	4.77192e-39	0	ENSSSCG00000009851
2.81431e-43	-0.361427	0.068	0.276	5.86501e-39	0	PGM2
3.6652e-43	-0.302836	0.664	0.8	7.63827e-39	0	MT-ATP6
6.92487e-43	-0.316676	0.125	0.357	1.44314e-38	0	TMEM50A
8.80839e-43	-0.337151	0.084	0.298	1.83567e-38	0	SERP1
9.73638e-43	-0.31411	0.323	0.594	2.02906e-38	0	COX4I1
1.36362e-42	-0.370507	0.212	0.467	2.84179e-38	0	DYNLL1
1.50471e-42	-0.321853	0.082	0.294	3.13582e-38	0	RNF19B
1.73861e-42	-0.494006	0.086	0.297	3.62327e-38	0	JAG1
1.96029e-42	0.69941	0.288	0.135	4.08525e-38	0	GNAS
3.9383e-42	-0.385659	0.089	0.305	8.20741e-38	0	ITGA5
4.18808e-42	-0.442075	0.152	0.387	8.72796e-38	0	ISG15
4.51939e-42	-0.474165	0.083	0.291	9.4184e-38	0	ADAMTS9
6.68975e-42	-0.434771	0.07	0.274	1.39414e-37	0	PRDM1
7.1473e-42	-0.461066	0.179	0.415	1.4895e-37	0	ARID5B
9.64224e-42	-0.468587	0.124	0.354	2.00944e-37	0	REL
1.33846e-41	-0.458365	0.059	0.255	2.78935e-37	0	ROBO4
2.73412e-41	-0.33819	0.06	0.253	5.69791e-37	0	ENSSSCG00000007609
2.98603e-41	-0.335507	0.193	0.443	6.22289e-37	0	RHOA
3.67419e-41	-0.319677	0.156	0.401	7.657e-37	0	PRDX2
9.23155e-41	-0.382823	0.274	0.541	1.92386e-36	0	MCL1
1.07388e-40	-0.284391	0.071	0.27	2.23797e-36	0	DRAP1
1.14396e-40	-0.279209	0.103	0.318	2.38401e-36	0	ENSSSCG00000020790
1.48234e-40	-0.272656	0.088	0.298	3.08919e-36	0	SNRPE
2.94223e-40	0.75192	0.478	0.34	6.13161e-36	0	DST
3.30777e-40	-0.302899	0.064	0.26	6.89339e-36	0	FKBP11
4.05872e-40	-0.322654	0.116	0.339	8.45838e-36	0	ATP8B1
4.62914e-40	-0.31855	0.069	0.261	9.64713e-36	0	ENSSSCG00000037143
6.12352e-40	-0.377659	0.077	0.274	1.27614e-35	0	IFT20
1.38338e-39	-0.316224	0.072	0.268	2.88296e-35	0	GTF2B
1.56105e-39	-0.339482	0.063	0.256	3.25322e-35	0	ELK3
2.30024e-39	-0.288942	0.109	0.323	4.7937e-35	0	NTAN1
2.46309e-39	-0.458463	0.243	0.483	5.13308e-35	0	CD9
2.62035e-39	-0.326251	0.174	0.421	5.4608e-35	0	TOPORS
2.82007e-39	-0.293102	0.137	0.368	5.87702e-35	0	NEDD9
5.21009e-39	-0.315004	0.104	0.31	1.08578e-34	0	ENSSSCG00000000849
6.10007e-39	-0.314455	0.251	0.512	1.27125e-34	0	SERBP1
6.22383e-39	-0.461891	0.152	0.383	1.29705e-34	0	BST2
8.11934e-39	-0.475964	0.152	0.38	1.69207e-34	0	ID3
1.08317e-38	-0.368716	0.127	0.346	2.25732e-34	0	CRIP2
1.22991e-38	-0.472278	0.067	0.253	2.56312e-34	0	RGS2
1.28396e-38	0.713808	0.396	0.249	2.67578e-34	0	LIMCH1
1.33639e-38	-0.296013	0.159	0.392	2.78504e-34	0	EIF3E
1.46674e-38	-0.266253	0.345	0.603	3.0567e-34	0	GAPDH
1.59146e-38	-0.305575	0.721	0.826	3.31661e-34	0	MT-COX1
1.76679e-38	-0.263998	0.119	0.334	3.682e-34	0	PFDN2
1.92397e-38	-0.375589	0.072	0.259	4.00955e-34	0	ENSSSCG00000024973
1.93193e-38	0.640869	0.381	0.228	4.02614e-34	0	ATP2B1
2.25173e-38	-0.308839	0.129	0.348	4.69261e-34	0	CNN3
2.69985e-38	0.422723	0.255	0.111	5.62649e-34	0	VPS13A
3.11983e-38	-0.285343	0.075	0.274	6.50173e-34	0	HBB
4.05835e-38	-0.31442	0.169	0.4	8.45761e-34	0	CRIM1
4.08946e-38	-0.26622	0.069	0.258	8.52244e-34	0	TMEM258
4.64051e-38	-0.286362	0.093	0.296	9.67083e-34	0	CHMP5
5.33781e-38	-0.261931	0.075	0.27	1.1124e-33	0	MRPL17
6.29474e-38	-0.336269	0.162	0.398	1.31182e-33	0	ENG
6.48756e-38	-0.265313	0.068	0.252	1.35201e-33	0	ENSSSCG00000013721
1.06359e-37	-0.358722	0.13	0.343	2.21653e-33	0	RPS27L
2.74905e-37	-0.271669	0.393	0.64	5.72902e-33	0	TUBA1B
4.89944e-37	0.541246	0.274	0.133	1.02104e-32	0	SCAPER
6.24796e-37	-0.341938	0.088	0.287	1.30208e-32	0	KANK3
6.2493e-37	-0.356052	0.127	0.335	1.30235e-32	0	TOX4
7.34337e-37	-0.298791	0.139	0.357	1.53036e-32	0	ENSSSCG00000028035
8.30929e-37	-0.271291	0.075	0.269	1.73166e-32	0	PSMB8
1.0538e-36	-0.419482	0.074	0.262	2.19611e-32	0	FLT1
1.47459e-36	-0.261136	0.09	0.283	3.07304e-32	0	BRK1
1.77558e-36	-0.380445	0.113	0.311	3.70031e-32	0	SNAPC1
1.88326e-36	-0.343245	0.107	0.304	3.92472e-32	0	G3BP1
2.25106e-36	-0.595954	0.28	0.498	4.69121e-32	0	TSC22D1
2.7549e-36	-0.433172	0.093	0.289	5.74121e-32	0	TIE1
3.05966e-36	-0.326384	0.112	0.314	6.37632e-32	0	ENSSSCG00000014361
3.82218e-36	-0.300428	0.106	0.307	7.96543e-32	0	ZBTB10
4.65493e-36	-0.312647	0.095	0.287	9.70087e-32	0	SELENOS
6.02919e-36	-0.312095	0.1	0.303	1.25648e-31	0	EMP2
6.52065e-36	-0.261946	0.218	0.465	1.3589e-31	0	ANXA5
6.5813e-36	-0.369924	0.171	0.4	1.37154e-31	0	SERPINH1
7.33527e-36	-0.338691	0.135	0.347	1.52867e-31	0	BACH1
7.49049e-36	-0.262759	0.17	0.395	1.56102e-31	0	ATP5MC2
8.31927e-36	-0.327759	0.127	0.334	1.73373e-31	0	TOB1
9.18433e-36	-0.267138	0.09	0.281	1.91401e-31	0	ENSSSCG00000001769
9.68959e-36	-0.333358	0.088	0.282	2.01931e-31	0	TEK
1.14191e-35	-0.436072	0.148	0.354	2.37973e-31	0	PLPP1
1.2564e-35	-0.312451	0.1	0.295	2.61834e-31	0	DDX21
1.50492e-35	-0.350824	0.12	0.326	3.13624e-31	0	PLS3
2.22632e-35	-0.28503	0.073	0.257	4.63965e-31	0	C12orf57
2.3716e-35	-0.293691	0.078	0.261	4.94242e-31	0	SUPT4H1
3.44769e-35	0.716463	0.644	0.553	7.18499e-31	0	PSMB1
3.94532e-35	-0.39103	0.09	0.278	8.22206e-31	0	FAM160A2
4.5764e-35	-0.263653	0.146	0.359	9.53721e-31	0	RAP1B
1.01442e-34	-0.268761	0.11	0.312	2.11405e-30	0	CLTB
1.12727e-34	-0.256035	0.228	0.473	2.34923e-30	0	TMA7
1.3797e-34	0.602373	0.526	0.399	2.87529e-30	0	ZRANB2
1.48627e-34	-0.392449	0.335	0.569	3.0974e-30	0	HSPH1
6.59466e-34	0.539294	0.371	0.22	1.37433e-29	0	TTC14
6.82258e-34	-0.282272	0.195	0.425	1.42183e-29	0	AFF1
7.4907e-34	-0.283018	0.222	0.461	1.56106e-29	0	YWHAZ
1.03677e-33	-0.36977	0.082	0.259	2.16062e-29	0	ADAM15
1.2328e-33	-0.264941	0.087	0.268	2.56916e-29	0	IFNGR1
1.32431e-33	-0.302947	0.121	0.322	2.75985e-29	0	PDK4
2.49305e-33	-0.318095	0.091	0.274	5.19551e-29	0	RALB
4.1724e-33	-0.321175	0.19	0.407	8.69529e-29	0	HIF1A
4.43579e-33	-0.301025	0.076	0.253	9.24419e-29	0	LIMS2
5.68966e-33	0.695362	0.474	0.339	1.18573e-28	0	GOLGB1
5.99488e-33	-0.463481	0.24	0.478	1.24933e-28	0	CALCRL
6.8869e-33	-0.289501	0.141	0.351	1.43523e-28	0	ARHGAP29
1.00261e-32	-0.445662	0.089	0.26	2.08944e-28	0	RCAN1
1.16007e-32	-0.260909	0.167	0.378	2.41759e-28	0	GABARAPL1
1.89969e-32	-0.272785	0.147	0.353	3.95895e-28	0	TMOD3
2.66285e-32	-0.393936	0.104	0.288	5.54938e-28	0	NRP1
5.145e-32	0.578241	0.335	0.196	1.07222e-27	0	TNRC6A
6.1118e-32	-0.283494	0.116	0.304	1.2737e-27	0	TXNRD1
7.47565e-32	-0.255698	0.143	0.342	1.55793e-27	0	NDRG1
1.83626e-31	-0.355483	0.124	0.31	3.82677e-27	0	KLF7
2.48013e-31	-0.307436	0.222	0.439	5.1686e-27	0	DNAJB4
3.0581e-31	-0.334476	0.087	0.26	6.37308e-27	0	USP53
5.03979e-31	-0.262722	0.362	0.622	1.05029e-26	0	TCF4
5.29811e-31	-0.266967	0.13	0.327	1.10413e-26	0	TMEM123
1.73685e-30	-0.304236	0.214	0.436	3.6196e-26	0	MTUS1
2.75847e-30	-0.259135	0.092	0.264	5.74866e-26	0	ENSSSCG00000017983
3.29891e-30	-0.314816	0.34	0.589	6.87494e-26	0	UTRN
4.32946e-30	-0.263552	0.12	0.305	9.0226e-26	0	ARHGDIA
5.77349e-30	-0.382224	0.094	0.26	1.20319e-25	0	SSH1
8.07111e-30	-0.266302	0.153	0.356	1.68202e-25	0	CTSC
8.16112e-30	-0.505379	0.168	0.361	1.70078e-25	0	RGCC
8.45872e-29	0.687287	0.427	0.3	1.7628e-24	0	GOLGA4
1.68694e-28	-0.406282	0.116	0.289	3.51558e-24	0	CCN2
4.34179e-28	-0.411369	0.305	0.528	9.04829e-24	0	GSN
4.55675e-28	-0.279834	0.112	0.288	9.49628e-24	0	HMGB2
6.35199e-28	-0.291886	0.135	0.317	1.32376e-23	0	CTR9
1.60249e-27	-0.367241	0.12	0.293	3.33958e-23	0	LIFR
1.8817e-27	0.558408	0.365	0.237	3.92147e-23	0	CHD9
3.47359e-27	-0.265235	0.161	0.35	7.23896e-23	0	COL4A2
5.73485e-27	0.449706	0.63	0.583	1.19514e-22	0	DDX17
9.24282e-27	-0.255665	0.144	0.327	1.9262e-22	0	ARRDC3
2.33836e-26	-0.323615	0.143	0.322	4.87314e-22	0	LDB2
4.05802e-26	-0.330058	0.22	0.443	8.45692e-22	0	MGP
5.12187e-26	-0.307095	0.111	0.278	1.0674e-21	0	IFIT1
5.72604e-26	-0.333317	0.18	0.365	1.19331e-21	0	LUZP1
7.69336e-26	0.487406	0.323	0.198	1.6033e-21	0	USP34
2.5386e-25	0.457229	0.434	0.306	5.29045e-21	0	NKTR
3.54272e-25	-0.428534	0.142	0.314	7.38304e-21	0	HERC6
9.32707e-25	-0.327196	0.148	0.311	1.94376e-20	0	STMN1
1.55497e-24	0.626559	0.303	0.191	3.24056e-20	0	ITGA2B
2.4232e-24	0.404657	0.301	0.18	5.04994e-20	0	KIAA1109
2.51816e-24	0.562246	0.267	0.154	5.24785e-20	0	ITCH
2.52145e-24	-0.32071	0.664	0.817	5.2547e-20	0	HSP90AA1
3.89876e-24	0.521971	0.35	0.225	8.12502e-20	0	TRPM7
5.05734e-24	-0.253789	0.13	0.297	1.05395e-19	0	ARHGEF3
5.76305e-24	-0.250442	0.179	0.356	1.20102e-19	0	SGK1
5.82955e-24	0.649315	0.444	0.313	1.21488e-19	0	MACF1
9.83691e-24	0.49535	0.251	0.142	2.05001e-19	0	ALDH3A2
1.48102e-23	0.470835	0.273	0.161	3.08645e-19	0	HERC1
1.59997e-22	0.405591	0.56	0.483	3.33434e-18	0	AKAP9
2.81991e-22	0.477632	0.251	0.146	5.87669e-18	0	ZNF638
2.94176e-22	-0.30366	0.108	0.255	6.13062e-18	0	DOCK6
3.34998e-22	0.63612	0.285	0.179	6.98135e-18	0	CCDC88A
8.72734e-22	0.946332	0.251	0.152	1.81878e-17	0	SFTPC
1.48877e-21	-0.307373	0.216	0.4	3.1026e-17	0	CXCL2
4.96446e-21	0.47407	0.425	0.324	1.03459e-16	0	BAZ2B
5.05024e-21	0.428553	0.29	0.183	1.05247e-16	0	VPS13C
9.54468e-19	0.718935	0.347	0.251	1.98911e-14	0	TUT7
2.11799e-18	-0.328587	0.259	0.445	4.4139e-14	0	FMO1
3.19247e-18	0.551216	0.323	0.226	6.65311e-14	0	DIAPH2
5.01493e-18	0.321637	0.37	0.258	1.04511e-13	0	MYCBP2
5.27563e-18	-0.310899	0.296	0.472	1.09944e-13	0	IFI6
8.01027e-18	0.427052	0.357	0.252	1.66934e-13	0	ZFC3H1
5.01761e-17	0.410722	0.31	0.214	1.04567e-12	0	LENG8
6.82634e-17	0.736879	0.267	0.184	1.42261e-12	0	MAP1B
7.48998e-17	0.480672	0.27	0.179	1.56091e-12	0	APC
4.96223e-16	0.389494	0.592	0.585	1.03413e-11	0	SF3B1
1.36288e-15	0.596818	0.267	0.184	2.84023e-11	0	OXR1
1.04808e-14	-0.414591	0.14	0.259	2.18419e-10	0	S100A6
1.32754e-14	0.514428	0.26	0.178	2.7666e-10	0	NBEA
2.24047e-14	0.566318	0.276	0.199	4.66915e-10	0	EIF4G3
3.15056e-14	0.694328	0.278	0.197	6.56577e-10	0	NEBL
9.94521e-14	0.40276	0.262	0.18	2.07258e-09	0	ATM
1.21496e-12	0.408904	0.281	0.203	2.53198e-08	0	RSF1
1.30377e-12	0.380371	0.331	0.249	2.71706e-08	0	KMT2C
1.83599e-12	0.266319	0.587	0.564	3.8262e-08	0	SRRM2
1.92091e-12	0.352825	0.471	0.415	4.00317e-08	0	CLK1
2.15209e-12	0.456656	0.312	0.236	4.48496e-08	0	LARP7
4.31873e-12	0.407065	0.263	0.183	9.00023e-08	0	DNM3
6.83676e-12	0.341671	0.383	0.314	1.42478e-07	0	NIPBL
1.16047e-11	0.457779	0.255	0.184	2.41842e-07	0	EHBP1
2.09114e-11	0.52481	0.278	0.21	4.35793e-07	0	ZC3H13
2.27457e-11	0.358647	0.291	0.216	4.74019e-07	0	ITSN2
2.74591e-11	0.406641	0.269	0.196	5.72247e-07	0	UBE3A
3.54417e-11	0.409587	0.291	0.221	7.38605e-07	0	SPEN
3.86275e-11	0.559027	0.384	0.32	8.04997e-07	0	CLU
4.44824e-11	0.359519	0.409	0.345	9.27013e-07	0	PRPF4B
9.66204e-11	0.402528	0.333	0.271	2.01357e-06	0	PCM1
1.40773e-10	0.514162	0.256	0.196	2.93371e-06	0	CPSF6
2.03325e-10	0.470661	0.348	0.289	4.23729e-06	0	THOC2
2.21158e-10	0.417023	0.256	0.194	4.60893e-06	0	UBR3
2.73989e-10	0.716716	0.258	0.198	5.70994e-06	0	TCF12
3.3472e-10	0.271965	0.639	0.681	6.97555e-06	0	SON
4.39082e-10	0.323945	0.553	0.547	9.15048e-06	0	ANKRD12
6.75526e-10	0.509879	0.296	0.242	1.4078e-05	0	ACAP2
8.74973e-10	0.461358	0.369	0.312	1.82344e-05	0	YTHDC1
1.08402e-09	0.369127	0.255	0.19	2.25909e-05	0	ZNF292
1.60095e-09	0.292835	0.294	0.228	3.33639e-05	0	PBRM1
2.8831e-09	0.320254	0.362	0.3	6.00838e-05	0	RBM25
3.35214e-09	0.372271	0.297	0.237	6.98586e-05	0	CYP20A1
3.39377e-09	0.399849	0.335	0.275	7.07261e-05	0	DDX46
3.40426e-09	0.475518	0.354	0.308	7.09448e-05	0	CPEB4
5.38305e-09	0.387179	0.372	0.321	0.000112183	0	SRSF11
5.63741e-09	0.349333	0.28	0.218	0.000117484	0	NIN
9.27414e-09	0.318694	0.301	0.239	0.000193273	0	OGA
1.3864e-08	0.428163	0.262	0.208	0.000288925	0	TUT4
1.53362e-08	0.400572	0.308	0.254	0.000319607	0	HECTD1
2.39261e-08	0.400409	0.276	0.225	0.00049862	0	RNPS1
3.21282e-08	0.360024	0.262	0.207	0.000669552	0	MLLT10
6.81884e-08	0.318954	0.315	0.259	0.00142105	0	RBM26
8.52205e-08	0.393114	0.256	0.204	0.001776	0	CCAR1
1.18746e-07	0.303553	0.28	0.224	0.00247466	0	SUPT20H
1.87102e-07	0.376631	0.303	0.255	0.00389921	0	TNRC6B
2.29132e-07	0.271937	0.299	0.245	0.0047751	0	SLTM
2.35763e-07	0.32303	0.516	0.526	0.0049133	0	PRRC2C
4.18211e-07	0.537313	0.254	0.208	0.00871551	0	DOCK4
5.52051e-07	0.313147	0.157	0.255	0.0115047	0	ITIH4
9.52949e-07	0.318057	0.388	0.357	0.0198595	0	U2SURP
1.453e-06	0.296636	0.27	0.221	0.0302806	0	RBM5
2.22129e-06	0.444156	0.291	0.257	0.0462918	0	KIF1B
0	1.34355	0.988	0.583	0	1	RPS3A
0	1.33027	0.979	0.525	0	1	RPL9
0	1.3076	0.98	0.455	0	1	RPS26
0	1.27894	0.813	0.251	0	1	ACKR1
0	1.26643	0.978	0.506	0	1	ENSSSCG00000035768
0	1.24206	0.991	0.633	0	1	RPS27A
0	1.22599	0.981	0.574	0	1	RPL5
0	1.22112	0.978	0.515	0	1	RPL8
0	1.21844	0.989	0.622	0	1	RPL7
0	1.19992	0.983	0.592	0	1	ENSSSCG00000004970
0	1.19744	0.971	0.529	0	1	RPS4X
0	1.19407	0.988	0.638	0	1	RPS15
0	1.19351	0.982	0.57	0	1	RPS2
0	1.18504	0.99	0.61	0	1	RPLP0
0	1.17649	0.973	0.505	0	1	ENSSSCG00000024974
0	1.17566	0.879	0.281	0	1	FAM167B
0	1.17547	0.974	0.508	0	1	ENSSSCG00000040273
0	1.17231	0.987	0.605	0	1	RPL34
0	1.1685	0.972	0.508	0	1	RACK1
0	1.13917	0.989	0.635	0	1	RPS12
0	1.13643	0.974	0.478	0	1	ENSSSCG00000033019
0	1.13576	0.994	0.651	0	1	RPL10
0	1.13533	0.983	0.584	0	1	ENSSSCG00000003930
0	1.134	0.975	0.537	0	1	ENSSSCG00000011272
0	1.13012	0.979	0.561	0	1	ENSSSCG00000030849
0	1.12224	0.981	0.571	0	1	ENSSSCG00000003042
0	1.11816	0.956	0.431	0	1	ENSSSCG00000014071
0	1.11664	0.97	0.498	0	1	EEF1B2
0	1.10791	0.975	0.534	0	1	RPL18
0	1.1027	0.986	0.633	0	1	RPL6
0	1.09353	0.974	0.519	0	1	ENSSSCG00000037030
0	1.08883	0.977	0.561	0	1	RPS5
0	1.0877	0.981	0.535	0	1	ENSSSCG00000027573
0	1.06863	0.983	0.613	0	1	ENSSSCG00000014540
0	1.05903	0.943	0.374	0	1	ENSSSCG00000039046
0	1.05666	0.969	0.529	0	1	ENSSSCG00000020830
0	1.05609	0.974	0.53	0	1	ENSSSCG00000017509
0	1.0527	0.981	0.584	0	1	ENSSSCG00000014569
0	1.04729	0.985	0.643	0	1	RPS7
0	1.04694	0.984	0.584	0	1	RPS23
0	1.0287	0.972	0.502	0	1	RPS10-NUDT3
0	1.0253	0.997	0.726	0	1	TPT1
0	1.0088	0.979	0.555	0	1	ENSSSCG00000036296
0	0.993838	0.943	0.391	0	1	RPL36AL
0	0.992326	0.976	0.521	0	1	ENSSSCG00000036716
0	0.980103	0.972	0.595	0	1	RPS9
0	0.974836	0.93	0.339	0	1	ENSSSCG00000014264
0	0.969036	0.986	0.677	0	1	RPL11
0	0.965408	0.989	0.623	0	1	RPL32
0	0.952785	0.966	0.536	0	1	HSD11B1L
0	0.946426	0.975	0.537	0	1	ENSSSCG00000011952
0	0.944682	0.983	0.607	0	1	ENSSSCG00000004489
0	0.939639	0.98	0.553	0	1	ENSSSCG00000031838
0	0.938276	0.981	0.571	0	1	RPL22
0	0.936354	0.943	0.41	0	1	ENSSSCG00000008170
0	0.932633	0.98	0.615	0	1	RPS16
0	0.925432	0.98	0.58	0	1	RPL30
0	0.920858	0.977	0.53	0	1	RPSA
0	0.914514	0.967	0.572	0	1	RPL3
0	0.914319	0.978	0.567	0	1	ENSSSCG00000035904
0	0.909906	0.976	0.556	0	1	ENSSSCG00000013889
0	0.90539	0.974	0.564	0	1	ENSSSCG00000034448
0	0.903302	0.993	0.687	0	1	RPS20
0	0.8628	0.662	0.112	0	1	ENSSSCG00000035736
0	0.844253	0.8	0.229	0	1	ENSSSCG00000036114
0	0.750951	0.651	0.126	0	1	PDIA5
7.97323e-308	0.876258	0.983	0.608	1.66162e-303	1	RPS3
4.16998e-304	0.870038	0.981	0.581	8.69024e-300	1	RPS13
2.02887e-299	0.901551	0.948	0.424	4.22816e-295	1	ENSSSCG00000013064
1.35445e-297	0.853195	0.979	0.576	2.82268e-293	1	KXD1
9.30671e-294	0.859363	0.988	0.654	1.93952e-289	1	RPL23
3.55284e-293	0.918655	0.959	0.434	7.40412e-289	1	NME2
1.07404e-292	0.825817	0.705	0.178	2.2383e-288	1	ADAMTS4
3.94767e-291	0.839327	0.982	0.551	8.22695e-287	1	ENSSSCG00000039740
2.23607e-287	0.849998	0.974	0.559	4.65997e-283	1	RPS6
2.18707e-285	0.828823	0.986	0.66	4.55785e-281	1	RPL37
6.72931e-282	0.854616	0.97	0.524	1.40239e-277	1	RPS14
9.09881e-282	0.836627	0.981	0.6	1.89619e-277	1	RPS18
3.15352e-281	0.82737	0.977	0.566	6.57193e-277	1	RPL21
1.39168e-279	0.849032	0.85	0.288	2.90026e-275	1	ENSSSCG00000014351
1.41148e-276	0.828322	0.979	0.55	2.94152e-272	1	RPS21
1.86007e-270	1.02539	0.818	0.298	3.87639e-266	1	SOD2
3.19936e-268	0.826519	0.988	0.675	6.66746e-264	1	EIF1
4.1895e-266	0.814757	0.979	0.569	8.73091e-262	1	ENSSSCG00000039460
1.57217e-264	1.03536	0.905	0.448	3.27639e-260	1	ENSSSCG00000032591
2.34798e-264	0.776576	0.9	0.334	4.89318e-260	1	LDHB
2.06392e-258	0.735865	0.911	0.358	4.3012e-254	1	COX6C
1.74466e-255	0.675606	0.707	0.201	3.63586e-251	1	ENSSSCG00000003914
1.2585e-254	0.731627	0.875	0.317	2.62272e-250	1	EIF3K
7.01253e-251	0.796858	0.961	0.534	1.46141e-246	1	CD63
7.81778e-248	0.87657	0.944	0.571	1.62922e-243	1	YBX3
3.24879e-247	1.23429	0.868	0.354	6.77047e-243	1	MT2A
1.16186e-245	0.886219	0.848	0.333	2.42132e-241	1	STX11
8.82037e-244	0.752911	0.877	0.334	1.83816e-239	1	VAMP8
1.13899e-243	0.926667	0.923	0.452	2.37365e-239	1	H2AFZ
3.8333e-243	0.706104	0.828	0.294	7.98859e-239	1	SSR4
2.61321e-241	0.650628	0.707	0.215	5.44593e-237	1	ENSSSCG00000038711
2.67128e-240	0.727098	0.982	0.662	5.56695e-236	1	RPS11
4.17512e-240	0.773036	0.956	0.513	8.70095e-236	1	SLC25A6
8.78195e-238	0.723429	0.903	0.365	1.83016e-233	1	GPX1
3.41537e-237	0.978437	0.463	0.092	7.11762e-233	1	ENSSSCG00000039500
3.97424e-237	0.753981	0.939	0.458	8.28231e-233	1	SSR2
1.36822e-232	1.28403	0.836	0.365	2.85137e-228	1	IL6
1.94631e-232	0.735042	0.823	0.303	4.05611e-228	1	ITM2A
1.10811e-231	1.0638	0.567	0.145	2.3093e-227	1	CCL26
3.61202e-230	0.751825	0.963	0.471	7.52744e-226	1	ENSSSCG00000028485
9.59389e-229	0.813604	0.918	0.431	1.99937e-224	1	ENSSSCG00000032436
1.80658e-227	0.67944	0.857	0.326	3.76491e-223	1	MGST3
3.67985e-226	0.6844	0.866	0.349	7.66881e-222	1	EIF3H
7.35349e-225	0.742063	0.926	0.454	1.53247e-220	1	NPM1
9.38696e-225	0.599818	0.598	0.159	1.95624e-220	1	CEBPD
3.60929e-222	0.74717	0.936	0.432	7.52176e-218	1	ENSSSCG00000006395
1.50786e-221	0.690369	0.785	0.28	3.14237e-217	1	RALA
3.11678e-221	0.608001	0.806	0.281	6.49538e-217	1	GABARAP
7.94038e-221	0.695753	0.981	0.59	1.65477e-216	1	RPS28
8.29315e-221	0.726256	0.977	0.617	1.72829e-216	1	RPL26
3.03865e-220	0.619459	0.666	0.2	6.33255e-216	1	UBE2S
4.38379e-220	0.646553	0.846	0.318	9.13582e-216	1	EIF3G
4.07148e-218	0.772154	0.882	0.387	8.48497e-214	1	CTSV
2.60633e-217	0.585156	0.798	0.273	5.43158e-213	1	S100A13
1.6366e-215	0.659144	0.638	0.19	3.41067e-211	1	FKBP11
9.0863e-213	0.513039	0.643	0.182	1.89358e-208	1	C1R
1.14714e-209	0.7797	0.911	0.441	2.39065e-205	1	CLEC3B
1.53533e-209	0.662197	0.72	0.245	3.19963e-205	1	ENSSSCG00000004050
8.96606e-207	0.69158	0.843	0.323	1.86853e-202	1	SERTAD1
2.38769e-206	0.6632	0.98	0.638	4.97595e-202	1	RPL35
7.23312e-206	0.550974	0.706	0.229	1.50738e-201	1	ENSSSCG00000014075
2.56856e-205	0.649732	0.919	0.405	5.35288e-201	1	ENSSSCG00000033500
6.45461e-204	0.627241	0.834	0.323	1.34514e-199	1	RAN
5.82957e-203	0.53886	0.623	0.181	1.21488e-198	1	ENSSSCG00000000207
2.54497e-202	0.686623	0.925	0.41	5.30371e-198	1	ATP5F1E
2.81276e-200	0.657698	0.965	0.56	5.86179e-196	1	RPL27
3.21667e-200	0.663081	0.97	0.567	6.70354e-196	1	ENSSSCG00000039544
4.88695e-200	0.624283	0.797	0.293	1.01844e-195	1	ENSSSCG00000000273
5.17914e-200	0.59038	0.768	0.269	1.07933e-195	1	SEC61B
7.42763e-200	0.709674	0.924	0.453	1.54792e-195	1	GNG11
1.11844e-199	0.702779	0.924	0.423	2.33084e-195	1	ENSSSCG00000005453
7.07989e-197	0.57857	0.82	0.316	1.47545e-192	1	ATP5MC2
7.50792e-197	0.528545	0.488	0.113	1.56465e-192	1	SELP
6.35216e-193	0.664247	0.904	0.408	1.32379e-188	1	PLVAP
7.3851e-193	0.48205	0.445	0.097	1.53906e-188	1	RBP5
1.99385e-192	0.575015	0.707	0.238	4.15518e-188	1	NFKBIB
3.78891e-192	0.621527	0.797	0.294	7.8961e-188	1	TSPO
7.21031e-192	0.552403	0.64	0.2	1.50263e-187	1	ENSSSCG00000013315
1.06979e-187	0.572877	0.763	0.271	2.22944e-183	1	ENSSSCG00000015405
1.65371e-187	0.670667	0.933	0.466	3.44633e-183	1	ENSSSCG00000001701
1.89183e-186	0.403005	0.614	0.174	3.94257e-182	1	GGT5
2.83835e-186	0.614251	0.985	0.603	5.91513e-182	1	RPLP2
3.55167e-186	0.756477	0.834	0.363	7.40168e-182	1	ENSSSCG00000004572
1.5113e-184	0.601603	0.865	0.354	3.14955e-180	1	ENSSSCG00000004578
4.47994e-183	0.555341	0.723	0.25	9.33619e-179	1	TSPAN6
6.40974e-183	0.504872	0.705	0.244	1.33579e-178	1	JAM2
3.5437e-182	0.524788	0.612	0.192	7.38508e-178	1	C12orf57
1.0676e-181	0.618873	0.878	0.392	2.22489e-177	1	ENSSSCG00000010203
1.65681e-181	0.610184	0.91	0.426	3.4528e-177	1	SLC25A3
3.7569e-181	0.614902	0.968	0.521	7.82939e-177	1	ENSSSCG00000038507
4.98045e-180	0.510663	0.689	0.234	1.03793e-175	1	PTPN18
1.55491e-179	0.496489	0.596	0.185	3.24042e-175	1	ENSSSCG00000010158
1.72836e-179	0.514165	0.647	0.214	3.60191e-175	1	ENSSSCG00000008222
2.93557e-179	0.607792	0.972	0.558	6.11772e-175	1	ENSSSCG00000017239
4.05295e-178	0.626264	0.976	0.57	8.44634e-174	1	ENSSSCG00000035080
1.38902e-177	0.554295	0.836	0.34	2.89472e-173	1	COX7A2L
1.01154e-176	0.619693	0.902	0.43	2.10805e-172	1	LAPTM4A
1.04227e-176	0.460066	0.494	0.133	2.17208e-172	1	ENSSSCG00000029857
4.13489e-175	0.501793	0.671	0.225	8.6171e-171	1	ENSSSCG00000009851
1.2617e-174	0.468155	0.537	0.149	2.62939e-170	1	FAM110D
1.27793e-173	0.489313	0.7	0.247	2.66322e-169	1	RTRAF
1.63567e-173	0.416352	0.461	0.118	3.40874e-169	1	ENSSSCG00000006559
6.67683e-173	0.461511	0.636	0.208	1.39145e-168	1	ENSSSCG00000010320
2.44515e-172	0.45813	0.628	0.203	5.09569e-168	1	DRAP1
2.30997e-171	0.489128	0.67	0.23	4.81398e-167	1	U2AF1
5.80028e-171	0.642026	0.964	0.547	1.20878e-166	1	ENSSSCG00000008433
8.16432e-170	0.494096	0.804	0.303	1.70145e-165	1	ENSSSCG00000032556
1.51475e-169	0.696332	0.904	0.481	3.15673e-165	1	TM4SF1
2.58932e-169	0.494673	0.724	0.263	5.39614e-165	1	ENSSSCG00000003903
3.85919e-169	0.519329	0.801	0.315	8.04256e-165	1	PLEKHO1
1.21803e-167	0.444571	0.483	0.131	2.53838e-163	1	MGMT
1.6624e-167	0.449509	0.634	0.203	3.46444e-163	1	ENSSSCG00000039071
2.57845e-167	0.576184	0.56	0.174	5.37348e-163	1	ENSSSCG00000000951
3.1654e-167	0.470565	0.675	0.234	6.59669e-163	1	ENSSSCG00000040857
4.33365e-166	0.475881	0.662	0.229	9.03133e-162	1	SNRPE
4.62572e-166	0.545953	0.934	0.424	9.63999e-162	1	ENSSSCG00000003691
1.20592e-165	0.612259	0.768	0.316	2.51314e-161	1	UGCG
3.19931e-165	0.410704	0.506	0.144	6.66737e-161	1	RPL7L1
1.37616e-162	0.519904	0.728	0.27	2.86792e-158	1	ENSSSCG00000027746
3.33637e-162	0.571869	0.954	0.528	6.95299e-158	1	RPL17-C18orf32
1.31921e-161	0.421972	0.568	0.176	2.74924e-157	1	TMEM173
1.42377e-161	0.499278	0.788	0.315	2.96714e-157	1	NPDC1
7.16917e-161	0.413733	0.569	0.178	1.49405e-156	1	ENSSSCG00000012178
1.22412e-160	0.469853	0.624	0.209	2.55106e-156	1	NDUFA12
1.78555e-160	0.48365	0.662	0.239	3.72108e-156	1	ENSSSCG00000015434
5.21796e-160	0.436838	0.574	0.181	1.08742e-155	1	KDELR1
1.75087e-159	0.484215	0.754	0.288	3.64882e-155	1	MGST1
1.97808e-159	0.505734	0.775	0.309	4.12233e-155	1	CNBP
4.59797e-159	0.360678	0.561	0.168	9.58217e-155	1	ENSSSCG00000017213
5.18693e-159	0.476777	0.799	0.318	1.08096e-154	1	RABAC1
7.80404e-159	0.45151	0.651	0.226	1.62636e-154	1	TOMM7
1.07552e-158	0.425252	0.633	0.215	2.24138e-154	1	C12orf10
3.56158e-158	0.552984	0.865	0.391	7.42233e-154	1	ENSSSCG00000038989
4.15436e-158	0.467421	0.74	0.282	8.65769e-154	1	TMEM50A
4.33201e-158	0.482637	0.605	0.202	9.0279e-154	1	AKIRIN2
5.25506e-158	0.45385	0.659	0.228	1.09515e-153	1	NOCT
1.33501e-157	0.476307	0.723	0.272	2.78217e-153	1	KARS
5.80824e-157	0.55059	0.959	0.656	1.21044e-152	1	ITM2B
1.56209e-156	0.584345	0.957	0.558	3.2554e-152	1	CFL1
4.23842e-156	0.472006	0.507	0.153	8.83287e-152	1	NIFK
6.62818e-156	0.363082	0.438	0.112	1.38131e-151	1	SERPINB6
7.29471e-156	0.3995	0.603	0.193	1.52022e-151	1	RHOC
3.33668e-155	0.474387	0.749	0.283	6.95365e-151	1	CTSC
3.73622e-155	0.574184	0.951	0.461	7.78628e-151	1	ENSSSCG00000016737
6.16169e-155	0.466452	0.7	0.262	1.2841e-150	1	ESD
9.02327e-155	0.48288	0.744	0.282	1.88045e-150	1	ENSSSCG00000007743
1.23508e-154	0.601882	0.952	0.565	2.5739e-150	1	ENSSSCG00000001341
2.3247e-154	0.465352	0.616	0.208	4.84467e-150	1	GCH1
5.13824e-154	0.439036	0.629	0.217	1.07081e-149	1	EIF6
5.46964e-154	0.469508	0.61	0.21	1.13987e-149	1	IFT20
8.83539e-154	0.562732	0.934	0.477	1.8413e-149	1	BTG1
1.05526e-153	0.385081	0.447	0.12	2.19916e-149	1	ENSSSCG00000005358
1.1079e-153	0.47421	0.779	0.317	2.30887e-149	1	EIF3E
2.69445e-153	0.602064	0.715	0.281	5.61524e-149	1	FGL2
1.69971e-152	0.412342	0.527	0.16	3.54219e-148	1	ENSSSCG00000000657
2.32463e-152	0.458286	0.78	0.302	4.84452e-148	1	ENSSSCG00000034072
2.94228e-151	0.353364	0.432	0.112	6.13171e-147	1	CYSLTR2
8.72312e-151	0.424149	0.533	0.166	1.8179e-146	1	ENSSSCG00000006564
1.67394e-150	0.422531	0.619	0.213	3.48849e-146	1	ENSSSCG00000004583
1.90861e-150	0.58908	0.873	0.422	3.97754e-146	1	TIMP1
5.13354e-150	0.440229	0.594	0.205	1.06983e-145	1	GTF2B
6.74324e-150	0.478188	0.855	0.371	1.40529e-145	1	EIF3F
8.70211e-150	0.488185	0.729	0.282	1.81352e-145	1	LMCD1
5.09383e-148	0.469864	0.791	0.311	1.06155e-143	1	ENSSSCG00000006581
1.19001e-146	0.424731	0.533	0.17	2.47998e-142	1	SNRPB2
1.21314e-146	0.350189	0.408	0.103	2.52818e-142	1	C1S
1.31481e-145	0.422786	0.719	0.268	2.74007e-141	1	ENSSSCG00000001075
1.00137e-144	0.398827	0.511	0.159	2.08686e-140	1	EMC6
1.15128e-144	0.554579	0.726	0.294	2.39927e-140	1	ENSSSCG00000033190
1.79939e-144	0.332309	0.379	0.094	3.74993e-140	1	HSD17B7
4.62931e-144	0.561516	0.948	0.54	9.64748e-140	1	S100A10
1.05e-143	0.627053	0.92	0.53	2.18821e-139	1	CFD
1.91638e-143	0.546864	0.953	0.491	3.99373e-139	1	MYL6
7.52754e-143	0.569927	0.887	0.441	1.56874e-138	1	EIF4A1
3.1506e-141	0.520435	0.956	0.517	6.56586e-137	1	COX4I1
2.81783e-140	0.343792	0.728	0.275	5.87236e-136	1	CNN3
4.11455e-140	0.328784	0.447	0.127	8.57473e-136	1	INO80C
3.14484e-139	0.438132	0.613	0.225	6.55385e-135	1	SELENOS
5.46538e-139	0.400523	0.558	0.181	1.13899e-134	1	ENSSSCG00000031773
1.37798e-138	0.442737	0.502	0.158	2.87171e-134	1	TGIF1
2.05195e-138	0.424333	0.719	0.289	4.27626e-134	1	RAP1B
6.90447e-138	0.358213	0.508	0.161	1.43889e-133	1	UBE2A
7.121e-138	0.466336	0.447	0.131	1.48402e-133	1	DDT
2.10349e-137	0.498537	0.872	0.398	4.38368e-133	1	CD99
2.24023e-137	0.402131	0.529	0.175	4.66865e-133	1	ENSSSCG00000031580
2.50924e-137	0.408442	0.51	0.165	5.22925e-133	1	PIGY
4.2388e-137	0.474068	0.795	0.333	8.83367e-133	1	PDLIM1
1.38123e-136	0.414062	0.573	0.196	2.87847e-132	1	TMEM258
1.75505e-136	0.566684	0.997	0.756	3.65752e-132	1	UBB
4.36747e-136	0.429433	0.803	0.346	9.10182e-132	1	ENSSSCG00000000274
8.75313e-136	0.402824	0.498	0.155	1.82415e-131	1	BRI3
4.74501e-135	0.395941	0.558	0.193	9.88861e-131	1	ACP1
6.81698e-135	0.391932	0.55	0.184	1.42066e-130	1	ENSSSCG00000038364
9.50562e-135	0.488964	0.817	0.347	1.98097e-130	1	ENSSSCG00000040118
3.41394e-134	0.496615	0.855	0.409	7.11465e-130	1	ENSSSCG00000007355
1.18844e-133	0.413627	0.7	0.278	2.47671e-129	1	ENSSSCG00000028414
1.68313e-133	0.540806	0.928	0.615	3.50765e-129	1	IGFBP7
2.37926e-133	0.413641	0.659	0.249	4.95837e-129	1	CLIC2
7.92376e-133	0.422053	0.344	0.085	1.65131e-128	1	TNFRSF12A
1.89342e-132	0.616175	0.921	0.555	3.9459e-128	1	FABP5
2.37123e-132	0.390338	0.453	0.138	4.94163e-128	1	ENSSSCG00000009772
1.58714e-131	0.564657	0.933	0.564	3.30759e-127	1	RAMP2
2.30627e-131	0.34001	0.452	0.137	4.80627e-127	1	PHF5A
4.2757e-130	0.379276	0.494	0.16	8.91056e-126	1	ENSSSCG00000010734
4.36638e-130	0.443992	0.929	0.434	9.09954e-126	1	ENSSSCG00000037081
9.20305e-130	0.484235	0.938	0.502	1.91792e-125	1	SUMO2
1.23962e-129	0.445753	0.488	0.162	2.58337e-125	1	BZW2
1.31553e-129	0.330986	0.44	0.127	2.74156e-125	1	SLC39A8
1.85695e-129	0.367743	0.695	0.272	3.86988e-125	1	UBXN1
6.75084e-129	0.430674	0.793	0.329	1.40688e-124	1	ENSSSCG00000023331
1.41865e-128	0.434393	0.524	0.179	2.95646e-124	1	ARPC5L
4.36763e-128	0.362604	0.386	0.104	9.10214e-124	1	BMP4
5.48743e-128	0.270336	0.338	0.079	1.14358e-123	1	TSPAN11
1.31144e-127	0.402872	0.614	0.226	2.73305e-123	1	ATP5PO
1.67683e-127	0.434791	0.719	0.296	3.49451e-123	1	GJA1
2.45711e-127	0.386279	0.537	0.186	5.12063e-123	1	ENSSSCG00000039582
3.95375e-127	0.422443	0.574	0.207	8.23963e-123	1	ENSSSCG00000032166
4.38512e-127	0.311702	0.637	0.23	9.13858e-123	1	IL13RA1
2.30545e-126	0.468309	0.873	0.428	4.80456e-122	1	SDCBP
4.36557e-126	0.319645	0.539	0.183	9.09784e-122	1	TMED9
1.48328e-125	0.442255	0.812	0.367	3.09115e-121	1	CDC42
2.84351e-125	0.44964	0.906	0.457	5.92588e-121	1	RPS17
3.18428e-125	0.404328	0.74	0.311	6.63605e-121	1	OSTF1
1.23657e-124	0.446583	0.642	0.243	2.57701e-120	1	ECHS1
1.47101e-124	0.461798	0.912	0.466	3.0656e-120	1	EEF1D
1.50169e-124	0.392309	0.823	0.369	3.12953e-120	1	FCGRT
1.683e-124	0.314419	0.373	0.1	3.50738e-120	1	RELB
7.51598e-124	0.339627	0.702	0.28	1.56633e-119	1	RBM8A
2.41004e-123	0.424516	0.757	0.328	5.02251e-119	1	PRDX2
3.32784e-123	0.356414	0.419	0.125	6.93521e-119	1	ENSSSCG00000011290
6.46554e-123	0.470991	0.86	0.412	1.34742e-118	1	LITAF
8.07025e-123	0.314404	0.857	0.382	1.68184e-118	1	ENSSSCG00000001456
1.23413e-122	0.401161	0.878	0.396	2.57192e-118	1	ENSSSCG00000001455
4.45762e-122	0.480757	0.582	0.216	9.28968e-118	1	ENSSSCG00000006286
1.69055e-121	0.351477	0.47	0.152	3.5231e-117	1	PPP1R14B
1.92271e-121	0.355981	0.512	0.174	4.00694e-117	1	ODC1
2.98973e-121	0.358747	0.698	0.286	6.23059e-117	1	XBP1
5.06754e-121	0.391365	0.717	0.306	1.05608e-116	1	ENSSSCG00000009128
1.05241e-120	0.405677	0.726	0.304	2.19322e-116	1	ARF6
1.24443e-120	0.330265	0.422	0.128	2.5934e-116	1	FBL
1.3628e-120	0.370404	0.705	0.283	2.84008e-116	1	ENSSSCG00000021591
5.60313e-120	0.376163	0.754	0.328	1.16769e-115	1	IPO11
7.74847e-120	0.377241	0.703	0.292	1.61478e-115	1	CYCS
8.11549e-120	0.318085	0.519	0.18	1.69127e-115	1	BUD31
8.88847e-120	0.372209	0.604	0.232	1.85236e-115	1	ENSSSCG00000033757
9.60851e-120	0.333406	0.636	0.238	2.00241e-115	1	ENSSSCG00000001398
1.26941e-119	0.267468	0.498	0.161	2.64545e-115	1	SLC1A5
2.49798e-119	0.294825	0.259	0.054	5.20578e-115	1	UXT
4.72478e-119	0.364259	0.811	0.361	9.84643e-115	1	ENSSSCG00000032028
5.25086e-119	0.324698	0.548	0.194	1.09428e-114	1	SNRPD1
2.34938e-118	0.402011	0.825	0.373	4.89612e-114	1	STOM
2.4006e-118	0.305588	0.468	0.15	5.00285e-114	1	UBE2M
3.37797e-118	0.30283	0.46	0.146	7.03969e-114	1	LXN
5.45327e-118	0.357963	0.689	0.284	1.13646e-113	1	SUMO1
5.87485e-118	0.429032	0.627	0.248	1.22432e-113	1	ATP5MC1
5.97942e-118	0.300074	0.374	0.105	1.24611e-113	1	ENSSSCG00000028670
1.96236e-117	0.30083	0.443	0.14	4.08956e-113	1	NDUFA8
2.09695e-117	0.571985	0.539	0.203	4.37005e-113	1	PNP
5.24044e-117	0.347375	0.636	0.256	1.09211e-112	1	TXNL1
1.00204e-116	0.314972	0.703	0.286	2.08826e-112	1	POLR1D
1.49115e-116	0.403062	0.886	0.435	3.10755e-112	1	SERBP1
2.16121e-116	0.461884	0.913	0.506	4.50396e-112	1	TPM3
2.40814e-116	0.329391	0.619	0.235	5.01857e-112	1	ENSSSCG00000025499
3.62923e-116	0.327781	0.606	0.233	7.56332e-112	1	DDX21
6.21479e-116	0.293978	0.632	0.239	1.29516e-111	1	LRRC70
3.80247e-115	0.485778	0.292	0.071	7.92435e-111	1	BATF3
4.75153e-115	0.352572	0.725	0.291	9.90218e-111	1	ENSSSCG00000007188
5.76917e-115	0.353642	0.595	0.224	1.20229e-110	1	ENSSSCG00000016758
1.69396e-114	0.333296	0.488	0.169	3.53022e-110	1	ENSSSCG00000003136
3.21427e-114	0.306517	0.376	0.111	6.69853e-110	1	ENSSSCG00000037054
3.95628e-114	0.427418	0.917	0.494	8.24489e-110	1	PABPC1
4.70817e-114	0.376076	0.508	0.181	9.81183e-110	1	ENSSSCG00000012014
6.07711e-114	0.261124	0.251	0.052	1.26647e-109	1	PTGES
8.58892e-114	0.478124	0.882	0.451	1.78993e-109	1	ETS2
1.26169e-113	0.343989	0.572	0.217	2.62936e-109	1	ENSSSCG00000009138
2.48626e-113	0.3815	0.692	0.294	5.18137e-109	1	SBDS
9.15288e-113	0.358031	0.766	0.328	1.90746e-108	1	MAFF
1.2745e-112	0.320201	0.574	0.212	2.65606e-108	1	ALYREF
3.45044e-112	0.367975	0.55	0.202	7.19072e-108	1	ENSSSCG00000037143
3.94428e-112	0.420538	0.901	0.455	8.21987e-108	1	DNAJA1
4.67816e-112	0.282115	0.33	0.086	9.74929e-108	1	EGLN3
5.32522e-112	0.330093	0.715	0.305	1.10978e-107	1	TBCA
7.70993e-112	0.313356	0.713	0.301	1.60675e-107	1	SH3BP5
1.18697e-111	0.441588	0.387	0.117	2.47364e-107	1	ENSSSCG00000039731
1.84001e-111	0.335403	0.75	0.327	3.83459e-107	1	RHEB
2.39354e-110	0.340722	0.621	0.242	4.98814e-106	1	TXNDC17
2.83581e-110	0.329377	0.645	0.262	5.90982e-106	1	SELENOF
3.09884e-110	0.482415	0.904	0.49	6.45797e-106	1	LMNA
6.26592e-110	0.404209	0.986	0.857	1.30582e-105	1	B2M
9.2119e-110	0.333792	0.674	0.277	1.91976e-105	1	RELL1
1.5472e-109	0.270175	0.649	0.257	3.22436e-105	1	ENSSSCG00000001063
1.59861e-109	0.406747	0.618	0.25	3.33151e-105	1	TIPARP
1.79704e-109	0.430596	0.872	0.432	3.74503e-105	1	COX7C
2.48614e-109	0.36179	0.764	0.347	5.18111e-105	1	BZW1
2.73435e-109	0.480463	0.972	0.593	5.69838e-105	1	ENSSSCG00000017202
3.88599e-109	0.336835	0.637	0.256	8.0984e-105	1	SF3B6
4.70159e-108	0.294479	0.463	0.155	9.79811e-104	1	ENSSSCG00000035364
7.50384e-108	0.484086	0.968	0.587	1.5638e-103	1	ENSSSCG00000001229
1.47965e-107	0.331221	0.447	0.15	3.08359e-103	1	ENSSSCG00000002004
1.84796e-107	0.270949	0.286	0.071	3.85115e-103	1	ENSSSCG00000012654
2.32061e-107	0.283798	0.379	0.116	4.83616e-103	1	EEF1AKMT1
4.8807e-107	0.26193	0.288	0.07	1.01714e-102	1	AVPR2
6.89141e-107	0.320416	0.456	0.157	1.43617e-102	1	ENSSSCG00000000097
7.226e-107	0.354585	0.447	0.152	1.5059e-102	1	ADRB2
7.51182e-107	0.292283	0.428	0.14	1.56546e-102	1	TMEM205
9.1706e-107	0.316757	0.806	0.357	1.91115e-102	1	SH3BGRL3
1.75117e-106	0.35107	0.795	0.368	3.64944e-102	1	ENO1
2.15327e-106	0.291636	0.514	0.188	4.4874e-102	1	SRSF9
2.37723e-106	0.253263	0.638	0.258	4.95415e-102	1	NTAN1
3.59376e-106	0.287812	0.566	0.212	7.48939e-102	1	CHP2
3.83428e-106	0.369353	0.833	0.406	7.99063e-102	1	PPIB
8.77622e-106	0.287411	0.405	0.13	1.82896e-101	1	SLC39A1
1.03694e-105	0.360614	0.867	0.404	2.16099e-101	1	ENSSSCG00000024263
1.05992e-105	0.31884	0.701	0.292	2.20888e-101	1	ENSSSCG00000005656
1.10844e-105	0.324157	0.726	0.308	2.30998e-101	1	SPRY1
1.12476e-105	0.317082	0.49	0.177	2.34399e-101	1	EVA1C
1.22134e-105	0.33753	0.693	0.296	2.54527e-101	1	TCN2
1.43373e-105	0.347043	0.49	0.178	2.98789e-101	1	ENSSSCG00000004446
1.47851e-105	0.296341	0.336	0.096	3.08121e-101	1	ENSSSCG00000024660
2.6535e-105	0.395673	0.478	0.17	5.52988e-101	1	PRSS23
2.93746e-105	0.460524	0.846	0.468	6.12167e-101	1	SRSF5
3.31143e-105	0.351404	0.468	0.165	6.90102e-101	1	ENSSSCG00000003885
3.4173e-105	0.392386	0.37	0.114	7.12165e-101	1	ABHD5
3.60406e-105	0.302397	0.624	0.255	7.51086e-101	1	MANF
3.86989e-105	0.574043	0.98	0.631	8.06485e-101	1	FTL
4.4855e-105	0.322475	0.611	0.244	9.34778e-101	1	ENSSSCG00000024776
5.28341e-105	0.327359	0.733	0.318	1.10106e-100	1	ENSSSCG00000024313
5.99372e-105	0.263925	0.892	0.407	1.24909e-100	1	ENSSSCG00000014565
1.68607e-104	0.333729	0.592	0.236	3.51377e-100	1	SERP1
2.4522e-104	0.33064	0.418	0.137	5.11039e-100	1	CALML4
2.63245e-104	0.334351	0.695	0.293	5.48603e-100	1	CAVIN3
3.96397e-104	0.373456	0.672	0.285	8.2609e-100	1	ENSSSCG00000034190
1.02131e-103	0.349307	0.819	0.382	2.12841e-99	1	S100A11
1.58489e-103	0.319083	0.51	0.188	3.30291e-99	1	BCL10
2.03318e-103	0.31284	0.608	0.235	4.23715e-99	1	ENSSSCG00000016990
2.38144e-103	0.368704	0.731	0.319	4.96291e-99	1	ENSSSCG00000032129
5.12022e-103	0.25593	0.402	0.127	1.06705e-98	1	PMAIP1
2.02484e-102	0.49501	0.983	0.622	4.21976e-98	1	TMSB4X
2.923e-102	0.295462	0.65	0.274	6.09153e-98	1	MAP1LC3B
3.38503e-102	0.293525	0.34	0.099	7.05441e-98	1	ENSSSCG00000035048
6.163e-102	0.321485	0.696	0.294	1.28437e-97	1	MDK
1.28344e-101	0.313595	0.741	0.329	2.6747e-97	1	PKM
6.82739e-101	0.311639	0.627	0.255	1.42283e-96	1	ENSSSCG00000020790
8.0746e-101	0.397614	0.84	0.411	1.68275e-96	1	PHLDA2
1.10174e-100	0.314884	0.639	0.268	2.29603e-96	1	SNU13
2.04981e-100	0.330672	0.899	0.453	4.27181e-96	1	CAV1
2.90185e-100	0.435784	0.94	0.527	6.04745e-96	1	IFITM3
3.01513e-100	0.476192	0.943	0.569	6.28353e-96	1	VIM
3.7854e-100	0.316964	0.444	0.155	7.88878e-96	1	ENSSSCG00000014371
5.9749e-100	0.406696	0.361	0.11	1.24517e-95	1	ANGPTL4
5.98844e-100	0.363226	0.597	0.246	1.24799e-95	1	ENSSSCG00000006061
1.69044e-99	0.324991	0.629	0.264	3.52287e-95	1	ENSSSCG00000000767
1.83575e-99	0.316168	0.769	0.337	3.82571e-95	1	BANF1
2.22641e-99	0.331013	0.564	0.225	4.63983e-95	1	ENSSSCG00000015040
4.57784e-99	0.284574	0.494	0.182	9.54021e-95	1	CDC42EP5
6.18836e-99	0.381056	0.541	0.2	1.28965e-94	1	NUPR1
6.25843e-99	0.336517	0.51	0.196	1.30426e-94	1	ANAPC16
1.36665e-98	0.321634	0.476	0.177	2.84809e-94	1	ENSSSCG00000011764
1.3721e-98	0.334302	0.532	0.204	2.85946e-94	1	TUBB6
2.26684e-98	0.337622	0.763	0.352	4.72409e-94	1	SAP18
3.23972e-98	0.272622	0.315	0.089	6.75157e-94	1	ENSSSCG00000008352
4.13895e-98	0.424432	0.994	0.761	8.62556e-94	1	PTMA
5.04283e-98	0.382109	0.89	0.468	1.05093e-93	1	CSTB
8.02027e-98	0.374677	0.917	0.485	1.67143e-93	1	OAZ1
1.0023e-97	0.28678	0.58	0.23	2.08879e-93	1	ATP5MC3
1.08615e-97	0.300117	0.651	0.272	2.26354e-93	1	PFN1
1.24777e-97	0.271539	0.341	0.103	2.60036e-93	1	ENSSSCG00000000635
2.09834e-97	0.302619	0.406	0.138	4.37294e-93	1	ENSSSCG00000000377
2.12318e-97	0.284347	0.55	0.215	4.4247e-93	1	SGMS2
2.89135e-97	0.271695	0.519	0.197	6.02557e-93	1	ENSSSCG00000007609
7.39896e-97	0.406964	0.893	0.482	1.54194e-92	1	ENSSSCG00000033734
8.32662e-97	0.297387	0.383	0.123	1.73527e-92	1	EMILIN2
1.00405e-96	0.295408	0.725	0.324	2.09243e-92	1	ENSSSCG00000014435
1.3444e-96	0.290914	0.821	0.383	2.80172e-92	1	ARPC2
1.8284e-96	0.311219	0.554	0.218	3.81039e-92	1	HNRNPAB
2.4465e-96	0.273876	0.311	0.089	5.0985e-92	1	NXT1
6.24578e-96	0.312304	0.43	0.151	1.30162e-91	1	ENSSSCG00000036658
1.30817e-95	0.26557	0.331	0.099	2.72623e-91	1	ENSSSCG00000034387
2.13223e-95	0.311002	0.583	0.237	4.44356e-91	1	CHMP5
2.55348e-95	0.316894	0.443	0.158	5.32144e-91	1	ENSSSCG00000038359
3.06598e-95	0.265966	0.718	0.314	6.38951e-91	1	COX7A2
6.17751e-95	0.282876	0.261	0.066	1.28739e-90	1	TNFAIP8L1
7.9494e-95	0.285119	0.471	0.174	1.65666e-90	1	BTF3L4
9.12369e-95	0.291195	0.472	0.177	1.90138e-90	1	TMEM147
1.31408e-94	0.251071	0.458	0.164	2.73854e-90	1	DUT
2.1842e-94	0.269301	0.596	0.244	4.55188e-90	1	ENSSSCG00000000107
3.07542e-94	0.318837	0.636	0.271	6.40917e-90	1	RBX1
3.25853e-94	0.346639	0.767	0.351	6.79077e-90	1	CAV2
3.28376e-94	0.330015	0.488	0.182	6.84336e-90	1	LAMTOR5
4.14607e-94	0.328765	0.708	0.323	8.64042e-90	1	CDV3
5.05461e-94	0.340777	0.849	0.452	1.05338e-89	1	NAP1L1
6.03032e-94	0.25135	0.502	0.191	1.25672e-89	1	FUNDC1
6.8037e-94	0.297588	0.471	0.172	1.41789e-89	1	PSMB6
7.43146e-94	0.525359	0.629	0.281	1.54872e-89	1	CCL2
1.3553e-93	0.265828	0.655	0.276	2.82445e-89	1	PSMA7
1.49801e-93	0.307348	0.371	0.122	3.12186e-89	1	ENSSSCG00000030002
2.65659e-93	0.264711	0.537	0.207	5.53633e-89	1	PSENEN
3.03011e-93	0.275459	0.757	0.35	6.31476e-89	1	ENSSSCG00000034709
3.16746e-93	0.264737	0.566	0.23	6.60099e-89	1	PSMB2
5.15331e-93	0.290725	0.384	0.128	1.07395e-88	1	MARCH3
5.85716e-93	0.28259	0.492	0.187	1.22063e-88	1	BCAS2
1.20685e-92	0.254993	0.561	0.228	2.51508e-88	1	CCT7
1.43407e-92	0.320298	0.575	0.239	2.9886e-88	1	ENSSSCG00000002550
1.87141e-92	0.269615	0.394	0.135	3.90002e-88	1	UBE2V2
3.15684e-92	0.290693	0.491	0.187	6.57886e-88	1	ENSSSCG00000007688
6.87125e-92	0.298346	0.554	0.227	1.43197e-87	1	BRK1
7.59195e-92	0.254428	0.577	0.239	1.58216e-87	1	ATP6V1G1
9.9206e-92	0.307992	0.38	0.127	2.06745e-87	1	ENSSSCG00000033733
1.44486e-91	0.263364	0.488	0.191	3.0111e-87	1	GHITM
1.74693e-91	0.27603	0.51	0.198	3.64059e-87	1	PIM3
2.18414e-91	0.294885	0.529	0.211	4.55176e-87	1	CIRBP
2.21778e-91	0.254232	0.283	0.078	4.62184e-87	1	TIMM9
4.48922e-91	0.470886	0.955	0.641	9.35554e-87	1	UBC
8.75613e-91	0.255765	0.292	0.083	1.82478e-86	1	CINP
9.19144e-91	0.329931	0.808	0.393	1.9155e-86	1	MIF
1.28847e-90	0.314062	0.675	0.303	2.68518e-86	1	MAP1LC3A
3.48325e-90	0.279294	0.553	0.226	7.25909e-86	1	COX5A
5.52169e-90	0.361947	0.921	0.516	1.15072e-85	1	EEF2
7.24383e-90	0.275407	0.413	0.146	1.50961e-85	1	POLE4
8.24504e-90	0.318427	0.807	0.395	1.71827e-85	1	DYNLL1
9.45231e-90	0.279823	0.672	0.295	1.96986e-85	1	NDUFS5
3.6073e-89	0.279967	0.536	0.214	7.5176e-85	1	MRPL17
5.54201e-89	0.255446	0.675	0.295	1.15496e-84	1	NOP10
6.83261e-89	0.286926	0.753	0.349	1.42392e-84	1	SKP1
7.74366e-89	0.326716	0.811	0.407	1.61378e-84	1	POLR2K
8.60056e-89	0.280933	0.458	0.175	1.79236e-84	1	DDX18
3.2352e-88	0.317051	0.855	0.436	6.74215e-84	1	UBE2D3
8.8708e-88	0.265826	0.531	0.215	1.84867e-83	1	SSR3
8.93094e-88	0.298013	0.285	0.081	1.86121e-83	1	FOSL1
1.99413e-87	0.279262	0.789	0.371	4.15576e-83	1	RHOA
4.98106e-87	0.315577	0.451	0.172	1.03805e-82	1	BOLA3
6.26212e-87	0.316698	0.854	0.447	1.30503e-82	1	ICAM1
8.27492e-87	0.28666	0.496	0.2	1.72449e-82	1	ENSSSCG00000013721
1.69647e-86	0.259173	0.569	0.235	3.53544e-82	1	ERH
2.63495e-86	0.262842	0.407	0.145	5.49124e-82	1	A4GALT
3.52663e-86	0.272434	0.69	0.317	7.3495e-82	1	ELF1
5.79223e-85	0.256517	0.47	0.182	1.2071e-80	1	FAXDC2
6.67438e-85	0.252788	0.776	0.365	1.39094e-80	1	COX6A1
1.70697e-84	0.279223	0.444	0.17	3.55732e-80	1	MRPL57
2.47001e-84	0.27995	0.436	0.165	5.14749e-80	1	MPC2
3.39064e-84	0.287392	0.562	0.241	7.0661e-80	1	TRAPPC5
4.29005e-84	0.358591	0.912	0.511	8.94046e-80	1	TPM4
4.29404e-84	0.25156	0.8	0.376	8.94878e-80	1	CD93
5.53573e-84	0.294982	0.844	0.425	1.15365e-79	1	ARF4
9.34311e-84	0.301142	0.863	0.425	1.9471e-79	1	RAC1
1.11841e-83	0.291189	0.602	0.262	2.33077e-79	1	ATP5IF1
1.14285e-83	0.265846	0.821	0.392	2.3817e-79	1	ANXA5
1.37311e-83	0.264516	0.43	0.162	2.86156e-79	1	LAMTOR4
1.49857e-83	0.274665	0.787	0.373	3.12302e-79	1	TUBB4B
1.71383e-83	0.278062	0.452	0.175	3.57162e-79	1	HIGD2A
2.02376e-83	0.338533	0.812	0.426	4.21751e-79	1	SQSTM1
2.10686e-83	0.335458	0.918	0.481	4.39069e-79	1	HMGB1
3.91241e-83	0.359511	0.46	0.178	8.15346e-79	1	ATOX1
4.11275e-83	0.293997	0.757	0.365	8.57097e-79	1	ENSSSCG00000022925
6.16466e-83	0.253751	0.399	0.145	1.28471e-78	1	ENSSSCG00000022058
7.35418e-83	0.254475	0.444	0.17	1.53261e-78	1	SLC25A5
8.7015e-83	0.605078	0.683	0.366	1.81339e-78	1	FABP4
1.14768e-82	0.271946	0.404	0.147	2.39176e-78	1	RAP2B
5.72971e-82	0.259071	0.313	0.099	1.19407e-77	1	DPH3
7.67328e-82	1.38593	0.459	0.18	1.59911e-77	1	MT1A
1.923e-81	-1.99598	0.008	0.288	4.00752e-77	1	LUC7L3
7.46636e-81	0.274214	0.355	0.123	1.55599e-76	1	CNPY2
8.30907e-81	0.269907	0.668	0.311	1.73161e-76	1	NCL
9.55368e-81	0.257365	0.716	0.332	1.99099e-76	1	ATP5PF
3.83306e-80	0.265838	0.797	0.382	7.98809e-76	1	CLTA
6.05586e-80	0.267769	0.271	0.081	1.26204e-75	1	ENSSSCG00000032073
6.41473e-80	0.285581	0.639	0.291	1.33683e-75	1	NDUFB4
1.37564e-79	0.278389	0.404	0.151	2.86684e-75	1	ENSSSCG00000002036
1.39019e-78	0.372807	0.93	0.629	2.89716e-74	1	NFKBIA
2.04958e-78	0.250278	0.69	0.32	4.27133e-74	1	GABARAPL2
2.5816e-78	0.328462	0.408	0.155	5.38005e-74	1	ENSSSCG00000010954
2.46137e-77	0.255229	0.813	0.393	5.1295e-73	1	ENSSSCG00000013405
2.75181e-77	0.264781	0.417	0.16	5.73477e-73	1	SNRPD3
3.4608e-77	0.266324	0.726	0.346	7.2123e-73	1	TRMT112
5.16099e-77	0.250434	0.4	0.15	1.07555e-72	1	RSL1D1
7.13095e-76	0.295389	0.575	0.255	1.48609e-71	1	ENSSSCG00000034019
1.35574e-75	0.257094	0.877	0.46	2.82536e-71	1	HSPE1
2.47011e-75	0.276358	0.844	0.425	5.14772e-71	1	CLEC14A
4.1647e-75	0.253198	0.75	0.361	8.67923e-71	1	COX8A
3.4326e-74	0.252184	0.449	0.185	7.15354e-70	1	CDKN2AIPNL
4.27574e-74	0.287854	0.904	0.537	8.91063e-70	1	EMP1
5.87143e-74	0.408881	0.649	0.304	1.22361e-69	1	SOD1
7.90839e-74	0.257109	0.455	0.186	1.64811e-69	1	ATP6V1F
1.67203e-73	0.254585	0.555	0.247	3.48451e-69	1	ENSSSCG00000033068
4.41974e-73	0.301861	0.929	0.532	9.21073e-69	1	GAPDH
5.42449e-72	0.304765	0.57	0.258	1.13046e-67	1	ENSSSCG00000014361
5.47573e-72	0.252815	0.827	0.425	1.14114e-67	1	HYPK
1.8647e-71	0.33928	0.471	0.199	3.88603e-67	1	VCAM1
2.14931e-70	0.283058	0.758	0.396	4.47915e-66	1	ANXA1
4.85106e-67	0.284838	0.856	0.462	1.01096e-62	1	PNRC1
7.29581e-62	0.26836	0.349	0.139	1.52045e-57	1	ENSSSCG00000013436
6.52423e-61	0.303444	0.988	0.757	1.35965e-56	1	TMSB10
5.12373e-55	0.254564	0.932	0.601	1.06779e-50	1	ATF4
1.47739e-53	0.422276	0.346	0.144	3.07889e-49	1	CYB5A
1.52594e-52	-1.83829	0.146	0.349	3.18006e-48	1	MACF1
6.11671e-47	0.252046	0.959	0.718	1.27472e-42	1	ACTG1
7.49621e-41	-1.32374	0.437	0.521	1.56221e-36	1	PNISR
3.68223e-38	-2.9504	0.547	0.565	7.67377e-34	1	PSMB1
1.19993e-36	-0.632647	0.901	0.776	2.50065e-32	1	HNRNPA2B1
2.75566e-36	-1.19304	0.546	0.569	5.7428e-32	1	SRRM2
1.44602e-34	-1.29796	0.227	0.369	3.01351e-30	1	GOLGB1
7.14657e-34	-1.11604	0.127	0.282	1.48935e-29	1	LIMCH1
7.02106e-33	-1.20045	0.138	0.286	1.46319e-28	1	MYCBP2
4.86187e-32	-1.2253	0.436	0.498	1.01321e-27	1	AKAP9
7.12628e-31	-1.13734	0.239	0.366	1.48512e-26	1	PRPF4B
5.2259e-30	-1.17135	0.118	0.258	1.08908e-25	1	SETX
1.14092e-29	-0.274462	0.581	0.32	2.37767e-25	1	TAGLN
2.26139e-29	-0.999919	0.112	0.251	4.71273e-25	1	TTC14
3.56893e-29	-0.278977	0.62	0.34	7.43765e-25	1	LAP3
3.242e-28	-1.14863	0.164	0.294	6.75632e-24	1	TTC3
1.31573e-27	-1.12985	0.204	0.327	2.74197e-23	1	GOLGA4
2.54385e-27	-0.990491	0.139	0.273	5.30137e-23	1	KMT2C
8.5017e-27	-1.04453	0.348	0.43	1.77175e-22	1	CLK1
2.96135e-26	-1.08474	0.151	0.277	6.17146e-22	1	ZFC3H1
3.99629e-26	-0.743795	0.763	0.666	8.32827e-22	1	SON
2.39397e-25	-0.949435	0.127	0.252	4.98904e-21	1	TRPM7
4.33044e-25	-1.05646	0.347	0.421	9.02463e-21	1	ZRANB2
9.55822e-25	-1.11709	0.27	0.365	1.99193e-20	1	DST
1.58445e-23	-1.13457	0.154	0.275	3.302e-19	1	TUT7
2.67189e-23	-1.05736	0.225	0.331	5.56821e-19	1	NKTR
7.37674e-23	-0.367624	0.724	0.419	1.53731e-18	1	CALCRL
7.89529e-22	-0.838115	0.628	0.581	1.64538e-17	1	SF3B1
6.86238e-21	-1.03962	0.252	0.345	1.43012e-16	1	BAZ2B
5.63426e-20	0.256032	0.544	0.36	1.17418e-15	1	CXCL2
9.74233e-20	-0.973756	0.57	0.545	2.0303e-15	1	ANKRD12
9.6462e-19	-1.12097	0.521	0.506	2.01027e-14	1	SYNE2
1.39188e-17	-1.00523	0.504	0.493	2.90068e-13	1	EGFL7
1.90685e-17	-1.20157	0.457	0.464	3.97387e-13	1	STAT1
2.70839e-17	-0.74832	0.159	0.257	5.64429e-13	1	OGA
5.65976e-17	-0.825725	0.285	0.354	1.17949e-12	1	ASH1L
1.08781e-16	-1.02056	0.304	0.371	2.267e-12	1	TPM1
2.40386e-16	-0.816011	0.164	0.255	5.00965e-12	1	ATP2B1
5.05807e-16	-0.42288	0.331	0.19	1.0541e-11	1	ACTA2
5.35833e-16	-0.271589	0.303	0.173	1.11668e-11	1	PELO
5.56144e-16	-0.804472	0.173	0.261	1.159e-11	1	CHD9
6.74153e-16	-0.887562	0.227	0.306	1.40493e-11	1	SETD5
9.50491e-16	-0.859824	0.26	0.329	1.98082e-11	1	NIPBL
2.11479e-15	-0.634931	0.774	0.643	4.40721e-11	1	JMJD1C
2.45311e-14	-0.386446	0.953	0.886	5.11228e-10	1	DDX5
1.89374e-13	-0.855748	0.264	0.325	3.94656e-09	1	YTHDC1
3.73819e-13	-0.700506	0.246	0.312	7.79039e-09	1	SETD2
5.11899e-13	-0.800373	0.54	0.506	1.0668e-08	1	HNRNPU
6.47059e-13	-0.763518	0.258	0.319	1.34847e-08	1	CPEB4
8.6602e-13	-0.708347	0.678	0.578	1.80479e-08	1	DDX17
1.21568e-12	-0.669181	0.625	0.546	2.53348e-08	1	BCLAF1
1.55522e-12	-0.346233	0.503	0.312	3.24108e-08	1	ITPR2
3.57202e-12	-0.579907	0.734	0.616	7.44409e-08	1	HNRNPH1
5.65749e-12	-0.828564	0.398	0.411	1.17902e-07	1	ARGLU1
8.85804e-12	-0.843235	0.405	0.415	1.84602e-07	1	ATRX
9.07938e-12	-0.743451	0.372	0.228	1.89214e-07	1	ITIH4
2.30674e-11	-0.767303	0.222	0.285	4.80725e-07	1	PCM1
3.0949e-11	-0.251905	0.363	0.227	6.44978e-07	1	GGNBP2
3.67461e-11	-0.789278	0.31	0.343	7.65789e-07	1	CDC42BPA
3.6802e-11	-0.988247	0.276	0.321	7.66953e-07	1	CHORDC1
4.77407e-11	-0.823639	0.295	0.339	9.94916e-07	1	ACIN1
5.99494e-11	-0.615406	0.784	0.626	1.24935e-06	1	SPTBN1
8.281e-11	-0.262676	0.551	0.352	1.72576e-06	1	IL6ST
1.36783e-10	-0.697556	0.653	0.397	2.85057e-06	1	FMO1
2.9195e-10	-0.404681	0.331	0.206	6.08424e-06	1	TAP1
2.92931e-10	-0.808227	0.252	0.302	6.10468e-06	1	RB1CC1
4.64679e-10	-0.288952	0.487	0.309	9.68391e-06	1	ARHGAP29
5.54668e-10	-0.914026	0.404	0.405	1.15593e-05	1	FNBP4
6.27299e-10	-0.251022	0.441	0.279	1.30729e-05	1	LTBP4
6.58451e-10	-0.684276	0.213	0.272	1.37221e-05	1	RBM26
7.13981e-10	-0.262658	0.346	0.22	1.48794e-05	1	ROBO4
1.30083e-09	-0.903015	0.467	0.444	2.71093e-05	1	PNN
1.33776e-09	-0.817191	0.235	0.287	2.7879e-05	1	DDX46
3.35651e-09	-0.475879	0.36	0.229	6.99496e-05	1	SORBS2
8.92358e-09	-0.261638	0.568	0.368	0.000185967	1	PLK2
1.33018e-08	-0.347119	0.552	0.363	0.000277209	1	CHD1
1.45645e-08	-0.286768	0.479	0.312	0.000303524	1	TMOD3
1.66733e-08	-0.469114	0.558	0.359	0.000347473	1	MEF2C
1.86323e-08	-0.70156	0.387	0.391	0.000388297	1	SPTAN1
2.0362e-08	-0.359625	0.4	0.261	0.000424343	1	SRGN
2.3737e-08	-0.466599	0.627	0.394	0.000494678	1	MGP
2.54381e-08	-0.807746	0.21	0.256	0.00053013	1	SLTM
2.79649e-08	-0.314432	0.354	0.231	0.000582789	1	RIPK1
3.22632e-08	-0.805926	0.601	0.516	0.000672364	1	PRRC2C
4.53285e-08	-0.999627	0.283	0.309	0.000944646	1	RBM25
4.9169e-08	-0.67593	0.567	0.493	0.00102468	1	KTN1
7.89826e-08	-0.280292	0.353	0.233	0.001646	1	COL3A1
1.22042e-07	-0.653243	0.231	0.271	0.00254336	1	DYNC1H1
1.52238e-07	-0.33287	0.576	0.384	0.00317264	1	FXR1
1.57097e-07	-0.730898	0.265	0.3	0.00327391	1	THOC2
1.63837e-07	-0.652691	0.645	0.54	0.00341437	1	RSRC2
3.97704e-07	-0.263687	0.442	0.303	0.00828815	1	CTSB
4.03389e-07	-0.821313	0.266	0.295	0.00840663	1	TPR
4.7161e-07	-0.331846	0.636	0.43	0.00982835	1	IFI6
4.75907e-07	-0.275098	0.283	0.191	0.00991791	1	ESF1
5.28995e-07	-0.935663	0.317	0.328	0.0110243	1	SRSF11
6.91378e-07	-0.286192	0.535	0.352	0.0144083	1	ENG
7.00568e-07	-0.306271	0.54	0.363	0.0145998	1	SLC25A36
7.89264e-07	-0.254074	0.412	0.282	0.0164483	1	IQGAP1
1.09297e-06	-0.265558	0.338	0.232	0.0227775	1	CREBRF
1.22736e-06	-0.258241	0.465	0.322	0.0255782	1	SGK1
1.2665e-06	-0.374802	0.271	0.18	0.0263939	1	LSG1
1.73943e-06	-0.795505	0.319	0.332	0.0362498	1	CALD1
1.8855e-06	-0.267236	0.352	0.238	0.0392939	1	CREBZF
1.92869e-06	-0.739352	0.404	0.39	0.0401938	1	QKI
2.04455e-06	-0.315397	0.289	0.192	0.0426085	1	MAPRE2
2.14362e-06	-0.250843	0.378	0.258	0.044673	1	TGFBR2
1.79075e-277	1.25196	0.904	0.365	3.73192e-273	2	IL6
3.2084e-266	1.07863	0.814	0.258	6.68631e-262	2	ACKR1
3.96214e-260	0.87967	0.99	0.573	8.25711e-256	2	ENSSSCG00000039460
8.61884e-255	0.98913	0.961	0.442	1.79617e-250	2	CLEC3B
2.71375e-251	0.864185	0.988	0.574	5.65545e-247	2	ENSSSCG00000035080
1.87468e-247	0.861086	0.996	0.664	3.90682e-243	2	RPL37
3.9385e-236	0.837167	0.992	0.641	8.20783e-232	2	RPL35
1.23021e-231	0.837794	0.999	0.691	2.56376e-227	2	RPS20
9.3917e-222	0.766712	0.993	0.666	1.95723e-217	2	RPS11
2.28062e-221	0.816636	0.988	0.571	4.7528e-217	2	ENSSSCG00000035904
4.27635e-221	0.799539	0.993	0.545	8.91192e-217	2	ENSSSCG00000035520
1.42981e-212	1.05003	0.838	0.365	2.97972e-208	2	MT2A
2.7498e-210	0.767941	0.98	0.609	5.73059e-206	2	RPLP2
1.65331e-207	0.878768	0.888	0.443	3.4455e-203	2	VWF
6.43747e-206	0.736223	0.997	0.66	1.34157e-201	2	MT-ND2
9.806e-206	0.845303	0.97	0.447	2.04357e-201	2	ENSSSCG00000032591
1.13221e-200	0.795535	0.968	0.53	2.35953e-196	2	RPS14
2.21677e-197	0.826803	0.806	0.296	4.61975e-193	2	FAM167B
9.71648e-190	0.730309	0.977	0.563	2.02491e-185	2	ENSSSCG00000017239
9.88128e-184	0.759241	0.938	0.536	2.05926e-179	2	RPL17-C18orf32
1.99378e-182	0.716083	0.987	0.571	4.15505e-178	2	ENSSSCG00000039544
6.08296e-182	0.729519	0.983	0.622	1.26769e-177	2	RPL26
3.17766e-181	0.729984	0.991	0.556	6.62225e-177	2	ENSSSCG00000039740
7.72065e-180	0.748802	0.976	0.588	1.60898e-175	2	RPS13
2.62378e-179	0.712648	0.98	0.504	5.46795e-175	2	ENSSSCG00000035293
3.1146e-179	0.756621	0.985	0.576	6.49082e-175	2	ENSSSCG00000003042
4.85718e-179	0.895739	0.928	0.534	1.01224e-174	2	CFD
6.59681e-179	0.778687	0.985	0.642	1.37478e-174	2	UBC
3.30924e-178	1.15789	0.634	0.215	6.89646e-174	2	ENSSSCG00000006286
1.30913e-176	0.616528	0.999	0.718	2.72822e-172	2	MT-ND4
1.28945e-173	0.744159	0.945	0.435	2.68722e-169	2	ENSSSCG00000032436
4.89607e-173	0.659958	0.994	0.622	1.02034e-168	2	MT-ND3
7.49568e-173	0.700107	0.992	0.575	1.5621e-168	2	RPS2
4.36025e-172	0.700915	0.992	0.658	9.08676e-168	2	RPL23
6.32755e-172	0.767406	0.889	0.508	1.31866e-167	2	RPL4
2.59073e-171	0.703493	0.978	0.606	5.39908e-167	2	RPS18
3.20396e-170	0.671797	0.904	0.415	6.67705e-166	2	PLVAP
2.11403e-169	0.69661	0.971	0.597	4.40565e-165	2	RPS28
3.77372e-168	0.602023	0.999	0.78	7.86443e-164	2	MT-COX3
3.91749e-168	0.70181	0.988	0.682	8.16405e-164	2	RPL11
1.05772e-166	0.578025	0.993	0.646	2.2043e-162	2	ND1
2.12267e-166	0.691256	0.979	0.561	4.42364e-162	2	ENSSSCG00000013889
7.24555e-164	0.594226	0.999	0.739	1.50997e-159	2	MT-COX2
6.95583e-160	0.57385	0.999	0.763	1.4496e-155	2	MT-ATP6
1.38783e-159	0.81328	0.894	0.489	2.89225e-155	2	NFKBIZ
4.65021e-159	0.724452	0.914	0.455	9.69105e-155	2	ENSSSCG00000036956
2.97858e-158	0.742946	0.876	0.428	6.20736e-154	2	TIMP1
9.62553e-158	0.681686	0.996	0.588	2.00596e-153	2	ENSSSCG00000003930
1.18797e-156	0.698596	0.98	0.543	2.47572e-152	2	ENSSSCG00000011952
1.83603e-155	0.86575	0.709	0.302	3.82628e-151	2	ENSSSCG00000033190
1.45984e-154	0.544556	0.999	0.795	3.0423e-150	2	MT-COX1
1.73352e-152	0.782475	0.822	0.37	3.61265e-148	2	ENSSSCG00000004572
4.2702e-149	0.648842	0.989	0.581	8.8991e-145	2	KXD1
1.23837e-148	0.709808	0.978	0.554	2.58076e-144	2	FABP5
8.04417e-148	0.648023	0.998	0.73	1.6764e-143	2	TPT1
4.17073e-147	0.754697	0.669	0.294	8.69181e-143	2	S100A13
4.48031e-147	0.569908	0.98	0.63	9.33698e-143	2	MT-ND5
6.74729e-147	0.654957	0.981	0.539	1.40614e-142	2	RPL18
8.02835e-147	0.639818	0.994	0.656	1.67311e-142	2	RPL10
4.20429e-146	0.622871	0.941	0.484	8.76173e-142	2	ENSSSCG00000003155
6.51886e-146	0.636956	0.945	0.53	1.35853e-141	2	ENSSSCG00000038507
3.04263e-144	0.722964	0.866	0.415	6.34083e-140	2	PHLDA2
3.26088e-141	0.658397	0.96	0.536	6.79567e-137	2	EMP1
4.11594e-140	0.621529	0.991	0.637	8.57762e-136	2	RPL6
1.5563e-139	0.636554	0.99	0.589	3.24332e-135	2	ENSSSCG00000014569
1.62813e-139	0.629849	0.992	0.626	3.39302e-135	2	TMSB4X
2.46477e-139	0.633485	0.983	0.648	5.13659e-135	2	RPS7
8.52051e-139	0.629334	0.975	0.628	1.77567e-134	2	NFKBIA
1.08911e-137	0.636837	0.971	0.567	2.26971e-133	2	RPS5
1.18544e-136	0.705453	0.752	0.368	2.47045e-132	2	IER5
4.96911e-136	0.681635	0.909	0.495	1.03556e-131	2	LMNA
5.8754e-134	0.616803	0.979	0.558	1.22443e-129	2	ENSSSCG00000031838
1.59297e-131	0.594456	0.944	0.56	3.31975e-127	2	RPS21
5.11079e-131	0.594034	0.993	0.611	1.06509e-126	2	ENSSSCG00000004489
4.41699e-130	0.838287	0.54	0.202	9.20501e-126	2	ADAMTS4
1.14299e-129	0.614825	0.996	0.759	2.38198e-125	2	UBB
1.16782e-129	0.61765	0.96	0.537	2.43375e-125	2	ENSSSCG00000017509
3.91159e-129	0.601988	0.946	0.568	8.15176e-125	2	RPL27
1.05076e-128	0.614472	0.963	0.588	2.18978e-124	2	RPL30
6.11313e-128	0.608108	0.963	0.579	1.27398e-123	2	RPL22
6.9845e-128	0.609572	0.975	0.573	1.45557e-123	2	YBX3
8.93837e-128	0.759391	0.688	0.319	1.86276e-123	2	SOD2
1.86831e-126	0.587968	0.971	0.565	3.89357e-122	2	RAMP2
1.33671e-125	0.613459	0.785	0.398	2.78571e-121	2	ENSSSCG00000009633
1.92753e-125	0.592738	0.992	0.64	4.01697e-121	2	RPS12
2.14877e-125	0.64332	0.806	0.424	4.47804e-121	2	ENSSSCG00000033500
4.54782e-125	0.59355	0.933	0.499	9.47766e-121	2	MYL6
3.38952e-124	0.600652	0.976	0.562	7.06375e-120	2	ENSSSCG00000036296
4.26153e-124	0.681666	0.692	0.336	8.88104e-120	2	MT-ND6
6.09005e-123	0.592544	0.953	0.529	1.26917e-118	2	ENSSSCG00000036716
2.11429e-122	0.470705	0.998	0.702	4.40618e-118	2	MT-CYTB
6.50578e-122	0.668682	0.84	0.439	1.35581e-117	2	ENSSSCG00000005453
1.12256e-121	0.587279	0.961	0.543	2.33942e-117	2	ENSSSCG00000027573
4.07204e-121	0.539693	0.979	0.616	8.48614e-117	2	RPLP0
6.77009e-121	0.588463	0.931	0.49	1.41089e-116	2	ENSSSCG00000033019
6.8778e-121	0.747216	0.644	0.306	1.43333e-116	2	FBLN2
1.40288e-120	0.67053	0.7	0.343	2.92361e-116	2	RHOJ
2.59671e-119	0.800259	0.756	0.396	5.41154e-115	2	GADD45B
7.37027e-119	0.561791	0.981	0.629	1.53596e-114	2	RPL32
1.22388e-118	0.87972	0.373	0.107	2.55057e-114	2	ENSSSCG00000039500
1.68752e-118	0.586806	0.95	0.525	3.51678e-114	2	RPL8
2.88591e-117	0.589524	0.965	0.592	6.01423e-113	2	RPS23
4.10864e-116	0.550845	0.979	0.569	8.5624e-112	2	ENSSSCG00000034448
8.20179e-114	0.647041	0.757	0.418	1.70925e-109	2	POLR2K
9.34626e-114	0.545647	0.993	0.596	1.94776e-109	2	ENSSSCG00000004970
2.41594e-113	0.459054	0.971	0.543	5.03481e-109	2	CD74
4.38246e-113	0.649983	0.825	0.455	9.13304e-109	2	ICAM1
6.95643e-113	0.683508	0.428	0.144	1.44972e-108	2	ENSSSCG00000035736
1.79624e-112	0.513656	0.993	0.759	3.74337e-108	2	TMSB10
2.15423e-112	0.495631	0.977	0.585	4.48941e-108	2	FOS
9.79727e-112	0.590146	0.789	0.429	2.04175e-107	2	CAVIN1
7.59512e-111	0.682949	0.674	0.319	1.58282e-106	2	SPRY1
1.10247e-108	0.505164	0.938	0.564	2.29755e-104	2	ZFP36
1.54923e-108	0.553053	0.968	0.613	3.22861e-104	2	RPL34
2.63402e-108	0.560147	0.926	0.547	5.4893e-104	2	S100A10
5.41021e-107	0.593826	0.966	0.677	1.12749e-102	2	HSPB1
7.08227e-106	0.617875	0.666	0.335	1.47595e-101	2	PLEKHO1
1.48596e-105	0.516389	0.949	0.579	3.09675e-101	2	RPL3
7.21826e-105	0.906066	0.454	0.163	1.50428e-100	2	CCL26
7.95705e-105	0.50886	0.996	0.617	1.65825e-100	2	ENSSSCG00000014540
2.93256e-104	0.433526	0.972	0.535	6.11145e-100	2	BTG2
5.35673e-104	0.344916	0.906	0.509	1.11634e-99	2	ENSSSCG00000032395
1.34818e-103	0.549607	0.776	0.42	2.80961e-99	2	ENSSSCG00000024263
7.81923e-103	0.442442	0.967	0.615	1.62953e-98	2	IGFBP7
4.87914e-102	0.667513	0.627	0.315	1.01681e-97	2	SH3BP5
5.90424e-102	0.518321	0.931	0.534	1.23044e-97	2	IFITM3
6.27546e-101	0.468385	0.953	0.668	1.30781e-96	2	CCNL1
9.37935e-99	0.60794	0.298	0.084	1.95466e-94	2	CYP2S1
9.84865e-98	0.680648	0.509	0.225	2.05246e-93	2	GCH1
5.9715e-97	0.484227	0.978	0.567	1.24446e-92	2	ENSSSCG00000030849
1.80125e-96	0.614856	0.333	0.103	3.7538e-92	2	LCK
8.21452e-96	0.550426	0.728	0.375	1.71191e-91	2	ENSSSCG00000004578
1.53972e-95	0.534122	0.812	0.482	3.20878e-91	2	EEF1D
2.7281e-95	0.490752	0.958	0.602	5.68536e-91	2	RPS9
3.94931e-94	0.486201	0.935	0.53	8.23036e-90	2	ENSSSCG00000037030
6.71354e-94	0.705086	0.489	0.216	1.3991e-89	2	SSH1
3.12886e-93	0.496774	0.945	0.538	6.52055e-89	2	ENSSSCG00000020830
3.76652e-93	0.693435	0.559	0.272	7.84942e-89	2	ENSSSCG00000001063
9.79486e-93	0.470524	0.992	0.596	2.04125e-88	2	ENSSSCG00000017202
1.02175e-92	0.488008	0.936	0.515	2.12933e-88	2	ENSSSCG00000024974
1.25787e-92	0.511566	0.725	0.369	2.62141e-88	2	ENSSSCG00000003079
1.96235e-92	0.586048	0.452	0.179	4.08953e-88	2	ADGRG6
2.50534e-90	0.689719	0.532	0.249	5.22114e-86	2	CCL14
1.52762e-89	0.511672	0.829	0.443	3.18355e-85	2	ENSSSCG00000013064
4.8539e-88	-4.19543	0.279	0.593	1.01155e-83	2	PSMB1
1.96458e-86	0.551306	0.673	0.363	4.09419e-82	2	VAMP8
1.97362e-86	0.551465	0.662	0.345	4.11302e-82	2	MAFF
1.84664e-85	0.468055	0.932	0.606	3.8484e-81	2	ATF4
3.99481e-85	0.498414	0.862	0.477	8.32518e-81	2	ENSSSCG00000016737
6.31414e-84	0.52344	0.707	0.392	1.31587e-79	2	STOM
1.25745e-83	0.432718	0.997	0.764	2.62054e-79	2	PTMA
2.44685e-83	0.610538	0.597	0.315	5.09923e-79	2	TRIB1
2.73747e-83	0.600055	0.638	0.347	5.70489e-79	2	ENSSSCG00000003253
3.59803e-83	0.501625	0.82	0.45	7.49829e-79	2	THBS1
5.4414e-82	0.508809	0.798	0.483	1.13399e-77	2	CSTB
1.76341e-81	0.541078	0.782	0.46	3.67494e-77	2	NME2
8.94296e-81	0.428555	0.968	0.622	1.86371e-76	2	RPS16
9.42885e-81	0.490114	0.888	0.551	1.96497e-76	2	HSD11B1L
3.43369e-80	0.466625	0.874	0.515	7.15581e-76	2	EEF1B2
4.63062e-80	0.580289	0.584	0.317	9.65021e-76	2	ENSSSCG00000022176
1.38194e-79	0.43209	0.91	0.596	2.87996e-75	2	DUSP1
2.29713e-79	0.388736	0.877	0.509	4.78721e-75	2	ENSSSCG00000029160
3.92349e-79	0.470968	0.761	0.417	8.17656e-75	2	CD99
3.95188e-79	0.442754	0.883	0.575	8.23571e-75	2	SLC38A2
1.05936e-78	0.454553	0.912	0.578	2.2077e-74	2	RPL21
1.35417e-78	0.415683	0.889	0.488	2.82209e-74	2	ENSSSCG00000033734
2.56797e-78	0.540272	0.305	0.104	5.35166e-74	2	PLXNB2
7.58398e-78	0.531957	0.417	0.177	1.5805e-73	2	PDE2A
9.87082e-78	0.456055	0.822	0.463	2.05708e-73	2	ETS2
3.98818e-77	0.565546	0.605	0.314	8.31138e-73	2	GJA1
7.36427e-77	0.632588	0.511	0.261	1.53471e-72	2	ERRFI1
1.1211e-76	0.539928	0.609	0.321	2.33637e-72	2	TSPO
1.44307e-75	0.419575	0.96	0.544	3.00735e-71	2	ENSSSCG00000011272
3.63547e-75	0.446663	0.916	0.57	7.57631e-71	2	RPS6
5.62001e-75	0.539635	0.517	0.256	1.17121e-70	2	LRRC70
7.80355e-75	0.589103	0.32	0.115	1.62626e-70	2	RBP5
9.37715e-75	0.478047	0.656	0.374	1.9542e-70	2	ENSSSCG00000026430
1.94578e-74	0.419555	0.917	0.566	4.05501e-70	2	H3F3A
2.07241e-74	-2.1181	0.002	0.285	4.31891e-70	2	LUC7L3
6.06039e-74	0.315213	0.62	0.292	1.26299e-69	2	ENSSSCG00000015405
8.04686e-74	0.502853	0.735	0.437	1.67697e-69	2	ATP5F1E
1.20388e-72	0.406332	0.811	0.453	2.50889e-68	2	ENSSSCG00000005437
1.52885e-72	0.599714	0.555	0.295	3.18613e-68	2	RELL1
2.1993e-72	0.572395	0.35	0.133	4.58333e-68	2	SELP
2.69965e-72	0.515821	0.617	0.348	5.62608e-68	2	IPO11
3.21989e-72	0.572693	0.469	0.228	6.71025e-68	2	SGMS2
3.27167e-72	0.464287	0.818	0.51	6.81816e-68	2	PABPC1
3.72079e-72	0.496385	0.728	0.41	7.75412e-68	2	CTSV
4.86008e-72	0.535277	0.503	0.25	1.01284e-67	2	IL13RA1
6.15569e-72	0.456877	0.781	0.462	1.28285e-67	2	EGR1
9.58512e-72	0.51155	0.654	0.383	1.99754e-67	2	ENSSSCG00000032028
9.03607e-71	0.651145	0.561	0.293	1.88312e-66	2	CCL2
1.43479e-70	0.38108	0.988	0.679	2.99011e-66	2	EIF1
4.4361e-70	0.481501	0.641	0.369	9.24484e-66	2	ENSSSCG00000000274
9.27964e-70	0.42049	0.782	0.456	1.93388e-65	2	ENSSSCG00000037081
3.28235e-69	0.390484	0.926	0.513	6.84042e-65	2	RPS10-NUDT3
3.08743e-68	0.30778	0.981	0.648	6.4342e-64	2	ACTB
3.68107e-68	0.505574	0.569	0.311	7.67135e-64	2	CAVIN3
1.31263e-67	0.349364	0.934	0.517	2.73553e-63	2	ENSSSCG00000035768
1.44048e-67	0.477203	0.692	0.392	3.00196e-63	2	RND3
3.84177e-67	0.519994	0.565	0.31	8.00624e-63	2	RALA
4.10741e-67	0.386364	0.835	0.569	8.55985e-63	2	VMP1
5.8501e-67	0.511256	0.589	0.337	1.21916e-62	2	KDM6B
8.58289e-67	0.390756	0.698	0.393	1.78867e-62	2	CD93
1.66487e-66	0.47563	0.666	0.398	3.4696e-62	2	EIF3F
2.20691e-66	0.373658	0.961	0.646	4.5992e-62	2	RPS15
1.19472e-65	0.343578	0.978	0.639	2.48979e-61	2	RPS27A
1.60742e-65	0.354986	0.933	0.519	3.34986e-61	2	ENSSSCG00000040273
2.44698e-64	0.58902	0.467	0.241	5.09951e-60	2	PLK3
2.55411e-64	0.447333	0.611	0.361	5.32276e-60	2	ENSSSCG00000015337
7.51425e-64	0.527793	0.696	0.431	1.56597e-59	2	ENSSSCG00000007355
9.52711e-64	0.522173	0.423	0.2	1.98545e-59	2	GGT5
2.56678e-63	0.430954	0.769	0.477	5.34916e-59	2	NPM1
6.19303e-63	0.436555	0.642	0.36	1.29063e-58	2	CLEC2B
3.47106e-61	0.313481	0.943	0.693	7.23369e-57	2	BIRC3
4.42053e-61	0.547287	0.514	0.285	9.21238e-57	2	ARRDC3
5.29799e-61	0.379364	0.851	0.49	1.1041e-56	2	ENSSSCG00000028485
6.50563e-61	0.377412	0.902	0.569	1.35577e-56	2	CFL1
1.01409e-60	0.366179	0.949	0.617	2.11336e-56	2	RPS3
1.4453e-60	0.406859	0.746	0.43	3.012e-56	2	LITAF
1.66235e-60	0.51007	0.594	0.348	3.46435e-56	2	BHLHE40
3.79866e-60	0.492288	0.645	0.382	7.91641e-56	2	ENSSSCG00000022925
5.18648e-60	0.525461	0.422	0.208	1.08086e-55	2	GUCY1A1
5.86964e-60	0.542821	0.564	0.328	1.22323e-55	2	ENSSSCG00000009128
6.54646e-60	0.516444	0.604	0.353	1.36428e-55	2	DUSP5
5.77358e-59	0.363271	0.674	0.358	1.20321e-54	2	STX11
6.85418e-57	0.526821	0.434	0.207	1.42841e-52	2	VCAM1
1.50867e-56	0.37877	0.741	0.441	3.14407e-52	2	CLEC14A
2.1152e-56	-0.880358	0.373	0.611	4.40808e-52	2	DDX17
6.95259e-56	0.488806	0.413	0.203	1.44892e-51	2	RNF122
1.4837e-55	0.296195	0.991	0.858	3.09204e-51	2	B2M
1.49209e-55	0.35241	0.814	0.454	3.10951e-51	2	ENSSSCG00000014071
7.4938e-55	0.394617	0.652	0.388	1.56171e-50	2	FOSL2
1.37235e-54	0.503917	0.403	0.207	2.85999e-50	2	NOP53
5.2719e-54	0.382071	0.753	0.48	1.09866e-49	2	RPS17
5.3415e-54	0.401644	0.596	0.322	1.11317e-49	2	ENSSSCG00000014351
1.43503e-53	0.455777	0.442	0.215	2.99061e-49	2	NUPR1
2.81894e-53	0.404762	0.714	0.45	5.87467e-49	2	SDCBP
4.23765e-53	-1.2429	0.301	0.535	8.83127e-49	2	PNISR
4.39252e-53	0.468697	0.413	0.212	9.15402e-49	2	C1R
5.07863e-53	0.312148	0.773	0.507	1.05839e-48	2	BRD2
8.59042e-53	0.370041	0.629	0.356	1.79024e-48	2	PDLIM1
1.69099e-52	0.362919	0.721	0.441	3.52402e-48	2	PALM2
4.23965e-52	0.447908	0.645	0.413	8.83542e-48	2	ZFAND5
1.76629e-51	0.495501	0.566	0.343	3.68095e-47	2	UGCG
2.91665e-51	0.30187	0.948	0.631	6.07829e-47	2	RPL7
3.69513e-51	0.402907	0.586	0.357	7.70066e-47	2	ENSSSCG00000023331
1.07491e-50	0.458916	0.507	0.301	2.24011e-46	2	KARS
1.36776e-50	0.457118	0.468	0.249	2.85042e-46	2	CCN2
1.44529e-50	0.307215	0.879	0.544	3.01199e-46	2	RPS4X
1.72385e-50	0.265693	0.839	0.493	3.59249e-46	2	BTG1
3.1677e-50	0.475721	0.457	0.253	6.60149e-46	2	ENSSSCG00000006418
3.31734e-50	0.545098	0.367	0.184	6.91334e-46	2	BCL3
4.04065e-50	0.361528	0.738	0.454	8.42072e-46	2	CAVIN2
4.65921e-50	0.358584	0.607	0.378	9.70979e-46	2	AFF1
7.08269e-50	0.37521	0.855	0.586	1.47603e-45	2	ZFP36L2
9.7423e-50	0.350852	0.733	0.469	2.0303e-45	2	HNRNPDL
1.02147e-49	0.382404	0.609	0.375	2.12874e-45	2	ENSSSCG00000040118
1.82844e-49	0.263519	0.824	0.45	3.81046e-45	2	ENSSSCG00000006395
5.07511e-49	0.544748	0.449	0.25	1.05765e-44	2	ADAMTS9
6.75556e-49	0.328809	0.88	0.58	1.40786e-44	2	ZFP36L1
1.24059e-48	0.480718	0.467	0.269	2.58538e-44	2	NFKBIB
1.60345e-48	0.282055	0.857	0.54	3.34159e-44	2	KLF2
2.26155e-48	0.357288	0.584	0.361	4.71307e-44	2	MT-ND4L
2.53216e-48	0.289245	0.491	0.266	5.27702e-44	2	IL33
4.47721e-48	0.424112	0.536	0.336	9.33051e-44	2	GABARAPL1
4.56567e-48	0.469854	0.452	0.256	9.51486e-44	2	NOCT
8.55755e-48	0.421584	0.464	0.258	1.78339e-43	2	PTPRE
8.82158e-48	0.684118	0.309	0.136	1.83842e-43	2	PTGS2
9.92637e-48	0.442898	0.552	0.318	2.06866e-43	2	TNFAIP3
4.25255e-47	0.461441	0.346	0.171	8.86232e-43	2	BCAR1
4.42715e-47	0.363643	0.508	0.293	9.22617e-43	2	ENSSSCG00000035037
1.17211e-46	0.260977	0.97	0.569	2.44267e-42	2	ENSSSCG00000001341
2.27405e-46	0.274867	0.922	0.557	4.73913e-42	2	ENSSSCG00000008433
7.75537e-46	0.402811	0.541	0.327	1.61622e-41	2	ENSSSCG00000000273
8.43144e-46	0.459305	0.298	0.14	1.75711e-41	2	ENSSSCG00000005358
1.31638e-45	0.317728	0.689	0.441	2.74333e-41	2	ATP1B1
1.85408e-45	0.306227	0.802	0.486	3.8639e-41	2	ENSSSCG00000001701
3.04007e-45	0.360726	0.642	0.406	6.33551e-41	2	S100A11
5.66231e-45	0.334219	0.519	0.309	1.18002e-40	2	CD34
8.7896e-45	0.382748	0.587	0.376	1.83175e-40	2	SAP18
4.42861e-44	-1.17049	0.09	0.3	9.22921e-40	2	TTC3
1.37511e-43	0.429931	0.348	0.175	2.86574e-39	2	FAM110D
1.67847e-43	0.382241	0.664	0.447	3.49793e-39	2	SQSTM1
3.61505e-43	0.349852	0.717	0.465	7.53376e-39	2	EIF4A1
4.60263e-43	0.327201	0.757	0.484	9.59188e-39	2	SSR2
5.42102e-43	-1.06314	0.384	0.586	1.12974e-38	2	SRRM2
6.06129e-43	0.442212	0.453	0.267	1.26317e-38	2	ZBTB10
6.93437e-43	-1.68593	0.141	0.347	1.44512e-38	2	MACF1
1.33067e-42	0.314221	0.722	0.482	2.77312e-38	2	HSPE1
1.74159e-42	-1.06864	0.294	0.512	3.62948e-38	2	AKAP9
1.76055e-42	0.316581	0.617	0.353	3.66899e-38	2	SERTAD1
2.36073e-42	0.325498	0.817	0.534	4.91976e-38	2	SLC25A6
3.30897e-42	0.382401	0.436	0.249	6.89589e-38	2	ERG
4.4726e-42	0.438132	0.265	0.117	9.32089e-38	2	ENSSSCG00000027890
9.43698e-42	0.29128	0.989	0.59	1.96667e-37	2	ENSSSCG00000001229
1.28787e-41	0.488162	0.337	0.179	2.68393e-37	2	NECTIN2
1.48369e-41	0.453348	0.399	0.222	3.09202e-37	2	TUBB6
3.93726e-41	0.316005	0.75	0.477	8.20525e-37	2	H2AFZ
2.11474e-40	0.494973	0.419	0.243	4.40712e-36	2	ENSSSCG00000003839
2.27226e-40	0.446165	0.362	0.2	4.73539e-36	2	CDC42EP5
2.68235e-40	0.343949	0.662	0.421	5.59002e-36	2	ENSSSCG00000010203
4.05729e-40	-1.04652	0.084	0.284	8.45539e-36	2	LIMCH1
5.77433e-40	0.485114	0.369	0.199	1.20337e-35	2	ENSSSCG00000000951
5.89211e-40	0.398104	0.349	0.181	1.22792e-35	2	SLC1A5
6.3948e-40	0.263439	0.847	0.55	1.33268e-35	2	RPSA
8.37491e-40	0.413535	0.51	0.308	1.74533e-35	2	FGL2
8.91419e-40	0.321317	0.728	0.509	1.85772e-35	2	DDX3X
1.22112e-39	0.398779	0.291	0.137	2.54482e-35	2	TTI2
2.1994e-39	-1.01523	0.133	0.34	4.58356e-35	2	NKTR
2.77274e-39	0.351035	0.585	0.39	5.77838e-35	2	ELOB
4.89285e-39	-1.07568	0.094	0.288	1.01967e-34	2	MYCBP2
4.92215e-39	0.430991	0.414	0.234	1.02578e-34	2	PRDM1
8.63124e-39	-0.503708	0.924	0.89	1.79875e-34	2	DDX5
1.23492e-38	0.398299	0.38	0.214	2.57357e-34	2	EBF1
1.2945e-38	0.421123	0.428	0.26	2.69773e-34	2	ENSSSCG00000025499
1.82528e-38	-1.01178	0.141	0.346	3.80388e-34	2	SRSF11
2.63274e-38	0.379544	0.313	0.159	5.48664e-34	2	ITGB4
2.8047e-38	0.27409	0.856	0.551	5.845e-34	2	CD63
1.49229e-37	0.340146	0.566	0.376	3.10993e-33	2	ENSSSCG00000034709
3.03237e-37	-0.955282	0.069	0.254	6.31946e-33	2	TTC14
3.56627e-37	0.342144	0.594	0.392	7.4321e-33	2	MTUS1
6.63204e-36	0.341272	0.529	0.339	1.38212e-31	2	ENSSSCG00000032556
8.6001e-36	0.26238	0.59	0.373	1.79226e-31	2	IRF1
3.28853e-35	0.280064	0.784	0.524	6.85329e-31	2	SUMO2
6.1913e-35	0.346773	0.546	0.366	1.29027e-30	2	BANF1
1.4449e-34	0.378495	0.511	0.339	3.01116e-30	2	SASH1
1.97019e-34	0.252611	0.725	0.44	4.10587e-30	2	ENSSSCG00000008170
4.87649e-34	-0.868616	0.192	0.387	1.01626e-29	2	PABPN1
6.29009e-34	0.411331	0.438	0.275	1.31086e-29	2	ENSSSCG00000036114
9.80189e-34	0.391317	0.443	0.277	2.04271e-29	2	CLIC2
9.95079e-34	0.327538	0.406	0.233	2.07374e-29	2	EDN1
1.68437e-33	0.33101	0.343	0.188	3.51022e-29	2	ENSSSCG00000032599
2.40152e-33	0.342964	0.448	0.281	5.00476e-29	2	CTR9
3.49078e-33	0.34921	0.532	0.356	7.27479e-29	2	PKM
4.44957e-33	0.279179	0.661	0.411	9.2729e-29	2	ENSSSCG00000039046
6.05159e-33	0.348487	0.369	0.213	1.26115e-28	2	MMP2
7.90315e-33	0.369931	0.33	0.176	1.64702e-28	2	LSMEM1
8.23326e-33	0.269512	0.563	0.368	1.71581e-28	2	RRAS
8.23913e-33	0.395823	0.438	0.274	1.71703e-28	2	TIPARP
9.3038e-33	0.365918	0.378	0.215	1.93891e-28	2	RND1
1.87457e-32	0.269435	0.616	0.428	3.90661e-28	2	TMA7
2.42936e-32	0.356845	0.301	0.159	5.06279e-28	2	PTK2B
2.99869e-32	0.311396	0.5	0.321	6.24928e-28	2	BCR
4.80412e-32	0.291801	0.518	0.347	1.00118e-27	2	ENSSSCG00000032129
6.88237e-32	-1.12016	0.195	0.381	1.43429e-27	2	TPM1
2.73541e-31	0.422263	0.303	0.168	5.7006e-27	2	ENSSSCG00000031889
5.93247e-31	-0.811472	0.091	0.261	1.23633e-26	2	ATP2B1
9.37974e-31	0.319689	0.383	0.225	1.95474e-26	2	ENPP2
1.62213e-30	0.28049	0.566	0.388	3.38053e-26	2	SH3BGRL3
2.06243e-30	-0.995316	0.148	0.323	4.29811e-26	2	RBM25
2.52981e-30	-1.04656	0.095	0.258	5.27212e-26	2	SETX
3.22614e-30	-0.87109	0.261	0.438	6.72327e-26	2	CLK1
3.90372e-30	0.400195	0.368	0.224	8.13536e-26	2	FKBP11
4.88502e-30	-0.952326	0.112	0.279	1.01804e-25	2	ZFC3H1
5.04628e-30	0.37963	0.414	0.268	1.05164e-25	2	ENSSSCG00000000107
5.34628e-30	0.381004	0.411	0.267	1.11416e-25	2	ENSSSCG00000013421
6.55515e-30	0.302502	0.489	0.323	1.36609e-25	2	TCN2
8.03864e-30	0.325803	0.532	0.358	1.67525e-25	2	EIF3G
1.08497e-29	-0.944719	0.154	0.331	2.26109e-25	2	GOLGA4
1.12153e-29	0.378163	0.411	0.266	2.33728e-25	2	ENSSSCG00000014075
1.40996e-29	-0.830363	0.141	0.314	2.93836e-25	2	SETD5
1.71137e-29	-1.0531	0.195	0.371	3.56649e-25	2	GOLGB1
2.07224e-29	0.251274	0.764	0.538	4.31855e-25	2	EEF2
2.47062e-29	0.391125	0.371	0.22	5.14876e-25	2	IER3
3.03069e-29	0.284392	0.46	0.304	6.31597e-25	2	PDLIM5
3.52563e-29	-0.73827	0.093	0.259	7.34741e-25	2	CYP20A1
5.8828e-29	0.283545	0.491	0.317	1.22598e-24	2	CTSC
6.6118e-29	-0.760029	0.248	0.432	1.3779e-24	2	ATRX
6.88523e-29	0.270421	0.525	0.354	1.43488e-24	2	NCOA7
7.82919e-29	0.308518	0.509	0.349	1.6316e-24	2	COX17
7.98715e-29	0.261894	0.62	0.426	1.66452e-24	2	ETS1
8.10216e-29	0.311974	0.459	0.299	1.68849e-24	2	ATP8B1
8.8884e-29	0.327876	0.362	0.22	1.85234e-24	2	LIMS2
2.11273e-28	0.41171	0.267	0.143	4.40293e-24	2	ENSSSCG00000005738
2.17954e-28	0.368191	0.276	0.151	4.54217e-24	2	PDLIM4
3.80704e-28	0.276072	0.419	0.266	7.93386e-24	2	EMP2
5.10352e-28	-1.04571	0.115	0.277	1.06357e-23	2	TUT7
5.96356e-28	-1.0496	0.309	0.479	1.24281e-23	2	STAT1
1.14854e-27	-0.740927	0.09	0.251	2.39355e-23	2	PBRM1
1.55434e-27	0.284943	0.469	0.312	3.23924e-23	2	C9orf3
1.93719e-27	-0.88448	0.115	0.274	4.0371e-23	2	KMT2C
2.06627e-27	0.252859	0.438	0.281	4.3061e-23	2	LTBP4
2.1043e-27	0.351077	0.278	0.153	4.38535e-23	2	ENSSSCG00000035224
4.63579e-27	-0.826931	0.096	0.252	9.66099e-23	2	DIAPH2
7.03262e-27	-0.75607	0.251	0.426	1.4656e-22	2	ARGLU1
9.59127e-27	0.277847	0.539	0.388	1.99882e-22	2	KRTCAP2
1.29719e-26	0.383298	0.252	0.136	2.70335e-22	2	ENSSSCG00000020777
1.33587e-26	0.283932	0.565	0.377	2.78394e-22	2	LDHB
1.75247e-26	0.278293	0.548	0.394	3.65215e-22	2	RNF19A
2.27812e-26	0.268876	0.547	0.373	4.7476e-22	2	ARID5B
2.85087e-26	0.340479	0.392	0.26	5.94121e-22	2	ENSSSCG00000033757
3.581e-26	0.318391	0.416	0.276	7.46281e-22	2	KLF7
5.0347e-26	-0.748166	0.374	0.541	1.04923e-21	2	PRRC2C
9.24673e-26	-0.820168	0.139	0.296	1.92702e-21	2	DDX46
1.32561e-25	0.299461	0.5	0.348	2.76257e-21	2	ENSSSCG00000024313
1.77772e-25	0.302207	0.447	0.307	3.70477e-21	2	NDRG1
2.67471e-25	0.342152	0.358	0.226	5.5741e-21	2	SAMD4A
4.47084e-25	-0.77665	0.145	0.307	9.31723e-21	2	TPR
8.42399e-25	0.253423	0.586	0.422	1.75556e-20	2	MIF
1.0209e-24	-0.82235	0.273	0.428	2.12755e-20	2	ZRANB2
1.17941e-24	0.361473	0.329	0.21	2.45788e-20	2	ENSSSCG00000031083
1.99751e-24	0.322662	0.296	0.177	4.16281e-20	2	TANC1
2.89026e-24	0.335451	0.382	0.26	6.02331e-20	2	ENSSSCG00000001038
3.12703e-24	0.368612	0.324	0.202	6.51672e-20	2	ENSSSCG00000024696
3.17919e-24	0.428501	0.256	0.145	6.62542e-20	2	MARCH3
3.26889e-24	-0.88633	0.192	0.341	6.81236e-20	2	CLU
3.90944e-24	-0.714589	0.21	0.376	8.14728e-20	2	U2SURP
3.97742e-24	0.328775	0.42	0.283	8.28895e-20	2	ENSSSCG00000004050
5.56166e-24	0.328177	0.369	0.241	1.15905e-19	2	PGM2
5.85533e-24	0.293008	0.366	0.235	1.22025e-19	2	STK38L
6.61021e-24	0.352828	0.274	0.158	1.37757e-19	2	PFKFB3
7.68871e-24	0.279532	0.544	0.362	1.60233e-19	2	CXCL2
8.30313e-24	0.257474	0.443	0.298	1.73037e-19	2	ENSSSCG00000027675
8.48455e-24	0.338028	0.29	0.167	1.76818e-19	2	ADM
8.76434e-24	-0.720144	0.178	0.336	1.82649e-19	2	NIPBL
1.03367e-23	-0.698441	0.17	0.328	2.15418e-19	2	CPEB4
1.53668e-23	0.301777	0.251	0.139	3.20245e-19	2	ENSSSCG00000017879
1.65757e-23	-0.738789	0.111	0.259	3.45438e-19	2	LARP7
1.77428e-23	0.356666	0.298	0.181	3.6976e-19	2	LRRC32
1.80122e-23	0.306871	0.404	0.27	3.75374e-19	2	TXNRD1
3.89633e-23	0.319524	0.329	0.208	8.11995e-19	2	MAP3K8
4.46187e-23	-0.576443	0.643	0.658	9.29853e-19	2	HSPA8
6.11189e-23	-0.717555	0.121	0.265	1.27372e-18	2	CHD9
1.30729e-22	-0.921952	0.39	0.52	2.72439e-18	2	SYNE2
1.75657e-22	-0.874176	0.181	0.331	3.66069e-18	2	CHORDC1
2.46796e-22	0.289214	0.443	0.314	5.14324e-18	2	AES
2.50091e-22	-0.487673	0.778	0.791	5.21189e-18	2	HNRNPA2B1
2.74606e-22	0.348635	0.319	0.209	5.72279e-18	2	ENSSSCG00000007688
3.53922e-22	0.3342	0.423	0.288	7.37574e-18	2	TSPAN6
4.14713e-22	0.252971	0.331	0.207	8.64262e-18	2	AHNAK
5.58979e-22	-0.761817	0.115	0.252	1.16491e-17	2	TRPM7
6.01656e-22	0.376053	0.318	0.208	1.25385e-17	2	TMEM173
9.9705e-22	-0.749786	0.122	0.264	2.07785e-17	2	SLTM
1.31588e-21	0.250753	0.52	0.369	2.74229e-17	2	MGST3
2.15663e-21	0.250651	0.531	0.386	4.49443e-17	2	HNRNPK
2.91237e-21	0.276223	0.393	0.275	6.06939e-17	2	ENSSSCG00000002907
3.13048e-21	0.277765	0.503	0.375	6.52392e-17	2	TRMT112
7.13154e-21	0.317471	0.308	0.196	1.48621e-16	2	CEBPD
7.72705e-21	-0.615682	0.13	0.273	1.61032e-16	2	HECTD1
9.51668e-21	-0.736093	0.186	0.332	1.98328e-16	2	YTHDC1
9.88069e-21	0.252503	0.447	0.321	2.05913e-16	2	ENSSSCG00000028035
1.0693e-20	0.296942	0.344	0.228	2.22843e-16	2	ENSSSCG00000017626
1.07628e-20	-0.612369	0.155	0.302	2.24297e-16	2	CCNL2
1.29028e-20	0.280713	0.36	0.242	2.68893e-16	2	DENND4A
2.62628e-20	-0.57479	0.595	0.685	5.47317e-16	2	SON
3.66742e-20	0.311861	0.345	0.236	7.6429e-16	2	ENSSSCG00000039139
4.16775e-20	0.306848	0.381	0.27	8.68559e-16	2	ENSSSCG00000033068
8.68691e-20	0.260637	0.45	0.338	1.81035e-15	2	TBCA
1.78034e-19	0.29888	0.373	0.26	3.71023e-15	2	RNF19B
1.80777e-19	-0.646057	0.132	0.269	3.76738e-15	2	BBX
2.45402e-19	0.274536	0.379	0.262	5.11419e-15	2	DDX21
2.62475e-19	-0.644227	0.128	0.259	5.46998e-15	2	OGA
3.09918e-19	-0.482129	0.151	0.297	6.4587e-15	2	CCPG1
4.77657e-19	0.254066	0.261	0.154	9.95436e-15	2	COL15A1
4.96747e-19	-0.49297	0.184	0.332	1.03522e-14	2	MTCH1
5.62706e-19	0.293315	0.252	0.151	1.17268e-14	2	SLC39A8
6.19347e-19	-0.772274	0.231	0.365	1.29072e-14	2	PRPF4B
7.66561e-19	-0.602557	0.475	0.597	1.59751e-14	2	SF3B1
1.17873e-18	-0.73855	0.324	0.459	2.45647e-14	2	PNN
1.29519e-18	0.301266	0.404	0.298	2.69917e-14	2	ENSSSCG00000038947
1.32183e-18	0.256548	0.335	0.224	2.75469e-14	2	ADGRG1
1.46661e-18	0.255672	0.486	0.351	3.05642e-14	2	CDV3
1.54225e-18	0.297802	0.367	0.257	3.21405e-14	2	ENSSSCG00000038711
1.83752e-18	0.275387	0.404	0.294	3.82939e-14	2	ENSSSCG00000025281
2.32145e-18	0.282886	0.258	0.161	4.83791e-14	2	TMEM205
2.76567e-18	-0.654267	0.385	0.523	5.76366e-14	2	HNRNPU
3.29274e-18	0.318629	0.312	0.208	6.86207e-14	2	SLC20A1
3.69916e-18	0.26171	0.333	0.224	7.70906e-14	2	ELK3
4.48781e-18	-0.818632	0.222	0.347	9.35259e-14	2	BAZ2B
4.79604e-18	0.285721	0.261	0.162	9.99494e-14	2	STX6
7.43013e-18	0.297381	0.349	0.245	1.54844e-13	2	ENSSSCG00000009138
9.40331e-18	0.276265	0.47	0.356	1.95965e-13	2	ENSSSCG00000014435
1.07307e-17	-0.62703	0.165	0.298	2.23629e-13	2	HSPA4
1.17702e-17	0.258464	0.359	0.252	2.45292e-13	2	TBC1D9
1.25475e-17	0.293489	0.28	0.176	2.61489e-13	2	TGFB2
1.43787e-17	0.253188	0.337	0.231	2.99652e-13	2	B4GALT5
1.80897e-17	0.301573	0.253	0.157	3.76988e-13	2	FAM129A
2.33008e-17	0.291574	0.372	0.274	4.8559e-13	2	ENSSSCG00000024776
2.78704e-17	-0.60955	0.219	0.352	5.80819e-13	2	CDC42BPA
3.19948e-17	0.283537	0.256	0.16	6.66771e-13	2	CHST7
7.39811e-17	0.288953	0.308	0.21	1.54177e-12	2	BCAS2
8.83e-17	-0.584804	0.232	0.371	1.84017e-12	2	PRPF40A
9.52149e-17	-0.540912	0.388	0.513	1.98428e-12	2	KTN1
1.5991e-16	0.253398	0.37	0.267	3.33252e-12	2	U2AF1
2.56251e-16	0.26642	0.419	0.316	5.34027e-12	2	ENSSSCG00000034190
2.76463e-16	0.268331	0.304	0.207	5.76148e-12	2	ENSSSCG00000012014
3.03864e-16	0.276213	0.314	0.22	6.33253e-12	2	ENSSSCG00000000207
4.25994e-16	0.251628	0.382	0.285	8.87772e-12	2	ENSSSCG00000020790
6.15393e-16	-0.525407	0.163	0.292	1.28248e-11	2	RDX
7.12923e-16	-0.559731	0.445	0.527	1.48573e-11	2	APP
7.31707e-16	-0.637334	0.169	0.289	1.52488e-11	2	PCM1
8.17656e-16	0.298083	0.338	0.248	1.70399e-11	2	ENSSSCG00000004583
9.90044e-16	-0.540137	0.152	0.272	2.06325e-11	2	TNRC6B
1.02796e-15	0.274042	0.315	0.22	2.14226e-11	2	PCDH17
1.1108e-15	0.278583	0.339	0.228	2.3149e-11	2	PNP
1.47142e-15	0.250341	0.297	0.201	3.06644e-11	2	ENSSSCG00000017213
1.57785e-15	-0.548877	0.156	0.28	3.28824e-11	2	ROCK1
1.79523e-15	0.322955	0.338	0.244	3.74126e-11	2	IFT20
2.04817e-15	-0.513595	0.204	0.333	4.26838e-11	2	KIF5B
3.25768e-15	0.3338	0.282	0.196	6.78901e-11	2	RAB21
6.41895e-15	0.301194	0.32	0.235	1.33771e-10	2	PSENEN
8.37294e-15	-0.629603	0.163	0.277	1.74492e-10	2	ENSA
9.38447e-15	0.296688	0.362	0.273	1.95572e-10	2	ENSSSCG00000040857
1.19811e-14	-0.54534	0.16	0.277	2.49687e-10	2	RBM26
1.46199e-14	-0.531995	0.151	0.27	3.04679e-10	2	SMCHD1
1.518e-14	0.307984	0.304	0.216	3.16351e-10	2	ENSSSCG00000004294
1.70988e-14	0.260714	0.381	0.28	3.56339e-10	2	SNAPC1
3.45719e-14	0.28306	0.269	0.181	7.20478e-10	2	GMNN
5.14945e-14	0.2804	0.281	0.197	1.07315e-09	2	ENSSSCG00000003211
6.27303e-14	0.276648	0.309	0.223	1.3073e-09	2	VWA1
7.59323e-14	-0.602867	0.281	0.403	1.58243e-09	2	QKI
9.05709e-14	0.295009	0.295	0.216	1.8875e-09	2	ENSSSCG00000038364
1.34675e-13	-0.280267	0.15	0.275	2.80662e-09	2	SPCS1
1.50341e-13	0.288137	0.264	0.183	3.13311e-09	2	ST6GALNAC2
1.74064e-13	0.27798	0.267	0.186	3.62748e-09	2	ENSSSCG00000000359
3.51346e-13	0.259816	0.268	0.185	7.32205e-09	2	IFNGR2
3.89777e-13	-0.636324	0.269	0.381	8.12295e-09	2	LAP3
7.57749e-13	0.25906	0.338	0.254	1.57915e-08	2	SLC25A25
8.06734e-13	-0.575067	0.224	0.339	1.68123e-08	2	PPP1R12A
1.0743e-12	-0.505874	0.202	0.314	2.23883e-08	2	BPTF
1.48071e-12	0.251063	0.327	0.242	3.08579e-08	2	UBE2S
2.27957e-12	-0.462078	0.197	0.314	4.75063e-08	2	CALCOCO2
2.42225e-12	-0.429923	0.146	0.254	5.04797e-08	2	ARHGAP5
3.26191e-12	0.269083	0.259	0.184	6.79783e-08	2	ENSSSCG00000007735
4.02444e-12	-0.426691	0.249	0.367	8.38694e-08	2	MTDH
4.22659e-12	-0.439299	0.167	0.278	8.80822e-08	2	PPIG
4.35976e-12	-0.384916	0.565	0.41	9.08573e-08	2	FMO1
8.06744e-12	-0.770932	0.271	0.364	1.68125e-07	2	DST
1.43598e-11	-0.579927	0.204	0.307	2.99257e-07	2	RB1CC1
1.81585e-11	-0.376152	0.184	0.296	3.78424e-07	2	ECHS1
1.9913e-11	-0.663382	0.317	0.414	4.14986e-07	2	FNBP4
2.20127e-11	-0.628398	0.243	0.344	4.58744e-07	2	ACIN1
2.29567e-11	-0.475016	0.213	0.32	4.78417e-07	2	DDX39B
3.00576e-11	-0.879355	0.241	0.335	6.26401e-07	2	PHACTR2
3.02602e-11	-0.675183	0.478	0.555	6.30623e-07	2	ANKRD12
3.85288e-11	-0.356251	0.149	0.251	8.0294e-07	2	ALCAM
7.53974e-11	-0.58938	0.412	0.479	1.57128e-06	2	SELENOP
1.69244e-10	-0.467078	0.157	0.254	3.52705e-06	2	MPHOSPH8
1.70531e-10	-0.61513	0.825	0.633	3.55386e-06	2	CST3
2.4117e-10	0.255552	0.271	0.2	5.02598e-06	2	DYRK3
4.43101e-10	-0.418677	0.163	0.257	9.23423e-06	2	ACAP2
4.94512e-10	-0.415529	0.224	0.327	1.03056e-05	2	FERMT2
5.25155e-10	-0.345316	0.23	0.339	1.09442e-05	2	PDIA6
5.39056e-10	-0.550483	0.211	0.305	1.12339e-05	2	THOC2
7.0413e-10	0.256551	0.27	0.206	1.46741e-05	2	ENSSSCG00000013596
7.86016e-10	-0.269024	0.154	0.254	1.63806e-05	2	TSPAN3
1.06811e-09	-0.365529	0.508	0.534	2.22594e-05	2	OAZ1
1.17754e-09	-0.475779	0.238	0.337	2.454e-05	2	TJP1
1.69295e-09	-0.45725	0.176	0.263	3.52811e-05	2	ENSSSCG00000016548
1.82188e-09	-0.458183	0.206	0.299	3.7968e-05	2	CRK
2.15908e-09	-0.618234	0.246	0.34	4.49952e-05	2	CALD1
3.59996e-09	-0.263288	0.17	0.268	7.50232e-05	2	YWHAQ
4.14572e-09	-0.450821	0.312	0.414	8.63968e-05	2	FXR1
7.1962e-09	-1.24328	0.205	0.282	0.000149969	2	SPARCL1
7.80726e-09	-0.262698	0.222	0.326	0.000162703	2	PSMA7
1.27948e-08	-0.303062	0.197	0.293	0.000266644	2	ATP5F1A
2.36731e-08	-0.365842	0.185	0.275	0.000493348	2	STRN3
2.40834e-08	-0.46081	0.248	0.338	0.000501899	2	SCAF11
2.50192e-08	-0.430232	0.262	0.355	0.000521399	2	SKIL
3.74137e-08	-0.385066	0.2	0.285	0.000779702	2	RAPGEF5
5.0523e-08	-0.37925	0.267	0.367	0.0010529	2	CGGBP1
5.39031e-08	-0.457219	0.272	0.354	0.00112334	2	ASH1L
5.83558e-08	-0.39366	0.219	0.301	0.00121613	2	STMN1
6.67466e-08	-0.33608	0.256	0.352	0.001391	2	FNDC3A
7.43447e-08	-0.280125	0.215	0.307	0.00154934	2	REEP3
8.50355e-08	-0.439818	0.194	0.277	0.00177214	2	RNF149
8.50908e-08	-0.364117	0.167	0.251	0.00177329	2	CTNND1
8.87524e-08	-0.680035	0.213	0.285	0.0018496	2	GPCPD1
1.16873e-07	-0.420719	0.249	0.334	0.00243564	2	STXBP3
1.93456e-07	-0.404016	0.178	0.261	0.00403162	2	EIF5B
2.96552e-07	-0.332003	0.207	0.293	0.00618015	2	ADAM10
4.08578e-07	-0.330796	0.175	0.252	0.00851477	2	MED13L
4.5612e-07	-0.442035	0.21	0.289	0.00950555	2	SAFB
5.63579e-07	-0.360915	0.2	0.282	0.011745	2	BRWD1
5.79028e-07	-0.279429	0.286	0.372	0.0120669	2	CAPZA2
6.46964e-07	-0.368881	0.183	0.259	0.0134827	2	SENP6
7.70055e-07	-0.384259	0.32	0.398	0.0160479	2	HSPD1
1.74007e-06	-0.528725	0.305	0.357	0.0362631	2	SLC9A3R2
2.16913e-06	-0.289995	0.272	0.355	0.0452046	2	NDFIP1
1.20445e-93	0.836616	0.765	0.422	2.51007e-89	3	CALCRL
2.92344e-75	0.456189	0.38	0.132	6.09245e-71	3	SELP
3.10159e-74	0.724473	0.575	0.286	6.46372e-70	3	ACKR1
6.82049e-74	0.771492	0.474	0.205	1.42139e-69	3	VCAM1
4.5467e-73	0.846876	0.401	0.155	9.47533e-69	3	MX2
3.02834e-70	1.13257	0.269	0.081	6.31105e-66	3	CXCL10
6.11373e-69	0.661341	0.659	0.353	1.2741e-64	3	PTPRB
2.19125e-68	0.419475	0.451	0.181	4.56656e-64	3	ADGRG6
2.91371e-66	0.633879	0.466	0.198	6.07218e-62	3	SLCO2A1
7.17887e-63	0.314005	0.347	0.122	1.49608e-58	3	IL1R1
5.23266e-59	0.710496	0.403	0.17	1.09049e-54	3	CCL26
5.46045e-59	0.337062	0.376	0.147	1.13796e-54	3	NR2F2
3.85895e-57	0.793198	0.394	0.171	8.04205e-53	3	CEMIP2
9.76484e-56	0.336851	0.273	0.091	2.03499e-51	3	TSPAN11
6.55909e-53	0.37978	0.511	0.252	1.36691e-48	3	IL13RA1
2.36055e-52	0.323253	0.313	0.119	4.91939e-48	3	GASK1B
5.42161e-52	0.433563	0.71	0.464	1.12986e-47	3	VWF
6.55802e-52	0.325243	0.372	0.152	1.36669e-47	3	ENSSSCG00000035736
7.95055e-51	0.530736	0.861	0.704	1.65689e-46	3	BIRC3
3.26768e-49	0.784261	0.409	0.189	6.80984e-45	3	SAMD9
4.27717e-49	0.821856	0.257	0.094	8.91363e-45	3	MMRN2
2.12932e-47	0.471289	0.442	0.215	4.4375e-43	3	ADAMTS4
2.79985e-47	0.671088	0.397	0.184	5.83488e-43	3	IFIH1
9.4843e-47	0.519334	0.509	0.266	1.97653e-42	3	IL33
1.25889e-46	0.398934	0.566	0.324	2.62353e-42	3	SH3BP5
2.17398e-46	0.562592	0.46	0.236	4.53057e-42	3	ENSSSCG00000006286
3.74442e-45	0.468933	0.485	0.254	7.80337e-41	3	LIFR
3.75233e-45	0.55069	0.574	0.339	7.81985e-41	3	ITM2A
4.44752e-45	0.777819	0.367	0.17	9.26864e-41	3	PARP14
1.78675e-43	0.601548	0.318	0.137	3.72358e-39	3	ARRDC4
1.99202e-43	0.656277	0.393	0.189	4.15137e-39	3	CSF1
3.75135e-41	0.466025	0.32	0.142	7.81781e-37	3	SNTB2
5.92085e-41	0.488651	0.375	0.179	1.23391e-36	3	ZNFX1
9.60132e-41	0.428783	0.557	0.325	2.00092e-36	3	FAM167B
2.19442e-40	0.615775	0.746	0.485	4.57318e-36	3	SYNE2
3.55271e-40	0.552414	0.579	0.337	7.40384e-36	3	BST2
1.27492e-39	0.626829	0.538	0.306	2.65694e-35	3	PHACTR2
8.54561e-39	0.375591	0.333	0.152	1.78091e-34	3	PTGIS
3.49431e-38	0.353029	0.467	0.248	7.28214e-34	3	ERG
4.78756e-38	0.268503	0.355	0.166	9.97727e-34	3	PDIA5
1.19432e-37	0.544332	0.414	0.213	2.48896e-33	3	ARAP3
4.87488e-37	0.397001	0.743	0.486	1.01593e-32	3	S1PR1
6.33157e-37	0.78382	0.462	0.261	1.3195e-32	3	GPCPD1
7.79614e-37	0.654508	0.489	0.277	1.62472e-32	3	HERC6
1.08949e-35	0.393277	0.489	0.275	2.27051e-31	3	JAM2
1.34175e-35	0.475068	0.543	0.326	2.7962e-31	3	LUZP1
[truncated: 8,864 more rows]

## Sheet: GO terms
ID	Description	GeneRatio	BgRatio	pvalue	p.adjust	qvalue	geneID	Count	Clusters
GO:0050750	low-density lipoprotein particle receptor binding	3/99	21/16969	0.000237364	0.0490648	0.0459086	HSP90B1/APOE/CLU	3	0
GO:0070325	lipoprotein particle receptor binding	3/99	26/16969	0.000454304	0.0490648	0.0459086	HSP90B1/APOE/CLU	3	0
GO:0003735	structural constituent of ribosome	35/374	157/16969	2.14317e-25	1.15731e-22	1.01067e-22	RPS3A/RPL9/RPS27A/RPL5/RPL8/RPL7/RPS4X/RPS2/RPLP0/RPL34/RPL10/RPL18/RPL6/RPS5/RPS7/RPS23/RPL36AL/RPL11/RPL32/RPL22/RPL30/RPL3/RPS20/RPS3/RPL23/RPS6/RPL37/RPS18/RPL21/RPL26/RPL35/RPL27/RPLP2/RPS17/MRPL57	35	1
GO:0019843	rRNA binding	14/374	44/16969	3.16421e-13	8.54336e-11	7.46086e-11	RPL9/RPL5/RPL8/RPS4X/RPL11/RPL3/RPS3/RPL37/RPS18/RPS11/DDX21/SBDS/CIRBP/EEF2	14	1
GO:0048027	mRNA 5'-UTR binding	8/374	23/16969	1.89752e-08	3.41553e-06	2.98276e-06	RPS3A/RPL5/RPS7/RPS13/RPS14/RPL26/NCL/RSL1D1	8	1
GO:0045296	cadherin binding	22/374	297/16969	7.69901e-07	0.000101007	8.82091e-05	RPS26/RPS2/RPL34/RACK1/RPL6/RAN/EIF3E/CNN3/PDLIM1/BZW2/EEF1D/SERBP1/BZW1/ENO1/S100A11/PKM/PFN1/CHMP5/PSMB6/EEF2/RSL1D1/ANXA1	22	1
GO:0051117	ATPase binding	11/374	77/16969	9.35253e-07	0.000101007	8.82091e-05	RALA/SELENOS/UBXN1/FBL/SNU13/CAV1/ATP6V1G1/RAC1/ATP5IF1/ATOX1/GABARAPL2	11	1
GO:0008135	translation factor activity, RNA binding	10/374	67/16969	1.94502e-06	0.000175052	0.000152872	EEF1B2/EIF1/EIF3K/EIF3H/EIF3G/EIF6/EIF3E/EIF3F/EIF4A1/EEF1D	10	1
GO:0003743	translation initiation factor activity	8/374	41/16969	2.6137e-06	0.000198048	0.000172954	EIF1/EIF3K/EIF3H/EIF3G/EIF6/EIF3E/EIF3F/EIF4A1	8	1
GO:0015078	proton transmembrane transporter activity	10/374	70/16969	2.93404e-06	0.000198048	0.000172954	COX6C/ATP5F1E/SLC25A3/COX7A2L/ATP5PO/COX7A2/ATP5PF/COX8A/ATP6V1F/CYB5A	10	1
GO:0031625	ubiquitin protein ligase binding	19/374	270/16969	9.18969e-06	0.000551381	0.000481518	RPL5/RPL11/RPL23/RALA/GABARAP/UBE2A/SUMO2/UBXN1/SUMO1/DNAJA1/BCL10/MAP1LC3B/RBX1/MAP1LC3A/SQSTM1/SLC25A5/NFKBIA/GABARAPL2/ACTG1	19	1
GO:0016209	antioxidant activity	9/374	65/16969	1.19904e-05	0.000647482	0.000565442	SOD2/GPX1/MGST3/MGST1/SELENOS/CLIC2/PRDX2/TXNDC17/SOD1	9	1
GO:0050839	cell adhesion molecule binding	25/374	444/16969	1.87231e-05	0.000919133	0.000802673	RPS26/RPS2/RPL34/RACK1/RPL6/RAN/EIF3E/CNN3/PDLIM1/BZW2/EEF1D/SERBP1/BZW1/ENO1/S100A11/PKM/PFN1/CHMP5/PSMB6/EEF2/ICAM1/HMGB1/RSL1D1/VCAM1/ANXA1	25	1
GO:0044389	ubiquitin-like protein ligase binding	19/374	286/16969	2.06636e-05	0.000929863	0.000812044	RPL5/RPL11/RPL23/RALA/GABARAP/UBE2A/SUMO2/UBXN1/SUMO1/DNAJA1/BCL10/MAP1LC3B/RBX1/MAP1LC3A/SQSTM1/SLC25A5/NFKBIA/GABARAPL2/ACTG1	19	1
GO:0004129	cytochrome-c oxidase activity	5/374	19/16969	4.56362e-05	0.0016429	0.00143474	COX6C/COX7A2L/COX7A2/COX8A/CYB5A	5	1
GO:0015002	heme-copper terminal oxidase activity	5/374	19/16969	4.56362e-05	0.0016429	0.00143474	COX6C/COX7A2L/COX7A2/COX8A/CYB5A	5	1
GO:0016676	oxidoreductase activity, acting on a heme group of donors, oxygen as acceptor	5/374	19/16969	4.56362e-05	0.0016429	0.00143474	COX6C/COX7A2L/COX7A2/COX8A/CYB5A	5	1
GO:0016675	oxidoreductase activity, acting on a heme group of donors	5/374	20/16969	5.97529e-05	0.00201666	0.00176114	COX6C/COX7A2L/COX7A2/COX8A/CYB5A	5	1
GO:0008097	5S rRNA binding	4/374	11/16969	6.77864e-05	0.00215321	0.00188039	RPL5/RPL11/RPL3/EEF2	4	1
GO:0003729	mRNA binding	23/374	425/16969	7.4036e-05	0.00222108	0.00193966	RPS3A/RPS26/RPL5/RPL7/RPS2/RPS5/RPS7/RPL30/RPS3/RPS13/RPS14/YBX3/RPL26/NOCT/EIF4A1/RBM8A/SERBP1/PABPC1/SF3B6/HNRNPAB/CIRBP/NCL/RSL1D1	23	1
GO:0043021	ribonucleoprotein complex binding	10/374	107/16969	0.000126316	0.00359002	0.00313514	RACK1/RPSA/EIF3K/YBX3/NPM1/EIF6/SNRPB2/SNRPD1/SBDS/SNRPD3	10	1
GO:0004601	peroxidase activity	6/374	37/16969	0.000143621	0.00387778	0.00338644	GPX1/MGST3/MGST1/CLIC2/PRDX2/TXNDC17	6	1
GO:0016684	oxidoreductase activity, acting on peroxide as acceptor	6/374	40/16969	0.000224295	0.00576758	0.0050368	GPX1/MGST3/MGST1/CLIC2/PRDX2/TXNDC17	6	1
GO:0009055	electron transfer activity	9/374	97/16969	0.000288898	0.00709112	0.00619264	COX6C/COX7A2L/NDUFA12/CYCS/SH3BGRL3/COX7A2/COX5A/COX8A/CYB5A	9	1
GO:0019003	GDP binding	7/374	59/16969	0.000303983	0.00713699	0.0062327	NME2/RALA/RAN/RAP1B/RHEB/RHOA/RAP2B	7	1
GO:0004602	glutathione peroxidase activity	4/374	16/16969	0.000342549	0.00739905	0.00646155	GPX1/MGST3/MGST1/CLIC2	4	1
GO:0055106	ubiquitin-protein transferase regulator activity	4/374	16/16969	0.000342549	0.00739905	0.00646155	RPL5/RPS7/RPL11/RPL23	4	1
GO:0098641	cadherin binding involved in cell-cell adhesion	4/374	17/16969	0.000440199	0.00914259	0.00798417	CNN3/PDLIM1/S100A11/ANXA1	4	1
GO:0003924	GTPase activity	14/374	224/16969	0.000465702	0.00931404	0.0081339	RALA/RAN/GNG11/GCH1/RAP1B/CDC42/ARF6/RHEB/TUBB6/RHOA/ARF4/RAC1/TUBB4B/RAP2B	14	1
GO:0045182	translation regulator activity	6/374	48/16969	0.000618404	0.0119264	0.0104152	RPL10/RPS9/RPL22/RPS14/PABPC1/CIRBP	6	1
GO:0003730	mRNA 3'-UTR binding	7/374	67/16969	0.000666661	0.0124137	0.0108408	RPL5/RPS7/YBX3/SERBP1/PABPC1/CIRBP/RSL1D1	7	1
GO:0004857	enzyme inhibitor activity	17/374	332/16969	0.00116855	0.0210339	0.0183688	RPL5/RACK1/RPS7/RPL11/RPL23/NPM1/SERPINB6/TIMP1/LXN/SH3BP5/ANGPTL4/CSTB/OAZ1/ATP5IF1/ANXA5/GAPDH/ANXA1	17	1
GO:0048487	beta-tubulin binding	5/374	38/16969	0.00139724	0.024339	0.0212551	GABARAP/GJA1/UXT/TBCA/GABARAPL2	5	1
GO:0031996	thioesterase binding	3/374	11/16969	0.00153631	0.0259253	0.0226404	CDC42/ARF6/RAC1	3	1
GO:0098631	cell adhesion mediator activity	5/374	42/16969	0.00220377	0.0360617	0.0314925	RPSA/CNN3/PDLIM1/S100A11/ANXA1	5	1
GO:0003735	structural constituent of ribosome	31/287	157/16969	2.12203e-24	1.12892e-21	1.00517e-21	RPL37/RPL35/RPS20/RPLP2/RPL26/RPS2/RPL23/RPL4/RPS18/RPL11/RPL18/RPL10/RPL6/RPS7/RPS5/RPL27/RPL30/RPL22/RPLP0/RPL32/RPL8/RPS23/RPL34/RPL3/RPL21/RPS6/RPS27A/RPS3/RPS17/RPL7/RPS4X	31	2
GO:0019843	rRNA binding	12/287	44/16969	5.67231e-12	1.50884e-09	1.34344e-09	RPL37/RPS11/RPS18/RPL11/RPL8/CAVIN1/RPL3/RPS3/NOP53/RPS4X/EEF2/DDX21	12	2
GO:0008097	5S rRNA binding	4/287	11/16969	2.4081e-05	0.00427036	0.00380226	RPL11/RPL3/NOP53/EEF2	4	2
GO:0048027	mRNA 5'-UTR binding	5/287	23/16969	3.50291e-05	0.00465887	0.00414818	RPS14/RPL26/RPS13/RPS7/DDX3X	5	2
GO:0050839	cell adhesion molecule binding	20/287	444/16969	7.19033e-05	0.00765051	0.00681189	VWF/RPS2/RPL6/ICAM1/RPL34/EEF1D/THBS1/VCAM1/PDLIM1/S100A11/NECTIN2/DDX3X/PKM/EEF2/PDLIM5/EMP2/LTBP4/NDRG1/AHNAK/HNRNPK	20	2
GO:0055106	ubiquitin-protein transferase regulator activity	4/287	16/16969	0.000124221	0.0110143	0.00980695	RPL23/RPL11/RPS7/TRIB1	4	2
GO:0045182	translation regulator activity	6/287	48/16969	0.000150087	0.0114066	0.0101563	RPS14/RPL10/RPL22/RPS9/PABPC1/SAMD4A	6	2
GO:0019838	growth factor binding	9/287	121/16969	0.000216034	0.0143663	0.0127915	RPS2/S100A13/IGFBP7/THBS1/DUSP1/CCN2/ITGB4/LTBP4/LRRC32	9	2
GO:0030957	Tat protein binding	3/287	10/16969	0.000526099	0.0310983	0.0276894	ACTB/NPM1/GABARAPL1	3	2
GO:0003730	mRNA 3'-UTR binding	6/287	67/16969	0.000933687	0.0424535	0.0377999	RPS7/YBX3/ZFP36/PABPC1/ZFP36L2/ZFP36L1	6	2
GO:0008135	translation factor activity, RNA binding	6/287	67/16969	0.000933687	0.0424535	0.0377999	EEF1D/EEF1B2/EIF1/EIF3F/EIF4A1/EIF3G	6	2
GO:0003729	mRNA binding	17/287	425/16969	0.000957597	0.0424535	0.0377999	RPS14/RPL26/RPS13/RPS2/RPS7/RPS5/RPL30/YBX3/ZFP36/PABPC1/RPS3/RPL7/ZFP36L2/ZFP36L1/NOCT/EIF4A1/DDX3X	17	2
GO:0050839	cell adhesion molecule binding	16/121	444/16969	1.06426e-07	2.77187e-05	2.2175e-05	KDR/SPTBN1/STAT1/TJP1/CXCL12/MACF1/SPTAN1/FNBP1L/ADAM10/CTNND1/PTPRM/TMOD3/DOCK9/ARGLU1/PPFIBP1/MSN	16	4
GO:0045296	cadherin binding	13/121	297/16969	2.01591e-07	2.77187e-05	2.2175e-05	KDR/SPTBN1/STAT1/TJP1/MACF1/SPTAN1/FNBP1L/CTNND1/PTPRM/TMOD3/DOCK9/ARGLU1/PPFIBP1	13	4
GO:0008191	metalloendopeptidase inhibitor activity	3/121	14/16969	0.000121556	0.0111426	0.0089141	BST2/TIMP3/LXN	3	4
GO:0019838	growth factor binding	6/121	121/16969	0.000228769	0.0157279	0.0125823	KDR/NRP1/FLT1/IGFBP7/ENG/TGFBR2	6	4
GO:1904680	peptide transmembrane transporter activity	3/121	22/16969	0.000493294	0.0271312	0.0217049	GPIHBP1/TAP1/MCL1	3	4
GO:0035035	histone acetyltransferase binding	3/121	26/16969	0.0008157	0.0363826	0.029106	STAT1/EPAS1/ETS1	3	4
GO:0003725	double-stranded RNA binding	4/121	62/16969	0.000997306	0.0363826	0.029106	EIF2AK2/OAS2/IFIH1/MSN	4	4
GO:0003779	actin binding	9/121	361/16969	0.00112739	0.0363826	0.029106	PHACTR2/SPTBN1/SVIL/TPM1/MACF1/SPTAN1/FERMT2/TMOD3/MSN	9	4
GO:0019199	transmembrane receptor protein kinase activity	4/121	65/16969	0.0011907	0.0363826	0.029106	KDR/NRP1/FLT1/TGFBR2	4	4
GO:0042887	amide transmembrane transporter activity	3/121	32/16969	0.00150841	0.0414811	0.0331849	GPIHBP1/TAP1/MCL1	3	4
GO:0003735	structural constituent of ribosome	6/102	157/16969	0.000369431	0.033343	0.0287046	RPL26/RPL35/RPS20/RPL37/RPLP2/RPL4	6	5
GO:0017091	AU-rich element binding	3/102	25/16969	0.000440515	0.033343	0.0287046	ZFP36/ZFP36L1/ZFP36L2	3	5
GO:0035925	mRNA 3'-UTR AU-rich region binding	3/102	25/16969	0.000440515	0.033343	0.0287046	ZFP36/ZFP36L1/ZFP36L2	3	5
GO:0005520	insulin-like growth factor binding	3/102	26/16969	0.000495806	0.033343	0.0287046	IGFBP7/CCN1/CCN2	3	5
GO:0003730	mRNA 3'-UTR binding	4/102	67/16969	0.000705407	0.0365106	0.0314315	ZFP36/ZFP36L1/ZFP36L2/YBX3	4	5
GO:0019838	growth factor binding	5/102	121/16969	0.000814362	0.0365106	0.0314315	DUSP1/THBS1/IGFBP7/CCN1/CCN2	5	5
GO:0000978	RNA polymerase II proximal promoter sequence-specific DNA binding	9/102	432/16969	0.00117146	0.0430702	0.0370786	ACTB/SFPQ/TCF4/BHLHE40/ATF4/HES1/LITAF/KLF7/ETS2	9	5
GO:0008138	protein tyrosine/serine/threonine phosphatase activity	3/102	38/16969	0.0015268	0.0430702	0.0370786	DUSP1/DUSP5/SSH1	3	5
GO:0030957	Tat protein binding	2/102	10/16969	0.00156024	0.0430702	0.0370786	ACTB/DNAJA1	2	5
GO:0000987	proximal promoter sequence-specific DNA binding	9/102	452/16969	0.00160112	0.0430702	0.0370786	ACTB/SFPQ/TCF4/BHLHE40/ATF4/HES1/LITAF/KLF7/ETS2	9	5
GO:0000980	RNA polymerase II distal enhancer sequence-specific DNA binding	4/102	87/16969	0.00186921	0.0457107	0.0393518	ACTB/SFPQ/BHLHE40/ATF4	4	5
GO:0001227	DNA-binding transcription repressor activity, RNA polymerase II-specific	6/102	224/16969	0.00232484	0.0466332	0.040146	BTG2/ATF3/BHLHE40/YBX3/HES1/ETS2	6	5
GO:0019843	rRNA binding	3/102	44/16969	0.0023353	0.0466332	0.040146	RPL37/RPS11/CAVIN1	3	5
GO:0001228	DNA-binding transcription activator activity, RNA polymerase II-specific	8/102	390/16969	0.00242701	0.0466332	0.040146	FOS/EGR1/TCF4/ATF3/FOSL2/ATF4/LITAF/KLF7	8	5
GO:0005201	extracellular matrix structural constituent	5/102	158/16969	0.00264866	0.0474992	0.0408915	VWF/THBS1/IGFBP7/CCN1/MGP	5	5
GO:0044183	protein binding involved in protein folding	2/102	14/16969	0.00310606	0.0475081	0.0408992	HSPB1/CD74	2	5
GO:0050998	nitric-oxide synthase binding	2/102	14/16969	0.00310606	0.0475081	0.0408992	ACTB/CD74	2	5
GO:0070888	E-box binding	3/102	49/16969	0.00317898	0.0475081	0.0408992	SFPQ/TCF4/BHLHE40	3	5
GO:0050839	cell adhesion molecule binding	48/448	444/16969	7.95693e-17	4.51953e-14	3.70207e-14	SLC9A3R2/CD9/ADAM15/PRDX6/LIMA1/ICAM2/CD151/COBLL1/ANXA1/ANXA7/CXCL12/SWAP70/CAPG/ITGA5/PDLIM1/ISG15/ITGB3/PSMB6/PARK7/LTBP4/TIMP2/HMGB1/HNRNPK/FLNB/MSN/TMOD3/CD81/CHMP4B/DNAJB1/RAN/CHMP5/PFN1/CAPZB/HSPA5/HSPA8/PTPRM/RTN4/NPTN/PKM/FGF2/BAG3/KTN1/YWHAZ/NDRG1/RPS26/UTRN/THBS1/S100A11	48	6
GO:0045296	cadherin binding	30/448	297/16969	3.28217e-10	9.32136e-08	7.63536e-08	SLC9A3R2/PRDX6/LIMA1/COBLL1/ANXA1/SWAP70/CAPG/PDLIM1/PSMB6/PARK7/HNRNPK/FLNB/TMOD3/CHMP4B/DNAJB1/RAN/CHMP5/PFN1/CAPZB/HSPA5/HSPA8/PTPRM/RTN4/PKM/BAG3/KTN1/YWHAZ/NDRG1/RPS26/S100A11	30	6
GO:0044389	ubiquitin-like protein ligase binding	26/448	286/16969	4.49742e-08	6.4211e-06	5.25969e-06	PRDX6/CLU/ACTG1/DNAJA1/RBX1/RALB/CD40/MAP1LC3A/GABARAPL2/NFKBIA/SMAD2/BAG1/TUBA1B/GABARAP/TPI1/HIF1A/HSPA5/HSPA8/TMBIM6/RTN4/YWHAZ/UBE2A/CEBPB/SUMO2/RPL5/HSP90AA1	26	6
GO:0005178	integrin binding	16/448	113/16969	4.5219e-08	6.4211e-06	5.25969e-06	CD9/ADAM15/ICAM2/CD151/ANXA7/CXCL12/ITGA5/ISG15/ITGB3/LTBP4/TIMP2/HMGB1/CD81/FGF2/UTRN/THBS1	16	6
GO:0031625	ubiquitin protein ligase binding	25/448	270/16969	5.72612e-08	6.50487e-06	5.32831e-06	PRDX6/CLU/ACTG1/DNAJA1/RBX1/RALB/CD40/MAP1LC3A/GABARAPL2/NFKBIA/SMAD2/BAG1/TUBA1B/GABARAP/TPI1/HIF1A/HSPA5/HSPA8/TMBIM6/RTN4/YWHAZ/UBE2A/SUMO2/RPL5/HSP90AA1	25	6
GO:0023026	MHC class II protein complex binding	6/448	16/16969	2.09476e-06	0.000175518	0.000143771	HLA-DRA/CD81/CD74/HSPA8/PKM/HSP90AA1	6	6
GO:0003924	GTPase activity	20/448	224/16969	2.16307e-06	0.000175518	0.000143771	RHOA/RRAD/RND1/RRAS/RAB11A/TUBB4B/GNB2/RALB/RGS2/TUBA1B/RAC1/ATL3/ARF4/CDC42/RASD1/GNG11/RAN/TUBB6/ARF6/RAP1B	20	6
GO:0060590	ATPase regulator activity	7/448	32/16969	1.6206e-05	0.00115063	0.00094251	DNAJA1/BAG1/DNAJB1/PFN1/BAG3/DNAJB4/HSPH1	7	6
GO:0051015	actin filament binding	14/448	143/16969	2.60676e-05	0.00164516	0.00134759	AIF1L/SCIN/GSN/ITPRID2/LIMA1/TPM4/TAGLN/ARPC2/CFL1/CAPG/ARPC3/ACTR3/MYO5A/UTRN	14	6
GO:0003779	actin binding	24/448	361/16969	3.46095e-05	0.00195455	0.00160102	AIF1L/SCIN/GSN/ITPRID2/LIMA1/FAM107A/TPM4/TAGLN/COBLL1/ARPC2/CFL1/CAPG/NOS3/TMSB4X/ARPC3/FLNB/MSN/TMOD3/YWHAH/PFN1/CAPZB/ACTR3/MYO5A/UTRN	24	6
GO:0023023	MHC protein complex binding	6/448	25/16969	3.78521e-05	0.00195455	0.00160102	HLA-DRA/CD81/CD74/HSPA8/PKM/HSP90AA1	6	6
GO:0019955	cytokine binding	11/448	100/16969	6.57868e-05	0.00311391	0.00255068	LTBP1/HYAL2/PLP2/LRRC32/ITGB3/ZFP36/PARK7/LTBP4/HMGB1/CD74/THBS1	11	6
GO:0004857	enzyme inhibitor activity	22/448	332/16969	7.65894e-05	0.00334637	0.00274109	TFPI/APOA1/WFDC1/LGALS3/SPOCK2/TIMP3/HYAL2/ANXA1/TNFAIP8/HSPB1/GAPDH/ANXA5/TIMP2/OAZ2/ANXA4/OAZ1/TMBIM6/RPS6KA3/SLPI/CSTB/TIMP1/RPL5	22	6
GO:0005172	vascular endothelial growth factor receptor binding	4/448	11/16969	0.000136509	0.00502946	0.00411976	VEGFC/ITGA5/ITGB3/CDH5	4	6
GO:0097718	disordered domain specific binding	6/448	31/16969	0.000137604	0.00502946	0.00411976	GJA5/GAPDH/SMAD2/CALM1/MYO5A/HSP90AA1	6	6
GO:0051087	chaperone binding	10/448	91/16969	0.000141675	0.00502946	0.00411976	CLU/DNAJA1/BAG1/SOD1/DNAJB1/HSPA5/HSPA8/BAG3/HSPE1/DNAJB4	10	6
GO:0000979	RNA polymerase II core promoter sequence-specific DNA binding	5/448	21/16969	0.000179883	0.00510868	0.00418465	GADD45A/FOS/H3F3A/H2AFZ/CEBPB	5	6
GO:0004298	threonine-type endopeptidase activity	5/448	21/16969	0.000179883	0.00510868	0.00418465	PSMB6/PSMB8/PSMA6/PSMA7/PSMB2	5	6
GO:0050431	transforming growth factor beta binding	5/448	21/16969	0.000179883	0.00510868	0.00418465	LTBP1/HYAL2/LRRC32/LTBP4/THBS1	5	6
GO:0070003	threonine-type peptidase activity	5/448	21/16969	0.000179883	0.00510868	0.00418465	PSMB6/PSMB8/PSMA6/PSMA7/PSMB2	5	6
GO:0003785	actin monomer binding	5/448	23/16969	0.000284775	0.0077025	0.00630931	LIMA1/COBLL1/NOS3/TMSB4X/PFN1	5	6
GO:0016209	antioxidant activity	8/448	65/16969	0.000299422	0.00773052	0.00633227	PRDX6/SELENOS/PARK7/CLIC2/TXNDC17/SOD1/MGST3/PRDX2	8	6
GO:0002020	protease binding	11/448	121/16969	0.000361648	0.00893114	0.00731572	LCN2/PRNP/ITGB3/SELENOS/PARK7/PSAP/TNFAIP3/TIMP2/MIF/UBC/CSTB	11	6
GO:0055102	lipase inhibitor activity	4/448	15/16969	0.000519152	0.0122866	0.0100643	APOA1/ANXA1/ANXA5/ANXA4	4	6
GO:0016684	oxidoreductase activity, acting on peroxide as acceptor	6/448	40/16969	0.000586986	0.0133363	0.0109241	PRDX6/PARK7/CLIC2/TXNDC17/MGST3/PRDX2	6	6
GO:0003743	translation initiation factor activity	6/448	41/16969	0.000672495	0.0146914	0.0120341	EIF1/EIF3K/EIF3I/EIF3G/EIF3H/EIF4A1	6	6
GO:0098641	cadherin binding involved in cell-cell adhesion	4/448	17/16969	0.000868049	0.0178966	0.0146596	ANXA1/PDLIM1/TMOD3/S100A11	4	6
GO:0042056	chemoattractant activity	5/448	29/16969	0.000882228	0.0178966	0.0146596	VEGFC/LGALS3/HMGB1/MIF/FGF2	5	6
GO:0004129	cytochrome-c oxidase activity	4/448	19/16969	0.00135578	0.0241299	0.0197654	COX7A2/COX8A/COX6C/COX7A2L	4	6
GO:0015002	heme-copper terminal oxidase activity	4/448	19/16969	0.00135578	0.0241299	0.0197654	COX7A2/COX8A/COX6C/COX7A2L	4	6
GO:0016676	oxidoreductase activity, acting on a heme group of donors, oxygen as acceptor	4/448	19/16969	0.00135578	0.0241299	0.0197654	COX7A2/COX8A/COX6C/COX7A2L	4	6
GO:0019838	growth factor binding	10/448	121/16969	0.00138507	0.0241299	0.0197654	IGFBP2/IGFBP3/LTBP1/HYAL2/LRRC32/ITGB3/LTBP4/CCN1/DUSP1/THBS1	10	6
GO:0001046	core promoter sequence-specific DNA binding	5/448	32/16969	0.00140191	0.0241299	0.0197654	GADD45A/FOS/H3F3A/H2AFZ/CEBPB	5	6
GO:0051082	unfolded protein binding	8/448	83/16969	0.00154972	0.0258894	0.0212067	DNAJA1/TUBB4B/DNAJB1/HSPA5/HSPA8/PTGES3/PFDN2/HSPE1	8	6
GO:0016675	oxidoreductase activity, acting on a heme group of donors	4/448	20/16969	0.00165971	0.0269347	0.0220629	COX7A2/COX8A/COX6C/COX7A2L	4	6
GO:0042277	peptide binding	14/448	215/16969	0.00177058	0.0277497	0.0227305	APOA1/PCSK5/CLU/CLTA/HLA-DRA/PRNP/CLTB/NFKBIA/RAMP2/RAMP3/CD74/KDELR1/CTSV/PPIB	14	6
GO:0061134	peptidase regulator activity	13/448	192/16969	0.00180764	0.0277497	0.0227305	TFPI/WFDC1/CAV1/CTSH/SPOCK2/TIMP3/TNFAIP8/GAPDH/TIMP2/RPS6KA3/SLPI/CSTB/TIMP1	13	6
GO:0004859	phospholipase inhibitor activity	3/448	10/16969	0.00191007	0.0277544	0.0227343	ANXA1/ANXA5/ANXA4	3	6
GO:0031994	insulin-like growth factor I binding	3/448	10/16969	0.00191007	0.0277544	0.0227343	IGFBP2/IGFBP3/ITGB3	3	6
GO:0033218	amide binding	16/448	266/16969	0.00195453	0.0277544	0.0227343	APOA1/PCSK5/CLU/CLTA/HLA-DRA/PRNP/CLTB/DBI/PSAP/NFKBIA/RAMP2/RAMP3/CD74/KDELR1/CTSV/PPIB	16	6
GO:0005112	Notch binding	4/448	22/16969	0.00240349	0.0332971	0.0272745	JAG2/JAG1/DLL4/TCIM	4	6
GO:0031996	thioesterase binding	3/448	11/16969	0.00257515	0.034152	0.0279748	RAC1/CDC42/ARF6	3	6
GO:0001227	DNA-binding transcription repressor activity, RNA polymerase II-specific	14/448	224/16969	0.00258545	0.034152	0.0279748	HEY1/MSX1/ARID5A/BTG2/NFIL3/ATF3/HHEX/ETS2/CNBP/ARID5B/SKIL/TGIF1/YBX3/CEBPB	14	6
GO:0004601	peroxidase activity	5/448	37/16969	0.00272396	0.0351639	0.0288036	PRDX6/CLIC2/TXNDC17/MGST3/PRDX2	5	6
GO:0019956	chemokine binding	4/448	23/16969	0.00284954	0.0359675	0.0294619	PLP2/ITGB3/ZFP36/HMGB1	4	6
GO:0030414	peptidase inhibitor activity	11/448	157/16969	0.00304912	0.0370989	0.0303887	TFPI/WFDC1/SPOCK2/TIMP3/TNFAIP8/GAPDH/TIMP2/RPS6KA3/SLPI/CSTB/TIMP1	11	6
GO:0016860	intramolecular oxidoreductase activity	5/448	38/16969	0.00306981	0.0370989	0.0303887	ITGB3/TPI1/MIF/PTGIS/PTGES3	5	6
GO:0035259	glucocorticoid receptor binding	3/448	12/16969	0.0033667	0.0398393	0.0326334	ETS2/YWHAH/CEBPB	3	6
GO:0005200	structural constituent of cytoskeleton	7/448	77/16969	0.00418418	0.0475322	0.0389349	VIM/ACTG1/ARPC2/ARPC3/MSN/ACTR3/ACTB	7	6
GO:0051117	ATPase binding	7/448	77/16969	0.00418418	0.0475322	0.0389349	CAV1/RALB/SELENOS/GABARAPL2/RAC1/DNAJB1/SNU13	7	6
GO:0005520	insulin-like growth factor binding	4/448	26/16969	0.00452013	0.0475685	0.0389645	IGFBP2/IGFBP3/ITGB3/CCN1	4	6
GO:0035035	histone acetyltransferase binding	4/448	26/16969	0.00452013	0.0475685	0.0389645	NR4A3/HIF1A/EGR1/CEBPB	4	6
GO:0019003	GDP binding	6/448	59/16969	0.0045258	0.0475685	0.0389645	RHOA/RRAS/RALB/RAN/RAP1B/NME2	6	6
GO:0048018	receptor ligand activity	20/448	397/16969	0.0045638	0.0475685	0.0389645	VEGFC/APOA1/PDGFD/LGALS3/JAG2/JAG1/STC1/CXCL12/IL33/EDN1/POMC/HMGB1/MDK/MANF/NENF/CDC42EP2/MIF/KITLG/FGF2/TIMP1	20	6
GO:0030545	receptor regulator activity	21/448	425/16969	0.00462023	0.0475685	0.0389645	VEGFC/APOA1/PDGFD/LGALS3/JAG2/JAG1/STC1/CXCL12/IL33/EDN1/POMC/HMGB1/MDK/MANF/NENF/LYNX1/CDC42EP2/MIF/KITLG/FGF2/TIMP1	21	6
GO:0001047	core promoter binding	5/448	42/16969	0.0047736	0.0475685	0.0389645	GADD45A/FOS/H3F3A/H2AFZ/CEBPB	5	6
GO:0098631	cell adhesion mediator activity	5/448	42/16969	0.0047736	0.0475685	0.0389645	ANXA1/BCAM/PDLIM1/TMOD3/S100A11	5	6
GO:0050840	extracellular matrix binding	5/448	43/16969	0.00528694	0.0498727	0.040852	LGALS3/BCAM/ITGB3/CCN1/THBS1	5	6
GO:0008191	metalloendopeptidase inhibitor activity	3/448	14/16969	0.00535605	0.0498727	0.040852	SPOCK2/TIMP3/TIMP1	3	6
GO:0044183	protein binding involved in protein folding	3/448	14/16969	0.00535605	0.0498727	0.040852	HSPB1/CD74/PFDN2	3	6
GO:0050998	nitric-oxide synthase binding	3/448	14/16969	0.00535605	0.0498727	0.040852	CAV1/CD74/ACTB	3	6
GO:0051020	GTPase binding	19/244	426/16969	1.3629e-05	0.00278945	0.00230861	TRIO/MYCBP2/GOLGA4/EXOC4/KIF3A/HERC1/ROCK2/DOCK1/SBF2/DOCK4/ERC1/ARFGEF1/DIAPH2/GAPVD1/ACAP2/ITSN2/FNBP1L/SOS1/RAPGEF5	19	7
GO:0016887	ATPase activity	15/244	280/16969	1.37074e-05	0.00278945	0.00230861	ATP8A1/HSP90AB1/MACF1/ATP2B1/KIF3A/ATRX/KIF1B/DHX36/DDX17/BPTF/ATP2A2/ACIN1/CHD6/INO80/NBN	15	7
GO:0015631	tubulin binding	13/244	252/16969	7.59173e-05	0.00663839	0.00549407	MAPT/MAP2/TTLL7/CCDC88A/HOOK3/MACF1/DST/CLIP1/MAPRE2/MAP1B/APC/TPR/INO80	13	7
GO:0042623	ATPase activity, coupled	12/244	218/16969	7.74613e-05	0.00663839	0.00549407	ATP8A1/HSP90AB1/ATP2B1/KIF3A/ATRX/DHX36/DDX17/BPTF/ATP2A2/CHD6/INO80/NBN	12	7
GO:0034237	protein kinase A regulatory subunit binding	4/244	17/16969	8.56725e-05	0.00663839	0.00549407	RYR2/AKAP9/ARFGEF1/PJA2	4	7
GO:0004386	helicase activity	9/244	128/16969	9.78632e-05	0.00663839	0.00549407	ATRX/CHD9/DDX46/DHX36/DDX17/DDX6/BTAF1/CHD6/NBN	9	7
GO:0005085	guanyl-nucleotide exchange factor activity	11/244	196/16969	0.000129634	0.0066529	0.00550609	TRIO/MYCBP2/HERC1/DOCK1/SBF2/DOCK4/ARFGEF1/GAPVD1/ITSN2/SOS1/RAPGEF5	11	7
GO:0004842	ubiquitin-protein transferase activity	14/244	305/16969	0.000140097	0.0066529	0.00550609	TRIM2/TTC3/ITCH/HECTD4/MYCBP2/HERC1/UBR3/UBE3A/FBXL5/HECTD1/PJA2/BIRC6/HUWE1/CNOT4	14	7
GO:0008017	microtubule binding	10/244	166/16969	0.000147116	0.0066529	0.00550609	MAPT/MAP2/CCDC88A/HOOK3/MACF1/DST/CLIP1/MAPRE2/MAP1B/APC	10	7
GO:0005096	GTPase activator activity	11/244	203/16969	0.000176428	0.00718064	0.00594285	ARAP2/RABEP1/MYO9A/ARHGAP21/DOCK1/DOCK4/GAPVD1/ACAP2/DLC1/SOS1/RASAL2	11	7
GO:0050750	low-density lipoprotein particle receptor binding	4/244	21/16969	0.000205912	0.0075606	0.00625732	SYT1/HSP90B1/CLTC/APOE	4	7
GO:0017016	Ras GTPase binding	14/244	320/16969	0.000230174	0.0075606	0.00625732	TRIO/MYCBP2/EXOC4/KIF3A/ROCK2/DOCK1/SBF2/DOCK4/ERC1/DIAPH2/ACAP2/ITSN2/SOS1/RAPGEF5	14	7
GO:0003779	actin binding	15/244	361/16969	0.000241493	0.0075606	0.00625732	MAPT/DMD/CCDC88A/LIMCH1/MACF1/MYO9A/SORBS1/DST/PHACTR1/TRPM7/NEBL/MYO6/DIAPH2/HNRNPU/INO80	15	7
GO:0019787	ubiquitin-like protein transferase activity	14/244	329/16969	0.000305268	0.00887458	0.0073448	TRIM2/TTC3/ITCH/HECTD4/MYCBP2/HERC1/UBR3/UBE3A/FBXL5/HECTD1/PJA2/BIRC6/HUWE1/CNOT4	14	7
GO:0031267	small GTPase binding	14/244	333/16969	0.000344866	0.00935737	0.00774437	TRIO/MYCBP2/EXOC4/KIF3A/ROCK2/DOCK1/SBF2/DOCK4/ERC1/DIAPH2/ACAP2/ITSN2/SOS1/RAPGEF5	14	7
GO:0003730	mRNA 3'-UTR binding	6/244	67/16969	0.00039861	0.0101396	0.00839179	TARDBP/PUM2/DHX36/HNRNPU/HNRNPA2B1/TIA1	6	7
GO:0070325	lipoprotein particle receptor binding	4/244	26/16969	0.000486128	0.0116385	0.00963227	SYT1/HSP90B1/CLTC/APOE	4	7
GO:0008094	DNA-dependent ATPase activity	6/244	72/16969	0.000587927	0.0131567	0.0108888	ATRX/DHX36/BPTF/CHD6/INO80/NBN	6	7
GO:0030695	GTPase regulator activity	11/244	235/16969	0.000614197	0.0131567	0.0108888	ARAP2/RABEP1/MYO9A/ARHGAP21/DOCK1/DOCK4/GAPVD1/ACAP2/DLC1/SOS1/RASAL2	11	7
GO:0051010	microtubule plus-end binding	3/244	13/16969	0.000754938	0.015363	0.0127147	DST/CLIP1/APC	3	7
GO:0035198	miRNA binding	4/244	31/16969	0.000967133	0.018528	0.0153342	PUM2/TUT4/TUT7/HNRNPA2B1	4	7
GO:0047485	protein N-terminus binding	7/244	109/16969	0.00100151	0.018528	0.0153342	STXBP1/EXOC4/NCOA1/SRRM2/NIPBL/ATM/NBN	7	7
GO:0060589	nucleoside-triphosphatase regulator activity	11/244	267/16969	0.00172619	0.030546	0.0252805	ARAP2/RABEP1/MYO9A/ARHGAP21/DOCK1/DOCK4/GAPVD1/ACAP2/DLC1/SOS1/RASAL2	11	7
GO:0061980	regulatory RNA binding	4/244	37/16969	0.00189772	0.0313295	0.025929	PUM2/TUT4/TUT7/HNRNPA2B1	4	7
GO:0017124	SH3 domain binding	7/244	122/16969	0.00192442	0.0313295	0.025929	MAPT/DOCK1/UVRAG/DOCK4/QKI/SOS1/USP8	7	7
GO:0017075	syntaxin-1 binding	3/244	19/16969	0.00239993	0.0375681	0.0310922	SYT1/SNAP25/STXBP1	3	7
GO:0004674	protein serine/threonine kinase activity	13/244	371/16969	0.00286218	0.0431448	0.0357076	TNIK/AAK1/TRIO/CAMK2D/MAP4K5/ROCK2/CLK1/TRPM7/PRPF4B/SRPK2/CDC42BPA/ATM/MAPK1	13	7
GO:0005516	calmodulin binding	8/244	168/16969	0.00301635	0.0438449	0.036287	EEF1A1/RYR2/SYT1/MBP/MAP2/CAMK2D/ATP2B1/MYO6	8	7
GO:0018024	histone-lysine N-methyltransferase activity	4/244	43/16969	0.00331559	0.0465327	0.0385114	KMT2C/NSD1/ASH1L/SETD5	4	7
GO:0051020	GTPase binding	28/427	426/16969	3.89267e-06	0.00218768	0.00187668	DIAPH2/GOLGA4/GBF1/DOCK7/ITSN1/MYCBP2/ERC1/ITSN2/HERC1/RASGEF1B/ARFGEF2/TRIO/ROCK2/EVI5/AFDN/EXOC4/DOCK1/SBF2/RAPGEF2/ARFGEF1/SOS2/RABGAP1/EXOC2/GAPVD1/GDI1/DOCK4/SOS1/ACAP2	28	8
GO:0005085	guanyl-nucleotide exchange factor activity	17/427	196/16969	9.8146e-06	0.0027579	0.00236584	GBF1/DOCK7/ITSN1/MYCBP2/ITSN2/HERC1/RASGEF1B/ARFGEF2/TRIO/DOCK1/SBF2/RAPGEF2/ARFGEF1/SOS2/GAPVD1/DOCK4/SOS1	17	8
GO:0004386	helicase activity	13/427	128/16969	2.07719e-05	0.00301978	0.00259048	SMARCAD1/CHD9/DDX46/NBN/DDX17/SETX/CHD6/BTAF1/ASCC3/ATRX/HELZ/DDX6/DHX36	13	8
GO:0017016	Ras GTPase binding	22/427	320/16969	2.14931e-05	0.00301978	0.00259048	DIAPH2/DOCK7/ITSN1/MYCBP2/ERC1/ITSN2/RASGEF1B/TRIO/ROCK2/EVI5/AFDN/EXOC4/DOCK1/SBF2/RAPGEF2/SOS2/RABGAP1/EXOC2/GDI1/DOCK4/SOS1/ACAP2	22	8
GO:0031267	small GTPase binding	22/427	333/16969	3.93785e-05	0.00442615	0.00379692	DIAPH2/DOCK7/ITSN1/MYCBP2/ERC1/ITSN2/RASGEF1B/TRIO/ROCK2/EVI5/AFDN/EXOC4/DOCK1/SBF2/RAPGEF2/SOS2/RABGAP1/EXOC2/GDI1/DOCK4/SOS1/ACAP2	22	8
GO:0034237	protein kinase A regulatory subunit binding	5/427	17/16969	4.74928e-05	0.0044485	0.00381609	RYR2/AKAP9/ARFGEF2/ARFGEF1/PJA2	5	8
GO:0005096	GTPase activator activity	16/427	203/16969	5.75766e-05	0.00462258	0.00396543	NF1/RABEP1/ARHGAP21/EVI5/DOCK1/RAPGEF2/MYO9A/PLCB1/RABGAP1/GAPVD1/GDI1/DOCK4/SOS1/SMAP1/ACAP2/ARHGAP5	16	8
GO:0004674	protein serine/threonine kinase activity	23/427	371/16969	7.03561e-05	0.00494252	0.00423988	EGFR/TRPM7/TOP1/SMG1/AAK1/ATM/EIF2AK2/CLK1/TRIO/TLK1/CDK13/ROCK2/SIK3/PRPF4B/EIF2AK4/MAP4K3/TLK2/CDK12/CAMK2D/SRPK2/BRAF/CLK4/CDK9	23	8
GO:0030695	GTPase regulator activity	17/427	235/16969	9.90947e-05	0.00618791	0.00530823	NF1/RABEP1/ARHGAP21/EVI5/DOCK1/RAPGEF2/MYO9A/PLCB1/RABGAP1/GAPVD1/GDI1/WASL/DOCK4/SOS1/SMAP1/ACAP2/ARHGAP5	17	8
GO:0060589	nucleoside-triphosphatase regulator activity	18/427	267/16969	0.000152562	0.00857399	0.00735509	NF1/RABEP1/ARHGAP21/EVI5/DOCK1/RAPGEF2/MYO9A/DNAJC1/PLCB1/RABGAP1/GAPVD1/GDI1/WASL/DOCK4/SOS1/SMAP1/ACAP2/ARHGAP5	18	8
GO:0019787	ubiquitin-like protein transferase activity	20/427	329/16969	0.000267287	0.0120404	0.0103287	TTC3/MYCBP2/UBE3A/ITCH/HERC4/HERC1/LMO7/HECTD1/HECTD4/CHFR/WWP1/FBXL5/UBR3/RNF216/HUWE1/BIRC6/PJA2/CNOT4/PIAS1/UBR5	20	8
GO:0003730	mRNA 3'-UTR binding	8/427	67/16969	0.000267842	0.0120404	0.0103287	LARP1/TARDBP/HNRNPU/RNPS1/TIA1/PUM2/HNRNPA2B1/DHX36	8	8
GO:0004842	ubiquitin-protein transferase activity	19/427	305/16969	0.000278514	0.0120404	0.0103287	TTC3/MYCBP2/UBE3A/ITCH/HERC4/HERC1/LMO7/HECTD1/HECTD4/CHFR/WWP1/FBXL5/UBR3/RNF216/HUWE1/BIRC6/PJA2/CNOT4/UBR5	19	8
GO:0015631	tubulin binding	16/427	252/16969	0.00067526	0.0253735	0.0217664	HOOK3/DYNC1I1/STRBP/DST/MAP2/TTLL7/CLIP1/MACF1/CEP295/CCDC88A/TPR/APC/INO80/RABGAP1/MAP1B/MAPRE2	16	8
GO:0018024	histone-lysine N-methyltransferase activity	6/427	43/16969	0.000679069	0.0253735	0.0217664	NSD1/KMT2C/SETD5/ASH1L/KMT5B/NSD3	6	8
GO:0003682	chromatin binding	23/427	437/16969	0.000738362	0.0253735	0.0217664	EGFR/NCOA2/TOP1/PER1/NSD1/PBRM1/ASH1L/NCOA1/ANKRD17/TPR/CLOCK/PWWP3A/ATRX/HNRNPU/SAFB/ATF2/MLLT10/NFIA/STAT1/MPHOSPH8/SMC1A/MEF2C/CDK9	23	8
GO:0016887	ATPase activity	17/427	280/16969	0.000767526	0.0253735	0.0217664	ATP8A1/MDN1/MACF1/ATP2A2/ATP2B1/NBN/DDX17/CHD6/ASCC3/ATRX/INO80/ATF7IP/KIF1B/ACIN1/BPTF/ATAD1/DHX36	17	8
GO:0008022	protein C-terminus binding	13/427	186/16969	0.000881107	0.0270453	0.0232005	DST/FN1/DLG1/NIPBL/MAGI1/ATXN2/AFDN/MPDZ/EPB41/PRRC2C/USP7/DAB2/PIAS1	13	8
GO:0050839	cell adhesion molecule binding	23/427	444/16969	0.000914345	0.0270453	0.0232005	EGFR/FGB/DST/PTPRF/PTPRD/SHTN1/NECTIN3/FN1/GIGYF2/DLG1/MACF1/ERC1/CPE/LARP1/USO1/CALD1/AFDN/NUMB/GAPVD1/STAT1/DDX6/IST1/ARGLU1	23	8
GO:0035198	miRNA binding	5/427	31/16969	0.000975693	0.027417	0.0235193	TUT7/TUT4/PUM2/HNRNPA2B1/ZC3H7A	5	8
GO:0008017	microtubule binding	12/427	166/16969	0.00102772	0.0275038	0.0235938	HOOK3/DYNC1I1/STRBP/DST/MAP2/CLIP1/MACF1/CEP295/CCDC88A/APC/MAP1B/MAPRE2	12	8
GO:0099186	structural constituent of postsynapse	3/427	10/16969	0.00166421	0.0403775	0.0346374	DLG2/DLG1/DNM3	3	8
GO:0050750	low-density lipoprotein particle receptor binding	4/427	21/16969	0.00168427	0.0403775	0.0346374	HSP90B1/APOE/CLU/CLTC	4	8
GO:0047485	protein N-terminus binding	9/427	109/16969	0.00172431	0.0403775	0.0346374	ATM/SRRM2/NBN/NIPBL/NCOA1/EXOC4/EPB41/EXOC2/ACOX1	9	8
GO:0042054	histone methyltransferase activity	6/427	52/16969	0.00187533	0.0421573	0.0361642	NSD1/KMT2C/SETD5/ASH1L/KMT5B/NSD3	6	8
GO:0008094	DNA-dependent ATPase activity	7/427	72/16969	0.00219277	0.0450514	0.0386468	NBN/CHD6/ASCC3/ATRX/INO80/BPTF/DHX36	7	8
GO:0061980	regulatory RNA binding	5/427	37/16969	0.00221219	0.0450514	0.0386468	TUT7/TUT4/PUM2/HNRNPA2B1/ZC3H7A	5	8
GO:0008047	enzyme activator activity	21/427	419/16969	0.00224455	0.0450514	0.0386468	FN1/ITSN1/NF1/RABEP1/APOE/ARHGAP21/EVI5/DOCK1/RAPGEF2/MYO9A/DNAJC1/PLCB1/RABGAP1/GNAS/GAPVD1/GDI1/DOCK4/SOS1/SMAP1/ACAP2/ARHGAP5	21	8
GO:0050839	cell adhesion molecule binding	24/197	444/16969	3.85953e-10	1.47434e-07	1.22692e-07	SLC9A3R2/CXCL12/KDR/RDX/UTRN/MACF1/ICAM2/ADAM10/SPTBN1/ZC3HAV1/LIMA1/STAT1/DOCK9/HSPA8/FNBP1L/CEMIP2/CTNND1/ARGLU1/CTNNA1/TMOD3/TJP1/PTPRM/KTN1/CD151	24	9
GO:0045296	cadherin binding	19/197	297/16969	1.87475e-09	3.58078e-07	2.97987e-07	SLC9A3R2/KDR/RDX/MACF1/SPTBN1/ZC3HAV1/LIMA1/STAT1/DOCK9/HSPA8/FNBP1L/CEMIP2/CTNND1/ARGLU1/CTNNA1/TMOD3/TJP1/PTPRM/KTN1	19	9
GO:0051015	actin filament binding	11/197	143/16969	8.88475e-07	0.000106201	8.83787e-05	TPM1/SYNE2/UTRN/MACF1/SVIL/LIMA1/MYO6/ITPRID2/GSN/CTNNA1/FERMT2	11	9
GO:0003779	actin binding	17/197	361/16969	1.11205e-06	0.000106201	8.83787e-05	TPM1/SYNE2/PHACTR2/RDX/UTRN/MACF1/SPTBN1/SVIL/LIMA1/MYO6/ITPRID2/GSN/CTNNA1/FAM107A/FERMT2/TMOD3/TRPM7	17	9
GO:0019838	growth factor binding	9/197	121/16969	1.17608e-05	0.000898526	0.00074774	ACVRL1/PDGFB/KDR/HYAL2/FLT1/TGFBR2/TEK/NRP1/ENG	9	9
GO:0050431	transforming growth factor beta binding	4/197	21/16969	9.03303e-05	0.00575103	0.00478592	ACVRL1/HYAL2/TGFBR2/ENG	4	9
GO:0019199	transmembrane receptor protein kinase activity	6/197	65/16969	0.000106046	0.00578709	0.00481593	ACVRL1/KDR/FLT1/TGFBR2/NRP1/BMPR2	6	9
GO:0004857	enzyme inhibitor activity	13/197	332/16969	0.000139398	0.00665624	0.00553922	TIMP3/SPOCK2/BST2/SLPI/NOTCH1/PHACTR2/HYAL2/TXNIP/APP/ENSA/BIRC6/TMBIM6/ATP2B4	13	9
GO:0019955	cytokine binding	7/197	100/16969	0.000164438	0.00697949	0.00580823	ACVRL1/HYAL2/TGFBR2/TNFRSF1B/NRP1/ENG/BMPR2	7	9
GO:0004713	protein tyrosine kinase activity	7/197	120/16969	0.000503061	0.0177256	0.014751	KDR/FLT1/EIF2AK2/CLK1/TEK/NRP1/FER	7	9
GO:0008191	metalloendopeptidase inhibitor activity	3/197	14/16969	0.000510423	0.0177256	0.014751	TIMP3/SPOCK2/BST2	3	9
GO:0043531	ADP binding	4/197	35/16969	0.000696035	0.0221571	0.0184388	TAP1/MYO6/CHORDC1/ATP1A1	4	9
GO:0004675	transmembrane receptor protein serine/threonine kinase activity	3/197	16/16969	0.000771938	0.0226831	0.0188765	ACVRL1/TGFBR2/BMPR2	3	9
GO:0019903	protein phosphatase binding	7/197	132/16969	0.000887062	0.0242041	0.0201423	ITGA1/CDH5/STAT1/ENSA/HSP90B1/FER/ATP2B4	7	9
GO:0019902	phosphatase binding	8/197	177/16969	0.0010963	0.0279192	0.0232339	SLC9A3R2/ITGA1/CDH5/STAT1/ENSA/HSP90B1/FER/ATP2B4	8	9
GO:0005178	integrin binding	6/197	113/16969	0.00204989	0.0489412	0.0407281	CXCL12/KDR/UTRN/ICAM2/ADAM10/CD151	6	9
GO:0050839	cell adhesion molecule binding	30/218	444/16969	9.31987e-14	3.9423e-11	3.09027e-11	SLC9A3R2/THBS1/ACTN4/CD9/UTRN/LTBP4/LIMA1/FLNB/NDRG1/ANXA1/ITGA5/AHNAK/BAG3/ADAM15/SWAP70/MSN/HMGB1/PTPRM/PKM/ICAM1/DDX3X/CTNNA1/RTN4/PDLIM1/CD81/KTN1/PDLIM5/ISG15/TIMP2/EMP2	30	10
GO:0005178	integrin binding	13/218	113/16969	2.24925e-09	4.75717e-07	3.72902e-07	THBS1/ACTN4/CD9/UTRN/LTBP4/ITGA5/ADAM15/HMGB1/ICAM1/CD81/ISG15/TIMP2/EMP2	13	10
GO:0045296	cadherin binding	16/218	297/16969	1.53249e-06	0.000216081	0.000169381	SLC9A3R2/LIMA1/FLNB/NDRG1/ANXA1/AHNAK/BAG3/SWAP70/PTPRM/PKM/DDX3X/CTNNA1/RTN4/PDLIM1/KTN1/PDLIM5	16	10
GO:0005172	vascular endothelial growth factor receptor binding	4/218	11/16969	8.14802e-06	0.000861653	0.000675428	CDH5/VEGFC/ITGA5/VEGFA	4	10
GO:0001227	DNA-binding transcription repressor activity, RNA polymerase II-specific	12/218	224/16969	3.38771e-05	0.002866	0.00224659	BTG2/ATF3/MSX1/HEY1/ARID5B/ETS2/HES1/YBX3/JARID2/SKIL/NFIL3/BHLHE40	12	10
GO:0023026	MHC class II protein complex binding	4/218	16/16969	4.27229e-05	0.00301196	0.002361	CD74/HSP90AA1/PKM/CD81	4	10
GO:0003779	actin binding	15/218	361/16969	6.94492e-05	0.00419671	0.0032897	ITPRID2/GSN/AIF1L/TAGLN/TMSB4X/ACTN4/TPM4/UTRN/LIMA1/FLNB/MSN/CTNNA1/NOS3/PDLIM5/FAM107A	15	10
GO:0051015	actin filament binding	9/218	143/16969	9.73076e-05	0.00514514	0.00403314	ITPRID2/GSN/AIF1L/TAGLN/ACTN4/TPM4/UTRN/LIMA1/CTNNA1	9	10
GO:0050431	transforming growth factor beta binding	4/218	21/16969	0.000133582	0.00627835	0.00492144	THBS1/LTBP1/LTBP4/LRRC32	4	10
GO:0023023	MHC protein complex binding	4/218	25/16969	0.000271194	0.0111846	0.00876734	CD74/HSP90AA1/PKM/CD81	4	10
GO:0019955	cytokine binding	7/218	100/16969	0.000305434	0.0111846	0.00876734	ZFP36/CD74/THBS1/LTBP1/LTBP4/HMGB1/LRRC32	7	10
GO:0035035	histone acetyltransferase binding	4/218	26/16969	0.000317294	0.0111846	0.00876734	EGR1/HIF1A/NR4A3/ETS1	4	10
GO:0042056	chemoattractant activity	4/218	29/16969	0.00048911	0.0159149	0.0124753	VEGFC/VEGFA/HMGB1/LGALS3	4	10
GO:0001228	DNA-binding transcription activator activity, RNA polymerase II-specific	14/218	390/16969	0.000537605	0.0162434	0.0127328	ATF3/FOS/NR4A1/EGR1/MSX1/FOSL2/ATF4/LITAF/NR4A2/HIF1A/NR4A3/TCF4/MAFF/ETS1	14	10
GO:0008191	metalloendopeptidase inhibitor activity	3/218	14/16969	0.000685638	0.0178795	0.0140153	SPOCK2/TIMP3/TIMP1	3	10
GO:0050998	nitric-oxide synthase binding	3/218	14/16969	0.000685638	0.0178795	0.0140153	ACTB/CD74/CAV1	3	10
GO:0060590	ATPase regulator activity	4/218	32/16969	0.000718561	0.0178795	0.0140153	DNAJA1/DNAJB4/BAG3/HSPH1	4	10
GO:0002020	protease binding	7/218	121/16969	0.000960645	0.0213825	0.0167612	LCN2/PSAP/UBC/PRNP/TNFAIP3/CSTB/TIMP2	7	10
GO:0019838	growth factor binding	7/218	121/16969	0.000960645	0.0213825	0.0167612	DUSP1/THBS1/CCN1/IGFBP2/LTBP1/LTBP4/LRRC32	7	10
GO:0005201	extracellular matrix structural constituent	8/218	158/16969	0.00101099	0.0213825	0.0167612	MFAP5/COL18A1/THBS1/CCN1/LTBP1/MGP/LTBP4/FBLN2	8	10
GO:0051087	chaperone binding	6/218	91/16969	0.00112844	0.02273	0.0178175	DNAJA1/DNAJB4/HES1/BAG3/CLU/HSPE1	6	10
GO:0098641	cadherin binding involved in cell-cell adhesion	3/218	17/16969	0.00124495	0.0230892	0.0180991	ANXA1/PDLIM1/PDLIM5	3	10
GO:0004857	enzyme inhibitor activity	12/218	332/16969	0.00125544	0.0230892	0.0180991	APOA1/HSPB1/SPOCK2/TIMP3/ANXA1/PPP1R10/RPS6KA3/CSTB/TRIB1/LGALS3/TIMP1/TIMP2	12	10
GO:0046982	protein heterodimerization activity	15/218	497/16969	0.00197077	0.0347349	0.0272278	ATF3/FOS/NR4A1/ATF4/CAV1/NR4A2/TPM4/H3F3A/HIF1A/GADD45A/VEGFA/CTNNA1/TCF4/BHLHE40/MCL1	15	10
GO:0001540	amyloid-beta binding	5/218	71/16969	0.00218748	0.0359367	0.0281699	APOA1/CD74/PRNP/CLU/APBB2	5	10
GO:0050840	extracellular matrix binding	4/218	43/16969	0.00220888	0.0359367	0.0281699	THBS1/CCN1/VEGFA/LGALS3	4	10
GO:0000979	RNA polymerase II core promoter sequence-specific DNA binding	3/218	21/16969	0.00234455	0.0367313	0.0287927	FOS/H3F3A/GADD45A	3	10
GO:0031625	ubiquitin protein ligase binding	10/218	270/16969	0.00264289	0.0392255	0.0307479	ACTG1/NFKBIA/HIF1A/DNAJA1/CASP8/CASP10/HSP90AA1/CLU/RTN4/TRIB1	10	10
GO:0005112	Notch binding	3/218	22/16969	0.00268922	0.0392255	0.0307479	JAG2/JAG1/DLL4	3	10
GO:0003785	actin monomer binding	3/218	23/16969	0.00306355	0.043196	0.0338603	TMSB4X/LIMA1/NOS3	3	10
GO:0008013	beta-catenin binding	5/218	78/16969	0.00329977	0.0450259	0.0352946	SLC9A3R2/CDH5/NR4A2/KDM6B/CTNNA1	5	10
GO:0070888	E-box binding	4/218	49/16969	0.003572	0.0467502	0.0366463	HIF1A/SFPQ/TCF4/BHLHE40	4	10
GO:0017091	AU-rich element binding	3/218	25/16969	0.0039043	0.0467502	0.0366463	ZFP36/ZFP36L2/ZFP36L1	3	10
GO:0035925	mRNA 3'-UTR AU-rich region binding	3/218	25/16969	0.0039043	0.0467502	0.0366463	ZFP36/ZFP36L2/ZFP36L1	3	10
GO:0000978	RNA polymerase II proximal promoter sequence-specific DNA binding	13/218	432/16969	0.00397508	0.0467502	0.0366463	ACTB/ATF4/LITAF/HIF1A/SFPQ/ETS2/HES1/NR4A3/TCF4/SKIL/NFIL3/ETS1/BHLHE40	13	10
GO:0044389	ubiquitin-like protein ligase binding	10/218	286/16969	0.00397874	0.0467502	0.0366463	ACTG1/NFKBIA/HIF1A/DNAJA1/CASP8/CASP10/HSP90AA1/CLU/RTN4/TRIB1	10	10
GO:0070325	lipoprotein particle receptor binding	3/218	26/16969	0.00437217	0.0499845	0.0391816	APOA1/DNAJA1/CLU	3	10
GO:0004715	non-membrane spanning protein tyrosine kinase activity	4/110	37/16969	9.36194e-05	0.0132038	0.0120013	EIF2AK2/PEAK1/CLK1/FER	4	11
GO:0004713	protein tyrosine kinase activity	6/110	120/16969	0.000129796	0.0132038	0.0120013	NRP2/KDR/EIF2AK2/PEAK1/CLK1/FER	6	11
GO:0045296	cadherin binding	9/110	297/16969	0.000135193	0.0132038	0.0120013	KDR/MPP7/ARHGAP18/PACSIN2/MACF1/FNBP1L/DLG1/PPFIBP1/NUMB	9	11
GO:0003779	actin binding	23/197	361/16969	3.591e-11	1.36099e-08	1.11888e-08	AIF1/GMFG/LCP1/MARCKS/COTL1/HCLS1/ARPC5/ARPC3/EVL/CORO1B/PFN1/ARPC2/ARPC1B/MTSS1/CAPZA1/EZR/ARPC4/VASP/ACTR2/TMSB4X/EPB41L2/ACTR3/CAPZB	23	12
GO:0051015	actin filament binding	12/197	143/16969	1.07935e-07	2.04537e-05	1.68151e-05	AIF1/LCP1/MARCKS/ARPC5/ARPC3/CORO1B/ARPC2/ARPC1B/EZR/ARPC4/ACTR2/ACTR3	12	12
GO:0023023	MHC protein complex binding	6/197	25/16969	3.34325e-07	3.46693e-05	2.85019e-05	FAM49B/HLA-DRA/CD81/CD74/HSP90AA1/HSPA8	6	12
GO:0003924	GTPase activity	14/197	224/16969	3.65903e-07	3.46693e-05	2.85019e-05	RGS1/ARHGDIB/RHOG/RGS19/RHOQ/GNG10/RAP1A/RGS2/CDC42/RAC1/RAP1B/RHOA/GNB2/RAP2B	14	12
GO:0033218	amide binding	15/197	266/16969	5.19281e-07	3.93615e-05	3.23594e-05	C1QA/ITGB2/FOLR1/CST3/SLC40A1/CD14/ITM2B/HLA-DRA/APOE/ITM2C/CD74/PSAP/PIK3R1/CALR/LRPAP1	15	12
GO:0023026	MHC class II protein complex binding	5/197	16/16969	7.89137e-07	4.98472e-05	4.09798e-05	HLA-DRA/CD81/CD74/HSP90AA1/HSPA8	5	12
GO:0050839	cell adhesion molecule binding	19/197	444/16969	1.0733e-06	5.81113e-05	4.77738e-05	ITGB2/LCP1/FERMT3/LYN/TIMP2/CD81/CORO1B/PFN1/CAPZA1/EZR/ANXA1/HSPA8/SNX2/S100A11/VCAM1/CALR/VASP/NUDC/CAPZB	19	12
GO:0042277	peptide binding	13/197	215/16969	1.40372e-06	6.17318e-05	5.07502e-05	C1QA/ITGB2/CST3/SLC40A1/CD14/ITM2B/HLA-DRA/APOE/ITM2C/CD74/PIK3R1/CALR/LRPAP1	13	12
GO:0017124	SH3 domain binding	10/197	122/16969	1.58001e-06	6.17318e-05	5.07502e-05	WAS/CYBA/LYN/HCLS1/GRB2/EVL/GPX1/SH3BGRL/VASP/OSTF1	10	12
GO:0001540	amyloid-beta binding	8/197	71/16969	1.62881e-06	6.17318e-05	5.07502e-05	C1QA/ITGB2/CST3/ITM2B/APOE/ITM2C/CD74/LRPAP1	8	12
GO:0005200	structural constituent of cytoskeleton	8/197	77/16969	3.03563e-06	0.000104591	8.59854e-05	ARPC5/ARPC3/ARPC2/ARPC1B/ARPC4/ACTB/ACTR2/ACTR3	8	12
GO:0044389	ubiquitin-like protein ligase binding	13/197	286/16969	3.06956e-05	0.000969471	0.00079701	ARRB2/LYN/TNFRSF1B/ATP6V0C/CEBPB/GABARAP/SLC25A5/HSP90AA1/HSPA8/TXNIP/CALR/TMBIM6/TPI1	13	12
GO:0001848	complement binding	4/197	20/16969	7.37925e-05	0.00208836	0.00171686	C5AR1/VSIG4/ITGB2/CALR	4	12
GO:0031625	ubiquitin protein ligase binding	12/197	270/16969	7.71427e-05	0.00208836	0.00171686	ARRB2/LYN/TNFRSF1B/ATP6V0C/GABARAP/SLC25A5/HSP90AA1/HSPA8/TXNIP/CALR/TMBIM6/TPI1	12	12
GO:0008047	enzyme activator activity	15/197	419/16969	0.000116559	0.00294505	0.00242115	GMFG/ALOX5AP/RGS1/GM2A/ARHGDIB/CCL5/CTSA/APOE/CTSH/PSAP/SMAP2/RGS2/MAP2K2/ARHGDIA/CFLAR	15	12
GO:0005522	profilin binding	3/197	10/16969	0.000174142	0.004125	0.00339119	RHOQ/EVL/VASP	3	12
GO:0005178	integrin binding	7/197	113/16969	0.000349584	0.00779367	0.00640724	LCP1/FERMT3/LYN/TIMP2/CD81/VCAM1/CALR	7	12
GO:0001846	opsonin binding	3/197	15/16969	0.000632589	0.0126185	0.0103738	VSIG4/ITGB2/CALR	3	12
GO:0044769	ATPase activity, coupled to transmembrane movement of ions, rotational mechanism	3/197	15/16969	0.000632589	0.0126185	0.0103738	ATP6V0C/ATP6AP1/ATP5F1E	3	12
GO:0004180	carboxypeptidase activity	4/197	35/16969	0.000696035	0.0130329	0.0107145	CTSZ/CTSA/CNDP2/PRCP	4	12
GO:0045296	cadherin binding	11/197	297/16969	0.000722142	0.0130329	0.0107145	CORO1B/PFN1/CAPZA1/EZR/ANXA1/HSPA8/SNX2/S100A11/VASP/NUDC/CAPZB	11	12
GO:0019829	cation-transporting ATPase activity	4/197	37/16969	0.000862218	0.0144776	0.0119021	ATP6V0C/ATP6AP1/ATP5F1E/ATP2B1	4	12
GO:0022853	active ion transmembrane transporter activity	4/197	38/16969	0.000954985	0.0144776	0.0119021	ATP6V0C/ATP6AP1/ATP5F1E/ATP2B1	4	12
GO:0042287	MHC protein binding	4/197	38/16969	0.000954985	0.0144776	0.0119021	FAM49B/CD81/CD74/BCAP31	4	12
GO:0042625	ATPase coupled ion transmembrane transporter activity	4/197	38/16969	0.000954985	0.0144776	0.0119021	ATP6V0C/ATP6AP1/ATP5F1E/ATP2B1	4	12
GO:0015078	proton transmembrane transporter activity	5/197	70/16969	0.0013167	0.0191934	0.015779	ATP6V0C/ATP6AP1/COX6C/ATP5F1E/COX8A	5	12
GO:0001965	G-protein alpha-subunit binding	3/197	20/16969	0.00151864	0.0213172	0.017525	RGS1/RGS19/RGS2	3	12
GO:0004857	enzyme inhibitor activity	11/197	332/16969	0.00176855	0.0232182	0.0190879	GMFG/CST3/TIMP2/TNFAIP8/OAZ1/SPINT2/ANXA1/GAPDH/TXNIP/TMBIM6/CSTB	11	12
GO:0048156	tau protein binding	4/197	45/16969	0.00180963	0.0232182	0.0190879	APOE/LGMN/HSP90AA1/ACTB	4	12
GO:0061134	peptidase regulator activity	8/197	192/16969	0.00183785	0.0232182	0.0190879	CST3/TIMP2/TNFAIP8/CTSH/SPINT2/GAPDH/CSTB/CFLAR	8	12
GO:0003785	actin monomer binding	3/197	23/16969	0.00229962	0.0281147	0.0231133	PFN1/MTSS1/TMSB4X	3	12
GO:0038024	cargo receptor activity	5/197	85/16969	0.0031034	0.0367559	0.0302174	ITGB2/FOLR1/CD163/LGALS3BP/AP2S1	5	12
GO:0004197	cysteine-type endopeptidase activity	4/197	56/16969	0.00404076	0.0464075	0.038152	CTSS/CTSH/LGMN/CTSB	4	12
GO:0004674	protein serine/threonine kinase activity	48/785	371/16969	1.06127e-10	7.93827e-08	6.3676e-08	PRKG1/BMPR1A/CAMK2A/CAMK4/PAK1/TNIK/MAPK10/PAK3/DAPK1/LRRK2/MAP3K13/RPS6KC1/NLK/TLK1/TRIO/PRKCE/PRKCB/MAPK14/CDK14/SIK2/DCLK1/AAK1/PRKAG2/TRPM7/ATM/ACVR1/SIK3/CAMK2D/SMG1/MAPK9/MNAT1/EIF2AK4/TAOK3/ROCK2/OXSR1/PRPF4B/MAP4K3/CLK1/CDK13/CAB39/SRPK2/PRKACB/BRAF/ROCK1/MAPK1/CDK9/PKN2/SLK	48	13
GO:0015085	calcium ion transmembrane transporter activity	21/785	105/16969	1.15242e-08	4.31005e-06	3.45726e-06	RYR2/CACNB4/CACNA1D/CACNB2/GRIN2B/GRIN1/MCU/CACNA2D1/ATP2B2/GPM6A/ATP2C1/TRPC1/ATP2A2/ATP2B1/TRPM7/ATP2B4/SLC8A1/ITPR1/CUL5/PSEN1/ITGAV	21	13
GO:0015631	tubulin binding	32/785	252/16969	2.18786e-07	5.45508e-05	4.37573e-05	DYNC1I1/PRKN/NAV3/LRRK2/MAP2/STRBP/TTLL7/BCAS3/MTUS2/SGIP1/NCALD/MAPT/SYT11/ARL8A/DST/MAP1B/HOOK3/RABGAP1/APC/MAPRE2/CLIP1/VPS41/FMR1/CCDC88A/MACF1/CLASP1/INO80/CCSER2/CEP295/TPR/CRYAB/SETD2	32	13
GO:0030695	GTPase regulator activity	30/785	235/16969	4.64862e-07	7.58067e-05	6.08075e-05	SLIT2/GARNL3/ADGRB3/SGSM1/RGS7/LRRK2/RIMS1/THY1/ARHGAP24/ARHGAP26/AGAP1/HACD3/PLCB1/MYO9A/SMAP2/NF1/SIPA1L1/RABEP1/RAP1GDS1/ARHGAP21/RABGAP1/RASA2/ARHGAP35/RASA1/ABR/RAPGEF2/WASL/ASAP1/ARHGAP5/SOS1	30	13
GO:0051020	GTPase binding	44/785	426/16969	5.40323e-07	7.58067e-05	6.08075e-05	SGSM1/PAK1/SORL1/RAPGEF4/DOCK3/LRRK2/PEX5L/RIMS1/ABI2/RASGEF1B/FMNL2/PPP1R9A/GBF1/ITSN1/DOCK7/MYCBP2/TRIO/DIAPH2/DENND1A/NSF/SBF2/DMXL2/ERC1/GOLGA4/BICD1/HERC1/FARP1/EXOC4/RABGAP1/KIF3A/ROCK2/FNIP1/EXOC2/RASA1/EXOC5/ITSN2/ARFGEF1/SOS2/ABR/RAPGEF2/ROCK1/STRN3/PKN2/SOS1	44	13
GO:0031267	small GTPase binding	37/785	333/16969	7.56609e-07	7.58067e-05	6.08075e-05	SGSM1/PAK1/SORL1/RAPGEF4/DOCK3/LRRK2/PEX5L/RIMS1/ABI2/RASGEF1B/FMNL2/ITSN1/DOCK7/MYCBP2/TRIO/DIAPH2/DENND1A/NSF/SBF2/DMXL2/ERC1/BICD1/FARP1/EXOC4/RABGAP1/KIF3A/ROCK2/EXOC2/EXOC5/ITSN2/SOS2/ABR/RAPGEF2/ROCK1/STRN3/PKN2/SOS1	37	13
GO:0005096	GTPase activator activity	27/785	203/16969	7.69095e-07	7.58067e-05	6.08075e-05	GARNL3/ADGRB3/SGSM1/RGS7/LRRK2/THY1/ARHGAP24/ARHGAP26/AGAP1/HACD3/PLCB1/MYO9A/SMAP2/NF1/SIPA1L1/RABEP1/RAP1GDS1/ARHGAP21/RABGAP1/RASA2/ARHGAP35/RASA1/ABR/RAPGEF2/ASAP1/ARHGAP5/SOS1	27	13
GO:0060589	nucleoside-triphosphatase regulator activity	32/785	267/16969	8.10767e-07	7.58067e-05	6.08075e-05	SLIT2/GARNL3/ADGRB3/SGSM1/RGS7/LRRK2/RIMS1/THY1/ARHGAP24/ARHGAP26/AGAP1/HACD3/PLCB1/MYO9A/SMAP2/NF1/SIPA1L1/RABEP1/RAP1GDS1/ARHGAP21/RABGAP1/RASA2/DNAJC1/ARHGAP35/FNIP1/RASA1/ABR/RAPGEF2/WASL/ASAP1/ARHGAP5/SOS1	32	13
GO:0046873	metal ion transmembrane transporter activity	37/785	337/16969	1.01216e-06	8.41221e-05	6.74776e-05	KCNAB1/RYR2/SLC6A17/KCNT2/CACNB4/CACNA1D/CACNB2/SCN1A/HCN1/KCNMA1/GRIN2B/SCN3A/GRIN1/SLC4A10/SCN2A/MCU/TUSC3/SCN3B/GRIK2/CACNA2D1/ATP2B2/GPM6A/SNAP25/ATP2C1/TRPC1/TF/SLC23A2/ATP2A2/ATP2B1/TRPM7/ATP2B4/SLC8A1/ZDHHC17/ITPR1/CUL5/PSEN1/ITGAV	37	13
GO:0017016	Ras GTPase binding	35/785	320/16969	2.15913e-06	0.000161503	0.000129548	SGSM1/PAK1/RAPGEF4/DOCK3/LRRK2/RIMS1/ABI2/RASGEF1B/FMNL2/ITSN1/DOCK7/MYCBP2/TRIO/DIAPH2/DENND1A/NSF/SBF2/DMXL2/ERC1/BICD1/FARP1/EXOC4/RABGAP1/KIF3A/ROCK2/EXOC2/EXOC5/ITSN2/SOS2/ABR/RAPGEF2/ROCK1/STRN3/PKN2/SOS1	35	13
GO:0008047	enzyme activator activity	41/785	419/16969	5.13316e-06	0.000321533	0.000257914	GARNL3/ADGRB3/SGSM1/PPP1R12B/RGS7/LRRK2/BEX3/THY1/ARHGAP24/ARHGAP26/BCAS3/AGAP1/HACD3/ITSN1/PLCB1/MT3/PRKCE/MYO9A/SMAP2/NF1/SIPA1L1/RABEP1/PRKAG2/RAP1GDS1/ARHGAP21/RABGAP1/RASA2/MNAT1/DNAJC1/CLPX/ARHGAP35/CAB39/RASA1/PSME4/ABR/RAPGEF2/ASAP1/ARHGAP5/APOE/CALM3/SOS1	41	13
GO:0003779	actin binding	37/785	361/16969	5.15828e-06	0.000321533	0.000257914	MICAL2/DMD/SNTG1/CACNB2/KCNMA1/FHOD3/PRKN/SORBS1/LRRK2/FMNL2/SHTN1/EPB41L3/NEBL/NCALD/MAPT/MYO1D/DIAPH2/TLN2/OPHN1/PRKCE/MYO9A/DST/TRPM7/DSTN/KLHL2/PHACTR1/PTK2/LIMCH1/MTSS1/CALD1/TPM1/CCDC88A/MACF1/INO80/HNRNPU/FERMT2/VCL	37	13
GO:0044325	ion channel binding	18/785	116/16969	6.10688e-06	0.000351381	0.000281856	KCNAB1/RYR2/RIMS2/AKAP6/DPP10/SCN3B/LRRK2/FGF12/PPP1R9A/NEDD4L/DLG1/HOMER1/PDE4D/CAMK2D/SLC8A1/AKAP9/FMR1/CALM3	18	13
GO:0008017	microtubule binding	22/785	166/16969	8.46131e-06	0.000452076	0.000362628	DYNC1I1/NAV3/LRRK2/MAP2/STRBP/MTUS2/SGIP1/MAPT/DST/MAP1B/HOOK3/APC/MAPRE2/CLIP1/VPS41/FMR1/CCDC88A/MACF1/CLASP1/CCSER2/CEP295/CRYAB	22	13
GO:0022890	inorganic cation transmembrane transporter activity	42/785	444/16969	9.14256e-06	0.000455909	0.000365702	KCNAB1/RYR2/SLC6A17/KCNT2/CACNB4/CACNA1D/CACNB2/SCN1A/HCN1/KCNMA1/ATP8A1/GRIN2B/SCN3A/GRIN1/SLC4A10/SCN2A/GRIA1/GRIA4/MCU/TUSC3/SCN3B/GRIK2/CACNA2D1/ATP2B2/GRIA2/GPM6A/SNAP25/ATP2C1/TRPC1/SLC2A13/TF/SLC23A2/ATP2A2/ATP2B1/TRPM7/ATP2B4/SLC8A1/ZDHHC17/ITPR1/CUL5/PSEN1/ITGAV	42	13
GO:0005262	calcium channel activity	15/785	89/16969	1.29755e-05	0.000600402	0.000481606	RYR2/CACNB4/CACNA1D/CACNB2/GRIN2B/GRIN1/MCU/CACNA2D1/GPM6A/TRPC1/TRPM7/ITPR1/CUL5/PSEN1/ITGAV	15	13
GO:0017075	syntaxin-1 binding	7/785	19/16969	1.36455e-05	0.000600402	0.000481606	STXBP5/DAPK1/LRRK2/SNAP25/SYT1/NSF/STXBP1	7	13
GO:0005261	cation channel activity	28/785	254/16969	1.91358e-05	0.000765373	0.000613936	KCNAB1/RYR2/KCNT2/CACNB4/CACNA1D/CACNB2/SCN1A/HCN1/KCNMA1/GRIN2B/SCN3A/GRIN1/SCN2A/GRIA1/GRIA4/MCU/SCN3B/GRIK2/CACNA2D1/GRIA2/GPM6A/SNAP25/TRPC1/TRPM7/ITPR1/CUL5/PSEN1/ITGAV	28	13
GO:0001540	amyloid-beta binding	13/785	71/16969	1.94413e-05	0.000765373	0.000613936	GRIN2B/GRIN1/SORL1/GRIA1/GRIA4/GRIA2/EPHA4/ITM2C/APBB2/APOE/CLU/CLSTN1/CRYAB	13	13
GO:0019902	phosphatase binding	22/785	177/16969	2.36104e-05	0.00088303	0.000708313	FBXL2/MAGI2/CDH2/PPP1R9A/MAPT/DLG1/DZIP3/SBF2/MAPK14/KIFAP3/PHACTR1/MTMR3/PIK3R1/ATP2B4/KIF3A/PTK2/HSP90B1/MFHAS1/STRN3/MAPK1/AP3B1/PPP6R3	22	13
GO:0008324	cation transmembrane transporter activity	43/785	484/16969	3.29962e-05	0.00117529	0.000942748	KCNAB1/RYR2/SLC6A17/KCNT2/CACNB4/CACNA1D/CACNB2/SCN1A/HCN1/KCNMA1/ATP8A1/GRIN2B/SCN3A/GRIN1/SLC4A10/SCN2A/GRIA1/GRIA4/MCU/TUSC3/SCN3B/GRIK2/CACNA2D1/ATP2B2/GRIA2/GPM6A/SNAP25/ATP2C1/TRPC1/SLC2A13/TF/SLC23A2/ATP2A2/ATP2B1/TRPM7/ATP2B4/SLC8A1/ZDHHC17/ITPR1/CUL5/PSEN1/ITGAV/SLC44A1	43	13
GO:0005216	ion channel activity	32/785	329/16969	6.16614e-05	0.00209649	0.00168167	KCNAB1/RYR2/KCNT2/CACNB4/GABRB1/CACNA1D/CACNB2/SCN1A/HCN1/KCNMA1/GRIN2B/SCN3A/GRIN1/GABRB2/GABRB3/SCN2A/GRIA1/GRIA4/MCU/SCN3B/GRIK2/CACNA2D1/GRIA2/GPM6A/SNAP25/CLCN3/TRPC1/TRPM7/ITPR1/CUL5/PSEN1/ITGAV	32	13
GO:0005001	transmembrane receptor protein tyrosine phosphatase activity	6/785	17/16969	7.67157e-05	0.00229533	0.00184118	PTPRN2/PTPRF/PTPRG/PTPRD/PTPRK/PTPRA	6	13
GO:0019198	transmembrane receptor protein phosphatase activity	6/785	17/16969	7.67157e-05	0.00229533	0.00184118	PTPRN2/PTPRF/PTPRG/PTPRD/PTPRK/PTPRA	6	13
GO:0034237	protein kinase A regulatory subunit binding	6/785	17/16969	7.67157e-05	0.00229533	0.00184118	RYR2/AKAP6/PJA2/AKAP9/PRKACB/ARFGEF1	6	13
GO:0004842	ubiquitin-protein transferase activity	30/785	305/16969	8.46484e-05	0.00243527	0.00195343	FBXL2/TRIM9/PRKN/NEDD4L/HECTD2/LMO7/TTC3/MYCBP2/DZIP3/HERC1/TRIM2/HECTD4/TRIM37/COP1/ITCH/HERC4/UBE3A/PJA2/HECTD1/UBR3/FBXO9/CHFR/RNF216/CNOT4/CUL5/FBXL5/WWP1/HUWE1/FBXO11/TRIP12	30	13
GO:0005516	calmodulin binding	20/785	168/16969	0.000100608	0.00274629	0.0022029	PDE1A/FBXL2/RYR2/CAMK2A/GRIN1/ARPP21/DAPK1/MAP2/ATP2B2/SYT1/PLCB1/MYO1D/MBP/ATP2B1/CAMK2D/ATP2B4/SLC8A1/CALD1/STRN3/EEF1A1	20	13
GO:0022838	substrate-specific channel activity	32/785	338/16969	0.000102802	0.00274629	0.0022029	KCNAB1/RYR2/KCNT2/CACNB4/GABRB1/CACNA1D/CACNB2/SCN1A/HCN1/KCNMA1/GRIN2B/SCN3A/GRIN1/GABRB2/GABRB3/SCN2A/GRIA1/GRIA4/MCU/SCN3B/GRIK2/CACNA2D1/GRIA2/GPM6A/SNAP25/CLCN3/TRPC1/TRPM7/ITPR1/CUL5/PSEN1/ITGAV	32	13
GO:0004970	ionotropic glutamate receptor activity	6/785	18/16969	0.000110586	0.00275727	0.00221171	GRIN2B/GRIN1/GRIA1/GRIA4/GRIK2/GRIA2	6	13
GO:0070064	proline-rich region binding	6/785	18/16969	0.000110586	0.00275727	0.00221171	GAREM1/ABI2/ITSN1/BAIAP2/GIGYF2/PRPF40A	6	13
GO:0019903	protein phosphatase binding	17/785	132/16969	0.000125221	0.00286101	0.00229493	FBXL2/CDH2/PPP1R9A/MAPT/MAPK14/KIFAP3/PHACTR1/MTMR3/PIK3R1/ATP2B4/KIF3A/PTK2/HSP90B1/MFHAS1/STRN3/AP3B1/PPP6R3	17	13
GO:0004438	phosphatidylinositol-3-phosphatase activity	5/785	12/16969	0.000126221	0.00286101	0.00229493	FIG4/SYNJ1/SACM1L/MTMR3/MTMR14	5	13
GO:0052744	phosphatidylinositol monophosphate phosphatase activity	5/785	12/16969	0.000126221	0.00286101	0.00229493	FIG4/SYNJ1/SACM1L/MTMR3/MTMR14	5	13
GO:0017048	Rho GTPase binding	18/785	146/16969	0.000141124	0.00305641	0.00245166	PAK1/DOCK3/LRRK2/ABI2/FMNL2/ITSN1/DOCK7/TRIO/DIAPH2/FARP1/ROCK2/ITSN2/SOS2/ABR/ROCK1/STRN3/PKN2/SOS1	18	13
GO:0019787	ubiquitin-like protein transferase activity	31/785	329/16969	0.000143014	0.00305641	0.00245166	FBXL2/TRIM9/PRKN/NEDD4L/HECTD2/LMO7/TTC3/MYCBP2/DZIP3/HERC1/TRIM2/HECTD4/TRIM37/COP1/ITCH/HERC4/UBE3A/PJA2/HECTD1/UBR3/FBXO9/CHFR/RNF216/CNOT4/CUL5/FBXL5/WWP1/HUWE1/PIAS1/FBXO11/TRIP12	31	13
GO:0070577	lysine-acetylated histone binding	6/785	19/16969	0.000155327	0.00314013	0.00251882	MLLT3/PHIP/PSME4/ATAD2B/BRD3/BRD7	6	13
GO:0140033	acetylation-dependent protein binding	6/785	19/16969	0.000155327	0.00314013	0.00251882	MLLT3/PHIP/PSME4/ATAD2B/BRD3/BRD7	6	13
GO:0005543	phospholipid binding	33/785	363/16969	0.000173841	0.00342192	0.00274485	ARHGAP44/PLEKHA5/THY1/ARHGAP26/GRAMD1B/ARHGAP32/RPS6KC1/SGIP1/AGAP1/MAPT/SYT1/GBF1/SESTD1/PLCB1/DENND1A/SBF2/OPHN1/NF1/C2CD5/MAP1B/OSBPL1A/SH3PXD2A/RASA2/ARHGAP35/ZFYVE16/ITPR1/CCDC88A/RAPGEF2/OSBPL8/ASAP1/FERMT2/APOE/SCARB2	33	13
GO:0004708	MAP kinase kinase activity	5/785	13/16969	0.000197311	0.00378433	0.00303556	MAPK10/PAK3/LRRK2/MAPK14/MAPK1	5	13
GO:0000149	SNARE binding	11/785	66/16969	0.000202496	0.00378667	0.00303744	TRIM9/STXBP5/DAPK1/LRRK2/SNAP25/SYT1/NBAS/NSF/SCFD1/STXBP1/VTI1B	11	13
GO:0008013	beta-catenin binding	12/785	78/16969	0.000230681	0.00420853	0.00337582	MED12L/PRKN/CTNND2/CDH2/PTPRJ/PTPRK/RORA/NUMB/APC/EP300/PSEN1/VCL	12	13
GO:0030165	PDZ domain binding	12/785	79/16969	0.00026075	0.00464384	0.003725	PRKN/GRIA1/DTNA/GRIK2/CLCN3/CADM1/BAIAP2/NSF/ERC1/EXOC4/PSEN1/RAPGEF2	12	13
GO:0033218	amide binding	26/785	266/16969	0.000271413	0.00472132	0.00378716	NLN/GRIN2B/GRIN1/SORL1/GRIA1/GRIA4/PEX5L/MCCC1/GRIA2/SCP2/PCCA/EPHA4/FASN/ACVR1/PIK3R1/BABAM2/KPNA3/AP2B1/ITM2C/NKTR/APBB2/APOE/IGF1R/CLU/CLSTN1/CRYAB	26	13
GO:0042277	peptide binding	22/785	215/16969	0.000418465	0.00711391	0.00570634	NLN/GRIN2B/GRIN1/SORL1/GRIA1/GRIA4/PEX5L/GRIA2/EPHA4/ACVR1/PIK3R1/BABAM2/KPNA3/AP2B1/ITM2C/NKTR/APBB2/APOE/IGF1R/CLU/CLSTN1/CRYAB	22	13
GO:0015267	channel activity	32/785	370/16969	0.000522416	0.00868371	0.00696554	KCNAB1/RYR2/KCNT2/CACNB4/GABRB1/CACNA1D/CACNB2/SCN1A/HCN1/KCNMA1/GRIN2B/SCN3A/GRIN1/GABRB2/GABRB3/SCN2A/GRIA1/GRIA4/MCU/SCN3B/GRIK2/CACNA2D1/GRIA2/GPM6A/SNAP25/CLCN3/TRPC1/TRPM7/ITPR1/CUL5/PSEN1/ITGAV	32	13
GO:0022803	passive transmembrane transporter activity	32/785	371/16969	0.000547213	0.00889816	0.00713756	KCNAB1/RYR2/KCNT2/CACNB4/GABRB1/CACNA1D/CACNB2/SCN1A/HCN1/KCNMA1/GRIN2B/SCN3A/GRIN1/GABRB2/GABRB3/SCN2A/GRIA1/GRIA4/MCU/SCN3B/GRIK2/CACNA2D1/GRIA2/GPM6A/SNAP25/CLCN3/TRPC1/TRPM7/ITPR1/CUL5/PSEN1/ITGAV	32	13
GO:0022839	ion gated channel activity	25/785	267/16969	0.000668287	0.0101912	0.00817477	KCNAB1/RYR2/KCNT2/CACNB4/GABRB1/CACNA1D/CACNB2/SCN1A/HCN1/KCNMA1/GRIN2B/SCN3A/GRIN1/GABRB2/GABRB3/SCN2A/GRIA1/GRIA4/SCN3B/GRIK2/CACNA2D1/GRIA2/SNAP25/ITPR1/ITGAV	25	13
GO:0018024	histone-lysine N-methyltransferase activity	8/785	43/16969	0.000695134	0.0101912	0.00817477	SMYD3/KMT5B/KMT2C/SETD5/NSD1/NSD3/ASH1L/SETD2	8	13
GO:0022836	gated channel activity	25/785	268/16969	0.000705646	0.0101912	0.00817477	KCNAB1/RYR2/KCNT2/CACNB4/GABRB1/CACNA1D/CACNB2/SCN1A/HCN1/KCNMA1/GRIN2B/SCN3A/GRIN1/GABRB2/GABRB3/SCN2A/GRIA1/GRIA4/SCN3B/GRIK2/CACNA2D1/GRIA2/SNAP25/ITPR1/ITGAV	25	13
GO:0022824	transmitter-gated ion channel activity	9/785	54/16969	0.000757926	0.0101912	0.00817477	GABRB1/GRIN2B/GRIN1/GABRB2/GABRB3/GRIA1/GRIA4/GRIK2/GRIA2	9	13
GO:0022835	transmitter-gated channel activity	9/785	54/16969	0.000757926	0.0101912	0.00817477	GABRB1/GRIN2B/GRIN1/GABRB2/GABRB3/GRIA1/GRIA4/GRIK2/GRIA2	9	13
GO:0061733	peptide-lysine-N-acetyltransferase activity	9/785	54/16969	0.000757926	0.0101912	0.00817477	NCOA1/CREBBP/KANSL1/KAT6B/EPC1/CLOCK/EP300/USP22/ESCO1	9	13
GO:0002162	dystroglycan binding	4/785	10/16969	0.000762978	0.0101912	0.00817477	DMD/MAP2/CLASP1/VCL	4	13
GO:0004707	MAP kinase activity	4/785	10/16969	0.000762978	0.0101912	0.00817477	MAPK10/NLK/MAPK14/MAPK9	4	13
GO:0016917	GABA receptor activity	4/785	10/16969	0.000762978	0.0101912	0.00817477	GABRB1/GABBR2/GABRB2/GABRB3	4	13
GO:0045295	gamma-catenin binding	4/785	10/16969	0.000762978	0.0101912	0.00817477	CDH2/PTPRJ/PTPRK/APC	4	13
GO:0016247	channel regulator activity	15/785	127/16969	0.000779411	0.0102281	0.00820433	KCNAB1/PRKG1/NRXN1/DPP10/SCN3B/FGF12/NEDD4L/DLG1/PRKCB/CAMK2D/ATP2B4/ITPR1/AKAP9/RASA1/VTI1B	15	13
GO:0005248	voltage-gated sodium channel activity	5/785	17/16969	0.000812821	0.0104826	0.0084085	SCN1A/HCN1/SCN3A/SCN2A/SCN3B	5	13
GO:0051018	protein kinase A binding	8/785	45/16969	0.000952436	0.0120749	0.00968579	RYR2/AKAP6/LRRK2/PRKAR2A/PJA2/AKAP9/PRKACB/ARFGEF1	8	13
GO:0008066	glutamate receptor activity	6/785	26/16969	0.000998956	0.0124537	0.00998956	GRIN2B/GRIN1/GRIA1/GRIA4/GRIK2/GRIA2	6	13
GO:0042623	ATPase activity, coupled	21/785	218/16969	0.00122213	0.0149861	0.012021	ATP8A1/ATP2B2/ATP2C1/LONP2/MYO1D/NSF/ATP11B/ABCD3/ATP2A2/ATP2B1/SMARCA1/ATP2B4/MNAT1/KIF3A/DDX17/ATRX/CLPX/ASCC3/CHD6/INO80/DDX1	21	13
GO:0034212	peptide N-acetyltransferase activity	9/785	59/16969	0.00145797	0.0175897	0.0141094	NCOA1/CREBBP/KANSL1/KAT6B/EPC1/CLOCK/EP300/USP22/ESCO1	9	13
GO:0043548	phosphatidylinositol 3-kinase binding	6/785	28/16969	0.0015107	0.0178199	0.014294	FBXL2/DAB1/PTPN13/PIK3R1/IGF1R/CALM3	6	13
GO:0017124	SH3 domain binding	14/785	122/16969	0.0015247	0.0178199	0.014294	KHDRBS3/PRKN/CTTNBP2/PAK3/DOCK3/ABI2/RUFY2/SGIP1/MAPT/DNAJC6/DENND1A/FUT8/UVRAG/SOS1	14	13
GO:0015662	ATPase activity, coupled to transmembrane movement of ions, phosphorylative mechanism	5/785	20/16969	0.0018145	0.0205644	0.0164955	ATP2B2/ATP2C1/ATP2A2/ATP2B1/ATP2B4	5	13
GO:0030552	cAMP binding	5/785	20/16969	0.0018145	0.0205644	0.0164955	HCN1/RAPGEF4/PDE4D/PRKAR2A/RAPGEF2	5	13
GO:0005085	guanyl-nucleotide exchange factor activity	19/785	196/16969	0.00190137	0.0212272	0.0170272	RAPGEF4/DOCK3/RASGEF1B/GBF1/ITSN1/DOCK7/MYCBP2/TRIO/DENND1A/SBF2/HERC1/FARP1/FNIP1/ITSN2/ARFGEF1/SOS2/ABR/RAPGEF2/SOS1	19	13
GO:0005230	extracellular ligand-gated ion channel activity	9/785	62/16969	0.00208114	0.0228925	0.018363	GABRB1/GRIN2B/GRIN1/GABRB2/GABRB3/GRIA1/GRIA4/GRIK2/GRIA2	9	13
GO:0004712	protein serine/threonine/tyrosine kinase activity	7/785	40/16969	0.00216391	0.023458	0.0188166	MAPK10/PAK3/LRRK2/MAPK14/MAPK9/CLK1/MAPK1	7	13
GO:0050750	low-density lipoprotein particle receptor binding	5/785	21/16969	0.00229187	0.0238145	0.0191025	SYT1/CLTC/HSP90B1/APOE/CLU	5	13
GO:0004683	calmodulin-dependent protein kinase activity	4/785	13/16969	0.00232414	0.0238145	0.0191025	CAMK2A/CAMK4/DAPK1/CAMK2D	4	13
GO:0008093	cytoskeletal adaptor activity	4/785	13/16969	0.00232414	0.0238145	0.0191025	SORBS2/ABI2/BAIAP2/BICD1	4	13
GO:0051010	microtubule plus-end binding	4/785	13/16969	0.00232414	0.0238145	0.0191025	DST/APC/CLIP1/CLASP1	4	13
GO:0004402	histone acetyltransferase activity	8/785	52/16969	0.00250209	0.0248416	0.0199264	NCOA1/CREBBP/KANSL1/KAT6B/EPC1/CLOCK/EP300/USP22	8	13
GO:0042054	histone methyltransferase activity	8/785	52/16969	0.00250209	0.0248416	0.0199264	SMYD3/KMT5B/KMT2C/SETD5/NSD1/NSD3/ASH1L/SETD2	8	13
GO:0060090	molecular adaptor activity	20/785	216/16969	0.00252401	0.0248416	0.0199264	SYNPO2/WWC1/AKAP6/SORBS1/SORBS2/ABI2/MAPT/ITSN1/DLG1/BAIAP2/HOMER1/BICD1/FRMD4A/CUX1/PIK3R1/FBXW7/AKAP9/ITSN2/AP2B1/COL14A1	20	13
GO:0016887	ATPase activity	24/785	280/16969	0.00278963	0.0270992	0.0217374	ATP8A1/ATP2B2/ATP2C1/LONP2/MYO1D/NSF/ATP11B/ABCD3/ATP2A2/ATP2B1/MDN1/SMARCA1/ATP2B4/MNAT1/KIF3A/DDX17/ATRX/CLPX/ASCC3/CHD6/MACF1/INO80/KIF1B/DDX1	24	13
GO:0019905	syntaxin binding	8/785	53/16969	0.0028299	0.027138	0.0217684	STXBP5/DAPK1/LRRK2/SNAP25/SYT1/NSF/SCFD1/STXBP1	8	13
GO:0099106	ion channel regulator activity	12/785	104/16969	0.00307776	0.0289567	0.0232273	KCNAB1/PRKG1/NRXN1/DPP10/NEDD4L/DLG1/PRKCB/CAMK2D/ITPR1/AKAP9/RASA1/VTI1B	12	13
GO:0030551	cyclic nucleotide binding	6/785	32/16969	0.00310505	0.0289567	0.0232273	PRKG1/HCN1/RAPGEF4/PDE4D/PRKAR2A/RAPGEF2	6	13
GO:0050998	nitric-oxide synthase binding	4/785	14/16969	0.00313569	0.0289567	0.0232273	DMD/ATP2B4/DNM3/CALM3	4	13
GO:0004725	protein tyrosine phosphatase activity	11/785	92/16969	0.00341923	0.03119	0.0250188	PTPN13/PTPRN2/PTPRF/PTPRG/PTPRD/PTPRJ/DNAJC6/PTPRK/MTMR3/PTPRA/MTMR14	11	13
GO:0030371	translation repressor activity	5/785	23/16969	0.00351031	0.0316351	0.0253758	CELF4/CPEB3/FMR1/EIF4EBP2/CELF1	5	13
GO:0031625	ubiquitin protein ligase binding	23/785	270/16969	0.00364705	0.0321902	0.025821	PRKN/GRIK2/UCHL1/CKB/ABI2/NLK/SYT11/FAF1/TRIM37/SLF2/PRKAR2A/FBXW7/APC/USP25/SPOP/CUL5/GPI/PRKACB/MFHAS1/PIAS1/USP7/CLU/VCL	23	13
GO:0044389	ubiquitin-like protein ligase binding	24/785	286/16969	0.00365797	0.0321902	0.025821	PRKN/GRIK2/UCHL1/CKB/ABI2/NLK/SYT11/FAF1/TRIM37/SLF2/ITCH/PRKAR2A/FBXW7/APC/USP25/SPOP/CUL5/GPI/PRKACB/MFHAS1/PIAS1/USP7/CLU/VCL	24	13
GO:0140030	modification-dependent protein binding	14/785	135/16969	0.00392394	0.0341292	0.0273763	MLLT3/DZIP3/TP53BP1/ATRX/PHIP/RNF169/BABAM2/FMR1/PSME4/ATAD2B/MTF2/ZMYND11/BRD3/BRD7	14	13
GO:0098918	structural constituent of synapse	4/785	15/16969	0.00412099	0.035431	0.0284206	ERC2/DLG2/DLG1/DNM3	4	13
GO:0016279	protein-lysine N-methyltransferase activity	8/785	57/16969	0.00448786	0.0381468	0.030599	SMYD3/KMT5B/KMT2C/SETD5/NSD1/NSD3/ASH1L/SETD2	8	13
GO:0016278	lysine N-methyltransferase activity	8/785	58/16969	0.00499993	0.0420219	0.0337074	SMYD3/KMT5B/KMT2C/SETD5/NSD1/NSD3/ASH1L/SETD2	8	13
GO:0052866	phosphatidylinositol phosphate phosphatase activity	5/785	25/16969	0.00513486	0.0426764	0.0342324	FIG4/SYNJ1/SACM1L/MTMR3/MTMR14	5	13
GO:0005088	Ras guanyl-nucleotide exchange factor activity	13/785	125/16969	0.00521355	0.0428542	0.034375	RAPGEF4/DOCK3/RASGEF1B/ITSN1/TRIO/DENND1A/SBF2/FARP1/ITSN2/SOS2/ABR/RAPGEF2/SOS1	13	13
GO:0008080	N-acetyltransferase activity	9/785	72/16969	0.00580155	0.0468387	0.0375711	NCOA1/CREBBP/KANSL1/KAT6B/EPC1/CLOCK/EP300/USP22/ESCO1	9	13
GO:0008022	protein C-terminus binding	17/785	186/16969	0.00582352	0.0468387	0.0375711	SNTG1/SH3GL2/RBFOX1/ATXN1/PPP1R9A/SYT1/DLG1/BAIAP2/DST/NIPBL/ATXN2/MAGI1/EP300/ZBTB16/KPNA3/PIAS1/USP7	17	13
GO:0070325	lipoprotein particle receptor binding	5/785	26/16969	0.0061196	0.0475534	0.0381444	SYT1/CLTC/HSP90B1/APOE/CLU	5	13
GO:0045182	translation regulator activity	7/785	48/16969	0.00621144	0.0475534	0.0381444	CELF4/CPEB3/EIF2AK4/FMR1/EIF4EBP2/LARP1/CELF1	7	13
GO:0030594	neurotransmitter receptor activity	10/785	86/16969	0.00626332	0.0475534	0.0381444	GABRB1/GRIN2B/GABBR2/GRIN1/GABRB2/GABRB3/GRIA1/GRIA4/GRIK2/GRIA2	10	13
GO:0004386	helicase activity	13/785	128/16969	0.00635688	0.0475534	0.0381444	NAV2/CHD9/SMARCAD1/SMARCA1/BTAF1/DDX6/DDX17/ATRX/ASCC3/CHD6/DDX1/DDX46/DDX42	13	13
GO:0015276	ligand-gated ion channel activity	12/785	114/16969	0.00647818	0.0475534	0.0381444	RYR2/GABRB1/HCN1/GRIN2B/GRIN1/GABRB2/GABRB3/GRIA1/GRIA4/GRIK2/GRIA2/ITPR1	12	13
GO:0022834	ligand-gated channel activity	12/785	114/16969	0.00647818	0.0475534	0.0381444	RYR2/GABRB1/HCN1/GRIN2B/GRIN1/GABRB2/GABRB3/GRIA1/GRIA4/GRIK2/GRIA2/ITPR1	12	13
GO:0005272	sodium channel activity	6/785	37/16969	0.00655036	0.0475534	0.0381444	SCN1A/HCN1/SCN3A/SCN2A/SCN3B/GRIK2	6	13
GO:0019829	cation-transporting ATPase activity	6/785	37/16969	0.00655036	0.0475534	0.0381444	ATP8A1/ATP2B2/ATP2C1/ATP2A2/ATP2B1/ATP2B4	6	13
GO:0005244	voltage-gated ion channel activity	15/785	158/16969	0.006591	0.0475534	0.0381444	KCNAB1/CACNB4/CACNA1D/CACNB2/SCN1A/HCN1/KCNMA1/GRIN2B/SCN3A/GRIN1/SCN2A/SCN3B/CACNA2D1/SNAP25/ITGAV	15	13
GO:0022832	voltage-gated channel activity	15/785	158/16969	0.006591	0.0475534	0.0381444	KCNAB1/CACNB4/CACNA1D/CACNB2/SCN1A/HCN1/KCNMA1/GRIN2B/SCN3A/GRIN1/SCN2A/SCN3B/CACNA2D1/SNAP25/ITGAV	15	13
GO:0008353	RNA polymerase II CTD heptapeptide repeat kinase activity	4/785	17/16969	0.00667528	0.0475534	0.0381444	MNAT1/CDK13/MAPK1/CDK9	4	13
GO:0031690	adrenergic receptor binding	4/785	17/16969	0.00667528	0.0475534	0.0381444	UCHL1/MAGI2/PDE4D/RAPGEF2	4	13
GO:0042393	histone binding	16/785	174/16969	0.00692842	0.0488911	0.0392175	BCAS3/MLLT3/PRKCB/TP53BP1/BAZ1B/ATRX/PHIP/RSF1/FMR1/PSME4/TNKS/ATAD2B/MTF2/ZMYND11/BRD3/BRD7	16	13
GO:0003735	structural constituent of ribosome	26/79	157/16969	5.26557e-34	9.53068e-32	7.75978e-32	RPL10/RPS2/RPS20/RPLP0/RPL37/RPL23/RPL26/RPL11/RPS5/RPL5/RPS3/RPL18/RPLP2/RPL35/RPS27A/RPL6/RPL9/RPL4/RPS18/RPS23/RPL34/RPL8/RPL7/RPL22/RPL30/RPL32	26	14
GO:0019843	rRNA binding	9/79	44/16969	3.99271e-13	3.6134e-11	2.942e-11	CAVIN1/RPL37/RPL11/RPS11/RPL5/RPS3/RPL9/RPS18/RPL8	9	14
GO:0003729	mRNA binding	10/79	425/16969	2.69188e-05	0.00154162	0.00125517	ZFP36/RPS2/ZFP36L1/RPL26/RPS5/RPS14/RPL5/RPS3/RPL7/RPL30	10	14
GO:0050998	nitric-oxide synthase binding	3/79	14/16969	3.4069e-05	0.00154162	0.00125517	CD74/CAV1/ACTB	3	14
GO:0055106	ubiquitin-protein transferase regulator activity	3/79	16/16969	5.2063e-05	0.00188468	0.00153449	RPL23/RPL11/RPL5	3	14
GO:0045182	translation regulator activity	4/79	48/16969	7.24599e-05	0.00218587	0.00177972	RPL10/RPS9/RPS14/RPL22	4	14
GO:0048027	mRNA 5'-UTR binding	3/79	23/16969	0.000160827	0.00415852	0.00338582	RPL26/RPS14/RPL5	3	14
GO:0099186	structural constituent of postsynapse	2/79	10/16969	0.000940009	0.0212677	0.017316	ACTB/ACTG1	2	14
GO:0008097	5S rRNA binding	2/79	11/16969	0.00114543	0.0220124	0.0179223	RPL11/RPL5	2	14
GO:0019955	cytokine binding	4/79	100/16969	0.00121616	0.0220124	0.0179223	CD74/ZFP36/ACKR1/THBS1	4	14
GO:0098918	structural constituent of synapse	2/79	15/16969	0.00216049	0.0355498	0.0289443	ACTB/ACTG1	2	14
GO:0019838	growth factor binding	4/79	121/16969	0.00244796	0.0364437	0.0296721	RPS2/IGFBP7/THBS1/DUSP1	4	14
GO:0033293	monocarboxylic acid binding	3/79	59/16969	0.0026175	0.0364437	0.0296721	FABP4/PSAP/FABP5	3	14
GO:0003730	mRNA 3'-UTR binding	3/79	67/16969	0.00375578	0.0485569	0.0395345	ZFP36/ZFP36L1/RPL5	3	14
GO:0003779	actin binding	14/166	361/16969	1.2845e-05	0.00351879	0.00284396	CTNNA3/FMNL2/WASF3/LIMCH1/DST/SHTN1/MAPT/CCDC88A/BIN1/CORO2B/PHACTR1/MACF1/DMD/EPB41L2	14	15
GO:0017124	SH3 domain binding	8/166	122/16969	2.64976e-05	0.00351879	0.00284396	MAPT/DNAJC6/CTTNBP2/SGIP1/QKI/DOCK4/ELMO1/DOCK1	8	15
GO:0008017	microtubule binding	9/166	166/16969	3.76521e-05	0.00351879	0.00284396	DST/MAPT/CCDC88A/MAP2/SGIP1/MAP1B/MACF1/APC/CLIP1	9	15
GO:0015631	tubulin binding	11/166	252/16969	3.87306e-05	0.00351879	0.00284396	TTLL7/DST/MAPT/CCDC88A/MAP2/SGIP1/MAP1B/ARL8A/MACF1/APC/CLIP1	11	15
GO:0050750	low-density lipoprotein particle receptor binding	4/166	21/16969	4.6422e-05	0.00351879	0.00284396	SYT1/APOE/HSP90B1/CLU	4	15
GO:0005543	phospholipid binding	13/166	363/16969	6.00453e-05	0.00379286	0.00306547	SYT1/MAPT/CCDC88A/AGAP1/APOE/SGIP1/MAP1B/ZFYVE16/OGT/RAPGEF2/NF1/OSBPL1A/ARHGAP35	13	15
GO:0048156	tau protein binding	5/166	45/16969	7.51025e-05	0.00406626	0.00328644	BIN1/MAP2/APOE/HSP90AB1/CLU	5	15
GO:0099186	structural constituent of postsynapse	3/166	10/16969	0.000104899	0.00467569	0.00377899	DLG2/DLG1/DNM3	3	15
GO:0070325	lipoprotein particle receptor binding	4/166	26/16969	0.000111619	0.00467569	0.00377899	SYT1/APOE/HSP90B1/CLU	4	15
GO:0030165	PDZ domain binding	6/166	79/16969	0.000123369	0.00467569	0.00377899	DTNA/CADM1/EXOC4/RAPGEF2/DOCK4/KIDINS220	6	15
GO:0051010	microtubule plus-end binding	3/166	13/16969	0.000244661	0.0084297	0.00681306	DST/APC/CLIP1	3	15
GO:0098918	structural constituent of synapse	3/166	15/16969	0.000383671	0.0121176	0.0097937	DLG2/DLG1/DNM3	3	15
GO:0008047	enzyme activator activity	12/166	419/16969	0.000873201	0.0237898	0.0192275	MT3/AGAP1/FN1/APOE/DLC1/GNAS/RAPGEF2/DOCK4/NF1/ARHGAP21/ARHGAP35/DOCK1	12	15
GO:0005096	GTPase activator activity	8/166	203/16969	0.00087878	0.0237898	0.0192275	AGAP1/DLC1/RAPGEF2/DOCK4/NF1/ARHGAP21/ARHGAP35/DOCK1	8	15
GO:0005516	calmodulin binding	7/166	168/16969	0.00133694	0.0337801	0.0273018	MBP/SYT1/MAP2/CAMK2D/ADD3/EEF1A1/ATP2B1	7	15
GO:0050839	cell adhesion molecule binding	12/166	444/16969	0.00143258	0.0339343	0.0274264	PTPRD/CTNNA3/FMNL2/EDIL3/DST/SHTN1/FN1/DLG1/CPE/MACF1/HSP90AB1/DDX6	12	15
GO:0030695	GTPase regulator activity	8/166	235/16969	0.00222319	0.049564	0.0400587	AGAP1/DLC1/RAPGEF2/DOCK4/NF1/ARHGAP21/ARHGAP35/DOCK1	8	15
GO:0003735	structural constituent of ribosome	31/213	157/16969	1.9066e-28	7.20696e-26	6.10113e-26	RPS3A/RPS7/RPS23/RPL21/RPL9/RPL30/RPS27A/RPL6/RPS6/RPL32/RPS4X/RPL8/RPL7/RPS3/RPL34/RPS5/RPL18/RPL10/RPL22/RPL5/RPL11/RPS2/RPLP0/RPLP2/RPL37/RPL27/RPL35/MRPS24/RPS18/RPL3/RPL36AL	31	16
GO:0019843	rRNA binding	10/213	44/16969	1.34417e-10	2.54047e-08	2.15067e-08	RPS11/RPL9/RPS4X/RPL8/RPS3/RPL5/RPL11/RPL37/RPS18/RPL3	10	16
GO:0003779	actin binding	20/213	361/16969	3.07711e-08	3.87716e-06	3.28225e-06	CXCR4/LSP1/LCP1/CORO1A/S100A4/GMFG/COTL1/EZR/PFN1/ARPC3/ARPC5/ARPC2/PPP1R18/CAPZA1/EVL/ARPC1B/CAPZB/CAPG/ARPC4/ACTR3	20	16
GO:0048027	mRNA 5'-UTR binding	6/213	23/16969	3.07923e-07	2.90987e-05	2.46339e-05	RPS3A/RPS7/RPL5/RPS13/CCT5/RPS14	6	16
GO:0003924	GTPase activity	13/213	224/16969	5.244e-06	0.000396446	0.000335616	RGS1/ARHGDIB/GNG2/TUBA4A/RHOG/ARF6/RGS19/RGS2/TUBB2B/GNB2/RAN/RAB8B/RAP1A	13	16
GO:0051015	actin filament binding	10/213	143/16969	1.31505e-05	0.00082848	0.000701359	LCP1/CORO1A/EZR/ARPC3/ARPC5/ARPC2/ARPC1B/CAPG/ARPC4/ACTR3	10	16
GO:0005200	structural constituent of cytoskeleton	7/213	77/16969	5.0823e-05	0.00274444	0.00232334	ARPC3/ARPC5/ARPC2/ACTB/ARPC1B/ARPC4/ACTR3	7	16
GO:0045296	cadherin binding	13/213	297/16969	0.000100641	0.00475527	0.00402562	EZR/PFN1/RPS26/RACK1/CAPZA1/RPL6/RPL34/HSPA8/CAPZB/RPS2/CAPG/ENO1/RAN	13	16
GO:0019207	kinase regulator activity	9/213	154/16969	0.000143695	0.006026	0.00510137	RAC2/RHOH/GMFG/CCL5/STK4/RACK1/RGCC/PIK3R1/MAP2K2	9	16
GO:0050839	cell adhesion molecule binding	16/213	444/16969	0.000159418	0.006026	0.00510137	LCP1/ITGB2/EZR/PFN1/RPS26/RACK1/CAPZA1/RPL6/RPL34/HSPA8/CAPZB/RPS2/CAPG/CD81/ENO1/RAN	16	16
GO:0023023	MHC protein complex binding	4/213	25/16969	0.000248224	0.00852987	0.00722106	HSPA8/HSP90AA1/CD81/FAM49B	4	16
GO:0008097	5S rRNA binding	3/213	11/16969	0.000298712	0.00940941	0.00796564	RPL5/RPL11/RPL3	3	16
GO:0023026	MHC class II protein complex binding	3/213	16/16969	0.000967882	0.0248631	0.0210481	HSPA8/HSP90AA1/CD81	3	16
GO:0055106	ubiquitin-protein transferase regulator activity	3/213	16/16969	0.000967882	0.0248631	0.0210481	RPS7/RPL5/RPL11	3	16
GO:0003729	mRNA binding	14/213	425/16969	0.00098663	0.0248631	0.0210481	RPS3A/RPS26/RPS7/RPL30/RPL7/RPS3/RPS5/RPL5/RPS13/RPS2/SF3B6/SLBP/CCT5/RPS14	14	16
GO:0019887	protein kinase regulator activity	7/213	136/16969	0.0016564	0.0391325	0.033128	RAC2/GMFG/CCL5/STK4/RACK1/RGCC/MAP2K2	7	16
GO:0001965	G-protein alpha-subunit binding	3/213	20/16969	0.00189879	0.0422201	0.0357418	RGS1/RGS19/RGS2	3	16
GO:0031625	ubiquitin protein ligase binding	10/213	270/16969	0.00223366	0.0469069	0.0397096	CXCR4/TNFRSF1B/SMC6/HSPA8/RPL5/RPL11/HSP90AA1/HSPD1/GABARAP/ELOB	10	16
GO:0003697	single-stranded DNA binding	9/137	90/16969	4.54272e-08	1.40951e-05	1.2487e-05	HMGB2/SMC4/SMC2/NUCKS1/TERF1/HNRNPA2B1/RPA3/HMGB1/HNRNPU	9	17
GO:0003682	chromatin binding	17/137	437/16969	8.75475e-08	1.40951e-05	1.2487e-05	CENPF/TOP2A/PCLAF/UBE2T/NUCKS1/HMGN2/NSD2/HP1BP3/CBX5/EZH2/CKS2/DNMT1/UXT/RBBP4/TRIM28/SAP30L/HNRNPU	17	17
GO:0008301	DNA binding, bending	5/137	19/16969	3.38463e-07	3.63283e-05	3.21837e-05	TOP2A/HMGB2/TERF1/HMGB1/SAP30L	5	17
GO:0008017	microtubule binding	10/137	166/16969	9.6479e-07	7.76656e-05	6.88048e-05	CENPE/RACGAP1/BIRC5/KIF20B/SKA2/SUN2/UXT/CCDC88A/MAP4K4/CEP295	10	17
GO:0015631	tubulin binding	11/137	252/16969	6.35e-06	0.00040894	0.000362284	CENPE/RACGAP1/BIRC5/KIF20B/SKA2/STMN1/SUN2/UXT/CCDC88A/MAP4K4/CEP295	11	17
GO:0005521	lamin binding	3/137	13/16969	0.000138773	0.0074475	0.00659782	TMPO/SUN2/LBR	3	17
GO:0042288	MHC class I protein binding	3/137	16/16969	0.000266942	0.0122793	0.0108784	TUBB/ATP5F1A/VCP	3	17
GO:1990841	promoter-specific chromatin binding	4/137	46/16969	0.000510112	0.020532	0.0181895	EZH2/DNMT1/TRIM28/HNRNPU	4	17
GO:0061631	ubiquitin conjugating enzyme activity	3/137	21/16969	0.000615529	0.0209317	0.0185436	UBE2C/UBE2T/UBE2S	3	17
GO:0031491	nucleosome binding	4/137	49/16969	0.000650054	0.0209317	0.0185436	HMGN2/HP1BP3/RBBP4/SAP30L	4	17
GO:0061650	ubiquitin-like protein conjugating enzyme activity	3/137	23/16969	0.000810007	0.0237111	0.0210059	UBE2C/UBE2T/UBE2S	3	17
GO:0003714	transcription corepressor activity	7/137	205/16969	0.00138785	0.0351484	0.0311384	EZH2/SAP30/ATF7IP/UXT/HDGF/TRIM28/HNRNPU	7	17
GO:0042826	histone deacetylase binding	5/137	102/16969	0.00141904	0.0351484	0.0311384	TOP2A/CDC20/CBX5/KPNA2/RBBP4	5	17
GO:0016887	ATPase activity	8/137	280/16969	0.00198654	0.0398279	0.0352839	TOP2A/KIF20B/ATAD2/ATF7IP/ATP5F1A/VCP/RBBP4/RFC1	8	17
GO:0035064	methylated histone binding	4/137	66/16969	0.00198948	0.0398279	0.0352839	NCAPG2/NCAPD3/CBX5/PHF1	4	17
GO:0140034	methylation-dependent protein binding	4/137	66/16969	0.00198948	0.0398279	0.0352839	NCAPG2/NCAPD3/CBX5/PHF1	4	17
GO:0003730	mRNA 3'-UTR binding	4/137	67/16969	0.00210271	0.0398279	0.0352839	HNRNPA2B1/SERBP1/ILF3/HNRNPU	4	17
GO:0044389	ubiquitin-like protein ligase binding	8/137	286/16969	0.00226596	0.0405355	0.0359109	UBE2C/CCNB1/UBE2T/TUBB/TUBA1B/STAT2/VCP/TRIM28	8	17
GO:0098505	G-rich strand telomeric DNA binding	2/137	10/16969	0.00279092	0.0437483	0.0387571	TERF1/HNRNPA2B1	2	17
GO:0045296	cadherin binding	8/137	297/16969	0.00285781	0.0437483	0.0387571	DIAPH3/ANLN/CKAP5/TMPO/NUDC/LRRC59/SERBP1/PSMB6	8	17
GO:0042393	histone binding	6/137	174/16969	0.00289837	0.0437483	0.0387571	NCAPG2/NCAPD3/CBX5/PHF1/RBBP4/SAP30L	6	17
GO:0050839	cell adhesion molecule binding	10/137	444/16969	0.00324995	0.0437483	0.0387571	DIAPH3/ANLN/CKAP5/TMPO/NUDC/LRRC59/SERBP1/HMGB1/ITGAV/PSMB6	10	17
GO:0043047	single-stranded telomeric DNA binding	2/137	11/16969	0.00339312	0.0437483	0.0387571	TERF1/HNRNPA2B1	2	17
GO:0050786	RAGE receptor binding	2/137	11/16969	0.00339312	0.0437483	0.0387571	HMGB2/HMGB1	2	17
GO:0031490	chromatin DNA binding	4/137	77/16969	0.00348951	0.0437483	0.0387571	HMGN2/EZH2/RBBP4/HNRNPU	4	17
GO:0042287	MHC protein binding	3/137	38/16969	0.00353247	0.0437483	0.0387571	TUBB/ATP5F1A/VCP	3	17
GO:0044548	S100 protein binding	4/163	14/16969	7.62018e-06	0.00285757	0.00266305	ANXA2/EZR/AGER/ATP2A2	4	18
GO:0050839	cell adhesion molecule binding	15/163	444/16969	2.54531e-05	0.00382222	0.00356204	PTPRF/ANXA2/EZR/YWHAB/RPL29/RPL15/MACF1/HSP90AB1/EIF4G2/RPL23A/RPL7A/SEPTIN7/CPE/SHTN1/FN1	15	18
GO:0045296	cadherin binding	12/163	297/16969	3.05778e-05	0.00382222	0.00356204	ANXA2/EZR/YWHAB/RPL29/RPL15/MACF1/HSP90AB1/EIF4G2/RPL23A/RPL7A/SEPTIN7/SHTN1	12	18
GO:0005518	collagen binding	5/163	61/16969	0.000296427	0.0277901	0.0258984	AEBP1/DDR1/DCN/ITGA9/FN1	5	18
GO:0034237	protein kinase A regulatory subunit binding	3/163	17/16969	0.000535932	0.0401949	0.0374588	EZR/AKAP9/RYR2	3	18
GO:0003735	structural constituent of ribosome	8/102	157/16969	4.71725e-06	0.00143404	0.00125628	MRPS6/RPS3A/RPS27A/RPL9/RPL11/RPL5/RPL10/RPS7	8	19
GO:0031625	ubiquitin protein ligase binding	9/102	270/16969	3.60538e-05	0.00393952	0.00345117	SQSTM1/HSP90AA1/HSPA8/RPL11/RPL5/TUBA1B/LYN/GABARAP/DNAJA1	9	19
GO:0060590	ATPase regulator activity	4/102	32/16969	3.88768e-05	0.00393952	0.00345117	DNAJB1/HSPH1/BAG3/DNAJA1	4	19
GO:0044389	ubiquitin-like protein ligase binding	9/102	286/16969	5.63549e-05	0.00428297	0.00375205	SQSTM1/HSP90AA1/HSPA8/RPL11/RPL5/TUBA1B/LYN/GABARAP/DNAJA1	9	19
GO:0023026	MHC class II protein complex binding	3/102	16/16969	0.000111556	0.00565216	0.00495151	HSP90AA1/HSPA8/CD81	3	19
GO:0055106	ubiquitin-protein transferase regulator activity	3/102	16/16969	0.000111556	0.00565216	0.00495151	RPL11/RPL5/RPS7	3	19
GO:0060589	nucleoside-triphosphatase regulator activity	8/102	267/16969	0.000207088	0.00741617	0.00649685	RHOH/ARHGDIB/RGS1/WAS/DNAJB1/HSPH1/BAG3/DNAJA1	8	19
GO:0008047	enzyme activator activity	10/102	419/16969	0.000213128	0.00741617	0.00649685	LTC4S/GMFG/ARHGDIB/ALOX5AP/RGS1/RGCC/DNAJB1/CALM1/CTSC/DNAJA1	10	19
GO:0051087	chaperone binding	5/102	91/16969	0.000219558	0.00741617	0.00649685	DNAJB1/HSPA8/BAG3/CTSC/DNAJA1	5	19
GO:0050839	cell adhesion molecule binding	10/102	444/16969	0.000338241	0.00945633	0.00828411	CCN3/PCMT1/CAPG/DNAJB1/HSPA8/CD81/RPS26/ANXA1/BAG3/LYN	10	19
GO:0048027	mRNA 5'-UTR binding	3/102	23/16969	0.00034217	0.00945633	0.00828411	RPS3A/RPL5/RPS7	3	19
GO:0023023	MHC protein complex binding	3/102	25/16969	0.000440515	0.0111597	0.00977635	HSP90AA1/HSPA8/CD81	3	19
GO:0097718	disordered domain specific binding	3/102	31/16969	0.000838695	0.0190697	0.0167058	HSP90AA1/CALM1/MYO5A	3	19
GO:0004857	enzyme inhibitor activity	8/102	332/16969	0.000878208	0.0190697	0.0167058	RHOH/GMFG/CSTB/TNFAIP8/RPL11/RPL5/ANXA1/RPS7	8	19
GO:0004601	peroxidase activity	3/102	37/16969	0.00141239	0.0286244	0.0250761	PTGS1/PTGS2/GPX1	3	19
GO:0016684	oxidoreductase activity, acting on peroxide as acceptor	3/102	40/16969	0.00177266	0.0336806	0.0295055	PTGS1/PTGS2/GPX1	3	19
GO:0008097	5S rRNA binding	2/102	11/16969	0.00189949	0.0339673	0.0297567	RPL11/RPL5	2	19
GO:0045296	cadherin binding	7/102	297/16969	0.0020992	0.0354531	0.0310583	PCMT1/CAPG/DNAJB1/HSPA8/RPS26/ANXA1/BAG3	7	19
GO:0019843	rRNA binding	3/102	44/16969	0.0023353	0.0360274	0.0315614	RPL9/RPL11/RPL5	3	19
GO:0019207	kinase regulator activity	5/102	154/16969	0.00237022	0.0360274	0.0315614	RAC2/RHOH/GMFG/RGCC/CALM1	5	19
GO:0016853	isomerase activity	7/130	122/16969	4.24855e-05	0.0110462	0.0107332	TXNDC5/RPIA/PDIA4/PIGK/FKBP11/PMM1/PPIB	7	20
GO:0051117	ATPase binding	5/130	77/16969	0.000310412	0.0403536	0.03921	SDF2L1/ATOX1/RUVBL1/DERL1/FBL	5	20
