# Supplementary material for: Endothelial cell heterogeneity and microglia regulons revealed by a pig cell landscape at single-cell level
Source: Nat Commun. 2022 Jun 24;13:3620. doi: 10.1038/s41467-022-31388-z (PMC9232580; doi:10.1038/s41467-022-31388-z)
Supplement: Supplementary file 12 — Supplementary Data 9 [file 41467_2022_31388_MOESM12_ESM.xlsx]

## Sheet: Sheet1
Celltype	Markers
ECs	PECAM1
Large artery ECs	FBLN5
Artery ECs	HEY1,MECOM
Capillary ECs	RGCC
Vein ECs	ACKR1
Large vein ECs	VCAM1,VWF
Lymphatic ECs	PROX1,NRP2,PRSS23
Scavenging ECs	CD68,C1QB,C1QC,AIF1,CSF1R,HLA-DRA
EndMT cells	ACTA2,TAGLN
Proliferating ECs	TOP2A,PCNA,MCM6
