# Supplementary material for: Endothelial cell heterogeneity and microglia regulons revealed by a pig cell landscape at single-cell level
Source: Nat Commun. 2022 Jun 24;13:3620. doi: 10.1038/s41467-022-31388-z (PMC9232580; doi:10.1038/s41467-022-31388-z)
Supplement: Supplementary file 13 — Supplementary Data 10 [file 41467_2022_31388_MOESM13_ESM.xlsx]

## Sheet: Quality control of datasets
Quality control of datasets for liver, heart and kidney.
Liver	Species	Pig	Human
	Sequencing platform	10X	10X
	Sequencing type	scRNA-seq	scRNA-seq
	Disease	healthy	healthy
	Effective cell number	25493	7920
	Cell type number	9	8
	6 overlapping cell types	Hepatocyes, Endothelial cells, Kupffer cells, B cells, T/NK cells, Erthyroid cells
Heart	Species	Pig	Human
	Sequencing platform	DNBelab C4	10X
	Sequencing type	snRNA-seq	scRNAs-seq + snRNA-seq
	Disease	healthy	healthy
	Effective cell number	3220	10000
	Cell type number	6	13
	5 overlapping cell types	Endothelial cells, Fibroblasts, Cardiomyocytes, Lymphoid cells, Myeloid cells
Kidney	Species	Pig	Human
	Sequencing platform	DNBelab C4	Droplet-based RNA sequencing (snDrop-Seq)
	Sequencing type	snRNA-seq	snRNA-seq
	Disease	healthy	healthy
	Effective cell number	4255	17659
	Cell type number	10	30
	6 overlapping cell types	Epithelial cells, Podocytes, Proximal tubule cells, Collecting duct cells, Endothelial cells, Distal convoluted tubule cells
