# Supplementary material for: Endothelial cell heterogeneity and microglia regulons revealed by a pig cell landscape at single-cell level
Source: Nat Commun. 2022 Jun 24;13:3620. doi: 10.1038/s41467-022-31388-z (PMC9232580; doi:10.1038/s41467-022-31388-z)
Supplement: Supplementary file 14 — Supplementary Data 11 [file 41467_2022_31388_MOESM14_ESM.xlsx]

## Sheet: Sheet1
Overlap cell types between pig and human
Tissue	Overlaping cell type	Pig	Human
		cell number	cell number
Liver (6)	Hepatocyes	5000	3471
	Endothelial cells	462	685
	Kupffer cells	5528	1132
	B cells	584	361
	T/NK cells	8439	2155
	Erthyroid cells	1143	51
Kidney (6)	Proximal tubule cells	3108	4377
	Distal convoluted tubule cells	166	568
	Podocytes	75	859
	Endothelial cells	212	1033
	Collecting duct cells	84	3366
	Epithelial cells	182	55
Heart (5)	Endothelial cells	206	744
	Fibroblasts	287	1563
	Cardiomyocytes	2300	4260
	Myeloid cells	225	331
	Lymphoid cells	202	194
