# Supplementary material for: Endothelial cell heterogeneity and microglia regulons revealed by a pig cell landscape at single-cell level
Source: Nat Commun. 2022 Jun 24;13:3620. doi: 10.1038/s41467-022-31388-z (PMC9232580; doi:10.1038/s41467-022-31388-z)
Supplement: Supplementary file 15 — Supplementary Data 12 [file 41467_2022_31388_MOESM15_ESM.xlsx]

## Sheet: 工作表1
	species	species	technique	sample region	cell number	abbreviation	TF_target_0.05	Source
1	Homo sapiens	Human	Microwell-seq	Fetal brain	385	HS_3	1052	doi: 10.1038/s41586-020-2157-4
2	Mus musculus	Mouse	Microwell-seq	Brain	315	MM_2	1416	doi: 10.1016/j.cell.2018.02.001
3	Nannospalax galili	Blind Mole Rat	MARS-seq	Brain	1536	NG	656	doi: 10.1016/j.cell.2019.11.010
4	Mesocricetus auratus	Hamster	10X Genomics	Frontal	97	MA	2073	https://www.biorxiv.org/content/10.1101/2021.08.13.456190v1
5	Macaca fascicularis	Macaque	MARS-seq	Brain	768	MF	781	doi: 10.1016/j.cell.2019.11.010
6	Ovis aries	Sheep	MARS-seq	Brain cortex	768	OA	3195	doi: 10.1016/j.cell.2019.11.010
7	Pogona vitticeps	Lizard	Drop-seq	Pallium	278	PV	347	doi: 10.1126/science.aar4237
8	Trachemys scripta elegans	Tutrtle	Drop-seq	Pallium	589	TE	30	doi: 10.1126/science.aar4237
9	Vicugna pacos	Alpaca	10X Genomics	Frontal	119	VP	571	https://www.biorxiv.org/content/10.1101/2021.08.13.456190v1
10	Chinchilla lanigera	Chinchilla	10X Genomics	Brain	960	CL	40	https://www.biorxiv.org/content/10.1101/2021.08.13.456190v1
11	Erinaceus europaeus	Hedgehog	10X Genomics	Brain	1053	EE	90	https://www.biorxiv.org/content/10.1101/2021.08.13.456190v1
12	Neovison vison	Mink	10X Genomics	Frontal	113	NN	518	https://www.biorxiv.org/content/10.1101/2021.08.13.456190v1
13	Sus scrofa domestica	Pig	10X Genomics	Brain	1000	SS	378	In this study
