# Supplementary material for: Endothelial cell heterogeneity and microglia regulons revealed by a pig cell landscape at single-cell level
Source: Nat Commun. 2022 Jun 24;13:3620. doi: 10.1038/s41467-022-31388-z (PMC9232580; doi:10.1038/s41467-022-31388-z)
Supplement: Supplementary file 16 — Supplementary Data 13 [file 41467_2022_31388_MOESM16_ESM.xlsx]

## Sheet: Human
regulatoryGene	targetGene	weight	pairs	conserved
MEF2C	P2RY12	0.019287	MEF2C_P2RY12	10
MEF2C	ZFP36L1	0.018445	MEF2C_ZFP36L1	10
MEF2C	C1QB	0.0344009	MEF2C_C1QB	9
MEF2C	SERBP1	0.0316451	MEF2C_SERBP1	9
MEF2C	FAU	0.0254618	MEF2C_FAU	9
MEF2C	RGS10	0.0169491	MEF2C_RGS10	9
MEF2C	RPL26	0.0236571	MEF2C_RPL26	8
MEF2C	RPS27A	0.0227991	MEF2C_RPS27A	8
MEF2C	ARPC2	0.0224653	MEF2C_ARPC2	8
MEF2C	SAT1	0.0217506	MEF2C_SAT1	8
MEF2C	ARL6IP1	0.0188638	MEF2C_ARL6IP1	8
MEF2C	IFNGR1	0.0180021	MEF2C_IFNGR1	8
MEF2C	RPS9	0.0178268	MEF2C_RPS9	8
MEF2C	PTPRC	0.0176053	MEF2C_PTPRC	8
MEF2C	DOCK4	0.0174578	MEF2C_DOCK4	8
MEF2C	HSP90AB1	0.0151679	MEF2C_HSP90AB1	8
MEF2C	LYN	0.0147261	MEF2C_LYN	8
MEF2C	RBM39	0.013947	MEF2C_RBM39	8
MEF2C	HNRNPU	0.0137933	MEF2C_HNRNPU	8
MEF2C	PPP1R12A	0.0135139	MEF2C_PPP1R12A	8
MEF2C	CLTA	0.0131447	MEF2C_CLTA	8
MEF2C	EVL	0.0125423	MEF2C_EVL	8
MEF2C	RAB2A	0.0123275	MEF2C_RAB2A	8
MEF2C	SF3B1	0.0116221	MEF2C_SF3B1	8
MEF2A	MEF2C	0.010552	MEF2A_MEF2C	8
MEF2C	CLTC	0.0100604	MEF2C_CLTC	8
MEF2C	BCLAF1	0.0597096	MEF2C_BCLAF1	7
MEF2C	MACF1	0.044648	MEF2C_MACF1	7
ZFP36L1	C1QB	0.038377	ZFP36L1_C1QB	7
ZFP36L1	P2RY12	0.0380954	ZFP36L1_P2RY12	7
ZFP36L1	BIN1	0.0375732	ZFP36L1_BIN1	7
MEF2C	MAT2A	0.0366024	MEF2C_MAT2A	7
SON	OAZ1	0.0361835	SON_OAZ1	7
ZFP36L1	SAT1	0.0355721	ZFP36L1_SAT1	7
MEF2C	ZEB2	0.0348138	MEF2C_ZEB2	7
MEF2C	DPYSL2	0.0334058	MEF2C_DPYSL2	7
MEF2C	PDIA3	0.032427	MEF2C_PDIA3	7
ZFP36L1	CLTA	0.0318716	ZFP36L1_CLTA	7
MEF2C	TM9SF3	0.0318572	MEF2C_TM9SF3	7
SON	ZFP36L1	0.0310414	SON_ZFP36L1	7
MEF2C	PPIG	0.0305436	MEF2C_PPIG	7
MEF2C	SLC4A7	0.03045	MEF2C_SLC4A7	7
ZFP36L1	AIF1	0.0299971	ZFP36L1_AIF1	7
MEF2C	AIF1	0.0297106	MEF2C_AIF1	7
MEF2C	WASF2	0.0291821	MEF2C_WASF2	7
MEF2C	BTG1	0.0291701	MEF2C_BTG1	7
SON	CLTC	0.0285876	SON_CLTC	7
MEF2C	CFL1	0.0283441	MEF2C_CFL1	7
ZFP36L1	WASF2	0.0279175	ZFP36L1_WASF2	7
MEF2C	STX7	0.0263072	MEF2C_STX7	7
ZFP36L1	PPIB	0.0262911	ZFP36L1_PPIB	7
MEF2C	CSF1R	0.0256934	MEF2C_CSF1R	7
MEF2C	RPL18	0.0253396	MEF2C_RPL18	7
ZFP36L1	PPP1R12A	0.0252072	ZFP36L1_PPP1R12A	7
MEF2C	CD14	0.0250061	MEF2C_CD14	7
MEF2C	LAMP2	0.0248969	MEF2C_LAMP2	7
ZFP36L1	PDIA3	0.0248944	ZFP36L1_PDIA3	7
MEF2C	UBXN4	0.0242138	MEF2C_UBXN4	7
MEF2C	MEF2A	0.0241953	MEF2C_MEF2A	7
MEF2C	PNRC1	0.0241666	MEF2C_PNRC1	7
MEF2C	RPS5	0.0239357	MEF2C_RPS5	7
MEF2C	DDX17	0.0229017	MEF2C_DDX17	7
MEF2C	RPL5	0.0223908	MEF2C_RPL5	7
MEF2C	SFPQ	0.0216014	MEF2C_SFPQ	7
MEF2C	RPL18A	0.0213738	MEF2C_RPL18A	7
MEF2C	ASAH1	0.0210618	MEF2C_ASAH1	7
MEF2C	PTMA	0.0208379	MEF2C_PTMA	7
MEF2C	PRKCB	0.0207894	MEF2C_PRKCB	7
MEF2C	DDX5	0.0207763	MEF2C_DDX5	7
MEF2C	SNX3	0.020607	MEF2C_SNX3	7
MEF2C	GALNT1	0.020496	MEF2C_GALNT1	7
MEF2C	RPS27	0.0198787	MEF2C_RPS27	7
MEF2A	MBNL1	0.0197437	MEF2A_MBNL1	7
MEF2C	RPS3	0.0197161	MEF2C_RPS3	7
MEF2C	COX4I1	0.0196471	MEF2C_COX4I1	7
MEF2C	CTSC	0.0194423	MEF2C_CTSC	7
ZFP36L1	MBNL1	0.0191603	ZFP36L1_MBNL1	7
MEF2C	SEC62	0.0190934	MEF2C_SEC62	7
MEF2C	PPIB	0.0190868	MEF2C_PPIB	7
MEF2C	APOE	0.0190509	MEF2C_APOE	7
MEF2C	TUBB	0.0189341	MEF2C_TUBB	7
MEF2C	RPL11	0.0185771	MEF2C_RPL11	7
MEF2C	GPR34	0.0184921	MEF2C_GPR34	7
MEF2C	ZFHX3	0.0183622	MEF2C_ZFHX3	7
MEF2C	IL6R	0.0179257	MEF2C_IL6R	7
MEF2A	SNX3	0.0178634	MEF2A_SNX3	7
MEF2C	PAPOLA	0.0173635	MEF2C_PAPOLA	7
MEF2C	RAD21	0.0172976	MEF2C_RAD21	7
MEF2C	ITM2B	0.0170494	MEF2C_ITM2B	7
MEF2C	TPT1	0.0169719	MEF2C_TPT1	7
MEF2C	EIF3H	0.0164231	MEF2C_EIF3H	7
SFPQ	RPL8	0.0154045	SFPQ_RPL8	7
MEF2C	MERTK	0.0151045	MEF2C_MERTK	7
MEF2C	TMEM59	0.0149621	MEF2C_TMEM59	7
MEF2C	ITGB2	0.0146582	MEF2C_ITGB2	7
MEF2C	SKAP2	0.0144901	MEF2C_SKAP2	7
MEF2C	COTL1	0.0144767	MEF2C_COTL1	7
MEF2C	EIF5	0.0142933	MEF2C_EIF5	7
MEF2C	YWHAH	0.0138692	MEF2C_YWHAH	7
MEF2C	ATP6AP2	0.0131063	MEF2C_ATP6AP2	7
MEF2C	PICALM	0.0125642	MEF2C_PICALM	7
MEF2C	TMEM50A	0.0124572	MEF2C_TMEM50A	7
MEF2C	LAMP1	0.0123679	MEF2C_LAMP1	7
MEF2C	SRSF11	0.0121578	MEF2C_SRSF11	7
MEF2C	MTDH	0.0117934	MEF2C_MTDH	7
IRF8	CSF1R	0.0114679	IRF8_CSF1R	7
MEF2C	CYBA	0.0113735	MEF2C_CYBA	7
MEF2C	BLNK	0.0112096	MEF2C_BLNK	7
MEF2C	TM9SF2	0.0106735	MEF2C_TM9SF2	7
ZEB2	SAT1	0.0101809	ZEB2_SAT1	7
ZFP36L1	SPRED1	0.0650212	ZFP36L1_SPRED1	6
SON	SLC38A2	0.0574415	SON_SLC38A2	6
ZFP36L1	BRI3	0.0504948	ZFP36L1_BRI3	6
ZFP36L1	MAF	0.0500622	ZFP36L1_MAF	6
FOS	PTP4A2	0.0496267	FOS_PTP4A2	6
SON	PPP1R12A	0.0493679	SON_PPP1R12A	6
ZFP36L1	PTPRC	0.0474613	ZFP36L1_PTPRC	6
SON	ARPC2	0.0442158	SON_ARPC2	6
MEF2A	ARHGAP12	0.0436293	MEF2A_ARHGAP12	6
FOS	SRSF10	0.0430156	FOS_SRSF10	6
FOS	SRSF7	0.0426482	FOS_SRSF7	6
FOS	ODC1	0.0421168	FOS_ODC1	6
SON	PPIB	0.0411813	SON_PPIB	6
FOS	HNRNPA2B1	0.0399453	FOS_HNRNPA2B1	6
ZFP36L1	PLEK	0.0398414	ZFP36L1_PLEK	6
ZFP36L1	YWHAH	0.0397499	ZFP36L1_YWHAH	6
SON	HSP90B1	0.0392728	SON_HSP90B1	6
SUB1	PSMC2	0.0380513	SUB1_PSMC2	6
ZFP36L1	RPL11	0.0378638	ZFP36L1_RPL11	6
ZFP36L1	C1QC	0.0374451	ZFP36L1_C1QC	6
HMGB1	HINT1	0.0364388	HMGB1_HINT1	6
MEF2C	CTSS	0.0361335	MEF2C_CTSS	6
ZFP36L1	HNRNPU	0.0360703	ZFP36L1_HNRNPU	6
MEF2C	HSPA8	0.0360055	MEF2C_HSPA8	6
ZFP36L1	CALR	0.0356655	ZFP36L1_CALR	6
MEF2C	EIF2S2	0.0348528	MEF2C_EIF2S2	6
IRF8	IL6R	0.0332936	IRF8_IL6R	6
MEF2C	SDCBP	0.0332445	MEF2C_SDCBP	6
ZFP36L1	OSTF1	0.0329507	ZFP36L1_OSTF1	6
MEF2C	SMDT1	0.0329089	MEF2C_SMDT1	6
ZFP36L1	GPR34	0.0327483	ZFP36L1_GPR34	6
SON	MYL6	0.0326457	SON_MYL6	6
ZFP36L1	PTP4A2	0.032146	ZFP36L1_PTP4A2	6
MEF2C	YWHAB	0.0317723	MEF2C_YWHAB	6
FOS	DDIT4	0.0311244	FOS_DDIT4	6
MEF2C	COX6C	0.0309279	MEF2C_COX6C	6
SUB1	SPCS2	0.0306899	SUB1_SPCS2	6
ZFP36L1	SMAP2	0.0300109	ZFP36L1_SMAP2	6
ZFP36L1	GPX1	0.0289577	ZFP36L1_GPX1	6
ZFP36L1	GNAS	0.0287517	ZFP36L1_GNAS	6
ZFP36L1	MEF2C	0.028539	ZFP36L1_MEF2C	6
MEF2C	RPL10A	0.0285327	MEF2C_RPL10A	6
ZFP36L1	SF3B1	0.0282895	ZFP36L1_SF3B1	6
ZFP36L1	EEF2	0.0282692	ZFP36L1_EEF2	6
ZFP36L1	SDCBP	0.028115	ZFP36L1_SDCBP	6
ZFP36L1	LAPTM5	0.0279968	ZFP36L1_LAPTM5	6
ZFP36L1	DAD1	0.0278861	ZFP36L1_DAD1	6
ZFP36L1	RBM39	0.0278107	ZFP36L1_RBM39	6
MEF2A	FCGRT	0.027465	MEF2A_FCGRT	6
ZEB2	RAB2A	0.0274341	ZEB2_RAB2A	6
MEF2C	PSMB2	0.027177	MEF2C_PSMB2	6
MEF2C	RGS2	0.0270023	MEF2C_RGS2	6
SUB1	MTDH	0.0268766	SUB1_MTDH	6
ZFP36L1	CST3	0.0266677	ZFP36L1_CST3	6
ZFP36L1	HSP90B1	0.0264457	ZFP36L1_HSP90B1	6
MEF2C	MDH1	0.0264258	MEF2C_MDH1	6
ZFP36L1	MEF2A	0.0263503	ZFP36L1_MEF2A	6
MEF2C	ISCU	0.0263428	MEF2C_ISCU	6
ZFP36L1	PDIA6	0.0261693	ZFP36L1_PDIA6	6
ZFP36L1	ARPC2	0.02598	ZFP36L1_ARPC2	6
SON	SRRM1	0.0256523	SON_SRRM1	6
ZFP36L1	CAPZB	0.025542	ZFP36L1_CAPZB	6
MEF2C	RPL22	0.0253293	MEF2C_RPL22	6
ZFP36L1	MTDH	0.0252154	ZFP36L1_MTDH	6
ZFP36L1	CDC42	0.0248964	ZFP36L1_CDC42	6
ZFP36L1	TREM2	0.0248601	ZFP36L1_TREM2	6
MEF2C	GLUL	0.0247649	MEF2C_GLUL	6
ZFP36L1	CANX	0.0246856	ZFP36L1_CANX	6
ZFP36L1	PNRC1	0.0245339	ZFP36L1_PNRC1	6
ZFP36L1	P2RY13	0.0243136	ZFP36L1_P2RY13	6
ZFP36L1	NPC2	0.0242396	ZFP36L1_NPC2	6
MEF2A	APBB1IP	0.0240175	MEF2A_APBB1IP	6
MEF2C	OAZ1	0.0239181	MEF2C_OAZ1	6
MEF2C	RPL12	0.0237586	MEF2C_RPL12	6
MEF2C	FAM49B	0.0235176	MEF2C_FAM49B	6
MEF2C	RIN2	0.0232994	MEF2C_RIN2	6
ZEB2	VCP	0.0232744	ZEB2_VCP	6
MEF2C	RAB31	0.0232034	MEF2C_RAB31	6
ZFP36L1	IRF8	0.0229986	ZFP36L1_IRF8	6
IRF8	INPP5D	0.0229301	IRF8_INPP5D	6
MEF2C	ATP6V0B	0.0226557	MEF2C_ATP6V0B	6
MEF2C	RAB14	0.0223838	MEF2C_RAB14	6
ATF4	ZFAND5	0.0223419	ATF4_ZFAND5	6
MEF2C	GAPDH	0.0221411	MEF2C_GAPDH	6
MEF2C	DNAJA1	0.0221152	MEF2C_DNAJA1	6
MEF2C	RSRC2	0.0220918	MEF2C_RSRC2	6
MEF2C	HNRNPD	0.0218556	MEF2C_HNRNPD	6
MEF2C	RPLP2	0.0218291	MEF2C_RPLP2	6
ZFP36L1	APOE	0.0218096	ZFP36L1_APOE	6
MEF2C	MYL6	0.0216569	MEF2C_MYL6	6
SON	MAT2A	0.0214332	SON_MAT2A	6
MEF2C	TCF4	0.0214157	MEF2C_TCF4	6
MEF2C	SCARB2	0.0213897	MEF2C_SCARB2	6
MEF2C	HINT1	0.0211349	MEF2C_HINT1	6
MEF2C	EEF2	0.0211073	MEF2C_EEF2	6
MEF2C	MSL1	0.0209957	MEF2C_MSL1	6
ZFP36L1	LITAF	0.0209523	ZFP36L1_LITAF	6
ZFP36L1	TM9SF2	0.0207971	ZFP36L1_TM9SF2	6
ZFP36L1	TMCO1	0.0207959	ZFP36L1_TMCO1	6
MEF2C	SEC11A	0.0207084	MEF2C_SEC11A	6
MEF2C	CANX	0.0206098	MEF2C_CANX	6
MEF2C	UBB	0.0205396	MEF2C_UBB	6
ZFP36L1	SPCS1	0.0203662	ZFP36L1_SPCS1	6
IRF8	ACTR3	0.0203183	IRF8_ACTR3	6
MEF2C	EIF1	0.0203144	MEF2C_EIF1	6
MEF2C	GNAS	0.0202721	MEF2C_GNAS	6
MEF2C	HNRNPK	0.0202591	MEF2C_HNRNPK	6
MEF2C	ZFR	0.0201017	MEF2C_ZFR	6
ZFP36L1	VCP	0.0200904	ZFP36L1_VCP	6
MEF2C	RPS23	0.0200681	MEF2C_RPS23	6
SFPQ	CTSS	0.0199333	SFPQ_CTSS	6
MEF2C	RPS20	0.0199262	MEF2C_RPS20	6
MEF2C	NPTN	0.019874	MEF2C_NPTN	6
ZFP36L2	ZFHX3	0.0197906	ZFP36L2_ZFHX3	6
MEF2C	RPS21	0.019782	MEF2C_RPS21	6
MEF2C	DYNLL1	0.0197776	MEF2C_DYNLL1	6
MEF2A	PTPRC	0.0197263	MEF2A_PTPRC	6
MEF2C	CD53	0.0196085	MEF2C_CD53	6
ZFP36L1	MAT2A	0.0194566	ZFP36L1_MAT2A	6
MEF2C	PSAP	0.0191785	MEF2C_PSAP	6
MEF2C	RPS4X	0.0191522	MEF2C_RPS4X	6
MEF2C	CHCHD2	0.0191099	MEF2C_CHCHD2	6
ZFP36L1	SSR2	0.0190858	ZFP36L1_SSR2	6
MEF2C	RDX	0.0190492	MEF2C_RDX	6
MEF2C	CSDE1	0.0188747	MEF2C_CSDE1	6
MEF2C	HNRNPA2B1	0.018772	MEF2C_HNRNPA2B1	6
ZEB2	PICALM	0.0186289	ZEB2_PICALM	6
MEF2C	HSBP1	0.0185849	MEF2C_HSBP1	6
MEF2C	CD63	0.0185711	MEF2C_CD63	6
MEF2C	PAFAH1B1	0.0184073	MEF2C_PAFAH1B1	6
MEF2C	CALR	0.0182921	MEF2C_CALR	6
ZFP36L2	TLN1	0.0181688	ZFP36L2_TLN1	6
MEF2C	RPL36AL	0.0181011	MEF2C_RPL36AL	6
ZFP36L1	RABAC1	0.0180521	ZFP36L1_RABAC1	6
MEF2C	CCT8	0.0180324	MEF2C_CCT8	6
MEF2C	ENTPD1	0.0180247	MEF2C_ENTPD1	6
ZFP36L1	TXNIP	0.0179969	ZFP36L1_TXNIP	6
ZFP36L1	RIN2	0.0179706	ZFP36L1_RIN2	6
MEF2C	HSP90AA1	0.0178412	MEF2C_HSP90AA1	6
MEF2C	UBC	0.0177862	MEF2C_UBC	6
MEF2C	MTSS1	0.01774	MEF2C_MTSS1	6
ZFP36L1	FMNL3	0.017692	ZFP36L1_FMNL3	6
MEF2C	SPRED1	0.0176582	MEF2C_SPRED1	6
ZEB2	INPP5D	0.0174694	ZEB2_INPP5D	6
ZFP36L1	RAB2A	0.0174601	ZFP36L1_RAB2A	6
MEF2C	RPL37A	0.0174367	MEF2C_RPL37A	6
MEF2C	P2RY13	0.0174073	MEF2C_P2RY13	6
MEF2C	B2M	0.0173181	MEF2C_B2M	6
MEF2C	RPS15	0.0172391	MEF2C_RPS15	6
MEF2C	RPS6	0.0171153	MEF2C_RPS6	6
ZEB2	YWHAG	0.0170673	ZEB2_YWHAG	6
SUB1	EIF3D	0.0170502	SUB1_EIF3D	6
MEF2C	YWHAE	0.0169825	MEF2C_YWHAE	6
MEF2C	NUCKS1	0.0167622	MEF2C_NUCKS1	6
MEF2C	HSP90B1	0.0166726	MEF2C_HSP90B1	6
MEF2C	FCGRT	0.0165716	MEF2C_FCGRT	6
IRF8	BRI3	0.0165406	IRF8_BRI3	6
MEF2C	RPLP1	0.016503	MEF2C_RPLP1	6
MEF2C	ACTR2	0.016437	MEF2C_ACTR2	6
MEF2A	SLCO2B1	0.0163846	MEF2A_SLCO2B1	6
MEF2C	C1QC	0.0162411	MEF2C_C1QC	6
MEF2C	HMGB1	0.0161795	MEF2C_HMGB1	6
MEF2C	CX3CR1	0.0161577	MEF2C_CX3CR1	6
MEF2C	ZFP36L2	0.0160269	MEF2C_ZFP36L2	6
MEF2C	RPS18	0.015927	MEF2C_RPS18	6
MEF2C	DDX3X	0.0159079	MEF2C_DDX3X	6
MEF2A	PNRC1	0.0158914	MEF2A_PNRC1	6
MEF2C	SORL1	0.0156775	MEF2C_SORL1	6
MEF2C	RAC1	0.015561	MEF2C_RAC1	6
MEF2C	SSR4	0.0155141	MEF2C_SSR4	6
MEF2C	TMCO1	0.0154269	MEF2C_TMCO1	6
MEF2C	PRPF40A	0.0150958	MEF2C_PRPF40A	6
MEF2C	MATR3	0.0150805	MEF2C_MATR3	6
MEF2A	APOE	0.0149605	MEF2A_APOE	6
MEF2C	RPN2	0.0148979	MEF2C_RPN2	6
ZEB2	DOCK10	0.0148525	ZEB2_DOCK10	6
MEF2C	TPM3	0.0148314	MEF2C_TPM3	6
MEF2C	KLF6	0.0147305	MEF2C_KLF6	6
ZFP36L2	NDFIP1	0.0146777	ZFP36L2_NDFIP1	6
MEF2C	ACTB	0.0146555	MEF2C_ACTB	6
MEF2C	CDC42	0.0146135	MEF2C_CDC42	6
MEF2C	RNF13	0.0145501	MEF2C_RNF13	6
MEF2C	PSME1	0.0145098	MEF2C_PSME1	6
MEF2C	OS9	0.014504	MEF2C_OS9	6
MEF2C	GM2A	0.014491	MEF2C_GM2A	6
MEF2C	TIMP2	0.014452	MEF2C_TIMP2	6
MEF2C	BZW1	0.0143561	MEF2C_BZW1	6
MEF2C	GRB2	0.014238	MEF2C_GRB2	6
MEF2C	RAP1A	0.0140146	MEF2C_RAP1A	6
MEF2C	ARF1	0.0138198	MEF2C_ARF1	6
HMGB1	TLN1	0.0138153	HMGB1_TLN1	6
ZEB2	ATP2B1	0.0136827	ZEB2_ATP2B1	6
SFPQ	RPLP2	0.0135248	SFPQ_RPLP2	6
MEF2A	WDR1	0.0132175	MEF2A_WDR1	6
IRF8	TLN1	0.0131872	IRF8_TLN1	6
MEF2C	OSTF1	0.0130567	MEF2C_OSTF1	6
MEF2C	RTN4	0.0129551	MEF2C_RTN4	6
MEF2C	PDIA4	0.0129488	MEF2C_PDIA4	6
ATF4	PPIA	0.0129284	ATF4_PPIA	6
MEF2C	LPCAT2	0.0129024	MEF2C_LPCAT2	6
ZEB2	SUB1	0.0128235	ZEB2_SUB1	6
MEF2A	COX4I1	0.0127582	MEF2A_COX4I1	6
IRF8	CTSS	0.0126583	IRF8_CTSS	6
MEF2C	FSCN1	0.0126283	MEF2C_FSCN1	6
MEF2C	TMEM9B	0.0124825	MEF2C_TMEM9B	6
ZEB2	TRA2B	0.0124786	ZEB2_TRA2B	6
ZFP36L2	CNPY3	0.012405	ZFP36L2_CNPY3	6
MEF2C	SLC3A2	0.0122962	MEF2C_SLC3A2	6
MEF2A	TCF4	0.0120407	MEF2A_TCF4	6
MEF2C	ATP2B1	0.0118039	MEF2C_ATP2B1	6
SFPQ	SRRM2	0.0118004	SFPQ_SRRM2	6
SFPQ	BIN1	0.0113815	SFPQ_BIN1	6
MEF2A	LAMP1	0.0112218	MEF2A_LAMP1	6
IRF8	C1QC	0.0111515	IRF8_C1QC	6
MEF2A	CD14	0.0110448	MEF2A_CD14	6
MEF2C	SRRM1	0.0110105	MEF2C_SRRM1	6
MEF2A	RPS27A	0.01094	MEF2A_RPS27A	6
IRF8	APBB1IP	0.0108898	IRF8_APBB1IP	6
SFPQ	EIF3H	0.0107726	SFPQ_EIF3H	6
ZEB2	TM9SF3	0.0106831	ZEB2_TM9SF3	6
IRF8	BCAP31	0.010397	IRF8_BCAP31	6
MEF2A	ACTR3	0.0103649	MEF2A_ACTR3	6
MEF2C	BIN1	0.010258	MEF2C_BIN1	6
IRF8	OSTF1	0.01024	IRF8_OSTF1	6
ZEB2	PPP1R12A	0.0101674	ZEB2_PPP1R12A	6
ATF4	GRB2	0.0101592	ATF4_GRB2	6
ZEB2	RPL22	0.010031	ZEB2_RPL22	6
FOS	EGR1	0.0842554	FOS_EGR1	5
FOS	TMEM50A	0.0728201	FOS_TMEM50A	5
FOS	BTG2	0.071448	FOS_BTG2	5
FOS	DUSP1	0.0708754	FOS_DUSP1	5
FOS	RAC1	0.0698561	FOS_RAC1	5
FOS	SNW1	0.0674495	FOS_SNW1	5
MEF2C	NDUFC2	0.0656896	MEF2C_NDUFC2	5
FOS	DDX17	0.0639336	FOS_DDX17	5
FOS	MCL1	0.0627253	FOS_MCL1	5
MAF	DDX3X	0.0627145	MAF_DDX3X	5
FOS	EEF1D	0.0622633	FOS_EEF1D	5
FOS	BRD2	0.0615894	FOS_BRD2	5
FOS	SAMSN1	0.0615746	FOS_SAMSN1	5
FOS	DYNLL1	0.0587545	FOS_DYNLL1	5
HMGB1	TUBB	0.0582382	HMGB1_TUBB	5
ZFP36L1	MSN	0.0577334	ZFP36L1_MSN	5
ZEB2	SALL1	0.0576278	ZEB2_SALL1	5
FOS	TAGAP	0.0576248	FOS_TAGAP	5
FOS	RAB7A	0.0569478	FOS_RAB7A	5
FOS	RPL36	0.0567509	FOS_RPL36	5
SON	ARL6IP1	0.0565779	SON_ARL6IP1	5
EGR1	KLF2	0.0563648	EGR1_KLF2	5
FOS	SAT1	0.055677	FOS_SAT1	5
FOS	CSF1R	0.0548938	FOS_CSF1R	5
SON	RPS11	0.0542016	SON_RPS11	5
FOS	SOD1	0.0539376	FOS_SOD1	5
FOS	CAPZB	0.052934	FOS_CAPZB	5
FOS	ATP1A1	0.0525461	FOS_ATP1A1	5
MAF	ZFP36L1	0.0524371	MAF_ZFP36L1	5
FOS	SRSF11	0.0521616	FOS_SRSF11	5
FOS	BRI3	0.0519943	FOS_BRI3	5
FOS	VDAC2	0.0517356	FOS_VDAC2	5
HMGB1	ERP29	0.050873	HMGB1_ERP29	5
FOS	DDX3X	0.0504443	FOS_DDX3X	5
SON	PLD4	0.0499439	SON_PLD4	5
FOS	TALDO1	0.0497086	FOS_TALDO1	5
HMGB1	SERP1	0.0496524	HMGB1_SERP1	5
FOS	HNRNPM	0.0490432	FOS_HNRNPM	5
FOS	EEF1B2	0.0488768	FOS_EEF1B2	5
SON	PNISR	0.0483997	SON_PNISR	5
FOS	SRSF3	0.0481902	FOS_SRSF3	5
FOS	RPS5	0.048181	FOS_RPS5	5
ZFP36L1	RAB14	0.0480987	ZFP36L1_RAB14	5
FOS	CSTB	0.0475409	FOS_CSTB	5
FOS	ARID4A	0.0474255	FOS_ARID4A	5
ZFP36L1	CREG1	0.0473483	ZFP36L1_CREG1	5
FOS	ZCRB1	0.0473042	FOS_ZCRB1	5
SON	C1QC	0.047137	SON_C1QC	5
FOS	EIF3E	0.0469966	FOS_EIF3E	5
FOS	SUB1	0.0467374	FOS_SUB1	5
SON	PPIA	0.0467103	SON_PPIA	5
SON	EIF5	0.0466693	SON_EIF5	5
ZFP36L1	ACTB	0.0466361	ZFP36L1_ACTB	5
ZFP36L1	CSF1R	0.0463217	ZFP36L1_CSF1R	5
FOS	TMBIM6	0.0461641	FOS_TMBIM6	5
SON	TUBB4B	0.0460944	SON_TUBB4B	5
FOS	OSTF1	0.0459878	FOS_OSTF1	5
FOS	PNRC2	0.04558	FOS_PNRC2	5
ZFP36L2	LAP3	0.045393	ZFP36L2_LAP3	5
SON	RPS3	0.0453908	SON_RPS3	5
FOS	GADD45B	0.0451667	FOS_GADD45B	5
FOS	PPT1	0.0451393	FOS_PPT1	5
ZFP36L1	NONO	0.0450169	ZFP36L1_NONO	5
ZFP36L1	DDIT4	0.0449787	ZFP36L1_DDIT4	5
SON	HSPA8	0.0449587	SON_HSPA8	5
FOS	NDUFA12	0.0448563	FOS_NDUFA12	5
FOS	CANX	0.0448425	FOS_CANX	5
FOS	SRSF5	0.0446279	FOS_SRSF5	5
FOS	TMEM60	0.0443859	FOS_TMEM60	5
FOS	PSMB1	0.0443216	FOS_PSMB1	5
FOS	NCL	0.0441935	FOS_NCL	5
HMGB1	FCER1G	0.0441394	HMGB1_FCER1G	5
FOS	GLUL	0.0440338	FOS_GLUL	5
FOS	CD74	0.0439384	FOS_CD74	5
FOS	EIF4A3	0.0436941	FOS_EIF4A3	5
MEF2C	TLR7	0.0436592	MEF2C_TLR7	5
HMGB1	SNX2	0.04363	HMGB1_SNX2	5
SON	RPS26	0.0435825	SON_RPS26	5
FOS	HSPA5	0.0435627	FOS_HSPA5	5
FOS	PSMA7	0.0433875	FOS_PSMA7	5
FOS	SYF2	0.043168	FOS_SYF2	5
HMGB1	TYROBP	0.0430024	HMGB1_TYROBP	5
SON	RSRC2	0.0427326	SON_RSRC2	5
FOS	RPL3	0.0426228	FOS_RPL3	5
FOS	RBX1	0.0425475	FOS_RBX1	5
FOS	NDUFA8	0.0422958	FOS_NDUFA8	5
MEF2C	EIF5B	0.0421442	MEF2C_EIF5B	5
FOS	TMEM59	0.0419494	FOS_TMEM59	5
FOS	RAN	0.0418592	FOS_RAN	5
ZFP36L1	CD37	0.0417489	ZFP36L1_CD37	5
FOS	PTMA	0.0417457	FOS_PTMA	5
SON	CALM2	0.0416992	SON_CALM2	5
FOS	DNAJA1	0.0416657	FOS_DNAJA1	5
FOS	SDHB	0.0416074	FOS_SDHB	5
FOS	DYNC1I2	0.0413074	FOS_DYNC1I2	5
SON	TM9SF3	0.0412811	SON_TM9SF3	5
SON	COX4I1	0.0412285	SON_COX4I1	5
SON	SUB1	0.0409704	SON_SUB1	5
FOS	GRB2	0.0408115	FOS_GRB2	5
FOS	PCNA	0.0406151	FOS_PCNA	5
FOS	NPM1	0.0405722	FOS_NPM1	5
JUN	CCT2	0.040418	JUN_CCT2	5
FOS	QKI	0.0403715	FOS_QKI	5
HMGB1	SSR2	0.0402751	HMGB1_SSR2	5
SON	RBPJ	0.0402545	SON_RBPJ	5
HMGB1	RPL26	0.0401641	HMGB1_RPL26	5
FOS	RPS27A	0.0400466	FOS_RPS27A	5
FOS	SUMO1	0.0400049	FOS_SUMO1	5
ZFP36L1	ZFP36L2	0.0398978	ZFP36L1_ZFP36L2	5
ZFP36L1	FSCN1	0.0398433	ZFP36L1_FSCN1	5
FOS	THOC2	0.0397123	FOS_THOC2	5
FOS	MTDH	0.0397027	FOS_MTDH	5
MEF2C	CCT4	0.0396734	MEF2C_CCT4	5
FOS	INPP5D	0.0396028	FOS_INPP5D	5
PLEK	HAVCR2	0.0395918	PLEK_HAVCR2	5
FOS	RPS3A	0.039557	FOS_RPS3A	5
FOS	UBB	0.0393695	FOS_UBB	5
FOS	HSPD1	0.0393616	FOS_HSPD1	5
FOS	CCT4	0.0392164	FOS_CCT4	5
SON	SAT1	0.0391813	SON_SAT1	5
ZFP36L1	LAMP2	0.0391496	ZFP36L1_LAMP2	5
FOS	ARF4	0.0390984	FOS_ARF4	5
MEF2C	SNX5	0.0390931	MEF2C_SNX5	5
FOS	SEC62	0.0390701	FOS_SEC62	5
FOS	NDUFA13	0.0390674	FOS_NDUFA13	5
FOS	PIAS1	0.0390358	FOS_PIAS1	5
SON	RPS27A	0.038962	SON_RPS27A	5
FOS	MDH1	0.0387619	FOS_MDH1	5
ZFP36L1	COTL1	0.0387485	ZFP36L1_COTL1	5
ZFP36L1	PA2G4	0.0386953	ZFP36L1_PA2G4	5
HMGB1	ELF1	0.0386944	HMGB1_ELF1	5
FOS	RPL22	0.0386795	FOS_RPL22	5
SON	ATP6V1G1	0.0385018	SON_ATP6V1G1	5
HMGB1	SPCS1	0.0384974	HMGB1_SPCS1	5
FOS	TCF4	0.0384529	FOS_TCF4	5
ZFP36L1	CD14	0.0383463	ZFP36L1_CD14	5
FOS	PLEK	0.0383278	FOS_PLEK	5
FOS	RBM25	0.0382973	FOS_RBM25	5
SON	SRRM2	0.0382759	SON_SRRM2	5
MEF2C	FRMD4A	0.038174	MEF2C_FRMD4A	5
FOS	HSPA8	0.0381221	FOS_HSPA8	5
MEF2C	SLC9A9	0.0377049	MEF2C_SLC9A9	5
SON	GNAS	0.0376361	SON_GNAS	5
SON	MBNL1	0.0376353	SON_MBNL1	5
FOS	GPX1	0.0375775	FOS_GPX1	5
FOS	PTPRC	0.0373064	FOS_PTPRC	5
HMGB1	LAPTM5	0.0371746	HMGB1_LAPTM5	5
SON	TMBIM6	0.0371558	SON_TMBIM6	5
FOS	PNISR	0.0371428	FOS_PNISR	5
HMGB1	UBB	0.0371296	HMGB1_UBB	5
FOS	NDUFB10	0.0369618	FOS_NDUFB10	5
FOS	SEC61B	0.0369269	FOS_SEC61B	5
FOS	NDUFA11	0.0366626	FOS_NDUFA11	5
FOS	SRI	0.0366254	FOS_SRI	5
FOS	ATF4	0.0366207	FOS_ATF4	5
FOS	NDUFB7	0.0366167	FOS_NDUFB7	5
FOS	SMAP2	0.0365453	FOS_SMAP2	5
MAF	SRGAP2	0.0365265	MAF_SRGAP2	5
HMGB1	ALOX5AP	0.0365148	HMGB1_ALOX5AP	5
FOS	TCF25	0.0364127	FOS_TCF25	5
FOS	NDUFB11	0.036274	FOS_NDUFB11	5
SUB1	SAT1	0.0361123	SUB1_SAT1	5
FOS	ELF1	0.0360847	FOS_ELF1	5
SON	HSPA5	0.0360349	SON_HSPA5	5
SON	ITM2B	0.0359993	SON_ITM2B	5
FOS	PABPC1	0.0359293	FOS_PABPC1	5
HMGB1	CWC15	0.0358993	HMGB1_CWC15	5
SON	RPL34	0.035823	SON_RPL34	5
FOS	CD83	0.0357984	FOS_CD83	5
PLEK	ATP6AP2	0.0357926	PLEK_ATP6AP2	5
ZFP36L1	UBL3	0.0357822	ZFP36L1_UBL3	5
SON	EEF1B2	0.0357693	SON_EEF1B2	5
MEF2C	NCF4	0.0356818	MEF2C_NCF4	5
FOS	SSR3	0.0356611	FOS_SSR3	5
FOS	GNAI2	0.0356179	FOS_GNAI2	5
SON	RGS1	0.0355646	SON_RGS1	5
FOS	IKZF1	0.0355366	FOS_IKZF1	5
SON	APOE	0.0355335	SON_APOE	5
ZFP36L1	BZW1	0.0354445	ZFP36L1_BZW1	5
SON	MEF2C	0.0353819	SON_MEF2C	5
FOS	PSMB4	0.0352497	FOS_PSMB4	5
ZFP36L2	FMNL3	0.0352121	ZFP36L2_FMNL3	5
FOS	ETFB	0.0351619	FOS_ETFB	5
ZFP36L1	BTG2	0.0351144	ZFP36L1_BTG2	5
HMGB1	GNAI2	0.0350902	HMGB1_GNAI2	5
FOS	NDUFS7	0.0350072	FOS_NDUFS7	5
SON	SLC1A3	0.0349861	SON_SLC1A3	5
FOS	PAPOLA	0.0349616	FOS_PAPOLA	5
ZFP36L1	DDX3X	0.0349446	ZFP36L1_DDX3X	5
SUB1	PSMA7	0.0347853	SUB1_PSMA7	5
FOS	COPS2	0.0347789	FOS_COPS2	5
FOS	TBCB	0.0347066	FOS_TBCB	5
MEF2C	NDUFS4	0.0346991	MEF2C_NDUFS4	5
HMGB1	COX6C	0.0346752	HMGB1_COX6C	5
HMGB1	TMEM50A	0.034623	HMGB1_TMEM50A	5
FOS	U2SURP	0.0346185	FOS_U2SURP	5
SON	NDUFB4	0.0345701	SON_NDUFB4	5
FOS	TIA1	0.0345671	FOS_TIA1	5
FOS	TSPAN3	0.0345499	FOS_TSPAN3	5
FOS	MAT2A	0.034523	FOS_MAT2A	5
FOS	CCT2	0.0344777	FOS_CCT2	5
FOS	CHCHD2	0.0344636	FOS_CHCHD2	5
SON	KLF3	0.0342433	SON_KLF3	5
ZFP36L1	CX3CR1	0.0341451	ZFP36L1_CX3CR1	5
ZFP36L1	TMEM59	0.0341003	ZFP36L1_TMEM59	5
ZFP36L1	ERP44	0.0340417	ZFP36L1_ERP44	5
HMGB1	HSBP1	0.0339042	HMGB1_HSBP1	5
SON	NOP10	0.0338547	SON_NOP10	5
SON	DUSP6	0.0337761	SON_DUSP6	5
FOS	LITAF	0.0337646	FOS_LITAF	5
FOS	EIF5B	0.0337503	FOS_EIF5B	5
ZFP36L1	PSAP	0.0336983	ZFP36L1_PSAP	5
FOS	COX7A2L	0.0336187	FOS_COX7A2L	5
FOS	HNRNPH1	0.0336	FOS_HNRNPH1	5
ZFP36L1	ATP1A1	0.0335934	ZFP36L1_ATP1A1	5
ZFP36L1	SFPQ	0.0335489	ZFP36L1_SFPQ	5
FOS	CTNNB1	0.0334841	FOS_CTNNB1	5
ZFP36L1	DYNLL1	0.033465	ZFP36L1_DYNLL1	5
SON	RTF1	0.033463	SON_RTF1	5
SUB1	RPL18A	0.03346	SUB1_RPL18A	5
ZFP36L1	RPLP2	0.0333695	ZFP36L1_RPLP2	5
ZFP36L1	PRR13	0.0333394	ZFP36L1_PRR13	5
HMGB1	CACYBP	0.0333262	HMGB1_CACYBP	5
FOS	RGS2	0.0333172	FOS_RGS2	5
FOS	PPP2CA	0.033234	FOS_PPP2CA	5
MEF2C	EEF1D	0.0331485	MEF2C_EEF1D	5
FOS	AHSA1	0.0331151	FOS_AHSA1	5
FOS	ACTR3	0.033079	FOS_ACTR3	5
SUB1	PABPC1	0.033037	SUB1_PABPC1	5
SON	DAZAP2	0.0329426	SON_DAZAP2	5
MAF	PTP4A2	0.0327998	MAF_PTP4A2	5
TAX1BP1	IK	0.032763	TAX1BP1_IK	5
HMGB1	C1QB	0.0327619	HMGB1_C1QB	5
FOS	CIR1	0.0327546	FOS_CIR1	5
SUB1	CWC15	0.0327095	SUB1_CWC15	5
FOS	PNN	0.0326251	FOS_PNN	5
ATF4	DYNLL1	0.0325969	ATF4_DYNLL1	5
FOS	MSN	0.0325782	FOS_MSN	5
SON	PTMA	0.0325158	SON_PTMA	5
ZFP36L1	ITM2B	0.032437	ZFP36L1_ITM2B	5
MAF	TSPAN3	0.0323582	MAF_TSPAN3	5
SON	TMED9	0.0323559	SON_TMED9	5
SUB1	ITM2B	0.0323344	SUB1_ITM2B	5
HMGB1	EEF1B2	0.0323162	HMGB1_EEF1B2	5
SON	ZRANB2	0.0322969	SON_ZRANB2	5
SON	CLTA	0.0322858	SON_CLTA	5
FOS	BTG1	0.0322279	FOS_BTG1	5
ZFP36L1	NAGA	0.0321845	ZFP36L1_NAGA	5
SON	PNN	0.0321835	SON_PNN	5
FOS	JUN	0.0319672	FOS_JUN	5
ZFP36L1	YWHAB	0.0319504	ZFP36L1_YWHAB	5
FOS	DHRS7	0.0319054	FOS_DHRS7	5
ZFP36L1	B2M	0.0318696	ZFP36L1_B2M	5
SON	RAB2A	0.0318158	SON_RAB2A	5
HMGB1	RPS6	0.0317941	HMGB1_RPS6	5
SON	PRDX2	0.0316706	SON_PRDX2	5
MAF	RPL26	0.0316704	MAF_RPL26	5
FOS	ZFAND5	0.0315838	FOS_ZFAND5	5
ATF4	SRRM2	0.031563	ATF4_SRRM2	5
HMGB1	PLEK	0.0315523	HMGB1_PLEK	5
FOS	IRF8	0.0314279	FOS_IRF8	5
FOS	TXNIP	0.0313625	FOS_TXNIP	5
ZFP36L1	MYH9	0.0312382	ZFP36L1_MYH9	5
FOS	FAM32A	0.0312276	FOS_FAM32A	5
FOS	CLTA	0.0311289	FOS_CLTA	5
SON	SERF2	0.0310708	SON_SERF2	5
MEF2A	LITAF	0.0310154	MEF2A_LITAF	5
CCDC88A	MBNL1	0.0308935	CCDC88A_MBNL1	5
SON	HNRNPU	0.0308448	SON_HNRNPU	5
ZFP36L1	CFL1	0.030832	ZFP36L1_CFL1	5
SUB1	EIF3K	0.0308288	SUB1_EIF3K	5
FOS	RBM39	0.0306354	FOS_RBM39	5
FOS	TNRC6A	0.0305116	FOS_TNRC6A	5
MEF2C	TMBIM4	0.0303908	MEF2C_TMBIM4	5
SUB1	FUS	0.0303457	SUB1_FUS	5
HMGB1	PRPF38B	0.0302792	HMGB1_PRPF38B	5
SON	TXNIP	0.0302726	SON_TXNIP	5
ZFP36L1	PAIP2	0.0302619	ZFP36L1_PAIP2	5
HMGB1	GM2A	0.0302205	HMGB1_GM2A	5
HMGB1	CANX	0.0301218	HMGB1_CANX	5
ZFP36L1	RBX1	0.0301045	ZFP36L1_RBX1	5
FOS	RNF13	0.0300811	FOS_RNF13	5
FOS	SF3B1	0.0300288	FOS_SF3B1	5
MEF2C	DAZAP2	0.0300077	MEF2C_DAZAP2	5
HMGB1	P4HB	0.0299608	HMGB1_P4HB	5
HMGB1	EIF3E	0.0298757	HMGB1_EIF3E	5
ZFP36L1	BIN2	0.0297967	ZFP36L1_BIN2	5
MEF2C	MYH9	0.0297863	MEF2C_MYH9	5
HMGB1	SH3BGRL	0.0297861	HMGB1_SH3BGRL	5
FOS	SKAP2	0.0297566	FOS_SKAP2	5
ZFP36L2	BIN1	0.0297331	ZFP36L2_BIN1	5
FOS	SPRED1	0.0296989	FOS_SPRED1	5
MEF2C	EVI2A	0.0296056	MEF2C_EVI2A	5
FOS	P4HA1	0.0295173	FOS_P4HA1	5
FOS	TPM3	0.0294587	FOS_TPM3	5
SON	ZFAND5	0.0294139	SON_ZFAND5	5
HMGB1	RPL27	0.0294129	HMGB1_RPL27	5
SON	SF3B1	0.0294047	SON_SF3B1	5
FOS	PCMT1	0.0293846	FOS_PCMT1	5
SON	KMT2E	0.029366	SON_KMT2E	5
HMGB1	GRB2	0.0292168	HMGB1_GRB2	5
ZFP36L1	BCAP31	0.0291788	ZFP36L1_BCAP31	5
FOS	PSMD7	0.0291292	FOS_PSMD7	5
ZFP36L1	RAB1A	0.0291197	ZFP36L1_RAB1A	5
FOS	NR4A1	0.029117	FOS_NR4A1	5
HMGB1	CDC42	0.0291071	HMGB1_CDC42	5
ZFP36L1	PSENEN	0.0290957	ZFP36L1_PSENEN	5
ZFP36L1	LIPA	0.0290871	ZFP36L1_LIPA	5
ZFP36L1	CD83	0.0290781	ZFP36L1_CD83	5
ZFP36L1	STX7	0.0290701	ZFP36L1_STX7	5
HMGB1	CSF1R	0.0290013	HMGB1_CSF1R	5
ZFP36L1	RPL3	0.0289755	ZFP36L1_RPL3	5
HMGB1	RPN2	0.028901	HMGB1_RPN2	5
ZFP36L1	DDX5	0.0288036	ZFP36L1_DDX5	5
ZFP36L1	ACTG1	0.0287977	ZFP36L1_ACTG1	5
MEF2C	SEC11C	0.0287657	MEF2C_SEC11C	5
ZFP36L1	APBB1IP	0.0286847	ZFP36L1_APBB1IP	5
FOS	BZW1	0.0286673	FOS_BZW1	5
HMGB1	MDH1	0.0286349	HMGB1_MDH1	5
FOS	DNAJB1	0.0286192	FOS_DNAJB1	5
SUB1	YWHAE	0.0285908	SUB1_YWHAE	5
ZFP36L1	GNAI2	0.0285302	ZFP36L1_GNAI2	5
ZFP36L1	CD74	0.028519	ZFP36L1_CD74	5
MEF2C	RB1	0.0284907	MEF2C_RB1	5
HMGB1	CREG1	0.0284894	HMGB1_CREG1	5
ZFP36L1	RPL18A	0.0284766	ZFP36L1_RPL18A	5
HMGB1	RPLP2	0.0284545	HMGB1_RPLP2	5
HMGB1	AIF1	0.028453	HMGB1_AIF1	5
HMGB1	TM9SF3	0.0284178	HMGB1_TM9SF3	5
MEF2A	SUCLG1	0.0284045	MEF2A_SUCLG1	5
HMGB1	RAB7A	0.0283717	HMGB1_RAB7A	5
MEF2C	SRP14	0.0282548	MEF2C_SRP14	5
HMGB1	CCT4	0.0282214	HMGB1_CCT4	5
ZFP36L1	IL6ST	0.0281874	ZFP36L1_IL6ST	5
HMGB1	SUCLG1	0.0281642	HMGB1_SUCLG1	5
ZFP36L1	MYL6	0.0281061	ZFP36L1_MYL6	5
ZFP36L1	RPS26	0.0280875	ZFP36L1_RPS26	5
ZFP36L1	ITGB2	0.0280542	ZFP36L1_ITGB2	5
IKZF1	TMEM30A	0.0279738	IKZF1_TMEM30A	5
ZFP36L1	CCT5	0.0279363	ZFP36L1_CCT5	5
ZFP36L1	RPS15	0.027928	ZFP36L1_RPS15	5
MEF2C	GNAI2	0.0279189	MEF2C_GNAI2	5
FOS	EIF4H	0.0278691	FOS_EIF4H	5
SON	SKIL	0.0278591	SON_SKIL	5
HMGB1	DYNLL1	0.0278526	HMGB1_DYNLL1	5
ZFP36L1	RPL7	0.0278414	ZFP36L1_RPL7	5
HMGB1	ATP6V0B	0.02784	HMGB1_ATP6V0B	5
FOS	RAB8B	0.0278292	FOS_RAB8B	5
ZFP36L1	RPS21	0.0277562	ZFP36L1_RPS21	5
HMGB1	VDAC1	0.0277	HMGB1_VDAC1	5
ZFP36L1	GMFG	0.0276935	ZFP36L1_GMFG	5
ZFP36L1	FAM120A	0.0276781	ZFP36L1_FAM120A	5
ZFP36L1	CLTC	0.0276244	ZFP36L1_CLTC	5
HMGB1	CALM2	0.0276214	HMGB1_CALM2	5
IRF8	PTTG1IP	0.0276032	IRF8_PTTG1IP	5
SON	LAMP1	0.0275144	SON_LAMP1	5
SUB1	ATP6V1G1	0.027484	SUB1_ATP6V1G1	5
MEF2C	NDUFA12	0.027457	MEF2C_NDUFA12	5
MEF2C	PLXDC2	0.027455	MEF2C_PLXDC2	5
IRF8	ISCU	0.0274172	IRF8_ISCU	5
FOS	WDR1	0.0272844	FOS_WDR1	5
PLEK	OSTF1	0.0272341	PLEK_OSTF1	5
ZFP36L1	PTTG1IP	0.0272203	ZFP36L1_PTTG1IP	5
MEF2C	ITM2C	0.027155	MEF2C_ITM2C	5
ZFP36L1	FUS	0.0271516	ZFP36L1_FUS	5
FOS	SMARCE1	0.0271467	FOS_SMARCE1	5
ZFP36L1	SEC11A	0.0271296	ZFP36L1_SEC11A	5
FOS	PDAP1	0.0270374	FOS_PDAP1	5
IRF8	C1QA	0.0269963	IRF8_C1QA	5
MEF2C	RPS10	0.0269427	MEF2C_RPS10	5
MAF	KLF3	0.0269355	MAF_KLF3	5
ZFP36L1	IK	0.0269309	ZFP36L1_IK	5
ZFP36L1	EIF4H	0.0267587	ZFP36L1_EIF4H	5
ZFP36L1	LAMP1	0.0267473	ZFP36L1_LAMP1	5
FOS	GTF2B	0.0266603	FOS_GTF2B	5
SON	MAT2B	0.0266458	SON_MAT2B	5
ZFP36L1	MACF1	0.0265998	ZFP36L1_MACF1	5
HMGB1	CD63	0.0265634	HMGB1_CD63	5
ZFP36L1	SEC62	0.0264754	ZFP36L1_SEC62	5
IRF8	CDC42	0.0264722	IRF8_CDC42	5
ZFP36L1	IFNGR1	0.0264556	ZFP36L1_IFNGR1	5
HMGB1	ARPC5	0.0264541	HMGB1_ARPC5	5
ZFP36L2	DDX3X	0.0263855	ZFP36L2_DDX3X	5
MEF2C	KCTD12	0.0263774	MEF2C_KCTD12	5
HMGB1	ITGB1	0.0263582	HMGB1_ITGB1	5
MAF	PAIP2	0.0263508	MAF_PAIP2	5
ZFP36L1	CCT8	0.0263175	ZFP36L1_CCT8	5
MAF	DDX5	0.0262279	MAF_DDX5	5
ZFP36L1	EIF1	0.0261569	ZFP36L1_EIF1	5
MEF2C	SSR3	0.0261388	MEF2C_SSR3	5
ZFP36L1	PABPC1	0.0260986	ZFP36L1_PABPC1	5
ZFP36L1	CD53	0.0260809	ZFP36L1_CD53	5
ZFP36L1	SMDT1	0.0260584	ZFP36L1_SMDT1	5
MAF	MBNL1	0.0259727	MAF_MBNL1	5
MEF2C	ARHGAP21	0.0259682	MEF2C_ARHGAP21	5
MEF2C	UBL3	0.0259493	MEF2C_UBL3	5
MEF2C	CELF2	0.0259079	MEF2C_CELF2	5
ZFP36L1	MRFAP1	0.0259038	ZFP36L1_MRFAP1	5
SUB1	EIF4E	0.0259004	SUB1_EIF4E	5
ZFP36L1	SNX3	0.0258895	ZFP36L1_SNX3	5
HMGB1	BIN2	0.0258619	HMGB1_BIN2	5
SON	TECR	0.025847	SON_TECR	5
ZFP36L2	NCKAP1L	0.0258125	ZFP36L2_NCKAP1L	5
HMGB1	ARF4	0.0257954	HMGB1_ARF4	5
ZFP36L1	CTSC	0.0257466	ZFP36L1_CTSC	5
ZFP36L1	SERF2	0.0256585	ZFP36L1_SERF2	5
ZFP36L2	PICALM	0.0256039	ZFP36L2_PICALM	5
ZFP36L1	COX4I1	0.0255948	ZFP36L1_COX4I1	5
ZFP36L1	VAPA	0.0255886	ZFP36L1_VAPA	5
MEF2C	YBX1	0.0255118	MEF2C_YBX1	5
MEF2C	LY86	0.0254603	MEF2C_LY86	5
SUB1	VDAC2	0.0253852	SUB1_VDAC2	5
MEF2A	CYFIP1	0.0253516	MEF2A_CYFIP1	5
ZFP36L1	UBB	0.0253498	ZFP36L1_UBB	5
MAF	CYBA	0.0253298	MAF_CYBA	5
SON	MYCBP2	0.0253251	SON_MYCBP2	5
MEF2C	IRF2BP2	0.025268	MEF2C_IRF2BP2	5
YBX1	BTG1	0.0252617	YBX1_BTG1	5
MEF2A	KMT2E	0.0252523	MEF2A_KMT2E	5
HMGB1	SRRM1	0.025213	HMGB1_SRRM1	5
ZFP36L1	GABARAPL2	0.0252026	ZFP36L1_GABARAPL2	5
ZFP36L1	ID2	0.0251169	ZFP36L1_ID2	5
MEF2C	PLEK	0.0250891	MEF2C_PLEK	5
MEF2C	M6PR	0.0250836	MEF2C_M6PR	5
ZFP36L1	RNF13	0.025075	ZFP36L1_RNF13	5
MAF	PICALM	0.025048	MAF_PICALM	5
ZFP36L1	HNRNPM	0.0249723	ZFP36L1_HNRNPM	5
FOS	G3BP1	0.0249604	FOS_G3BP1	5
ZFP36L1	RPL8	0.0248865	ZFP36L1_RPL8	5
MAF	RGS10	0.0248613	MAF_RGS10	5
ZFP36L1	NEK6	0.0248205	ZFP36L1_NEK6	5
ZFP36L1	KDELR1	0.0248205	ZFP36L1_KDELR1	5
MEF2C	LAPTM5	0.0248014	MEF2C_LAPTM5	5
ZFP36L1	GRB2	0.0247947	ZFP36L1_GRB2	5
HMGB1	APOE	0.0247171	HMGB1_APOE	5
ZFP36L1	CTSS	0.0246737	ZFP36L1_CTSS	5
ZFP36L1	RPS27A	0.024611	ZFP36L1_RPS27A	5
SON	BTG1	0.0246065	SON_BTG1	5
MEF2C	WSB1	0.024582	MEF2C_WSB1	5
HMGB1	BCAP31	0.0245725	HMGB1_BCAP31	5
FOS	RBM5	0.0245609	FOS_RBM5	5
MEF2C	NPC2	0.0245239	MEF2C_NPC2	5
MEF2C	RPS11	0.024401	MEF2C_RPS11	5
ZFP36L1	P4HA1	0.0243836	ZFP36L1_P4HA1	5
MEF2A	TLN1	0.0242064	MEF2A_TLN1	5
HMGB1	CNPY3	0.0241771	HMGB1_CNPY3	5
MAF	CAPZB	0.0241626	MAF_CAPZB	5
ZFP36L1	RHOA	0.0241626	ZFP36L1_RHOA	5
MEF2C	VDAC1	0.0241278	MEF2C_VDAC1	5
ZFP36L1	PSMB1	0.0241089	ZFP36L1_PSMB1	5
MEF2C	TYROBP	0.0240904	MEF2C_TYROBP	5
ZFP36L1	DDX17	0.0240855	ZFP36L1_DDX17	5
ZFP36L1	COX6C	0.0240819	ZFP36L1_COX6C	5
ZEB2	TSPAN3	0.0240625	ZEB2_TSPAN3	5
ZFP36L2	APBB1IP	0.0240383	ZFP36L2_APBB1IP	5
ZFP36L2	PLD3	0.0240283	ZFP36L2_PLD3	5
ZFP36L1	RPL26	0.0240175	ZFP36L1_RPL26	5
MEF2A	KDELR1	0.0239412	MEF2A_KDELR1	5
MAF	C1QB	0.0238716	MAF_C1QB	5
MEF2C	SERF2	0.0237614	MEF2C_SERF2	5
MEF2C	CORO1A	0.0237579	MEF2C_CORO1A	5
ZFP36L1	SRGAP2	0.0237387	ZFP36L1_SRGAP2	5
MEF2C	PPIA	0.023737	MEF2C_PPIA	5
ZFP36L2	MBNL1	0.0237224	ZFP36L2_MBNL1	5
MEF2C	SEPT7	0.023682	MEF2C_SEPT7	5
ZFP36L1	VPS29	0.0236672	ZFP36L1_VPS29	5
ZFP36L1	EIF3H	0.0235698	ZFP36L1_EIF3H	5
ZFP36L1	FLI1	0.0235644	ZFP36L1_FLI1	5
ZFP36L1	MATR3	0.0235478	ZFP36L1_MATR3	5
MAF	HNRNPL	0.0235432	MAF_HNRNPL	5
MAF	CELF2	0.0235123	MAF_CELF2	5
MEF2C	TRA2B	0.0234979	MEF2C_TRA2B	5
TAX1BP1	FCGRT	0.0234855	TAX1BP1_FCGRT	5
ZFP36L2	BCAP31	0.0234231	ZFP36L2_BCAP31	5
SUB1	RPL12	0.0233976	SUB1_RPL12	5
MEF2C	TAX1BP1	0.0233757	MEF2C_TAX1BP1	5
SUB1	AIF1	0.0233337	SUB1_AIF1	5
ZFP36L2	MEF2A	0.0233219	ZFP36L2_MEF2A	5
CSDE1	TMCO1	0.0233095	CSDE1_TMCO1	5
SFPQ	COX7A2L	0.0232998	SFPQ_COX7A2L	5
ZFP36L1	ITM2C	0.0232571	ZFP36L1_ITM2C	5
ZFP36L1	TRAM1	0.0232498	ZFP36L1_TRAM1	5
ZFP36L1	NDUFB9	0.0231807	ZFP36L1_NDUFB9	5
SUB1	GNG5	0.0231328	SUB1_GNG5	5
ZFP36L1	HSP90AB1	0.0231326	ZFP36L1_HSP90AB1	5
MEF2C	PYCARD	0.0231142	MEF2C_PYCARD	5
MAF	LGMN	0.0231113	MAF_LGMN	5
ZFP36L1	SLCO2B1	0.0230662	ZFP36L1_SLCO2B1	5
MEF2C	LGMN	0.0230612	MEF2C_LGMN	5
ZFP36L1	SLC25A5	0.02306	ZFP36L1_SLC25A5	5
CCDC88A	ZEB2	0.02303	CCDC88A_ZEB2	5
MAF	GPR34	0.0229267	MAF_GPR34	5
MEF2C	FUS	0.0229225	MEF2C_FUS	5
SUB1	HSP90B1	0.0228919	SUB1_HSP90B1	5
SUB1	PRPF40A	0.0228785	SUB1_PRPF40A	5
MEF2C	PLD4	0.022874	MEF2C_PLD4	5
SUB1	CANX	0.0228263	SUB1_CANX	5
ZFP36L1	SYNGR2	0.0226951	ZFP36L1_SYNGR2	5
FOS	TSC22D3	0.0226552	FOS_TSC22D3	5
MAF	CTSB	0.0226488	MAF_CTSB	5
ZFP36L1	NFE2L2	0.0226483	ZFP36L1_NFE2L2	5
MEF2C	TBXAS1	0.0226087	MEF2C_TBXAS1	5
MEF2C	PRDX2	0.0225285	MEF2C_PRDX2	5
MEF2C	GPX1	0.0225251	MEF2C_GPX1	5
ZFP36L1	CTSB	0.0224649	ZFP36L1_CTSB	5
MEF2C	NDFIP1	0.0224343	MEF2C_NDFIP1	5
MEF2C	CLK1	0.0224048	MEF2C_CLK1	5
FOSB	TAGAP	0.0223625	FOSB_TAGAP	5
ZFP36L2	MERTK	0.0223344	ZFP36L2_MERTK	5
SON	PEA15	0.0222825	SON_PEA15	5
MAF	EMC7	0.0221774	MAF_EMC7	5
MAF	SLCO2B1	0.0221378	MAF_SLCO2B1	5
ZFP36L1	SLC38A2	0.022124	ZFP36L1_SLC38A2	5
HMGB1	MSN	0.0221236	HMGB1_MSN	5
SUB1	ATP6AP2	0.0220896	SUB1_ATP6AP2	5
MEF2C	GNS	0.0220493	MEF2C_GNS	5
MEF2C	SEMA4D	0.0220372	MEF2C_SEMA4D	5
ZFP36L1	PDIA4	0.0219803	ZFP36L1_PDIA4	5
SUB1	NDUFB4	0.0219664	SUB1_NDUFB4	5
MEF2C	DOCK10	0.0219006	MEF2C_DOCK10	5
SUB1	P2RY12	0.0218851	SUB1_P2RY12	5
ZFP36L1	C3AR1	0.021884	ZFP36L1_C3AR1	5
SUB1	EIF1B	0.0217851	SUB1_EIF1B	5
MEF2C	SELPLG	0.0217806	MEF2C_SELPLG	5
IRF8	NCKAP1L	0.021769	IRF8_NCKAP1L	5
ZEB2	RAP1A	0.0217524	ZEB2_RAP1A	5
PLEK	ENTPD1	0.0217358	PLEK_ENTPD1	5
MEF2C	TREM2	0.0217072	MEF2C_TREM2	5
ZFP36L1	SEPT7	0.0216172	ZFP36L1_SEPT7	5
MEF2C	ATP2C1	0.0215947	MEF2C_ATP2C1	5
ZFP36L1	PSMB4	0.0215777	ZFP36L1_PSMB4	5
MAF	RPL10A	0.0215755	MAF_RPL10A	5
ZFP36L1	CORO1A	0.0214994	ZFP36L1_CORO1A	5
MEF2C	PSMA7	0.0214378	MEF2C_PSMA7	5
HMGB1	RAC1	0.0214333	HMGB1_RAC1	5
ZFP36L1	HERPUD1	0.0213661	ZFP36L1_HERPUD1	5
MEF2C	CTSB	0.021334	MEF2C_CTSB	5
MEF2C	CTSA	0.0212552	MEF2C_CTSA	5
ZFP36L1	ARHGDIB	0.0212487	ZFP36L1_ARHGDIB	5
ZFP36L2	DOCK10	0.0212207	ZFP36L2_DOCK10	5
IRF8	NFE2L2	0.0212156	IRF8_NFE2L2	5
HMGB1	HEXB	0.0211937	HMGB1_HEXB	5
MEF2C	ACTR3	0.0211644	MEF2C_ACTR3	5
MEF2C	UQCRB	0.0211164	MEF2C_UQCRB	5
MEF2C	RAB7A	0.0209811	MEF2C_RAB7A	5
ZEB2	TMED2	0.0209656	ZEB2_TMED2	5
MAF	RPS27A	0.0209545	MAF_RPS27A	5
MEF2C	SLCO2B1	0.020953	MEF2C_SLCO2B1	5
ZEB2	HNRNPM	0.0209349	ZEB2_HNRNPM	5
ZFP36L1	GALNT1	0.0209194	ZFP36L1_GALNT1	5
SUB1	RAB7A	0.0208852	SUB1_RAB7A	5
ZFP36L1	SLC4A7	0.0208584	ZFP36L1_SLC4A7	5
MEF2C	RPL7	0.020776	MEF2C_RPL7	5
SFPQ	MEF2C	0.0207699	SFPQ_MEF2C	5
MEF2C	HAVCR2	0.0206909	MEF2C_HAVCR2	5
MEF2C	CALM1	0.0205564	MEF2C_CALM1	5
IRF8	HM13	0.0205378	IRF8_HM13	5
HMGB1	SRRM2	0.0205327	HMGB1_SRRM2	5
MEF2C	COX6B1	0.0204969	MEF2C_COX6B1	5
MEF2C	PABPC1	0.0204673	MEF2C_PABPC1	5
MEF2C	ZNF706	0.0203865	MEF2C_ZNF706	5
MEF2C	PA2G4	0.0203847	MEF2C_PA2G4	5
ZFP36L2	TMCO1	0.020378	ZFP36L2_TMCO1	5
ZFP36L1	ATP1B1	0.0203759	ZFP36L1_ATP1B1	5
MEF2C	RBX1	0.020266	MEF2C_RBX1	5
IKZF1	ATP6AP2	0.0202004	IKZF1_ATP6AP2	5
MEF2C	RPLP0	0.0201048	MEF2C_RPLP0	5
MEF2C	UBA52	0.0200894	MEF2C_UBA52	5
MEF2C	MRFAP1	0.0200835	MEF2C_MRFAP1	5
YBX1	OS9	0.0200809	YBX1_OS9	5
ZEB2	ADAM10	0.0200762	ZEB2_ADAM10	5
MEF2C	RPS12	0.020038	MEF2C_RPS12	5
MEF2C	ARL6IP5	0.020033	MEF2C_ARL6IP5	5
MEF2C	HNRNPH3	0.0199611	MEF2C_HNRNPH3	5
ZEB2	RGS10	0.019912	ZEB2_RGS10	5
ZFP36L1	BLNK	0.0198962	ZFP36L1_BLNK	5
ZFP36L1	ACAP2	0.0198402	ZFP36L1_ACAP2	5
MEF2C	FLI1	0.0197869	MEF2C_FLI1	5
MEF2C	NDUFV3	0.0196996	MEF2C_NDUFV3	5
MEF2C	VMP1	0.0196936	MEF2C_VMP1	5
MEF2C	KHDRBS1	0.019669	MEF2C_KHDRBS1	5
MEF2A	RBM39	0.019665	MEF2A_RBM39	5
ZEB2	MEF2C	0.0196537	ZEB2_MEF2C	5
YBX1	RAB14	0.0196318	YBX1_RAB14	5
ZFP36L2	GRB2	0.01963	ZFP36L2_GRB2	5
MEF2C	RPL35	0.0196064	MEF2C_RPL35	5
ZFP36L1	HM13	0.0195176	ZFP36L1_HM13	5
HMGB1	SF1	0.0193793	HMGB1_SF1	5
HMGB1	SERBP1	0.0193552	HMGB1_SERBP1	5
MEF2C	SKIL	0.019282	MEF2C_SKIL	5
ZEB2	RPS10	0.0192402	ZEB2_RPS10	5
MAF	CSF1R	0.01923	MAF_CSF1R	5
MEF2C	EEF1A1	0.0192071	MEF2C_EEF1A1	5
ZFP36L2	ADAM10	0.0191939	ZFP36L2_ADAM10	5
MEF2C	ATP6V1G1	0.0191747	MEF2C_ATP6V1G1	5
MEF2C	RABEP1	0.0190681	MEF2C_RABEP1	5
MEF2C	GPX4	0.0190365	MEF2C_GPX4	5
MEF2C	NDUFB4	0.019025	MEF2C_NDUFB4	5
MEF2C	RPS17	0.0190084	MEF2C_RPS17	5
ZFP36L1	BRD2	0.0189145	ZFP36L1_BRD2	5
ZFP36L1	SLC8A1	0.018889	ZFP36L1_SLC8A1	5
MAF	SAT1	0.0188847	MAF_SAT1	5
SFPQ	GAPDH	0.0188299	SFPQ_GAPDH	5
MEF2C	DYNC1I2	0.0188197	MEF2C_DYNC1I2	5
MEF2C	SRSF3	0.0188074	MEF2C_SRSF3	5
ZFP36L1	KRTCAP2	0.0187578	ZFP36L1_KRTCAP2	5
MEF2C	MT-ND5	0.0187391	MEF2C_MT-ND5	5
MEF2C	RPL31	0.01873	MEF2C_RPL31	5
ARID1A	ENTPD1	0.0186502	ARID1A_ENTPD1	5
MEF2C	KPNB1	0.0186048	MEF2C_KPNB1	5
MEF2C	CREG1	0.0185799	MEF2C_CREG1	5
IRF8	ATP6AP2	0.0185493	IRF8_ATP6AP2	5
MAF	ADAM10	0.0185438	MAF_ADAM10	5
MEF2C	YPEL5	0.0184362	MEF2C_YPEL5	5
HMGB1	NDFIP1	0.0183916	HMGB1_NDFIP1	5
MEF2C	SOD1	0.0182945	MEF2C_SOD1	5
IRF8	WASF2	0.0182878	IRF8_WASF2	5
ZEB2	ZFP36L1	0.0182852	ZEB2_ZFP36L1	5
MEF2C	PDIA6	0.018221	MEF2C_PDIA6	5
ZFP36L1	SERINC3	0.0182045	ZFP36L1_SERINC3	5
MEF2C	CYBB	0.0181832	MEF2C_CYBB	5
ZFP36L1	NDUFB10	0.0181498	ZFP36L1_NDUFB10	5
MEF2C	RPS13	0.0181353	MEF2C_RPS13	5
MEF2C	TALDO1	0.0180799	MEF2C_TALDO1	5
MEF2C	PPT1	0.0180709	MEF2C_PPT1	5
YBX1	C1QB	0.0180503	YBX1_C1QB	5
MEF2C	RTN3	0.0179681	MEF2C_RTN3	5
ZFP36L1	ATP2B1	0.0179604	ZFP36L1_ATP2B1	5
SUB1	PUM2	0.0179592	SUB1_PUM2	5
ZFP36L2	P4HA1	0.0179567	ZFP36L2_P4HA1	5
MEF2C	NDUFB9	0.0179561	MEF2C_NDUFB9	5
ZFP36L2	PPP1R12A	0.0179495	ZFP36L2_PPP1R12A	5
MEF2C	PRKAR1A	0.0178703	MEF2C_PRKAR1A	5
MEF2C	TMED10	0.0178541	MEF2C_TMED10	5
MEF2C	CD180	0.0178272	MEF2C_CD180	5
ZFP36L1	YWHAG	0.0177565	ZFP36L1_YWHAG	5
MEF2C	SRSF7	0.0177542	MEF2C_SRSF7	5
MEF2C	MORF4L1	0.0177505	MEF2C_MORF4L1	5
MEF2C	ALOX5AP	0.0177202	MEF2C_ALOX5AP	5
IRF8	PTMA	0.0176709	IRF8_PTMA	5
MEF2C	PEA15	0.0176009	MEF2C_PEA15	5
MEF2C	PFDN5	0.0175991	MEF2C_PFDN5	5
HMGB1	PSMB4	0.0175949	HMGB1_PSMB4	5
ATF4	PPT1	0.0175654	ATF4_PPT1	5
MEF2C	NCL	0.0175594	MEF2C_NCL	5
MAF	PDIA3	0.0175185	MAF_PDIA3	5
MEF2C	LIPA	0.0174634	MEF2C_LIPA	5
SFPQ	PTAFR	0.0174488	SFPQ_PTAFR	5
MEF2C	RPS8	0.0173937	MEF2C_RPS8	5
ZFP36L1	SF1	0.017371	ZFP36L1_SF1	5
ZFP36L2	RAP1A	0.0173116	ZFP36L2_RAP1A	5
ATF4	MAT2B	0.0173068	ATF4_MAT2B	5
MEF2C	PSMD14	0.0172909	MEF2C_PSMD14	5
ZFP36L1	CTSA	0.017285	ZFP36L1_CTSA	5
YBX1	RAB2A	0.0172358	YBX1_RAB2A	5
MEF2C	RPL13A	0.0172309	MEF2C_RPL13A	5
ZEB2	EIF3J	0.0172163	ZEB2_EIF3J	5
MEF2C	ARHGDIB	0.0172096	MEF2C_ARHGDIB	5
MEF2C	COX8A	0.0172031	MEF2C_COX8A	5
MEF2A	SRRM1	0.0171837	MEF2A_SRRM1	5
ZFP36L2	C1QB	0.0171012	ZFP36L2_C1QB	5
YBX1	EIF3H	0.017065	YBX1_EIF3H	5
MEF2C	RPL3	0.0170537	MEF2C_RPL3	5
MEF2C	SMARCA5	0.0170377	MEF2C_SMARCA5	5
ZFP36L2	RAB1A	0.0170308	ZFP36L2_RAB1A	5
ATF4	IVNS1ABP	0.0169842	ATF4_IVNS1ABP	5
ZEB2	HSP90AB1	0.0169833	ZEB2_HSP90AB1	5
MEF2C	ERP29	0.0169808	MEF2C_ERP29	5
SUB1	CTSZ	0.0169671	SUB1_CTSZ	5
ATF4	C1QB	0.0169123	ATF4_C1QB	5
MEF2C	NEDD8	0.0169036	MEF2C_NEDD8	5
ATF4	RPS20	0.0168508	ATF4_RPS20	5
MEF2C	APBB1IP	0.016825	MEF2C_APBB1IP	5
MEF2C	PSMB1	0.0168113	MEF2C_PSMB1	5
MEF2C	TMEM147	0.0167847	MEF2C_TMEM147	5
MEF2C	BRI3	0.0167807	MEF2C_BRI3	5
MEF2C	ZFAND5	0.0167668	MEF2C_ZFAND5	5
MEF2C	ARGLU1	0.0167302	MEF2C_ARGLU1	5
MEF2C	CALM3	0.016726	MEF2C_CALM3	5
MEF2C	DOCK8	0.0167228	MEF2C_DOCK8	5
CSDE1	MTSS1	0.0167219	CSDE1_MTSS1	5
ZFP36L2	PPIB	0.0165906	ZFP36L2_PPIB	5
NFE2L2	MAT2A	0.0165706	NFE2L2_MAT2A	5
ATF4	FUS	0.0164902	ATF4_FUS	5
ATF4	TM9SF2	0.0164768	ATF4_TM9SF2	5
ATF4	RAB14	0.016466	ATF4_RAB14	5
ZFP36L2	QKI	0.0164594	ZFP36L2_QKI	5
MAF	MAT2A	0.016419	MAF_MAT2A	5
IRF8	TSC22D3	0.0163999	IRF8_TSC22D3	5
MEF2C	GATM	0.0162896	MEF2C_GATM	5
MEF2C	NDUFA11	0.0162401	MEF2C_NDUFA11	5
MEF2C	RPL27	0.0162218	MEF2C_RPL27	5
MEF2C	IVNS1ABP	0.0162196	MEF2C_IVNS1ABP	5
MEF2C	HPGDS	0.0162133	MEF2C_HPGDS	5
CSDE1	TMEM147	0.0161348	CSDE1_TMEM147	5
MEF2C	RPS19	0.0161043	MEF2C_RPS19	5
MEF2C	PLD3	0.0160401	MEF2C_PLD3	5
MEF2C	NFE2L2	0.0159694	MEF2C_NFE2L2	5
SFPQ	LAMP2	0.0159605	SFPQ_LAMP2	5
ZEB2	CCT8	0.0159183	ZEB2_CCT8	5
ZNF706	ID2	0.0159182	ZNF706_ID2	5
MEF2C	CAPRIN1	0.0159154	MEF2C_CAPRIN1	5
MEF2C	IMMT	0.0159142	MEF2C_IMMT	5
MEF2C	LMBRD1	0.0159012	MEF2C_LMBRD1	5
MEF2C	RPL8	0.0158897	MEF2C_RPL8	5
MEF2C	CNPY3	0.0157992	MEF2C_CNPY3	5
YBX1	CTSB	0.0157619	YBX1_CTSB	5
MEF2C	LUC7L3	0.0157518	MEF2C_LUC7L3	5
MEF2C	NDUFB11	0.0157324	MEF2C_NDUFB11	5
MEF2C	MFSD1	0.0157201	MEF2C_MFSD1	5
MAF	CCT4	0.0156804	MAF_CCT4	5
KLF6	LGMN	0.015647	KLF6_LGMN	5
ATF4	GRN	0.0156166	ATF4_GRN	5
MEF2C	ADAP2	0.0156004	MEF2C_ADAP2	5
KLF6	LITAF	0.0155939	KLF6_LITAF	5
MEF2C	BIN2	0.0155851	MEF2C_BIN2	5
MEF2C	SMAP2	0.01555	MEF2C_SMAP2	5
MEF2C	RPN1	0.0155406	MEF2C_RPN1	5
MEF2C	EIF4G2	0.0154536	MEF2C_EIF4G2	5
MEF2C	SYNGR2	0.0154254	MEF2C_SYNGR2	5
MEF2C	SPCS2	0.0153864	MEF2C_SPCS2	5
MEF2C	CD37	0.0153031	MEF2C_CD37	5
ZFP36L2	TMEM50A	0.0152856	ZFP36L2_TMEM50A	5
MEF2C	PPP1CA	0.0152804	MEF2C_PPP1CA	5
CSDE1	RDX	0.0152216	CSDE1_RDX	5
ZEB2	CDC42	0.0152137	ZEB2_CDC42	5
YBX1	PPIB	0.015163	YBX1_PPIB	5
JUN	DDIT4	0.0151509	JUN_DDIT4	5
IRF8	LPCAT2	0.0151372	IRF8_LPCAT2	5
MEF2C	HSPA5	0.0150997	MEF2C_HSPA5	5
MEF2C	ZFAND6	0.0150916	MEF2C_ZFAND6	5
KLF6	IRF8	0.0150672	KLF6_IRF8	5
YBX1	M6PR	0.0150513	YBX1_M6PR	5
MEF2C	RPL32	0.0149956	MEF2C_RPL32	5
MEF2C	RPL35A	0.0149946	MEF2C_RPL35A	5
NR4A1	NR4A2	0.0149698	NR4A1_NR4A2	5
MEF2C	ATP6V0D1	0.0149177	MEF2C_ATP6V0D1	5
MEF2C	CAPZA2	0.0148985	MEF2C_CAPZA2	5
ZFHX3	FSCN1	0.0148478	ZFHX3_FSCN1	5
YBX1	C1QC	0.0148293	YBX1_C1QC	5
MEF2C	MTPN	0.0147666	MEF2C_MTPN	5
MEF2C	CCT5	0.0145996	MEF2C_CCT5	5
SUB1	MSN	0.0145642	SUB1_MSN	5
MEF2C	VCP	0.0145055	MEF2C_VCP	5
MEF2C	PAIP2	0.0145052	MEF2C_PAIP2	5
MEF2C	CD81	0.014458	MEF2C_CD81	5
MEF2C	TXNIP	0.0144308	MEF2C_TXNIP	5
ZFP36L2	UBE2L3	0.014358	ZFP36L2_UBE2L3	5
ZEB2	PLXDC2	0.0143397	ZEB2_PLXDC2	5
SFPQ	P2RY13	0.0143377	SFPQ_P2RY13	5
SFPQ	BCAP31	0.0143296	SFPQ_BCAP31	5
MEF2C	C3AR1	0.0143224	MEF2C_C3AR1	5
KLF6	PLEK	0.0142474	KLF6_PLEK	5
MEF2A	SERBP1	0.0142045	MEF2A_SERBP1	5
MEF2C	IL6ST	0.0141768	MEF2C_IL6ST	5
MEF2C	SDHB	0.0141373	MEF2C_SDHB	5
CSDE1	RPS10	0.0141366	CSDE1_RPS10	5
ZEB2	OSTC	0.0140931	ZEB2_OSTC	5
MEF2C	RNASEH2B	0.0140607	MEF2C_RNASEH2B	5
MEF2C	CD83	0.0140557	MEF2C_CD83	5
ATF4	HSP90B1	0.0140439	ATF4_HSP90B1	5
JUN	RPS27	0.0140383	JUN_RPS27	5
IRF8	CTSA	0.0140326	IRF8_CTSA	5
IRF8	SLCO2B1	0.0140255	IRF8_SLCO2B1	5
MEF2A	RGS10	0.0140076	MEF2A_RGS10	5
MEF2C	PNISR	0.014002	MEF2C_PNISR	5
KLF6	CLIC1	0.0140001	KLF6_CLIC1	5
ZEB2	CYFIP1	0.0139776	ZEB2_CYFIP1	5
MEF2C	CKB	0.0139476	MEF2C_CKB	5
MEF2C	GOLGB1	0.0139414	MEF2C_GOLGB1	5
ATF4	TCF4	0.0139353	ATF4_TCF4	5
IRF8	BIN1	0.0139338	IRF8_BIN1	5
ZFP36L2	TPM3	0.0138969	ZFP36L2_TPM3	5
MEF2C	IKZF1	0.0138863	MEF2C_IKZF1	5
MEF2C	MAF	0.0138792	MEF2C_MAF	5
MEF2C	PTTG1IP	0.0138708	MEF2C_PTTG1IP	5
MEF2C	P4HA1	0.0138543	MEF2C_P4HA1	5
MEF2C	MARCKS	0.0138455	MEF2C_MARCKS	5
MEF2C	TGFBR2	0.0138387	MEF2C_TGFBR2	5
MEF2A	BLNK	0.0137253	MEF2A_BLNK	5
MEF2C	CAPZA1	0.0137247	MEF2C_CAPZA1	5
MEF2C	REEP5	0.0136726	MEF2C_REEP5	5
CSDE1	RGS2	0.013648	CSDE1_RGS2	5
ZFP36L2	SSR2	0.0136475	ZFP36L2_SSR2	5
MEF2C	RABAC1	0.0136231	MEF2C_RABAC1	5
KLF6	CCT8	0.0135751	KLF6_CCT8	5
MEF2C	APP	0.0135459	MEF2C_APP	5
MEF2C	SNX13	0.0135198	MEF2C_SNX13	5
SFPQ	RPS3	0.0135039	SFPQ_RPS3	5
YBX1	UBXN4	0.0134832	YBX1_UBXN4	5
MEF2C	LCP1	0.0134732	MEF2C_LCP1	5
MEF2A	SSR1	0.0134644	MEF2A_SSR1	5
YBX1	OAZ1	0.0134598	YBX1_OAZ1	5
NR4A2	NR4A1	0.0133375	NR4A2_NR4A1	5
MEF2C	IER3	0.0133339	MEF2C_IER3	5
IRF8	DDX17	0.0133084	IRF8_DDX17	5
BCLAF1	PSMC5	0.0132874	BCLAF1_PSMC5	5
ZEB2	CAPZA1	0.0132843	ZEB2_CAPZA1	5
ATF4	DAZAP2	0.013251	ATF4_DAZAP2	5
ZFP36L2	CCT5	0.0132411	ZFP36L2_CCT5	5
ATF4	CANX	0.0132203	ATF4_CANX	5
MEF2A	PTP4A2	0.0131731	MEF2A_PTP4A2	5
FLI1	OS9	0.0131439	FLI1_OS9	5
MEF2A	SAT1	0.0131028	MEF2A_SAT1	5
MEF2C	QKI	0.0130936	MEF2C_QKI	5
MEF2C	BLOC1S1	0.0130796	MEF2C_BLOC1S1	5
MEF2C	BASP1	0.0130161	MEF2C_BASP1	5
KLF6	ATP6V0B	0.0129694	KLF6_ATP6V0B	5
YBX1	CSF1R	0.0129412	YBX1_CSF1R	5
CSDE1	OSTF1	0.0129291	CSDE1_OSTF1	5
YBX1	CFL1	0.0128798	YBX1_CFL1	5
MEF2C	SLC1A3	0.0128482	MEF2C_SLC1A3	5
MEF2C	SALL1	0.0127812	MEF2C_SALL1	5
MEF2A	NAGA	0.0127396	MEF2A_NAGA	5
ZFP36L2	WASF2	0.0127203	ZFP36L2_WASF2	5
MEF2A	MRFAP1	0.0127003	MEF2A_MRFAP1	5
MEF2A	YWHAH	0.0126905	MEF2A_YWHAH	5
MEF2A	TRAM1	0.0126676	MEF2A_TRAM1	5
ZEB2	EIF3F	0.0126659	ZEB2_EIF3F	5
MEF2C	RBM25	0.0126631	MEF2C_RBM25	5
ZEB2	RNF13	0.0126512	ZEB2_RNF13	5
CNBP	CYBA	0.0126021	CNBP_CYBA	5
MEF2C	PCBP1	0.0125998	MEF2C_PCBP1	5
SFPQ	COX4I1	0.0125945	SFPQ_COX4I1	5
CSDE1	EIF3F	0.0125813	CSDE1_EIF3F	5
MEF2A	RPS3	0.0125699	MEF2A_RPS3	5
MEF2C	LITAF	0.0125352	MEF2C_LITAF	5
MEF2C	PSMC5	0.0125343	MEF2C_PSMC5	5
MEF2C	SSR2	0.0125084	MEF2C_SSR2	5
MEF2A	TAX1BP1	0.0125042	MEF2A_TAX1BP1	5
SFPQ	ATP1B1	0.0125003	SFPQ_ATP1B1	5
ATF4	CD74	0.0124819	ATF4_CD74	5
IRF8	LIPA	0.0124585	IRF8_LIPA	5
SFPQ	SKP1	0.0124554	SFPQ_SKP1	5
ZNF706	PRDX2	0.0124184	ZNF706_PRDX2	5
YBX1	PPT1	0.0124164	YBX1_PPT1	5
MEF2C	DYNLRB1	0.0124076	MEF2C_DYNLRB1	5
MEF2C	RBPJ	0.0124004	MEF2C_RBPJ	5
IRF8	PSMB1	0.012374	IRF8_PSMB1	5
IRF8	RBM39	0.0123665	IRF8_RBM39	5
ZEB2	TPT1	0.0123625	ZEB2_TPT1	5
IRF8	MAT2A	0.0123343	IRF8_MAT2A	5
SFPQ	C1QC	0.012317	SFPQ_C1QC	5
MEF2C	NDUFS8	0.0123017	MEF2C_NDUFS8	5
ZEB2	CTSB	0.012297	ZEB2_CTSB	5
YBX1	ACTB	0.0122967	YBX1_ACTB	5
SFPQ	FAU	0.0122738	SFPQ_FAU	5
MEF2C	ATF4	0.0122396	MEF2C_ATF4	5
IRF8	UBB	0.0122008	IRF8_UBB	5
MEF2A	HAVCR2	0.0121865	MEF2A_HAVCR2	5
MEF2C	SRSF5	0.0121851	MEF2C_SRSF5	5
MEF2C	NFE2L1	0.0121764	MEF2C_NFE2L1	5
SFPQ	CD37	0.0121724	SFPQ_CD37	5
ZEB2	CFL1	0.0121622	ZEB2_CFL1	5
MEF2C	CTNNB1	0.0121311	MEF2C_CTNNB1	5
ZEB2	EIF1	0.0121179	ZEB2_EIF1	5
ZEB2	PFDN2	0.0121178	ZEB2_PFDN2	5
IRF8	IKZF1	0.0120744	IRF8_IKZF1	5
ZEB2	UQCRB	0.0120644	ZEB2_UQCRB	5
YBX1	LAMP1	0.0120222	YBX1_LAMP1	5
MEF2C	MSN	0.0119942	MEF2C_MSN	5
ZEB2	MAPRE1	0.0119187	ZEB2_MAPRE1	5
MEF2C	NDUFA8	0.0119058	MEF2C_NDUFA8	5
MEF2C	GNB1	0.0118732	MEF2C_GNB1	5
MEF2C	HNRNPM	0.0118166	MEF2C_HNRNPM	5
IRF8	GNAS	0.0117941	IRF8_GNAS	5
PLEK	CNDP2	0.0117726	PLEK_CNDP2	5
KLF6	CHMP2A	0.0117126	KLF6_CHMP2A	5
IRF8	RPL18	0.0117074	IRF8_RPL18	5
ZFP36L2	SKAP2	0.0116865	ZFP36L2_SKAP2	5
JUN	RPL3	0.0116747	JUN_RPL3	5
MEF2A	C1QA	0.0116707	MEF2A_C1QA	5
SFPQ	MYH9	0.0116695	SFPQ_MYH9	5
MEF2C	CYFIP1	0.0116551	MEF2C_CYFIP1	5
MEF2C	FAM32A	0.0116465	MEF2C_FAM32A	5
ZEB2	WASF2	0.0116431	ZEB2_WASF2	5
ZFP36L2	AXL	0.0116208	ZFP36L2_AXL	5
MEF2C	KMT2E	0.0116157	MEF2C_KMT2E	5
ATF4	TAGAP	0.0116096	ATF4_TAGAP	5
CSDE1	RPL10A	0.0115832	CSDE1_RPL10A	5
MEF2C	BCAP31	0.0115606	MEF2C_BCAP31	5
IRF8	C3AR1	0.0115509	IRF8_C3AR1	5
MEF2C	PNN	0.01152	MEF2C_PNN	5
MEF2A	EVL	0.0115146	MEF2A_EVL	5
MEF2C	CCDC88A	0.0114801	MEF2C_CCDC88A	5
MEF2A	RPL11	0.0114705	MEF2A_RPL11	5
IKZF1	LMAN1	0.0114621	IKZF1_LMAN1	5
IRF8	PDIA3	0.0114537	IRF8_PDIA3	5
ELF1	ARID1A	0.0114489	ELF1_ARID1A	5
MEF2C	TSC22D3	0.011383	MEF2C_TSC22D3	5
ZEB2	U2SURP	0.0113615	ZEB2_U2SURP	5
CSDE1	SEC62	0.0113428	CSDE1_SEC62	5
ZEB2	EIF2S2	0.01132	ZEB2_EIF2S2	5
MEF2A	GNAI2	0.0112912	MEF2A_GNAI2	5
IRF8	COTL1	0.0112532	IRF8_COTL1	5
ZFP36L2	MGAT1	0.0112473	ZFP36L2_MGAT1	5
SFPQ	ITM2B	0.0112305	SFPQ_ITM2B	5
NFE2L2	SPCS1	0.0112119	NFE2L2_SPCS1	5
IRF8	PABPC1	0.0111976	IRF8_PABPC1	5
KLF6	RPS20	0.0111911	KLF6_RPS20	5
MEF2C	ADCY7	0.0111882	MEF2C_ADCY7	5
SFPQ	HNRNPU	0.0111114	SFPQ_HNRNPU	5
MEF2C	TSPAN3	0.0111112	MEF2C_TSPAN3	5
SFPQ	CFL1	0.011103	SFPQ_CFL1	5
SFPQ	OSTF1	0.0110286	SFPQ_OSTF1	5
IRF8	RPL5	0.010969	IRF8_RPL5	5
MEF2C	ELF1	0.0109659	MEF2C_ELF1	5
SFPQ	CST3	0.0109527	SFPQ_CST3	5
MEF2C	GRN	0.0109094	MEF2C_GRN	5
MEF2A	SF1	0.0109072	MEF2A_SF1	5
MEF2A	SF3B1	0.0109032	MEF2A_SF3B1	5
MEF2C	IK	0.0108853	MEF2C_IK	5
ZEB2	ZFR	0.0108498	ZEB2_ZFR	5
ATF4	APBB1IP	0.010812	ATF4_APBB1IP	5
YBX1	TMCO1	0.0107981	YBX1_TMCO1	5
MEF2C	CTSZ	0.010797	MEF2C_CTSZ	5
IRF8	SAT1	0.0107824	IRF8_SAT1	5
ZEB2	CDC42SE1	0.010731	ZEB2_CDC42SE1	5
MEF2A	PLD4	0.0107243	MEF2A_PLD4	5
ZEB2	SLCO2B1	0.0106914	ZEB2_SLCO2B1	5
ZEB2	YWHAB	0.0106702	ZEB2_YWHAB	5
ZEB2	COX8A	0.0106551	ZEB2_COX8A	5
IRF8	SRRM1	0.0106346	IRF8_SRRM1	5
ZEB2	MDH1	0.0106091	ZEB2_MDH1	5
SFPQ	RPS20	0.0105639	SFPQ_RPS20	5
MEF2A	CST3	0.0105539	MEF2A_CST3	5
ATF4	RPS5	0.0105212	ATF4_RPS5	5
SFPQ	FCGRT	0.0104498	SFPQ_FCGRT	5
IRF8	SEC11C	0.0104401	IRF8_SEC11C	5
YBX1	VCP	0.0104274	YBX1_VCP	5
IRF8	HNRNPU	0.0104152	IRF8_HNRNPU	5
ZNF706	CYBA	0.0103851	ZNF706_CYBA	5
MEF2C	COPA	0.0103835	MEF2C_COPA	5
MEF2A	CD53	0.0103794	MEF2A_CD53	5
MEF2A	CREG1	0.0102908	MEF2A_CREG1	5
MEF2A	CCDC88A	0.0102765	MEF2A_CCDC88A	5
IKZF1	TM9SF2	0.0102597	IKZF1_TM9SF2	5
MEF2C	LASP1	0.0102388	MEF2C_LASP1	5
MEF2A	CTSS	0.0102282	MEF2A_CTSS	5
KLF6	CFL1	0.010223	KLF6_CFL1	5
LITAF	SUCLG1	0.0102055	LITAF_SUCLG1	5
ATF4	SLC25A3	0.0101583	ATF4_SLC25A3	5
ATF4	RPS8	0.0101558	ATF4_RPS8	5
MEF2A	SLC7A8	0.0101377	MEF2A_SLC7A8	5
IRF8	TGFBR2	0.0101256	IRF8_TGFBR2	5
IRF8	STX7	0.0100822	IRF8_STX7	5
ATF4	GM2A	0.010081	ATF4_GM2A	5
ATF4	PDIA6	0.0100041	ATF4_PDIA6	5

## Sheet: Macaque
regulatoryGene	targetGene	weight	pairs	conserved
MEF2C	P2RY12	0.050608	MEF2C_P2RY12	10
MEF2C	ZFP36L1	0.0402852	MEF2C_ZFP36L1	10
MEF2C	C1QB	0.0459529	MEF2C_C1QB	9
MEF2C	FAU	0.033174	MEF2C_FAU	9
MEF2C	RGS10	0.0303062	MEF2C_RGS10	9
MEF2C	SERBP1	0.0236927	MEF2C_SERBP1	9
MEF2C	RPS27A	0.0467104	MEF2C_RPS27A	8
MEF2C	CLTC	0.0452275	MEF2C_CLTC	8
MEF2C	SAT1	0.035897	MEF2C_SAT1	8
MEF2C	IFNGR1	0.0343108	MEF2C_IFNGR1	8
MEF2C	RPL26	0.0314014	MEF2C_RPL26	8
MEF2C	CLTA	0.0308052	MEF2C_CLTA	8
MEF2C	ARPC2	0.0305677	MEF2C_ARPC2	8
MEF2A	MEF2C	0.0286346	MEF2A_MEF2C	8
MEF2C	PTPRC	0.028247	MEF2C_PTPRC	8
MEF2C	PPP1R12A	0.0273397	MEF2C_PPP1R12A	8
MEF2C	LYN	0.026928	MEF2C_LYN	8
MEF2C	SF3B1	0.0266957	MEF2C_SF3B1	8
MEF2C	HSP90AB1	0.0255481	MEF2C_HSP90AB1	8
MEF2C	RAB2A	0.0245985	MEF2C_RAB2A	8
MEF2C	PREX1	0.0242703	MEF2C_PREX1	8
MEF2C	RBM39	0.0239175	MEF2C_RBM39	8
MEF2C	EVL	0.0238468	MEF2C_EVL	8
MEF2C	DOCK4	0.0229843	MEF2C_DOCK4	8
MEF2C	RPS9	0.0227069	MEF2C_RPS9	8
MEF2C	HNRNPU	0.0192806	MEF2C_HNRNPU	8
MEF2C	TPT1	0.0661243	MEF2C_TPT1	7
ZFP36L1	CLTA	0.0634262	ZFP36L1_CLTA	7
ZFP36L1	C1QB	0.0630687	ZFP36L1_C1QB	7
MEF2C	APOE	0.048254	MEF2C_APOE	7
ZFP36L1	PDIA3	0.0463571	ZFP36L1_PDIA3	7
MEF2C	GALNT1	0.0462547	MEF2C_GALNT1	7
MEF2C	CSF1R	0.046038	MEF2C_CSF1R	7
IRF8	CSF1R	0.0448509	IRF8_CSF1R	7
MEF2C	ITM2B	0.0406529	MEF2C_ITM2B	7
ZFP36L1	PPIB	0.0405644	ZFP36L1_PPIB	7
ZFP36L1	AIF1	0.0404519	ZFP36L1_AIF1	7
MEF2C	ZEB2	0.0399854	MEF2C_ZEB2	7
MEF2C	ASAH1	0.0394038	MEF2C_ASAH1	7
MEF2C	TM9SF3	0.0390389	MEF2C_TM9SF3	7
ZFP36L1	P2RY12	0.037076	ZFP36L1_P2RY12	7
MEF2C	RPL18A	0.0365705	MEF2C_RPL18A	7
MEF2C	SNX3	0.0363379	MEF2C_SNX3	7
ZFP36L1	MBNL1	0.0357378	ZFP36L1_MBNL1	7
MEF2C	RAD21	0.0355903	MEF2C_RAD21	7
MEF2C	TMEM50A	0.0353991	MEF2C_TMEM50A	7
MEF2C	BLNK	0.0351592	MEF2C_BLNK	7
ZFP36L1	BIN1	0.0349569	ZFP36L1_BIN1	7
ZFP36L1	WASF2	0.0344958	ZFP36L1_WASF2	7
MEF2A	MBNL1	0.0344663	MEF2A_MBNL1	7
MEF2C	CYBA	0.0340933	MEF2C_CYBA	7
MEF2C	PPIG	0.0336955	MEF2C_PPIG	7
MEF2C	CD14	0.0335992	MEF2C_CD14	7
MEF2C	IL6R	0.0329238	MEF2C_IL6R	7
MEF2C	SRSF11	0.0326366	MEF2C_SRSF11	7
MEF2C	LAMP1	0.0326134	MEF2C_LAMP1	7
MEF2C	RPS27	0.0322722	MEF2C_RPS27	7
MEF2C	RPL18	0.0318867	MEF2C_RPL18	7
MEF2C	PDIA3	0.0316697	MEF2C_PDIA3	7
MEF2C	LAMP2	0.0314934	MEF2C_LAMP2	7
MEF2C	MTDH	0.0310488	MEF2C_MTDH	7
MEF2C	MERTK	0.0307537	MEF2C_MERTK	7
ZFP36L1	SAT1	0.030676	ZFP36L1_SAT1	7
MEF2C	MEF2A	0.030375	MEF2C_MEF2A	7
MEF2C	SEC62	0.0298144	MEF2C_SEC62	7
MEF2C	WASF2	0.0295623	MEF2C_WASF2	7
MEF2C	YWHAH	0.0295036	MEF2C_YWHAH	7
MEF2C	ATP6AP2	0.0290472	MEF2C_ATP6AP2	7
MEF2C	DDX17	0.0289112	MEF2C_DDX17	7
MEF2C	PPIB	0.0287199	MEF2C_PPIB	7
MEF2C	CFL1	0.0285568	MEF2C_CFL1	7
MEF2C	INPP5D	0.0282526	MEF2C_INPP5D	7
MEF2C	AIF1	0.0281005	MEF2C_AIF1	7
MEF2C	MAT2A	0.0280252	MEF2C_MAT2A	7
MEF2C	SFPQ	0.027844	MEF2C_SFPQ	7
MEF2C	UBXN4	0.0272188	MEF2C_UBXN4	7
MEF2C	COX4I1	0.0270298	MEF2C_COX4I1	7
MEF2C	DPYSL2	0.0266489	MEF2C_DPYSL2	7
MEF2C	TM9SF2	0.0266196	MEF2C_TM9SF2	7
MEF2C	PICALM	0.0264484	MEF2C_PICALM	7
MEF2C	TMEM59	0.0264091	MEF2C_TMEM59	7
MEF2C	SLC4A7	0.0263831	MEF2C_SLC4A7	7
MEF2C	BCLAF1	0.0263197	MEF2C_BCLAF1	7
MEF2C	CTSC	0.0261639	MEF2C_CTSC	7
MEF2C	RPL11	0.0258446	MEF2C_RPL11	7
MEF2C	RPL5	0.0257587	MEF2C_RPL5	7
MEF2C	PNRC1	0.0257363	MEF2C_PNRC1	7
MEF2C	EIF5	0.0255069	MEF2C_EIF5	7
MEF2C	ITGB2	0.0251754	MEF2C_ITGB2	7
MEF2C	STX7	0.0247903	MEF2C_STX7	7
MEF2C	GPR34	0.0246569	MEF2C_GPR34	7
MEF2C	TUBB	0.0245405	MEF2C_TUBB	7
ZFP36L1	PPP1R12A	0.0244404	ZFP36L1_PPP1R12A	7
MEF2C	DDX5	0.0236682	MEF2C_DDX5	7
MEF2C	ZFHX3	0.0230166	MEF2C_ZFHX3	7
MEF2C	COTL1	0.0226558	MEF2C_COTL1	7
MEF2C	PRKCB	0.0225922	MEF2C_PRKCB	7
MEF2C	SKAP2	0.0216238	MEF2C_SKAP2	7
MEF2A	SNX3	0.0210673	MEF2A_SNX3	7
MEF2C	EIF3H	0.0210025	MEF2C_EIF3H	7
MEF2C	BTG1	0.0199658	MEF2C_BTG1	7
MEF2C	PAPOLA	0.0190821	MEF2C_PAPOLA	7
MEF2C	MACF1	0.0188796	MEF2C_MACF1	7
ZEB2	SAT1	0.0130966	ZEB2_SAT1	7
SFPQ	RPL8	0.010178	SFPQ_RPL8	7
ZFP36L1	GPR34	0.0764064	ZFP36L1_GPR34	6
MEF2C	SCARB2	0.0694118	MEF2C_SCARB2	6
ZFP36L1	MAT2A	0.0621558	ZFP36L1_MAT2A	6
MEF2A	CTSB	0.0621347	MEF2A_CTSB	6
ZFP36L1	APOE	0.0597308	ZFP36L1_APOE	6
ZFP36L1	PTP4A2	0.0567762	ZFP36L1_PTP4A2	6
ZFP36L2	CNPY3	0.0534869	ZFP36L2_CNPY3	6
MEF2A	CX3CR1	0.0528897	MEF2A_CX3CR1	6
ZFP36L1	C1QC	0.0523683	ZFP36L1_C1QC	6
ZFP36L1	LAPTM5	0.052105	ZFP36L1_LAPTM5	6
ZFP36L1	GNAS	0.0508964	ZFP36L1_GNAS	6
MEF2A	APBB1IP	0.0504237	MEF2A_APBB1IP	6
ZFP36L1	CST3	0.0502294	ZFP36L1_CST3	6
ZFP36L1	TMCO1	0.0498919	ZFP36L1_TMCO1	6
MEF2C	RPS4X	0.0496365	MEF2C_RPS4X	6
ZFP36L1	GPX1	0.0486014	ZFP36L1_GPX1	6
MEF2C	CCT8	0.0485956	MEF2C_CCT8	6
ZFP36L1	CANX	0.0483875	ZFP36L1_CANX	6
ZFP36L1	YWHAH	0.0479724	ZFP36L1_YWHAH	6
MEF2C	COX6C	0.04797	MEF2C_COX6C	6
ZFP36L1	MEF2A	0.0473716	ZFP36L1_MEF2A	6
ZFP36L1	ARPC2	0.0470244	ZFP36L1_ARPC2	6
ZFP36L1	PTPRC	0.0464176	ZFP36L1_PTPRC	6
MEF2C	ACTR2	0.0461249	MEF2C_ACTR2	6
MEF2C	CTSS	0.0456487	MEF2C_CTSS	6
MEF2C	EPB41L2	0.0452767	MEF2C_EPB41L2	6
ZFP36L1	CAPZB	0.0447825	ZFP36L1_CAPZB	6
ZFP36L1	P2RY13	0.0445352	ZFP36L1_P2RY13	6
ZFP36L1	CDC42	0.0441678	ZFP36L1_CDC42	6
MEF2C	MYL6	0.0438635	MEF2C_MYL6	6
ZFP36L1	RBM39	0.0432491	ZFP36L1_RBM39	6
MEF2C	OAZ1	0.0432021	MEF2C_OAZ1	6
ZFP36L1	LITAF	0.0430701	ZFP36L1_LITAF	6
ZFP36L1	PTPN6	0.0421585	ZFP36L1_PTPN6	6
ZFP36L1	MEF2C	0.041957	ZFP36L1_MEF2C	6
IRF8	LAPTM5	0.0417926	IRF8_LAPTM5	6
MEF2C	SRGAP2	0.0411696	MEF2C_SRGAP2	6
MEF2C	SLC3A2	0.0410838	MEF2C_SLC3A2	6
ZFP36L1	IRF8	0.0410548	ZFP36L1_IRF8	6
ZFP36L1	SPCS1	0.0409238	ZFP36L1_SPCS1	6
ZFP36L1	RPL11	0.0406145	ZFP36L1_RPL11	6
ZFP36L1	FMNL3	0.0405675	ZFP36L1_FMNL3	6
ZFP36L2	TLN1	0.040556	ZFP36L2_TLN1	6
ZFP36L1	HSP90B1	0.0401432	ZFP36L1_HSP90B1	6
MEF2C	RAP1A	0.039334	MEF2C_RAP1A	6
ZFP36L1	TREM2	0.0389576	ZFP36L1_TREM2	6
ZFP36L1	VCP	0.038915	ZFP36L1_VCP	6
MEF2C	PSME1	0.0388008	MEF2C_PSME1	6
MEF2C	PTP4A2	0.038778	MEF2C_PTP4A2	6
MEF2A	VCP	0.0386784	MEF2A_VCP	6
MEF2C	HINT1	0.038306	MEF2C_HINT1	6
MEF2A	ACTR3	0.0382965	MEF2A_ACTR3	6
ZEB2	RAB2A	0.0374367	ZEB2_RAB2A	6
MEF2C	ACTB	0.0373072	MEF2C_ACTB	6
ZFP36L1	OSTF1	0.0372724	ZFP36L1_OSTF1	6
MEF2C	CX3CR1	0.0370424	MEF2C_CX3CR1	6
MEF2C	CSDE1	0.0369562	MEF2C_CSDE1	6
ZFP36L1	PLEK	0.0365893	ZFP36L1_PLEK	6
MEF2C	UBB	0.0365861	MEF2C_UBB	6
MEF2A	IKZF1	0.0365002	MEF2A_IKZF1	6
MEF2C	RPS18	0.03634	MEF2C_RPS18	6
MEF2A	WDR1	0.0362001	MEF2A_WDR1	6
MEF2C	FCGRT	0.0361157	MEF2C_FCGRT	6
MEF2C	ENTPD1	0.0359602	MEF2C_ENTPD1	6
MEF2C	LPCAT2	0.0356408	MEF2C_LPCAT2	6
MEF2C	MDH1	0.035534	MEF2C_MDH1	6
MEF2C	NUCKS1	0.0354037	MEF2C_NUCKS1	6
ZFP36L1	PNRC1	0.035336	ZFP36L1_PNRC1	6
ZFP36L1	PDIA6	0.0348023	ZFP36L1_PDIA6	6
MEF2C	PACSIN2	0.0346901	MEF2C_PACSIN2	6
MEF2C	P2RY13	0.0345843	MEF2C_P2RY13	6
ZFP36L1	TM9SF2	0.0345802	ZFP36L1_TM9SF2	6
ZFP36L1	CALR	0.0339961	ZFP36L1_CALR	6
MEF2A	APOE	0.0339765	MEF2A_APOE	6
MEF2C	ATP6V0B	0.0337327	MEF2C_ATP6V0B	6
MEF2C	SORL1	0.0336728	MEF2C_SORL1	6
MEF2C	SMDT1	0.0334022	MEF2C_SMDT1	6
MEF2C	NCKAP1L	0.0330722	MEF2C_NCKAP1L	6
ZFP36L1	RABAC1	0.0328588	ZFP36L1_RABAC1	6
MEF2A	FCGRT	0.0328316	MEF2A_FCGRT	6
MEF2C	ISCU	0.0327019	MEF2C_ISCU	6
MEF2C	C1QC	0.0322487	MEF2C_C1QC	6
ZFP36L1	SMAP2	0.0314846	ZFP36L1_SMAP2	6
MEF2C	BIN1	0.0314292	MEF2C_BIN1	6
MEF2C	LMO2	0.0313832	MEF2C_LMO2	6
ZFP36L1	TXNIP	0.0313268	ZFP36L1_TXNIP	6
ZFP36L1	SSR2	0.0311381	ZFP36L1_SSR2	6
MEF2C	GM2A	0.0310275	MEF2C_GM2A	6
ZFP36L1	MTDH	0.0310074	ZFP36L1_MTDH	6
MEF2C	RPL10A	0.0309838	MEF2C_RPL10A	6
MEF2A	ABR	0.0306957	MEF2A_ABR	6
MEF2C	RIN2	0.0306124	MEF2C_RIN2	6
MEF2C	DDX3X	0.0305938	MEF2C_DDX3X	6
MEF2C	GNAS	0.0305244	MEF2C_GNAS	6
MEF2C	SSR4	0.0305193	MEF2C_SSR4	6
ZFP36L1	SF3B1	0.0304542	ZFP36L1_SF3B1	6
ZFP36L1	SPRED1	0.0304536	ZFP36L1_SPRED1	6
MEF2A	PTPRC	0.0304273	MEF2A_PTPRC	6
MEF2C	MTSS1	0.0301922	MEF2C_MTSS1	6
MEF2C	CANX	0.0299741	MEF2C_CANX	6
MEF2C	CHCHD2	0.0299332	MEF2C_CHCHD2	6
MEF2A	ARHGAP12	0.0299318	MEF2A_ARHGAP12	6
MEF2C	RPS21	0.0299277	MEF2C_RPS21	6
MEF2C	SPRED1	0.0298772	MEF2C_SPRED1	6
IRF8	TLN1	0.029856	IRF8_TLN1	6
MEF2C	FSCN1	0.0297522	MEF2C_FSCN1	6
IRF8	C1QC	0.0296385	IRF8_C1QC	6
MEF2A	LAMP1	0.0295761	MEF2A_LAMP1	6
MEF2A	SRRM2	0.0295671	MEF2A_SRRM2	6
MEF2C	GRB2	0.0294049	MEF2C_GRB2	6
ZFP36L1	SDCBP	0.0292178	ZFP36L1_SDCBP	6
SPI1	PTPN6	0.0291823	SPI1_PTPN6	6
MEF2A	C1QB	0.02914	MEF2A_C1QB	6
MEF2C	CDC42	0.0291091	MEF2C_CDC42	6
MEF2C	HSBP1	0.0290995	MEF2C_HSBP1	6
MEF2A	RPL26	0.0290499	MEF2A_RPL26	6
MEF2A	CD14	0.0289818	MEF2A_CD14	6
MEF2C	CALR	0.0289345	MEF2C_CALR	6
MEF2C	PRPF40A	0.0289084	MEF2C_PRPF40A	6
ZFP36L1	MAF	0.0288713	ZFP36L1_MAF	6
MEF2C	RPS20	0.028544	MEF2C_RPS20	6
MEF2C	B2M	0.0285309	MEF2C_B2M	6
ZFP36L1	BRI3	0.0285105	ZFP36L1_BRI3	6
MEF2C	ZFP36L2	0.0284798	MEF2C_ZFP36L2	6
ZFP36L2	NDFIP1	0.0283442	ZFP36L2_NDFIP1	6
MEF2C	HSP90B1	0.028287	MEF2C_HSP90B1	6
MEF2C	NPTN	0.0282401	MEF2C_NPTN	6
MEF2C	RDX	0.0280814	MEF2C_RDX	6
MEF2C	CD63	0.0279517	MEF2C_CD63	6
MEF2C	RPS15	0.0279219	MEF2C_RPS15	6
IRF8	INPP5D	0.027906	IRF8_INPP5D	6
MEF2C	CD53	0.0277843	MEF2C_CD53	6
MEF2C	SPI1	0.0276272	MEF2C_SPI1	6
MEF2C	BZW1	0.0274801	MEF2C_BZW1	6
MEF2C	KLF6	0.0274772	MEF2C_KLF6	6
MEF2A	SLCO2B1	0.0274769	MEF2A_SLCO2B1	6
IRF8	ZFP36L1	0.0273663	IRF8_ZFP36L1	6
MEF2C	RPLP2	0.027341	MEF2C_RPLP2	6
MEF2A	CTSC	0.0269647	MEF2A_CTSC	6
ZFP36L1	RAB2A	0.0268421	ZFP36L1_RAB2A	6
HMGB1	HINT1	0.0266476	HMGB1_HINT1	6
MEF2A	PNRC1	0.0265669	MEF2A_PNRC1	6
MEF2C	HNRNPA2B1	0.0265065	MEF2C_HNRNPA2B1	6
SPI1	ACTR2	0.0263669	SPI1_ACTR2	6
MEF2C	MBNL1	0.0261859	MEF2C_MBNL1	6
MEF2C	OSTF1	0.0261808	MEF2C_OSTF1	6
MEF2C	TPM3	0.0261255	MEF2C_TPM3	6
MEF2C	HNRNPK	0.0260301	MEF2C_HNRNPK	6
IRF8	UNC93B1	0.0260078	IRF8_UNC93B1	6
MEF2C	DNAJA1	0.0259741	MEF2C_DNAJA1	6
MEF2C	YWHAB	0.0257413	MEF2C_YWHAB	6
MEF2C	KRTCAP2	0.0254419	MEF2C_KRTCAP2	6
MEF2C	PSAP	0.0252241	MEF2C_PSAP	6
MEF2A	IFNGR1	0.0251741	MEF2A_IFNGR1	6
MEF2C	RPL22	0.0250804	MEF2C_RPL22	6
MEF2C	RSRC2	0.0250677	MEF2C_RSRC2	6
IRF8	NAGA	0.0249941	IRF8_NAGA	6
MEF2C	SRRM1	0.0249426	MEF2C_SRRM1	6
MEF2C	RPN2	0.0248449	MEF2C_RPN2	6
ZEB2	TRA2B	0.0247505	ZEB2_TRA2B	6
MEF2C	YWHAE	0.0245677	MEF2C_YWHAE	6
SPI1	GRB2	0.0244024	SPI1_GRB2	6
MEF2C	SEC11A	0.0243924	MEF2C_SEC11A	6
ZFP36L2	ZFHX3	0.0243188	ZFP36L2_ZFHX3	6
SPI1	SDCBP	0.0242236	SPI1_SDCBP	6
ZFP36L1	RIN2	0.0241492	ZFP36L1_RIN2	6
IRF8	CTSS	0.023854	IRF8_CTSS	6
IRF8	BRI3	0.0235465	IRF8_BRI3	6
MEF2C	RPS6	0.0234893	MEF2C_RPS6	6
MEF2C	EIF1	0.023355	MEF2C_EIF1	6
ZFP36L1	HNRNPU	0.023057	ZFP36L1_HNRNPU	6
MEF2C	TMEM9B	0.0230353	MEF2C_TMEM9B	6
MEF2A	RPS27A	0.0229865	MEF2A_RPS27A	6
MEF2C	RTN4	0.0229742	MEF2C_RTN4	6
SPI1	ARPC2	0.0228354	SPI1_ARPC2	6
MEF2C	CSNK1A1	0.0223214	MEF2C_CSNK1A1	6
IRF8	RGS10	0.0222826	IRF8_RGS10	6
IRF8	APBB1IP	0.0221888	IRF8_APBB1IP	6
MEF2A	TCF4	0.0218348	MEF2A_TCF4	6
IRF8	SEC62	0.0215474	IRF8_SEC62	6
MEF2C	SDCBP	0.0215445	MEF2C_SDCBP	6
MEF2C	HMGB1	0.0214758	MEF2C_HMGB1	6
MEF2C	DYNLL1	0.0211981	MEF2C_DYNLL1	6
MEF2A	IL6R	0.0211606	MEF2A_IL6R	6
MEF2C	PDIA4	0.0211506	MEF2C_PDIA4	6
MEF2C	OS9	0.0211235	MEF2C_OS9	6
MEF2A	COX4I1	0.0210506	MEF2A_COX4I1	6
MEF2C	RNF13	0.0208593	MEF2C_RNF13	6
MEF2C	RAB14	0.0206771	MEF2C_RAB14	6
MEF2C	ELMO1	0.0204255	MEF2C_ELMO1	6
MEF2C	EIF2S2	0.0202342	MEF2C_EIF2S2	6
SUB1	MTDH	0.0197638	SUB1_MTDH	6
MEF2C	TMCO1	0.0197599	MEF2C_TMCO1	6
MEF2C	MATR3	0.0194362	MEF2C_MATR3	6
IRF8	ACTR3	0.0194159	IRF8_ACTR3	6
MEF2C	ZFR	0.0192997	MEF2C_ZFR	6
ZEB2	VAV3	0.0192914	ZEB2_VAV3	6
SUB1	SPCS2	0.0192505	SUB1_SPCS2	6
MEF2A	WASF2	0.0191666	MEF2A_WASF2	6
SPI1	ALOX5AP	0.0191415	SPI1_ALOX5AP	6
MEF2A	CALR	0.0189231	MEF2A_CALR	6
IRF8	OSTF1	0.0188741	IRF8_OSTF1	6
SPI1	CFL1	0.0187003	SPI1_CFL1	6
SFPQ	EIF3H	0.0186059	SFPQ_EIF3H	6
SUB1	PSMC2	0.017985	SUB1_PSMC2	6
IRF8	IL6R	0.0175036	IRF8_IL6R	6
MEF2C	ATP2B1	0.0174154	MEF2C_ATP2B1	6
ZEB2	DOCK10	0.0164865	ZEB2_DOCK10	6
SUB1	EIF3D	0.0162667	SUB1_EIF3D	6
MEF2C	PAK2	0.0162274	MEF2C_PAK2	6
ZEB2	YWHAG	0.0160878	ZEB2_YWHAG	6
MEF2C	PPP3CA	0.0160022	MEF2C_PPP3CA	6
SPI1	GM2A	0.0158748	SPI1_GM2A	6
MEF2C	RGS2	0.0157554	MEF2C_RGS2	6
SFPQ	ARPC2	0.0155573	SFPQ_ARPC2	6
SPI1	LYN	0.0153802	SPI1_LYN	6
IRF8	BCAP31	0.0150341	IRF8_BCAP31	6
HMGB1	TLN1	0.015012	HMGB1_TLN1	6
ZEB2	PPP1R12A	0.0133181	ZEB2_PPP1R12A	6
MEF2C	TCF4	0.012664	MEF2C_TCF4	6
ZEB2	RPL22	0.0125654	ZEB2_RPL22	6
SFPQ	RPLP2	0.0121186	SFPQ_RPLP2	6
SPI1	PTP4A2	0.011865	SPI1_PTP4A2	6
ZEB2	PICALM	0.0115518	ZEB2_PICALM	6
ZEB2	SUB1	0.0113146	ZEB2_SUB1	6
ZEB2	INPP5D	0.0108011	ZEB2_INPP5D	6
SFPQ	BIN1	0.0107507	SFPQ_BIN1	6
ZEB2	TM9SF3	0.0105454	ZEB2_TM9SF3	6
SFPQ	CTSS	0.010113	SFPQ_CTSS	6
ZFP36L1	KDELR1	0.0848501	ZFP36L1_KDELR1	5
MEF2C	USP9X	0.0821668	MEF2C_USP9X	5
ZFP36L1	ACTB	0.0815319	ZFP36L1_ACTB	5
ZFP36L2	TMEM50A	0.077575	ZFP36L2_TMEM50A	5
ZFP36L1	CD83	0.0749014	ZFP36L1_CD83	5
ZFP36L1	CREG1	0.0714415	ZFP36L1_CREG1	5
MEF2A	YWHAH	0.0703529	MEF2A_YWHAH	5
MEF2C	EIF5B	0.0695104	MEF2C_EIF5B	5
ZFP36L1	SEC62	0.0674333	ZFP36L1_SEC62	5
MEF2C	COX8A	0.0673803	MEF2C_COX8A	5
ZFP36L1	PSAP	0.0667637	ZFP36L1_PSAP	5
ZFP36L1	CX3CR1	0.0666105	ZFP36L1_CX3CR1	5
ZFP36L1	CTSB	0.0661314	ZFP36L1_CTSB	5
MEF2C	LAPTM5	0.0625844	MEF2C_LAPTM5	5
ZFP36L1	SMDT1	0.0622772	ZFP36L1_SMDT1	5
ZFP36L1	RPLP2	0.0620156	ZFP36L1_RPLP2	5
ZFP36L1	BTG2	0.0603632	ZFP36L1_BTG2	5
ZFP36L1	EIF1	0.060042	ZFP36L1_EIF1	5
HMGB1	SSR2	0.0592324	HMGB1_SSR2	5
MEF2C	CYFIP1	0.0587707	MEF2C_CYFIP1	5
ZFP36L1	PTTG1IP	0.0581413	ZFP36L1_PTTG1IP	5
ZFP36L1	CSF1R	0.0578836	ZFP36L1_CSF1R	5
ZFP36L1	B2M	0.0571813	ZFP36L1_B2M	5
MEF2C	FUS	0.0561322	MEF2C_FUS	5
ZFP36L1	TRAM1	0.0560583	ZFP36L1_TRAM1	5
ZEB2	EIF2S2	0.0560096	ZEB2_EIF2S2	5
ZFP36L1	CFL1	0.0559269	ZFP36L1_CFL1	5
ZFP36L1	SF1	0.0553044	ZFP36L1_SF1	5
ZFP36L1	SLCO2B1	0.0548547	ZFP36L1_SLCO2B1	5
ZFP36L1	IFNGR1	0.0540723	ZFP36L1_IFNGR1	5
ZEB2	CAPZA1	0.0540255	ZEB2_CAPZA1	5
ZFP36L1	CD53	0.053717	ZFP36L1_CD53	5
ZFP36L1	GNAI2	0.0536343	ZFP36L1_GNAI2	5
ZFP36L1	ITM2B	0.0534869	ZFP36L1_ITM2B	5
ZFP36L1	ATP2B1	0.0534728	ZFP36L1_ATP2B1	5
ZFP36L1	CD74	0.0527288	ZFP36L1_CD74	5
MEF2C	CTSB	0.0524685	MEF2C_CTSB	5
ZFP36L1	FUS	0.0515865	ZFP36L1_FUS	5
ZFP36L1	CD14	0.0514425	ZFP36L1_CD14	5
MEF2A	PMEPA1	0.0512932	MEF2A_PMEPA1	5
MEF2A	P2RY12	0.0512757	MEF2A_P2RY12	5
ZFP36L1	RPL26	0.0512351	ZFP36L1_RPL26	5
MEF2C	ACTR3	0.0511671	MEF2C_ACTR3	5
ZFP36L2	CCT5	0.0510825	ZFP36L2_CCT5	5
MEF2A	CST3	0.0510016	MEF2A_CST3	5
ZFP36L1	SLC8A1	0.050905	ZFP36L1_SLC8A1	5
ZFP36L1	FRMD4B	0.0508951	ZFP36L1_FRMD4B	5
ZFP36L1	ITM2C	0.0506463	ZFP36L1_ITM2C	5
MEF2C	NDUFB4	0.0502268	MEF2C_NDUFB4	5
ZFP36L1	FGL2	0.0501771	ZFP36L1_FGL2	5
ZFP36L1	CTSS	0.0499007	ZFP36L1_CTSS	5
ZFP36L1	NFE2L2	0.0498024	ZFP36L1_NFE2L2	5
ZFP36L1	RHOA	0.0496021	ZFP36L1_RHOA	5
ZFP36L1	BRD2	0.049486	ZFP36L1_BRD2	5
ZFP36L1	BLNK	0.0488819	ZFP36L1_BLNK	5
ZFP36L1	COX4I1	0.0487465	ZFP36L1_COX4I1	5
ZFP36L1	DDX17	0.0482255	ZFP36L1_DDX17	5
ZFP36L2	MBNL1	0.0482206	ZFP36L2_MBNL1	5
ZFP36L1	LIPA	0.0480073	ZFP36L1_LIPA	5
HMGB1	ARF4	0.0473356	HMGB1_ARF4	5
ZFP36L1	SNX3	0.0473201	ZFP36L1_SNX3	5
MEF2A	CCDC88A	0.0472923	MEF2A_CCDC88A	5
ZFP36L1	RPL7	0.0467453	ZFP36L1_RPL7	5
MEF2A	CSF1R	0.0467116	MEF2A_CSF1R	5
MEF2A	PSAP	0.0462961	MEF2A_PSAP	5
ZFP36L1	SEC11A	0.0462764	ZFP36L1_SEC11A	5
HMGB1	TUBB	0.0462746	HMGB1_TUBB	5
ZFP36L1	NONO	0.0460903	ZFP36L1_NONO	5
ZFP36L1	NAGA	0.0456563	ZFP36L1_NAGA	5
MEF2C	TXNIP	0.0454544	MEF2C_TXNIP	5
ZFP36L1	UBB	0.0454185	ZFP36L1_UBB	5
ZFP36L1	CLTC	0.0453663	ZFP36L1_CLTC	5
ZFP36L2	UBE2L3	0.0447845	ZFP36L2_UBE2L3	5
ZFP36L1	RPS15	0.0447443	ZFP36L1_RPS15	5
ZFP36L1	DDX5	0.0445487	ZFP36L1_DDX5	5
ZFP36L1	RPL8	0.0443261	ZFP36L1_RPL8	5
ZFP36L1	CCT5	0.0440169	ZFP36L1_CCT5	5
MEF2C	SLC8A1	0.04373	MEF2C_SLC8A1	5
MEF2A	TLN1	0.0437041	MEF2A_TLN1	5
ZFP36L1	BZW1	0.0436286	ZFP36L1_BZW1	5
ZFP36L1	CCT8	0.0434404	ZFP36L1_CCT8	5
MEF2A	SEC11A	0.0433577	MEF2A_SEC11A	5
ZFP36L1	FSCN1	0.0433208	ZFP36L1_FSCN1	5
ZFP36L1	CTSC	0.0432142	ZFP36L1_CTSC	5
ZFP36L2	PPP1R12A	0.0431142	ZFP36L2_PPP1R12A	5
ZFP36L2	TMCO1	0.0430067	ZFP36L2_TMCO1	5
ZFP36L1	RNF13	0.042955	ZFP36L1_RNF13	5
ZFP36L1	GRB2	0.042826	ZFP36L1_GRB2	5
MEF2C	TLR7	0.0425602	MEF2C_TLR7	5
ZFP36L1	SFPQ	0.0425094	ZFP36L1_SFPQ	5
ZFP36L1	BCAP31	0.0423159	ZFP36L1_BCAP31	5
MEF2C	RPL8	0.0421616	MEF2C_RPL8	5
ZFP36L1	HM13	0.0420913	ZFP36L1_HM13	5
MEF2C	HAVCR2	0.0420314	MEF2C_HAVCR2	5
MEF2C	PMEPA1	0.0419365	MEF2C_PMEPA1	5
ZFP36L1	MATR3	0.0418558	ZFP36L1_MATR3	5
MEF2A	ZFP36L1	0.0418307	MEF2A_ZFP36L1	5
ZFP36L1	ERP44	0.0418241	ZFP36L1_ERP44	5
ZFP36L1	ZFP36L2	0.0416426	ZFP36L1_ZFP36L2	5
MEF2C	DOCK8	0.0416102	MEF2C_DOCK8	5
MEF2C	RPL35	0.0414766	MEF2C_RPL35	5
ZFP36L1	CORO1A	0.0414291	ZFP36L1_CORO1A	5
ZFP36L2	ADAM10	0.0413354	ZFP36L2_ADAM10	5
SPI1	COTL1	0.0412008	SPI1_COTL1	5
ZFP36L2	BIN1	0.04099	ZFP36L2_BIN1	5
IRF8	CDC42	0.0409111	IRF8_CDC42	5
MEF2C	JMJD1C	0.0408606	MEF2C_JMJD1C	5
ZFP36L1	ITGB2	0.040636	ZFP36L1_ITGB2	5
ZFP36L1	MSN	0.0406123	ZFP36L1_MSN	5
MEF2A	SSR2	0.0405724	MEF2A_SSR2	5
MEF2A	RIN2	0.0404531	MEF2A_RIN2	5
ZFP36L1	RPS21	0.0404447	ZFP36L1_RPS21	5
MEF2C	ITM2C	0.0401394	MEF2C_ITM2C	5
MEF2A	RHOA	0.0400968	MEF2A_RHOA	5
MEF2A	PTP4A2	0.0399619	MEF2A_PTP4A2	5
ZFP36L1	RPS27A	0.0397981	ZFP36L1_RPS27A	5
MEF2A	CREG1	0.0397259	MEF2A_CREG1	5
ZFP36L1	NR3C1	0.039515	ZFP36L1_NR3C1	5
ZFP36L1	LAMP1	0.0393771	ZFP36L1_LAMP1	5
MEF2C	JAK1	0.0393723	MEF2C_JAK1	5
MEF2C	PCBP1	0.0393676	MEF2C_PCBP1	5
ZFP36L1	YWHAB	0.0392153	ZFP36L1_YWHAB	5
MEF2C	AFTPH	0.039187	MEF2C_AFTPH	5
MEF2C	LGMN	0.0391154	MEF2C_LGMN	5
MAF	RPL26	0.0391047	MAF_RPL26	5
ZFP36L1	RPL18A	0.0390892	ZFP36L1_RPL18A	5
MEF2C	GATM	0.0385227	MEF2C_GATM	5
ZFP36L1	YWHAG	0.0385112	ZFP36L1_YWHAG	5
MEF2C	ARHGAP12	0.0384986	MEF2C_ARHGAP12	5
MEF2C	APP	0.0382939	MEF2C_APP	5
MEF2A	TM9SF3	0.0382032	MEF2A_TM9SF3	5
IRF8	GALNT1	0.0381824	IRF8_GALNT1	5
ZFP36L1	CTSA	0.0381405	ZFP36L1_CTSA	5
MEF2A	PPP2R5C	0.0381247	MEF2A_PPP2R5C	5
MAF	CELF2	0.0378602	MAF_CELF2	5
MEF2C	GPX4	0.0378084	MEF2C_GPX4	5
HMGB1	DYNLL1	0.0377304	HMGB1_DYNLL1	5
MEF2C	IL6ST	0.0377037	MEF2C_IL6ST	5
ZFP36L1	RAB1A	0.0376957	ZFP36L1_RAB1A	5
ZFP36L2	SIPA1	0.03755	ZFP36L2_SIPA1	5
ZFP36L2	TPM3	0.0375138	ZFP36L2_TPM3	5
MEF2C	CAPZA2	0.0374282	MEF2C_CAPZA2	5
ZFP36L1	FAM120A	0.0374072	ZFP36L1_FAM120A	5
ZFP36L1	APBB1IP	0.0373211	ZFP36L1_APBB1IP	5
MEF2C	FKBP5	0.0372846	MEF2C_FKBP5	5
MEF2A	ASAH1	0.037245	MEF2A_ASAH1	5
MEF2C	TYROBP	0.0371443	MEF2C_TYROBP	5
ZFP36L2	C1QB	0.037102	ZFP36L2_C1QB	5
ZFP36L1	STX7	0.0370639	ZFP36L1_STX7	5
MEF2C	BRI3	0.0369961	MEF2C_BRI3	5
MEF2A	ACTB	0.0369307	MEF2A_ACTB	5
MEF2C	GPX1	0.0368704	MEF2C_GPX1	5
ZFP36L1	FLI1	0.0368039	ZFP36L1_FLI1	5
MEF2C	SALL1	0.0366861	MEF2C_SALL1	5
ZFP36L1	BIN2	0.0363996	ZFP36L1_BIN2	5
MEF2C	RPL27	0.0361943	MEF2C_RPL27	5
ZFP36L1	COTL1	0.0361386	ZFP36L1_COTL1	5
MEF2C	MFSD1	0.0359975	MEF2C_MFSD1	5
MEF2C	CYBB	0.0359253	MEF2C_CYBB	5
ZFP36L1	SYNGR2	0.0358392	ZFP36L1_SYNGR2	5
ZFP36L1	DDX3X	0.0358356	ZFP36L1_DDX3X	5
MEF2C	CD83	0.0357131	MEF2C_CD83	5
MEF2C	TRA2B	0.0356138	MEF2C_TRA2B	5
ZFP36L1	UBL3	0.0354984	ZFP36L1_UBL3	5
MEF2A	CD53	0.0353888	MEF2A_CD53	5
MEF2C	GRN	0.0353881	MEF2C_GRN	5
MEF2C	CREG1	0.0353797	MEF2C_CREG1	5
ZFP36L1	CD37	0.0353593	ZFP36L1_CD37	5
MEF2C	NFE2L1	0.0353547	MEF2C_NFE2L1	5
MEF2C	IVNS1ABP	0.0352419	MEF2C_IVNS1ABP	5
ZFP36L1	GMFG	0.0352135	ZFP36L1_GMFG	5
MEF2A	RGS10	0.0351888	MEF2A_RGS10	5
ZFP36L1	PRR13	0.0350972	ZFP36L1_PRR13	5
ZFP36L2	GRB2	0.0349177	ZFP36L2_GRB2	5
ZFP36L1	IL6ST	0.0348581	ZFP36L1_IL6ST	5
MEF2C	BIN2	0.034776	MEF2C_BIN2	5
ZFP36L2	DDIT4	0.0346538	ZFP36L2_DDIT4	5
MEF2C	UQCRB	0.0343216	MEF2C_UQCRB	5
ZFP36L1	SLC4A7	0.0342693	ZFP36L1_SLC4A7	5
ZFP36L1	IK	0.0342195	ZFP36L1_IK	5
ZFP36L1	PSMB1	0.0342184	ZFP36L1_PSMB1	5
MEF2C	LITAF	0.0341884	MEF2C_LITAF	5
MEF2C	SYNGR2	0.0341871	MEF2C_SYNGR2	5
ZFP36L1	EIF3H	0.0341615	ZFP36L1_EIF3H	5
ZFP36L1	PREX1	0.0340912	ZFP36L1_PREX1	5
ZFP36L1	PAIP2	0.0340605	ZFP36L1_PAIP2	5
MEF2C	ALOX5AP	0.0340058	MEF2C_ALOX5AP	5
MEF2A	CD74	0.0336332	MEF2A_CD74	5
MEF2C	BCAP31	0.0336065	MEF2C_BCAP31	5
MEF2C	RPL13A	0.033573	MEF2C_RPL13A	5
MEF2C	HPGDS	0.033401	MEF2C_HPGDS	5
HMGB1	GM2A	0.0333865	HMGB1_GM2A	5
ZFP36L2	PICALM	0.0333819	ZFP36L2_PICALM	5
ZFP36L2	AXL	0.0333743	ZFP36L2_AXL	5
ZFP36L1	TMEM59	0.0332337	ZFP36L1_TMEM59	5
ZFP36L1	HNRNPM	0.0331839	ZFP36L1_HNRNPM	5
MEF2C	ELF1	0.033155	MEF2C_ELF1	5
ZFP36L1	SRGAP2	0.0330986	ZFP36L1_SRGAP2	5
ZFP36L1	ACTG1	0.0330833	ZFP36L1_ACTG1	5
MEF2C	SLCO2B1	0.0330197	MEF2C_SLCO2B1	5
SPI1	RIN2	0.0329833	SPI1_RIN2	5
IRF8	BIN1	0.0329179	IRF8_BIN1	5
IRF8	CST3	0.0329099	IRF8_CST3	5
MEF2C	NDFIP1	0.032856	MEF2C_NDFIP1	5
ZFP36L1	ACAP2	0.0328427	ZFP36L1_ACAP2	5
MEF2C	RPL3	0.0327519	MEF2C_RPL3	5
ZEB2	TSPAN3	0.0326349	ZEB2_TSPAN3	5
MEF2A	SRRM1	0.0325762	MEF2A_SRRM1	5
MEF2A	SFPQ	0.032561	MEF2A_SFPQ	5
ZFP36L2	APBB1IP	0.0325534	ZFP36L2_APBB1IP	5
MEF2C	PLEK	0.0324861	MEF2C_PLEK	5
IRF8	CYBA	0.0324821	IRF8_CYBA	5
MEF2A	KDELR1	0.032435	MEF2A_KDELR1	5
ZFP36L1	DYNLL1	0.0323789	ZFP36L1_DYNLL1	5
ZFP36L2	NCKAP1L	0.0323765	ZFP36L2_NCKAP1L	5
MEF2A	SLC7A8	0.0323516	MEF2A_SLC7A8	5
MEF2C	CORO1A	0.0322446	MEF2C_CORO1A	5
MEF2A	ITGB2	0.0322353	MEF2A_ITGB2	5
MEF2C	SMAP2	0.0319702	MEF2C_SMAP2	5
IRF8	LAMP1	0.0319537	IRF8_LAMP1	5
ZFP36L1	HERPUD1	0.0319314	ZFP36L1_HERPUD1	5
ZFP36L2	MERTK	0.0318745	ZFP36L2_MERTK	5
ZFP36L1	EP300	0.0318736	ZFP36L1_EP300	5
ZFP36L2	BCAP31	0.0317936	ZFP36L2_BCAP31	5
MEF2C	TAX1BP1	0.0317795	MEF2C_TAX1BP1	5
ZFP36L1	C3AR1	0.0317044	ZFP36L1_C3AR1	5
ELF1	EIF3K	0.031655	ELF1_EIF3K	5
MEF2C	MAF	0.0316404	MEF2C_MAF	5
MEF2C	SRSF3	0.0316268	MEF2C_SRSF3	5
MEF2C	CTSZ	0.0315926	MEF2C_CTSZ	5
SFPQ	SKP1	0.0315513	SFPQ_SKP1	5
MEF2C	TREM2	0.0315312	MEF2C_TREM2	5
MEF2C	P4HA1	0.0315024	MEF2C_P4HA1	5
MEF2A	LAPTM5	0.0314532	MEF2A_LAPTM5	5
ZFP36L2	SKAP2	0.0314514	ZFP36L2_SKAP2	5
MEF2C	NCL	0.0314028	MEF2C_NCL	5
MEF2C	MT-ND5	0.0313453	MEF2C_MT-ND5	5
MEF2C	PNISR	0.0313453	MEF2C_PNISR	5
ZFP36L2	DDX3X	0.0313298	ZFP36L2_DDX3X	5
MEF2C	CTSA	0.0312462	MEF2C_CTSA	5
MEF2C	CCDC88A	0.0311463	MEF2C_CCDC88A	5
MEF2C	PLXDC2	0.0311098	MEF2C_PLXDC2	5
MEF2C	ADCY7	0.0310279	MEF2C_ADCY7	5
MEF2C	CD81	0.0310197	MEF2C_CD81	5
HMGB1	VDAC1	0.0309869	HMGB1_VDAC1	5
MEF2C	RPS10	0.0309259	MEF2C_RPS10	5
ZFP36L1	RBX1	0.030917	ZFP36L1_RBX1	5
MEF2C	PSMB1	0.030906	MEF2C_PSMB1	5
ZFP36L1	MRFAP1	0.0308539	ZFP36L1_MRFAP1	5
MEF2C	PIK3R1	0.0307065	MEF2C_PIK3R1	5
ZFP36L2	MEF2A	0.0306335	ZFP36L2_MEF2A	5
MEF2C	CALM3	0.0305676	MEF2C_CALM3	5
MEF2C	LIPA	0.0305101	MEF2C_LIPA	5
ZFP36L2	WASF2	0.0305019	ZFP36L2_WASF2	5
MEF2C	RPN1	0.0304616	MEF2C_RPN1	5
MEF2C	APBB1IP	0.0303743	MEF2C_APBB1IP	5
MEF2C	GNAI2	0.0303692	MEF2C_GNAI2	5
MEF2A	CLTA	0.0303377	MEF2A_CLTA	5
ZFP36L1	RAB14	0.0302693	ZFP36L1_RAB14	5
ZFP36L1	PDIA4	0.0302446	ZFP36L1_PDIA4	5
MEF2C	SEC11C	0.0302034	MEF2C_SEC11C	5
IRF8	PPIB	0.0302032	IRF8_PPIB	5
SPI1	WASF2	0.0301537	SPI1_WASF2	5
ZFP36L1	HSP90AB1	0.030152	ZFP36L1_HSP90AB1	5
MEF2C	CD37	0.0301514	MEF2C_CD37	5
MEF2C	SRSF7	0.0301012	MEF2C_SRSF7	5
MEF2C	EIF4H	0.0300988	MEF2C_EIF4H	5
MEF2A	RAB2A	0.030076	MEF2A_RAB2A	5
MEF2C	EEF1D	0.0300338	MEF2C_EEF1D	5
MEF2C	PDIA6	0.0299805	MEF2C_PDIA6	5
ZFP36L1	CCND1	0.0299485	ZFP36L1_CCND1	5
IRF8	GRB2	0.0298711	IRF8_GRB2	5
MEF2C	SPCS2	0.0298673	MEF2C_SPCS2	5
SPI1	AIF1	0.0298643	SPI1_AIF1	5
MEF2C	RB1	0.0298602	MEF2C_RB1	5
IRF8	TRAM1	0.0298427	IRF8_TRAM1	5
MEF2A	ITM2B	0.0297101	MEF2A_ITM2B	5
MEF2A	ZFHX3	0.0297035	MEF2A_ZFHX3	5
MEF2C	CD180	0.0297021	MEF2C_CD180	5
MEF2A	NAGA	0.0296876	MEF2A_NAGA	5
IRF8	C3AR1	0.0295831	IRF8_C3AR1	5
MEF2C	M6PR	0.0295539	MEF2C_M6PR	5
MEF2C	PABPC1	0.029528	MEF2C_PABPC1	5
ZFP36L1	LAMP2	0.029506	ZFP36L1_LAMP2	5
ZFP36L1	P4HA1	0.0294969	ZFP36L1_P4HA1	5
MEF2C	FRMD4A	0.0294756	MEF2C_FRMD4A	5
NFE2L2	MAT2A	0.0294714	NFE2L2_MAT2A	5
IRF8	RPL18	0.029443	IRF8_RPL18	5
IRF8	IKZF1	0.0294156	IRF8_IKZF1	5
MEF2C	RBX1	0.0294125	MEF2C_RBX1	5
IRF8	LIPA	0.02933	IRF8_LIPA	5
MEF2A	TREM2	0.0291937	MEF2A_TREM2	5
MEF2C	SLC1A3	0.0291556	MEF2C_SLC1A3	5
ZFP36L2	RRBP1	0.0291549	ZFP36L2_RRBP1	5
FLI1	OS9	0.0291322	FLI1_OS9	5
MEF2A	INPP5D	0.0291283	MEF2A_INPP5D	5
MEF2C	SLC25A4	0.0290587	MEF2C_SLC25A4	5
MEF2C	TMEM131	0.0290437	MEF2C_TMEM131	5
ZFP36L2	LAP3	0.029001	ZFP36L2_LAP3	5
MEF2A	TAX1BP1	0.0289524	MEF2A_TAX1BP1	5
MEF2C	SELPLG	0.0289379	MEF2C_SELPLG	5
MEF2C	PAIP2	0.0288522	MEF2C_PAIP2	5
ZFP36L1	SERINC3	0.0288235	ZFP36L1_SERINC3	5
ZFP36L1	EIF4H	0.0288208	ZFP36L1_EIF4H	5
MEF2C	SLC9A9	0.0287422	MEF2C_SLC9A9	5
MEF2C	RPS12	0.0287343	MEF2C_RPS12	5
ZFP36L1	SEPT7	0.0286697	ZFP36L1_SEPT7	5
CSDE1	EIF3F	0.0285425	CSDE1_EIF3F	5
MEF2A	RPL11	0.0285003	MEF2A_RPL11	5
MEF2C	CELF2	0.0284833	MEF2C_CELF2	5
ZFP36L2	JAK1	0.0284228	ZFP36L2_JAK1	5
MEF2C	C3AR1	0.0284061	MEF2C_C3AR1	5
MEF2A	HNRNPU	0.0283988	MEF2A_HNRNPU	5
ZFP36L1	KRTCAP2	0.0283652	ZFP36L1_KRTCAP2	5
HMGB1	SERP1	0.028282	HMGB1_SERP1	5
ZFP36L2	SSR2	0.0282789	ZFP36L2_SSR2	5
ZFP36L2	PPIB	0.0282157	ZFP36L2_PPIB	5
IRF8	CYFIP1	0.0281166	IRF8_CYFIP1	5
IRF8	SRRM1	0.0281058	IRF8_SRRM1	5
ZFP36L2	DOCK10	0.0280964	ZFP36L2_DOCK10	5
MEF2C	RPL7	0.0280715	MEF2C_RPL7	5
MEF2C	MORF4L1	0.0279428	MEF2C_MORF4L1	5
HMGB1	AIF1	0.0279384	HMGB1_AIF1	5
IRF8	GM2A	0.0278145	IRF8_GM2A	5
IRF8	RPS27A	0.0277687	IRF8_RPS27A	5
MEF2A	CTSS	0.0277451	MEF2A_CTSS	5
ZFP36L2	RAP1A	0.027742	ZFP36L2_RAP1A	5
MEF2A	MAT2A	0.0276619	MEF2A_MAT2A	5
MEF2C	JUND	0.027646	MEF2C_JUND	5
MEF2C	IER3	0.02759	MEF2C_IER3	5
MEF2C	GNB1	0.0275103	MEF2C_GNB1	5
MEF2C	SDF4	0.0275102	MEF2C_SDF4	5
ZFP36L1	PABPC1	0.0273466	ZFP36L1_PABPC1	5
ZFP36L2	P4HA1	0.027232	ZFP36L2_P4HA1	5
MEF2C	RPS11	0.0272111	MEF2C_RPS11	5
MEF2C	MARCKS	0.0271868	MEF2C_MARCKS	5
ZFP36L1	NDUFB9	0.0271767	ZFP36L1_NDUFB9	5
MEF2C	SRP14	0.0269417	MEF2C_SRP14	5
IRF8	SIPA1	0.0269306	IRF8_SIPA1	5
ZFP36L1	RPL3	0.0269141	ZFP36L1_RPL3	5
MEF2C	CAPZA1	0.0268584	MEF2C_CAPZA1	5
MEF2A	BLNK	0.0268218	MEF2A_BLNK	5
ZFP36L1	MYL6	0.0267459	ZFP36L1_MYL6	5
IRF8	CX3CR1	0.026728	IRF8_CX3CR1	5
MEF2A	RPS21	0.0266862	MEF2A_RPS21	5
MEF2A	SERBP1	0.0266637	MEF2A_SERBP1	5
MEF2C	CCND1	0.0265227	MEF2C_CCND1	5
MEF2C	COPA	0.0264987	MEF2C_COPA	5
SPI1	CD63	0.0264558	SPI1_CD63	5
MEF2C	MRFAP1	0.0263999	MEF2C_MRFAP1	5
HMGB1	MDH1	0.026399	HMGB1_MDH1	5
MEF2A	PTTG1IP	0.0263207	MEF2A_PTTG1IP	5
MEF2C	CCT4	0.0263056	MEF2C_CCT4	5
MEF2C	PPT1	0.0262703	MEF2C_PPT1	5
ZFP36L1	GALNT1	0.0262305	ZFP36L1_GALNT1	5
IRF8	SPI1	0.0262061	IRF8_SPI1	5
MEF2A	CYFIP1	0.0261119	MEF2A_CYFIP1	5
HMGB1	RPL27	0.0261021	HMGB1_RPL27	5
MEF2C	ATP6V1G1	0.0260872	MEF2C_ATP6V1G1	5
MEF2C	ERP29	0.0260847	MEF2C_ERP29	5
MEF2C	KPNB1	0.0260308	MEF2C_KPNB1	5
IRF8	ARHGDIA	0.0260143	IRF8_ARHGDIA	5
HMGB1	TMEM50A	0.0259794	HMGB1_TMEM50A	5
MAF	MBNL1	0.025961	MAF_MBNL1	5
IRF8	CD83	0.0259421	IRF8_CD83	5
MEF2C	VDAC1	0.0259414	MEF2C_VDAC1	5
MEF2A	EPB41L2	0.0259337	MEF2A_EPB41L2	5
SFPQ	COX4I1	0.0259187	SFPQ_COX4I1	5
IRF8	CORO1A	0.0259098	IRF8_CORO1A	5
MEF2A	AIF1	0.0259014	MEF2A_AIF1	5
KLF6	ATP6V0B	0.025854	KLF6_ATP6V0B	5
ZEB2	SALL1	0.0257889	ZEB2_SALL1	5
MEF2C	ARHGAP21	0.0257826	MEF2C_ARHGAP21	5
MEF2C	PTPN6	0.0257286	MEF2C_PTPN6	5
IRF8	FCGRT	0.0257164	IRF8_FCGRT	5
MEF2C	UBL3	0.0256595	MEF2C_UBL3	5
HMGB1	TYROBP	0.0256157	HMGB1_TYROBP	5
ZEB2	EIF3J	0.0255897	ZEB2_EIF3J	5
MEF2C	CHD7	0.0255522	MEF2C_CHD7	5
MEF2C	UNC93B1	0.0255299	MEF2C_UNC93B1	5
MEF2A	LITAF	0.025366	MEF2A_LITAF	5
IRF8	APOE	0.02536	IRF8_APOE	5
ZEB2	TMED2	0.0253022	ZEB2_TMED2	5
MEF2A	GNAI2	0.0252668	MEF2A_GNAI2	5
MEF2C	LUC7L3	0.0252448	MEF2C_LUC7L3	5
MEF2C	GNS	0.025217	MEF2C_GNS	5
IRF8	PPT1	0.0252061	IRF8_PPT1	5
MEF2A	RBM39	0.0251932	MEF2A_RBM39	5
MEF2A	C3	0.0251534	MEF2A_C3	5
MEF2A	DDX17	0.0250565	MEF2A_DDX17	5
ZEB2	RPS10	0.0250294	ZEB2_RPS10	5
CSDE1	SEC62	0.0250129	CSDE1_SEC62	5
MEF2C	TSPAN14	0.0249502	MEF2C_TSPAN14	5
MEF2A	TRAM1	0.0248474	MEF2A_TRAM1	5
ZFP36L1	NEK6	0.0248282	ZFP36L1_NEK6	5
HMGB1	SH3BGRL	0.0247456	HMGB1_SH3BGRL	5
HMGB1	SERBP1	0.0246744	HMGB1_SERBP1	5
IRF8	SLCO2B1	0.0246551	IRF8_SLCO2B1	5
MEF2C	FLI1	0.0246089	MEF2C_FLI1	5
HMGB1	APOE	0.0246018	HMGB1_APOE	5
MEF2A	EIF3H	0.0245375	MEF2A_EIF3H	5
MEF2C	CCT5	0.0245037	MEF2C_CCT5	5
MEF2A	HAVCR2	0.024477	MEF2A_HAVCR2	5
MEF2C	NIPBL	0.0244185	MEF2C_NIPBL	5
ZFP36L1	COX6C	0.0243326	ZFP36L1_COX6C	5
MEF2A	OSTF1	0.024312	MEF2A_OSTF1	5
MEF2A	RPS4X	0.0242959	MEF2A_RPS4X	5
SUB1	MSN	0.024283	SUB1_MSN	5
MEF2C	PYCARD	0.024232	MEF2C_PYCARD	5
IRF8	PDIA3	0.0242315	IRF8_PDIA3	5
ZFP36L1	PSMB4	0.0241691	ZFP36L1_PSMB4	5
MEF2A	SF1	0.02412	MEF2A_SF1	5
IRF8	NCKAP1L	0.0241018	IRF8_NCKAP1L	5
MEF2C	CYTH4	0.0240972	MEF2C_CYTH4	5
SFPQ	HNRNPU	0.0240568	SFPQ_HNRNPU	5
ZFP36L2	PLD3	0.0240237	ZFP36L2_PLD3	5
IRF8	PSMC5	0.0240011	IRF8_PSMC5	5
MEF2C	YBX1	0.0239405	MEF2C_YBX1	5
MEF2A	EVL	0.0239188	MEF2A_EVL	5
HMGB1	CANX	0.0238546	HMGB1_CANX	5
IRF8	DDX17	0.0238299	IRF8_DDX17	5
MEF2A	IL6ST	0.0238196	MEF2A_IL6ST	5
MEF2C	MTPN	0.0237877	MEF2C_MTPN	5
MEF2C	TALDO1	0.0236532	MEF2C_TALDO1	5
SPI1	PPT1	0.0235997	SPI1_PPT1	5
MEF2A	GPR34	0.0235542	MEF2A_GPR34	5
MEF2C	RABAC1	0.0235537	MEF2C_RABAC1	5
IRF8	GNAS	0.0234985	IRF8_GNAS	5
SPI1	CORO1A	0.0234867	SPI1_CORO1A	5
IRF8	ITM2B	0.0234276	IRF8_ITM2B	5
SPI1	CAPZA2	0.0233622	SPI1_CAPZA2	5
MEF2C	PLD4	0.0233425	MEF2C_PLD4	5
MEF2A	PDE3B	0.0233399	MEF2A_PDE3B	5
MEF2A	SAT1	0.0233191	MEF2A_SAT1	5
IRF8	HEXB	0.023305	IRF8_HEXB	5
IRF8	RPL8	0.0232554	IRF8_RPL8	5
SPI1	UNC93B1	0.0232509	SPI1_UNC93B1	5
MEF2C	PTTG1IP	0.0232303	MEF2C_PTTG1IP	5
MEF2C	RAB7A	0.0232273	MEF2C_RAB7A	5
MEF2C	ADAP2	0.0232054	MEF2C_ADAP2	5
ELF1	CTSA	0.0231918	ELF1_CTSA	5
MEF2C	SEMA4D	0.0231264	MEF2C_SEMA4D	5
SPI1	RPL11	0.0231229	SPI1_RPL11	5
MEF2C	BRD4	0.0230899	MEF2C_BRD4	5
ARID1A	ENTPD1	0.0229537	ARID1A_ENTPD1	5
MEF2C	IK	0.0229309	MEF2C_IK	5
ZFP36L1	MACF1	0.0228749	ZFP36L1_MACF1	5
MEF2A	SUCLG1	0.0228194	MEF2A_SUCLG1	5
MEF2C	UBXN1	0.0227183	MEF2C_UBXN1	5
MEF2C	CNPY3	0.0227071	MEF2C_CNPY3	5
MEF2C	ARHGDIA	0.0226925	MEF2C_ARHGDIA	5
HMGB1	CWC15	0.0226509	HMGB1_CWC15	5
MEF2C	PLD3	0.0224915	MEF2C_PLD3	5
HMGB1	ATP6V0B	0.0223995	HMGB1_ATP6V0B	5
MEF2A	SSR1	0.0223252	MEF2A_SSR1	5
IRF8	P2RY12	0.0222704	IRF8_P2RY12	5
IRF8	NFE2L2	0.0222565	IRF8_NFE2L2	5
IRF8	AIF1	0.0222355	IRF8_AIF1	5
MEF2C	PSMC5	0.0221879	MEF2C_PSMC5	5
HMGB1	CACYBP	0.0221462	HMGB1_CACYBP	5
MEF2C	TSPAN3	0.0221109	MEF2C_TSPAN3	5
MEF2A	TNFRSF1A	0.0220837	MEF2A_TNFRSF1A	5
MEF2C	NDUFB9	0.0220458	MEF2C_NDUFB9	5
KLF6	PLEK	0.0220359	KLF6_PLEK	5
IRF8	C1QB	0.022023	IRF8_C1QB	5
ZEB2	NFE2L2	0.0220184	ZEB2_NFE2L2	5
MEF2C	SEPT7	0.0219795	MEF2C_SEPT7	5
IRF8	PSAP	0.021914	IRF8_PSAP	5
SFPQ	CD37	0.0219049	SFPQ_CD37	5
PLEK	ATP6AP2	0.0218971	PLEK_ATP6AP2	5
MAF	RPS27A	0.0218574	MAF_RPS27A	5
MEF2C	CAPRIN1	0.0217805	MEF2C_CAPRIN1	5
ZFP36L2	RAB1A	0.0217244	ZFP36L2_RAB1A	5
MEF2C	LCP1	0.0217193	MEF2C_LCP1	5
SPI1	CTSZ	0.021661	SPI1_CTSZ	5
MEF2C	NFE2L2	0.0216477	MEF2C_NFE2L2	5
MEF2C	NDUFV3	0.021632	MEF2C_NDUFV3	5
MEF2C	NFKBIA	0.0215712	MEF2C_NFKBIA	5
MEF2C	PIK3AP1	0.0215238	MEF2C_PIK3AP1	5
MEF2A	MRFAP1	0.021493	MEF2A_MRFAP1	5
CSDE1	RGS2	0.0214486	CSDE1_RGS2	5
HMGB1	CDC42	0.0213748	HMGB1_CDC42	5
ZFP36L2	MGAT1	0.0213673	ZFP36L2_MGAT1	5
MEF2A	TMCO1	0.0213457	MEF2A_TMCO1	5
MAF	PAIP2	0.0212536	MAF_PAIP2	5
NFE2L2	PPP3CA	0.021249	NFE2L2_PPP3CA	5
MEF2A	IRF8	0.0212464	MEF2A_IRF8	5
HMGB1	C1QB	0.0212266	HMGB1_C1QB	5
HMGB1	P4HB	0.0212056	HMGB1_P4HB	5
MEF2C	PSMA7	0.0211811	MEF2C_PSMA7	5
IRF8	UBB	0.0211441	IRF8_UBB	5
MEF2C	HNRNPH3	0.0210669	MEF2C_HNRNPH3	5
SPI1	CD14	0.0210611	SPI1_CD14	5
ZFP36L2	FMNL3	0.0210291	ZFP36L2_FMNL3	5
HMGB1	ERP29	0.0209434	HMGB1_ERP29	5
HMGB1	ELF1	0.0208654	HMGB1_ELF1	5
MAF	SLCO2B1	0.0208486	MAF_SLCO2B1	5
IRF8	ALOX5AP	0.0208029	IRF8_ALOX5AP	5
MEF2A	LMAN2	0.0207689	MEF2A_LMAN2	5
YBX1	RAB14	0.020709	YBX1_RAB14	5
MEF2A	PLD4	0.0206945	MEF2A_PLD4	5
HMGB1	GRB2	0.0206922	HMGB1_GRB2	5
MEF2C	PTBP1	0.0206778	MEF2C_PTBP1	5
MEF2C	TMEM147	0.0206659	MEF2C_TMEM147	5
IRF8	RPL26	0.0205906	IRF8_RPL26	5
MEF2C	ZFAND6	0.0205726	MEF2C_ZFAND6	5
IRF8	MEF2A	0.0205695	IRF8_MEF2A	5
MEF2C	DYNC1I2	0.0205669	MEF2C_DYNC1I2	5
YBX1	TMCO1	0.0204745	YBX1_TMCO1	5
SUB1	RAB7A	0.0204706	SUB1_RAB7A	5
MEF2C	HNRNPM	0.0203789	MEF2C_HNRNPM	5
SPI1	C1QB	0.0203424	SPI1_C1QB	5
MEF2C	DOCK10	0.0203039	MEF2C_DOCK10	5
SPI1	CD53	0.0202659	SPI1_CD53	5
HMGB1	HEXB	0.0202536	HMGB1_HEXB	5
IRF8	ATP6AP2	0.0202246	IRF8_ATP6AP2	5
MEF2A	GALNT1	0.0202226	MEF2A_GALNT1	5
MEF2C	KHDRBS1	0.0202042	MEF2C_KHDRBS1	5
MEF2C	DYNLRB1	0.0201556	MEF2C_DYNLRB1	5
IRF8	PABPC1	0.020133	IRF8_PABPC1	5
IRF8	GPR34	0.0201132	IRF8_GPR34	5
IRF8	CTSC	0.0200821	IRF8_CTSC	5
IKZF1	MEF2A	0.0200758	IKZF1_MEF2A	5
MEF2A	LAMP2	0.0200661	MEF2A_LAMP2	5
CSDE1	RDX	0.0200627	CSDE1_RDX	5
IRF8	TREM2	0.0200271	IRF8_TREM2	5
MEF2C	EIF4G2	0.0199185	MEF2C_EIF4G2	5
FLI1	CD14	0.0199169	FLI1_CD14	5
MEF2C	VCP	0.01985	MEF2C_VCP	5
HMGB1	HSBP1	0.0198114	HMGB1_HSBP1	5
ELF1	ARID1A	0.0198012	ELF1_ARID1A	5
SPI1	ATP6V0B	0.0197655	SPI1_ATP6V0B	5
MEF2C	IKZF1	0.0197535	MEF2C_IKZF1	5
FLI1	LIPA	0.0195956	FLI1_LIPA	5
HMGB1	CREG1	0.0195231	HMGB1_CREG1	5
MEF2C	MSN	0.0195155	MEF2C_MSN	5
YBX1	LAMP1	0.0195118	YBX1_LAMP1	5
IRF8	SAT1	0.0194633	IRF8_SAT1	5
MEF2C	SMARCA5	0.0194485	MEF2C_SMARCA5	5
SUB1	PABPC1	0.0193782	SUB1_PABPC1	5
IRF8	LPCAT2	0.0193676	IRF8_LPCAT2	5
FLI1	EIF4G2	0.0193087	FLI1_EIF4G2	5
SUB1	VDAC2	0.0192996	SUB1_VDAC2	5
SPI1	TPT1	0.019268	SPI1_TPT1	5
HMGB1	BCAP31	0.0192621	HMGB1_BCAP31	5
IRF8	CTSA	0.0192566	IRF8_CTSA	5
MEF2C	CLK1	0.0192056	MEF2C_CLK1	5
SPI1	RGS10	0.0190904	SPI1_RGS10	5
ZEB2	MEF2C	0.0190067	ZEB2_MEF2C	5
ELF1	SMDT1	0.0190024	ELF1_SMDT1	5
SPI1	SNX3	0.0189226	SPI1_SNX3	5
MEF2C	PHIP	0.0189214	MEF2C_PHIP	5
ZEB2	RAP1A	0.018919	ZEB2_RAP1A	5
PLEK	CNDP2	0.0188909	PLEK_CNDP2	5
MEF2C	RNASEH2B	0.0188109	MEF2C_RNASEH2B	5
IRF8	WASF2	0.0187967	IRF8_WASF2	5
HMGB1	SPCS1	0.0186666	HMGB1_SPCS1	5
HMGB1	NDFIP1	0.018664	HMGB1_NDFIP1	5
SPI1	TREM2	0.0186355	SPI1_TREM2	5
ZFP36L1	DDIT4	0.0186236	ZFP36L1_DDIT4	5
SPI1	B2M	0.0185489	SPI1_B2M	5
MEF2C	PEPD	0.0185486	MEF2C_PEPD	5
CSDE1	TMEM147	0.0183552	CSDE1_TMEM147	5
MAF	LGMN	0.018341	MAF_LGMN	5
IRF8	RPL11	0.0183217	IRF8_RPL11	5
CSDE1	MTSS1	0.0182777	CSDE1_MTSS1	5
SPI1	ITM2B	0.0181677	SPI1_ITM2B	5
IRF8	PTTG1IP	0.0180818	IRF8_PTTG1IP	5
HMGB1	MSN	0.0180463	HMGB1_MSN	5
MAF	CSF1R	0.018038	MAF_CSF1R	5
FLI1	TREM2	0.0180182	FLI1_TREM2	5
MEF2A	SF3B1	0.0179729	MEF2A_SF3B1	5
HMGB1	CALM2	0.0179471	HMGB1_CALM2	5
IRF8	P2RY13	0.0179353	IRF8_P2RY13	5
MEF2C	LASP1	0.0179109	MEF2C_LASP1	5
IRF8	RPL5	0.0178247	IRF8_RPL5	5
MAF	CYBA	0.0178214	MAF_CYBA	5
SPI1	FMNL1	0.0177566	SPI1_FMNL1	5
MEF2C	BASP1	0.01775	MEF2C_BASP1	5
IRF8	RBM39	0.0177308	IRF8_RBM39	5
SPI1	CCT8	0.0176471	SPI1_CCT8	5
IRF8	RPLP2	0.0175739	IRF8_RPLP2	5
ZEB2	CYFIP1	0.0175293	ZEB2_CYFIP1	5
IRF8	RIN2	0.0175058	IRF8_RIN2	5
HMGB1	ALOX5AP	0.0174419	HMGB1_ALOX5AP	5
IRF8	M6PR	0.0174067	IRF8_M6PR	5
SUB1	PRPF40A	0.0173923	SUB1_PRPF40A	5
ZEB2	EIF3F	0.0173634	ZEB2_EIF3F	5
IRF8	NEK6	0.0173309	IRF8_NEK6	5
HMGB1	RPN2	0.0172586	HMGB1_RPN2	5
MEF2C	SSR2	0.0172544	MEF2C_SSR2	5
IRF8	YWHAH	0.0171814	IRF8_YWHAH	5
MAF	DDX3X	0.0171615	MAF_DDX3X	5
HMGB1	SRRM1	0.0171388	HMGB1_SRRM1	5
HMGB1	PRPF38B	0.0171307	HMGB1_PRPF38B	5
IRF8	KLF6	0.0171177	IRF8_KLF6	5
MEF2C	TBXAS1	0.0171167	MEF2C_TBXAS1	5
IRF8	ISCU	0.0171083	IRF8_ISCU	5
IRF8	LRP10	0.0170983	IRF8_LRP10	5
KLF6	IKZF1	0.0170468	KLF6_IKZF1	5
IRF8	MAT2A	0.0170169	IRF8_MAT2A	5
SFPQ	LAMP2	0.0169531	SFPQ_LAMP2	5
ZEB2	COX8A	0.0168721	ZEB2_COX8A	5
HMGB1	CD63	0.0168417	HMGB1_CD63	5
YBX1	VCP	0.0167789	YBX1_VCP	5
MEF2C	RTN3	0.0167214	MEF2C_RTN3	5
SPI1	M6PR	0.0167125	SPI1_M6PR	5
ZEB2	CCT8	0.0166536	ZEB2_CCT8	5
IRF8	ITGB2	0.0166235	IRF8_ITGB2	5
MAF	CAPZB	0.0166157	MAF_CAPZB	5
IRF8	CFL1	0.0165475	IRF8_CFL1	5
YBX1	RAB2A	0.0165426	YBX1_RAB2A	5
MEF2C	TNFAIP8L2	0.016411	MEF2C_TNFAIP8L2	5
MAF	RPL10A	0.0163968	MAF_RPL10A	5
YBX1	EIF3H	0.0163883	YBX1_EIF3H	5
HMGB1	TM9SF3	0.0163669	HMGB1_TM9SF3	5
SPI1	ATP2B1	0.0162581	SPI1_ATP2B1	5
ZEB2	ADAM10	0.016099	ZEB2_ADAM10	5
CCDC88A	MBNL1	0.0160934	CCDC88A_MBNL1	5
HMGB1	LAPTM5	0.0159639	HMGB1_LAPTM5	5
MEF2C	ATP2C1	0.0159216	MEF2C_ATP2C1	5
FLI1	IFNGR1	0.0158298	FLI1_IFNGR1	5
SPI1	CTSC	0.0158178	SPI1_CTSC	5
SPI1	RPS27A	0.0157408	SPI1_RPS27A	5
KLF6	CHMP2A	0.0156701	KLF6_CHMP2A	5
MAF	MAT2A	0.0156269	MAF_MAT2A	5
SPI1	HSP90B1	0.0156075	SPI1_HSP90B1	5
KLF6	LGMN	0.015599	KLF6_LGMN	5
HMGB1	COX6C	0.0155841	HMGB1_COX6C	5
ZEB2	BRI3	0.0154658	ZEB2_BRI3	5
LITAF	GMFG	0.015465	LITAF_GMFG	5
IRF8	RPN2	0.0154587	IRF8_RPN2	5
HMGB1	SF1	0.0153782	HMGB1_SF1	5
ZEB2	PTPRC	0.0152586	ZEB2_PTPRC	5
IRF8	COTL1	0.0152041	IRF8_COTL1	5
ZEB2	ZFP36L1	0.0151901	ZEB2_ZFP36L1	5
HMGB1	CSF1R	0.0151733	HMGB1_CSF1R	5
SPI1	CYBA	0.0151576	SPI1_CYBA	5
IRF8	HM13	0.0150983	IRF8_HM13	5
ZEB2	PLXDC2	0.0150729	ZEB2_PLXDC2	5
HMGB1	RPLP2	0.0150373	HMGB1_RPLP2	5
YBX1	ACTB	0.0150159	YBX1_ACTB	5
HMGB1	ITGB1	0.0150117	HMGB1_ITGB1	5
SPI1	IFNGR1	0.0149936	SPI1_IFNGR1	5
SPI1	PNRC1	0.0149897	SPI1_PNRC1	5
HMGB1	GNAI2	0.0149718	HMGB1_GNAI2	5
SUB1	NDUFB4	0.0149052	SUB1_NDUFB4	5
IRF8	TM9SF3	0.0149044	IRF8_TM9SF3	5
MEF2C	NCF4	0.0148991	MEF2C_NCF4	5
HMGB1	RPL26	0.0148695	HMGB1_RPL26	5
IRF8	SNX3	0.0148677	IRF8_SNX3	5
MAF	ZFP36L1	0.0148658	MAF_ZFP36L1	5
ZEB2	YWHAB	0.0148634	ZEB2_YWHAB	5
ZEB2	EIF1	0.0147947	ZEB2_EIF1	5
SUB1	PSMA7	0.0147408	SUB1_PSMA7	5
YBX1	OS9	0.0146084	YBX1_OS9	5
MAF	PICALM	0.0146054	MAF_PICALM	5
NFE2L2	SPCS1	0.0146031	NFE2L2_SPCS1	5
SUB1	SAT1	0.0145277	SUB1_SAT1	5
HMGB1	RPS6	0.0144727	HMGB1_RPS6	5
HMGB1	BIN2	0.0144213	HMGB1_BIN2	5
MAF	CTSB	0.0144197	MAF_CTSB	5
SUB1	HSP90B1	0.0143039	SUB1_HSP90B1	5
MEF2C	SOD1	0.0143009	MEF2C_SOD1	5
YBX1	PPIB	0.0142289	YBX1_PPIB	5
KLF6	CCT8	0.0142258	KLF6_CCT8	5
MAF	GPR34	0.0141073	MAF_GPR34	5
ZEB2	CCT5	0.0141057	ZEB2_CCT5	5
MAF	C1QB	0.0141025	MAF_C1QB	5
IRF8	HNRNPU	0.0140746	IRF8_HNRNPU	5
SPI1	LMO2	0.0140721	SPI1_LMO2	5
ZEB2	MDH1	0.0139405	ZEB2_MDH1	5
YBX1	BTG1	0.013931	YBX1_BTG1	5
SPI1	EVL	0.0139171	SPI1_EVL	5
SPI1	FCGRT	0.0139157	SPI1_FCGRT	5
IRF8	SEC11C	0.0138446	IRF8_SEC11C	5
ZEB2	CDC42SE1	0.0138409	ZEB2_CDC42SE1	5
CSDE1	RPS10	0.0137375	CSDE1_RPS10	5
ZEB2	WASF2	0.0137146	ZEB2_WASF2	5
MAF	RGS10	0.0137086	MAF_RGS10	5
HMGB1	RAB7A	0.0136727	HMGB1_RAB7A	5
IKZF1	IRF8	0.0136619	IKZF1_IRF8	5
PLEK	OSTF1	0.0136517	PLEK_OSTF1	5
ZEB2	RGS10	0.0136002	ZEB2_RGS10	5
HMGB1	SUCLG1	0.0135991	HMGB1_SUCLG1	5
YBX1	CFL1	0.013582	YBX1_CFL1	5
HMGB1	UBB	0.01357	HMGB1_UBB	5
YBX1	OAZ1	0.0135119	YBX1_OAZ1	5
IRF8	SEC11A	0.0134073	IRF8_SEC11A	5
IRF8	STX7	0.0133017	IRF8_STX7	5
HMGB1	PLEK	0.0132621	HMGB1_PLEK	5
MEF2C	SDHB	0.0132546	MEF2C_SDHB	5
SPI1	CTSS	0.0131686	SPI1_CTSS	5
CSDE1	RPL10A	0.0131399	CSDE1_RPL10A	5
ZEB2	MTDH	0.0131196	ZEB2_MTDH	5
MAF	EMC7	0.0131073	MAF_EMC7	5
NFE2L2	AIF1	0.0130972	NFE2L2_AIF1	5
SUB1	CWC15	0.0130321	SUB1_CWC15	5
HMGB1	CCT4	0.0129825	HMGB1_CCT4	5
YBX1	PPT1	0.0129663	YBX1_PPT1	5
HMGB1	SRRM2	0.0128772	HMGB1_SRRM2	5
CCDC88A	ZEB2	0.0128683	CCDC88A_ZEB2	5
HMGB1	EIF3E	0.0128466	HMGB1_EIF3E	5
MAF	HNRNPL	0.0128388	MAF_HNRNPL	5
NFE2L2	GPX1	0.012838	NFE2L2_GPX1	5
SFPQ	SF1	0.0128304	SFPQ_SF1	5
SPI1	SAT1	0.0128054	SPI1_SAT1	5
MAF	PDIA3	0.0127287	MAF_PDIA3	5
MAF	TSPAN3	0.0127116	MAF_TSPAN3	5
HMGB1	SNX2	0.0127081	HMGB1_SNX2	5
SFPQ	BCAP31	0.0126765	SFPQ_BCAP31	5
ZEB2	RBM39	0.01256	ZEB2_RBM39	5
SUB1	FUS	0.0125134	SUB1_FUS	5
SUB1	ATP6V1G1	0.0125026	SUB1_ATP6V1G1	5
SFPQ	RPS20	0.0124072	SFPQ_RPS20	5
IKZF1	TM9SF2	0.0123974	IKZF1_TM9SF2	5
KLF6	CLIC1	0.0123717	KLF6_CLIC1	5
YBX1	M6PR	0.0123384	YBX1_M6PR	5
MAF	SRGAP2	0.0122778	MAF_SRGAP2	5
SFPQ	PTAFR	0.0122302	SFPQ_PTAFR	5
SPI1	RPL18A	0.012211	SPI1_RPL18A	5
IKZF1	TMEM30A	0.012211	IKZF1_TMEM30A	5
TAX1BP1	FCGRT	0.0122094	TAX1BP1_FCGRT	5
SFPQ	CFL1	0.0121844	SFPQ_CFL1	5
SFPQ	MEF2C	0.0121829	SFPQ_MEF2C	5
ZEB2	TPT1	0.0121582	ZEB2_TPT1	5
ZEB2	CDC42	0.0121251	ZEB2_CDC42	5
ZEB2	CTSB	0.0121092	ZEB2_CTSB	5
SUB1	EIF3K	0.0120947	SUB1_EIF3K	5
IRF8	MANF	0.0120651	IRF8_MANF	5
CSDE1	TMCO1	0.0120648	CSDE1_TMCO1	5
SUB1	RPL18A	0.0120246	SUB1_RPL18A	5
FLI1	PSAP	0.0120067	FLI1_PSAP	5
ZEB2	HSP90AB1	0.0119162	ZEB2_HSP90AB1	5
SUB1	EIF1B	0.0119142	SUB1_EIF1B	5
BCLAF1	PSMC5	0.0119004	BCLAF1_PSMC5	5
LITAF	SUCLG1	0.0118722	LITAF_SUCLG1	5
HMGB1	CNPY3	0.0118584	HMGB1_CNPY3	5
PLEK	ENTPD1	0.0118572	PLEK_ENTPD1	5
KLF6	RPS20	0.0118504	KLF6_RPS20	5
SUB1	ATP6AP2	0.0118222	SUB1_ATP6AP2	5
SFPQ	ITM2B	0.0117684	SFPQ_ITM2B	5
MAF	CCT4	0.0117498	MAF_CCT4	5
YBX1	CTSB	0.0117141	YBX1_CTSB	5
SFPQ	CST3	0.0116985	SFPQ_CST3	5
MAF	ADAM10	0.0116477	MAF_ADAM10	5
SUB1	CTSZ	0.011508	SUB1_CTSZ	5
ZEB2	CCDC47	0.0114482	ZEB2_CCDC47	5
KLF6	LITAF	0.0112888	KLF6_LITAF	5
ZEB2	SLCO2B1	0.0112027	ZEB2_SLCO2B1	5
SPI1	CANX	0.0111452	SPI1_CANX	5
SUB1	PUM2	0.01112	SUB1_PUM2	5
ZEB2	PFDN2	0.0110467	ZEB2_PFDN2	5
SPI1	LAPTM5	0.0110462	SPI1_LAPTM5	5
YBX1	CSF1R	0.0109387	YBX1_CSF1R	5
HMGB1	PSMB4	0.0109111	HMGB1_PSMB4	5
IRF8	PSMB1	0.0108965	IRF8_PSMB1	5
ELK3	CTSC	0.0108703	ELK3_CTSC	5
YBX1	C1QB	0.0108042	YBX1_C1QB	5
YBX1	UBXN4	0.0108013	YBX1_UBXN4	5
YBX1	C1QC	0.0107795	YBX1_C1QC	5
SUB1	P2RY12	0.0106131	SUB1_P2RY12	5
SUB1	ITM2B	0.0105554	SUB1_ITM2B	5
SPI1	COX6C	0.0105204	SPI1_COX6C	5
PLEK	HAVCR2	0.0105005	PLEK_HAVCR2	5
SUB1	YWHAE	0.0104273	SUB1_YWHAE	5
MAF	PTP4A2	0.0103717	MAF_PTP4A2	5
SFPQ	OSTF1	0.0103598	SFPQ_OSTF1	5
SPI1	TM9SF3	0.0103533	SPI1_TM9SF3	5
SPI1	FAU	0.0103466	SPI1_FAU	5
KLF6	IRF8	0.0103095	KLF6_IRF8	5
CSDE1	OSTF1	0.0103087	CSDE1_OSTF1	5
SFPQ	FCGRT	0.0103009	SFPQ_FCGRT	5
ZFHX3	FSCN1	0.0102877	ZFHX3_FSCN1	5
SPI1	SSR2	0.0102677	SPI1_SSR2	5
ZEB2	TREM2	0.0102579	ZEB2_TREM2	5
SPI1	SLC7A7	0.0102448	SPI1_SLC7A7	5
ZEB2	RPS18	0.0102442	ZEB2_RPS18	5
SUB1	AIF1	0.0102064	SUB1_AIF1	5
TAX1BP1	IK	0.0101889	TAX1BP1_IK	5
SUB1	GNG5	0.0101046	SUB1_GNG5	5
KLF6	CFL1	0.0100766	KLF6_CFL1	5
ZEB2	HNRNPM	0.0100704	ZEB2_HNRNPM	5
MAF	SAT1	0.0100529	MAF_SAT1	5
SFPQ	P2RY13	0.0100459	SFPQ_P2RY13	5
SFPQ	C1QC	0.0100169	SFPQ_C1QC	5
MAF	DDX5	0.0100062	MAF_DDX5	5

## Sheet: Mouse
regulatoryGene	targetGene	weight	pairs	conserved
MEF2C	P2RY12	0.0252801	MEF2C_P2RY12	10
MEF2C	ZFP36L1	0.0120593	MEF2C_ZFP36L1	10
MEF2C	RGS10	0.0209576	MEF2C_RGS10	9
MEF2C	SERBP1	0.0185577	MEF2C_SERBP1	9
MEF2C	C1QB	0.0164649	MEF2C_C1QB	9
MEF2C	FAU	0.0162111	MEF2C_FAU	9
MEF2C	RBM39	0.0346618	MEF2C_RBM39	8
MEF2C	PPP1R12A	0.0320617	MEF2C_PPP1R12A	8
MEF2C	RAB2A	0.025493	MEF2C_RAB2A	8
MEF2C	PTPRC	0.0222681	MEF2C_PTPRC	8
MEF2C	CLTA	0.021442	MEF2C_CLTA	8
MEF2C	RPL26	0.0213049	MEF2C_RPL26	8
MEF2C	CLTC	0.0193895	MEF2C_CLTC	8
MEF2C	IFNGR1	0.0177315	MEF2C_IFNGR1	8
MEF2C	HNRNPU	0.0174988	MEF2C_HNRNPU	8
MEF2C	ARPC2	0.0160754	MEF2C_ARPC2	8
MEF2C	SAT1	0.0153144	MEF2C_SAT1	8
MEF2C	EVL	0.014854	MEF2C_EVL	8
MEF2C	RPS27A	0.014425	MEF2C_RPS27A	8
MEF2C	LYN	0.0144024	MEF2C_LYN	8
MEF2C	HSP90AB1	0.0143775	MEF2C_HSP90AB1	8
MEF2C	RPS9	0.0141639	MEF2C_RPS9	8
MEF2C	ARL6IP1	0.0136594	MEF2C_ARL6IP1	8
MEF2C	SF3B1	0.0108407	MEF2C_SF3B1	8
MEF2C	PREX1	0.010066	MEF2C_PREX1	8
MEF2C	INPP5D	0.0405933	MEF2C_INPP5D	7
SON	OAZ1	0.0405554	SON_OAZ1	7
SON	ZFP36L1	0.0339227	SON_ZFP36L1	7
MEF2C	LAMP1	0.0334084	MEF2C_LAMP1	7
SON	CLTC	0.0283289	SON_CLTC	7
ZFP36L1	C1QB	0.0271568	ZFP36L1_C1QB	7
MEF2C	APOE	0.0253915	MEF2C_APOE	7
MEF2C	SRSF11	0.0252935	MEF2C_SRSF11	7
MEF2C	MTDH	0.0249284	MEF2C_MTDH	7
MEF2C	ATP6AP2	0.0248794	MEF2C_ATP6AP2	7
MEF2C	ASAH1	0.024521	MEF2C_ASAH1	7
MEF2C	RPS27	0.023986	MEF2C_RPS27	7
MEF2C	SEC62	0.0219275	MEF2C_SEC62	7
MEF2C	TM9SF2	0.0218003	MEF2C_TM9SF2	7
IRF8	CSF1R	0.0216523	IRF8_CSF1R	7
MEF2C	LAMP2	0.0215066	MEF2C_LAMP2	7
MEF2C	TMEM59	0.0214375	MEF2C_TMEM59	7
MEF2C	CSF1R	0.0212284	MEF2C_CSF1R	7
MEF2C	STX7	0.0206748	MEF2C_STX7	7
MEF2C	COX4I1	0.0199423	MEF2C_COX4I1	7
MEF2C	PNRC1	0.0196787	MEF2C_PNRC1	7
MEF2C	TMEM50A	0.0193962	MEF2C_TMEM50A	7
ZFP36L1	CLTA	0.0184696	ZFP36L1_CLTA	7
MEF2C	RPL18A	0.0183702	MEF2C_RPL18A	7
MEF2C	RPL18	0.0176903	MEF2C_RPL18	7
MEF2C	COTL1	0.0176099	MEF2C_COTL1	7
MEF2C	RPS3	0.0174532	MEF2C_RPS3	7
MEF2C	GPR34	0.0171977	MEF2C_GPR34	7
MEF2C	CD14	0.0170195	MEF2C_CD14	7
MEF2C	YWHAH	0.0166886	MEF2C_YWHAH	7
MEF2C	CFL1	0.0165275	MEF2C_CFL1	7
MEF2C	RPS5	0.0164742	MEF2C_RPS5	7
MEF2C	EIF5	0.0164279	MEF2C_EIF5	7
MEF2C	RPL5	0.0160438	MEF2C_RPL5	7
MEF2C	AIF1	0.0159964	MEF2C_AIF1	7
MEF2C	BCLAF1	0.0156758	MEF2C_BCLAF1	7
MEF2C	CYBA	0.0156632	MEF2C_CYBA	7
MEF2C	PDIA3	0.0155972	MEF2C_PDIA3	7
MEF2C	MACF1	0.0150976	MEF2C_MACF1	7
MEF2C	SKAP2	0.0149475	MEF2C_SKAP2	7
MEF2C	EIF3H	0.0144672	MEF2C_EIF3H	7
MEF2C	PICALM	0.0143634	MEF2C_PICALM	7
MEF2C	PPIB	0.0143616	MEF2C_PPIB	7
MEF2C	RPL11	0.0142916	MEF2C_RPL11	7
MEF2C	MEF2A	0.014236	MEF2C_MEF2A	7
MEF2C	BTG1	0.0140521	MEF2C_BTG1	7
MEF2C	ZEB2	0.0140249	MEF2C_ZEB2	7
MEF2C	CTSC	0.0138164	MEF2C_CTSC	7
ZFP36L1	PPIB	0.0137337	ZFP36L1_PPIB	7
MEF2C	DDX17	0.013632	MEF2C_DDX17	7
MEF2C	SNX3	0.0134865	MEF2C_SNX3	7
MEF2C	DDX5	0.0134356	MEF2C_DDX5	7
MEF2C	BLNK	0.0133789	MEF2C_BLNK	7
MEF2C	IL6R	0.0132198	MEF2C_IL6R	7
MEF2C	ZFHX3	0.0132126	MEF2C_ZFHX3	7
MEF2C	TPT1	0.0131587	MEF2C_TPT1	7
ZFP36L1	AIF1	0.0129135	ZFP36L1_AIF1	7
ZFP36L1	PPP1R12A	0.0129059	ZFP36L1_PPP1R12A	7
ZEB2	SAT1	0.01288	ZEB2_SAT1	7
MEF2A	MBNL1	0.0128453	MEF2A_MBNL1	7
MEF2C	MAT2A	0.0127287	MEF2C_MAT2A	7
MEF2C	ITGB2	0.0125804	MEF2C_ITGB2	7
ZFP36L1	PDIA3	0.0123741	ZFP36L1_PDIA3	7
MEF2C	ITM2B	0.0123281	MEF2C_ITM2B	7
MEF2C	GALNT1	0.0120181	MEF2C_GALNT1	7
MEF2C	MERTK	0.0119933	MEF2C_MERTK	7
MEF2C	PTMA	0.0119573	MEF2C_PTMA	7
ZFP36L1	WASF2	0.0117292	ZFP36L1_WASF2	7
MEF2C	TUBB	0.011578	MEF2C_TUBB	7
ZFP36L1	P2RY12	0.0114847	ZFP36L1_P2RY12	7
ZFP36L1	MBNL1	0.0113231	ZFP36L1_MBNL1	7
MEF2C	UBXN4	0.0107246	MEF2C_UBXN4	7
MEF2C	WASF2	0.0103923	MEF2C_WASF2	7
MEF2C	PAPOLA	0.0102314	MEF2C_PAPOLA	7
ZFP36L1	SAT1	0.0102238	ZFP36L1_SAT1	7
ZFP36L1	BIN1	0.0100359	ZFP36L1_BIN1	7
FOS	SRSF7	0.0713761	FOS_SRSF7	6
MEF2C	SDCBP	0.0681166	MEF2C_SDCBP	6
SON	PPIB	0.0473928	SON_PPIB	6
MEF2C	SRRM1	0.0471525	MEF2C_SRRM1	6
HMGB1	HINT1	0.0444765	HMGB1_HINT1	6
MEF2C	OS9	0.044272	MEF2C_OS9	6
MEF2C	SLC3A2	0.0409092	MEF2C_SLC3A2	6
ZFP36L1	SPRED1	0.0406584	ZFP36L1_SPRED1	6
FOS	DDIT4	0.0384443	FOS_DDIT4	6
ZFP36L1	TREM2	0.0343745	ZFP36L1_TREM2	6
MEF2C	ARF1	0.0326573	MEF2C_ARF1	6
MEF2C	HSBP1	0.03248	MEF2C_HSBP1	6
FOS	HNRNPA2B1	0.0317553	FOS_HNRNPA2B1	6
FOS	SRSF10	0.0316388	FOS_SRSF10	6
IRF8	APBB1IP	0.0300457	IRF8_APBB1IP	6
SON	MYL6	0.0298558	SON_MYL6	6
FOS	ODC1	0.0295243	FOS_ODC1	6
IRF8	RGS10	0.0291431	IRF8_RGS10	6
FOS	PTP4A2	0.0288025	FOS_PTP4A2	6
IRF8	BRI3	0.0286707	IRF8_BRI3	6
MEF2C	TCF4	0.0275717	MEF2C_TCF4	6
SON	DDX39B	0.0270759	SON_DDX39B	6
IRF8	UNC93B1	0.0268492	IRF8_UNC93B1	6
SON	MAT2A	0.02638	SON_MAT2A	6
SON	SLC38A2	0.0262804	SON_SLC38A2	6
SON	HSP90B1	0.0262685	SON_HSP90B1	6
IRF8	SEC62	0.0261449	IRF8_SEC62	6
MEF2C	LPCAT2	0.0256837	MEF2C_LPCAT2	6
ZFP36L1	CST3	0.0253854	ZFP36L1_CST3	6
ZFP36L1	SPCS1	0.024738	ZFP36L1_SPCS1	6
MEF2C	RPS21	0.0240203	MEF2C_RPS21	6
SPI1	GRB2	0.0236668	SPI1_GRB2	6
MEF2A	RPS27A	0.0235558	MEF2A_RPS27A	6
SPI1	LYN	0.0233572	SPI1_LYN	6
MEF2C	ACTR2	0.0231829	MEF2C_ACTR2	6
MEF2C	RPS4X	0.0230997	MEF2C_RPS4X	6
SON	PPP1R12A	0.0230884	SON_PPP1R12A	6
MEF2C	RAC1	0.0229736	MEF2C_RAC1	6
ZEB2	PICALM	0.022896	ZEB2_PICALM	6
SON	ARPC2	0.0228816	SON_ARPC2	6
SPI1	CFL1	0.022815	SPI1_CFL1	6
SPI1	ALOX5AP	0.0227386	SPI1_ALOX5AP	6
ZFP36L1	MTDH	0.0224424	ZFP36L1_MTDH	6
MEF2C	TPM3	0.0224242	MEF2C_TPM3	6
MEF2C	OAZ1	0.0223509	MEF2C_OAZ1	6
MEF2C	CD53	0.0222318	MEF2C_CD53	6
ZEB2	VCP	0.0222102	ZEB2_VCP	6
MEF2C	RPS18	0.02201	MEF2C_RPS18	6
MEF2C	SPI1	0.0218908	MEF2C_SPI1	6
MEF2C	GNAS	0.0215655	MEF2C_GNAS	6
ZFP36L1	PLEK	0.0214133	ZFP36L1_PLEK	6
ZFP36L1	GPX1	0.0211802	ZFP36L1_GPX1	6
ZFP36L2	TLN1	0.0211426	ZFP36L2_TLN1	6
MEF2C	SMDT1	0.0211094	MEF2C_SMDT1	6
MEF2C	P2RY13	0.0210237	MEF2C_P2RY13	6
MEF2C	TIMP2	0.0209682	MEF2C_TIMP2	6
MEF2C	RGS2	0.0209417	MEF2C_RGS2	6
SPI1	ACTR2	0.0207608	SPI1_ACTR2	6
MEF2C	EEF2	0.020676	MEF2C_EEF2	6
MEF2C	CTSS	0.0206588	MEF2C_CTSS	6
MEF2C	PSME1	0.0204587	MEF2C_PSME1	6
ZFP36L1	OSTF1	0.0204143	ZFP36L1_OSTF1	6
IRF8	BCAP31	0.0203585	IRF8_BCAP31	6
MEF2C	RSRC2	0.0202247	MEF2C_RSRC2	6
MEF2C	YWHAE	0.0201852	MEF2C_YWHAE	6
MEF2C	RTN4	0.0200264	MEF2C_RTN4	6
ATF4	FAU	0.0199078	ATF4_FAU	6
MEF2C	TMEM9B	0.0198411	MEF2C_TMEM9B	6
MEF2C	ENTPD1	0.0198008	MEF2C_ENTPD1	6
MEF2C	FAM49B	0.0196628	MEF2C_FAM49B	6
SON	SRRM1	0.0195636	SON_SRRM1	6
MEF2C	GLUL	0.0191439	MEF2C_GLUL	6
MEF2C	GAPDH	0.0190248	MEF2C_GAPDH	6
MEF2C	RPS20	0.0188658	MEF2C_RPS20	6
MEF2A	CTSC	0.0188218	MEF2A_CTSC	6
MEF2A	APBB1IP	0.0188063	MEF2A_APBB1IP	6
MEF2C	MBNL1	0.0185866	MEF2C_MBNL1	6
MEF2A	CX3CR1	0.0184754	MEF2A_CX3CR1	6
SUB1	SPCS2	0.0184578	SUB1_SPCS2	6
IRF8	CTSS	0.0183399	IRF8_CTSS	6
SPI1	PTP4A2	0.0182904	SPI1_PTP4A2	6
ZFP36L1	CALR	0.0182283	ZFP36L1_CALR	6
MEF2C	MATR3	0.0182106	MEF2C_MATR3	6
MEF2C	RPLP1	0.0181499	MEF2C_RPLP1	6
MEF2C	RAB14	0.0181322	MEF2C_RAB14	6
MEF2C	PSMB2	0.0180709	MEF2C_PSMB2	6
MEF2C	MDH1	0.0180486	MEF2C_MDH1	6
IRF8	LAPTM5	0.0180187	IRF8_LAPTM5	6
MEF2C	SRGAP2	0.0180135	MEF2C_SRGAP2	6
IRF8	C1QC	0.0179864	IRF8_C1QC	6
ZFP36L1	MEF2A	0.0179356	ZFP36L1_MEF2A	6
IRF8	INPP5D	0.0179154	IRF8_INPP5D	6
MEF2C	UBC	0.0178825	MEF2C_UBC	6
SPI1	ARPC2	0.0178444	SPI1_ARPC2	6
MEF2C	CX3CR1	0.0178014	MEF2C_CX3CR1	6
ZFP36L1	PDIA6	0.017727	ZFP36L1_PDIA6	6
MEF2C	RPS23	0.0177238	MEF2C_RPS23	6
MEF2C	CDC42	0.0175612	MEF2C_CDC42	6
MEF2C	RPN2	0.0175355	MEF2C_RPN2	6
SUB1	MTDH	0.0175288	SUB1_MTDH	6
MEF2C	CSNK1A1	0.0175271	MEF2C_CSNK1A1	6
ZFP36L1	FMNL3	0.0175068	ZFP36L1_FMNL3	6
MEF2C	CD63	0.0175053	MEF2C_CD63	6
MEF2C	RPLP2	0.0174703	MEF2C_RPLP2	6
MEF2C	ELMO1	0.0173498	MEF2C_ELMO1	6
MEF2A	LAMP1	0.0173014	MEF2A_LAMP1	6
MEF2C	CALR	0.0171408	MEF2C_CALR	6
MEF2C	ACTB	0.0170815	MEF2C_ACTB	6
ATF4	ZFAND5	0.0170754	ATF4_ZFAND5	6
MEF2C	RAP1A	0.0169519	MEF2C_RAP1A	6
MEF2A	WASF2	0.0168805	MEF2A_WASF2	6
MEF2C	MYL6	0.0167461	MEF2C_MYL6	6
MEF2C	RPS15	0.0167102	MEF2C_RPS15	6
MEF2C	CHCHD2	0.0166675	MEF2C_CHCHD2	6
MEF2C	COX6C	0.0166079	MEF2C_COX6C	6
MEF2C	PSAP	0.0165439	MEF2C_PSAP	6
MEF2C	HSP90B1	0.0164275	MEF2C_HSP90B1	6
MEF2A	RPL26	0.0163884	MEF2A_RPL26	6
ATF4	PPIA	0.016351	ATF4_PPIA	6
MEF2C	C1QC	0.0162849	MEF2C_C1QC	6
MEF2C	BIN1	0.0162775	MEF2C_BIN1	6
MEF2C	RNF13	0.0159866	MEF2C_RNF13	6
MEF2C	FSCN1	0.0158386	MEF2C_FSCN1	6
MEF2C	B2M	0.0157813	MEF2C_B2M	6
MEF2C	RPS6	0.0157812	MEF2C_RPS6	6
MEF2C	EIF2S2	0.015777	MEF2C_EIF2S2	6
MEF2A	CTSB	0.0157174	MEF2A_CTSB	6
ZFP36L1	CAPZB	0.0156478	ZFP36L1_CAPZB	6
MEF2C	RPL37A	0.0156354	MEF2C_RPL37A	6
MEF2C	SSR4	0.0156259	MEF2C_SSR4	6
ZFP36L1	TM9SF2	0.015616	ZFP36L1_TM9SF2	6
ZFP36L1	PTP4A2	0.0155625	ZFP36L1_PTP4A2	6
MEF2C	HSP90AA1	0.0154552	MEF2C_HSP90AA1	6
MEF2C	KRTCAP2	0.0153626	MEF2C_KRTCAP2	6
MEF2A	COX4I1	0.0153465	MEF2A_COX4I1	6
MEF2C	BZW1	0.0153436	MEF2C_BZW1	6
MEF2C	MSL1	0.0153306	MEF2C_MSL1	6
MEF2C	SCARB2	0.0151857	MEF2C_SCARB2	6
ZFP36L1	P2RY13	0.0151134	ZFP36L1_P2RY13	6
MEF2C	HNRNPA2B1	0.0150948	MEF2C_HNRNPA2B1	6
MEF2C	EIF1	0.0150247	MEF2C_EIF1	6
MEF2C	UBB	0.0149747	MEF2C_UBB	6
SUB1	EIF3D	0.0149011	SUB1_EIF3D	6
MEF2C	PACSIN2	0.0148363	MEF2C_PACSIN2	6
MEF2C	ATP6V0B	0.0148246	MEF2C_ATP6V0B	6
MEF2A	CD14	0.0147375	MEF2A_CD14	6
MEF2C	CCT8	0.0147296	MEF2C_CCT8	6
ZFP36L1	BRI3	0.0147291	ZFP36L1_BRI3	6
ATF4	GRB2	0.0146893	ATF4_GRB2	6
MEF2C	PAFAH1B1	0.0146659	MEF2C_PAFAH1B1	6
MEF2C	ISCU	0.0146108	MEF2C_ISCU	6
IRF8	IL6R	0.0145797	IRF8_IL6R	6
MEF2A	ACTR3	0.014551	MEF2A_ACTR3	6
ZFP36L2	CNPY3	0.0144744	ZFP36L2_CNPY3	6
MEF2C	NPTN	0.0143624	MEF2C_NPTN	6
MEF2C	HMGB1	0.0143418	MEF2C_HMGB1	6
ZFP36L1	PTPN6	0.0143033	ZFP36L1_PTPN6	6
MEF2C	RPL36AL	0.0142317	MEF2C_RPL36AL	6
MEF2A	VCP	0.014165	MEF2A_VCP	6
SPI1	SDCBP	0.0141103	SPI1_SDCBP	6
ZFP36L1	HSP90B1	0.0140998	ZFP36L1_HSP90B1	6
MEF2C	FCGRT	0.0139894	MEF2C_FCGRT	6
MEF2C	TMCO1	0.0139305	MEF2C_TMCO1	6
IRF8	ZFP36L1	0.01377	IRF8_ZFP36L1	6
IRF8	OSTF1	0.0137231	IRF8_OSTF1	6
MEF2C	HNRNPK	0.01361	MEF2C_HNRNPK	6
ZFP36L1	YWHAH	0.0135724	ZFP36L1_YWHAH	6
SPI1	GM2A	0.0134828	SPI1_GM2A	6
MEF2C	PPP3CA	0.013456	MEF2C_PPP3CA	6
MEF2C	RPL10A	0.0133777	MEF2C_RPL10A	6
ZFP36L1	CDC42	0.0133516	ZFP36L1_CDC42	6
ZFP36L1	PNRC1	0.0133298	ZFP36L1_PNRC1	6
MEF2C	DYNLL1	0.0132472	MEF2C_DYNLL1	6
ZFP36L1	NPC2	0.0130809	ZFP36L1_NPC2	6
ZFP36L1	LITAF	0.0130682	ZFP36L1_LITAF	6
IRF8	TLN1	0.0130189	IRF8_TLN1	6
SPI1	PTPN6	0.0128934	SPI1_PTPN6	6
MEF2C	LMO2	0.012886	MEF2C_LMO2	6
ZEB2	YWHAG	0.0128609	ZEB2_YWHAG	6
MEF2C	RPL22	0.012851	MEF2C_RPL22	6
MEF2A	TCF4	0.012779	MEF2A_TCF4	6
MEF2C	YWHAB	0.0127729	MEF2C_YWHAB	6
ZEB2	INPP5D	0.0125028	ZEB2_INPP5D	6
ZFP36L1	DAD1	0.0124492	ZFP36L1_DAD1	6
IRF8	ACTR3	0.0123636	IRF8_ACTR3	6
MEF2C	OSTF1	0.012361	MEF2C_OSTF1	6
MEF2C	DDX3X	0.0123105	MEF2C_DDX3X	6
MEF2C	ZFP36L2	0.0123042	MEF2C_ZFP36L2	6
ZFP36L1	GPR34	0.0122469	ZFP36L1_GPR34	6
MEF2C	KLF6	0.0122457	MEF2C_KLF6	6
ZEB2	RAB2A	0.0122248	ZEB2_RAB2A	6
MEF2C	SEC11A	0.0121348	MEF2C_SEC11A	6
MEF2C	NCKAP1L	0.0121276	MEF2C_NCKAP1L	6
MEF2A	IKZF1	0.0121266	MEF2A_IKZF1	6
MEF2C	HINT1	0.0121028	MEF2C_HINT1	6
MEF2C	RPL12	0.0120974	MEF2C_RPL12	6
MEF2C	SPRED1	0.0120587	MEF2C_SPRED1	6
MEF2C	RIN2	0.0120517	MEF2C_RIN2	6
MEF2C	GRB2	0.0120305	MEF2C_GRB2	6
ZFP36L1	ARPC2	0.0119682	ZFP36L1_ARPC2	6
ZFP36L2	ZFHX3	0.01194	ZFP36L2_ZFHX3	6
ZEB2	SUB1	0.0119056	ZEB2_SUB1	6
MEF2A	SLCO2B1	0.0118004	MEF2A_SLCO2B1	6
ZFP36L1	RABAC1	0.0117979	ZFP36L1_RABAC1	6
ZFP36L1	SF3B1	0.011781	ZFP36L1_SF3B1	6
MEF2A	ARHGAP12	0.0117767	MEF2A_ARHGAP12	6
ZFP36L1	SMAP2	0.0117272	ZFP36L1_SMAP2	6
ZFP36L1	RAB2A	0.0117233	ZFP36L1_RAB2A	6
ZFP36L1	CANX	0.0116828	ZFP36L1_CANX	6
MEF2C	HSPA8	0.0116401	MEF2C_HSPA8	6
ZFP36L1	GNAS	0.0116242	ZFP36L1_GNAS	6
MEF2C	CANX	0.0115684	MEF2C_CANX	6
MEF2C	DNAJA1	0.0115091	MEF2C_DNAJA1	6
MEF2C	EPB41L2	0.011435	MEF2C_EPB41L2	6
ZEB2	DOCK10	0.0113212	ZEB2_DOCK10	6
ZFP36L1	RBM39	0.0113188	ZFP36L1_RBM39	6
ZFP36L1	EEF2	0.0110894	ZFP36L1_EEF2	6
SUB1	PSMC2	0.0110649	SUB1_PSMC2	6
MEF2C	PTP4A2	0.0110624	MEF2C_PTP4A2	6
ZFP36L1	SDCBP	0.0110137	ZFP36L1_SDCBP	6
MEF2A	WDR1	0.0109251	MEF2A_WDR1	6
MEF2A	CALR	0.0105922	MEF2A_CALR	6
ZFP36L1	RIN2	0.0105681	ZFP36L1_RIN2	6
ZEB2	TRA2B	0.0103124	ZEB2_TRA2B	6
ZFP36L1	TMCO1	0.0103019	ZFP36L1_TMCO1	6
ZFP36L1	SSR2	0.0102601	ZFP36L1_SSR2	6
ZEB2	PPP1R12A	0.010213	ZEB2_PPP1R12A	6
ZFP36L1	RPL11	0.0101998	ZFP36L1_RPL11	6
MEF2A	FCGRT	0.0100951	MEF2A_FCGRT	6
ZFP36L1	TXNIP	0.0100742	ZFP36L1_TXNIP	6
FOS	DUSP1	0.198463	FOS_DUSP1	5
FOS	JUN	0.145696	FOS_JUN	5
FOS	DNAJB1	0.134256	FOS_DNAJB1	5
FOS	EGR1	0.126057	FOS_EGR1	5
FOS	UBB	0.104374	FOS_UBB	5
FOS	HSPA8	0.100872	FOS_HSPA8	5
FOS	HSPA5	0.0976949	FOS_HSPA5	5
FOS	NFKBIA	0.0876218	FOS_NFKBIA	5
FOS	BTG2	0.0824222	FOS_BTG2	5
FOS	PTMA	0.0793642	FOS_PTMA	5
SON	APOE	0.0718517	SON_APOE	5
SON	ITM2B	0.0686023	SON_ITM2B	5
FOS	RGS2	0.0667893	FOS_RGS2	5
SON	TECR	0.0644757	SON_TECR	5
MEF2C	MORF4L1	0.060831	MEF2C_MORF4L1	5
IRF8	TNFAIP8	0.0606703	IRF8_TNFAIP8	5
FOS	ATF4	0.0601554	FOS_ATF4	5
HMGB1	ARPC5L	0.0584485	HMGB1_ARPC5L	5
FOS	SRSF5	0.0539777	FOS_SRSF5	5
FOS	BRI3	0.051914	FOS_BRI3	5
MEF2C	VDAC1	0.0518542	MEF2C_VDAC1	5
JUN	RPS27	0.0508288	JUN_RPS27	5
FOS	SRSF3	0.0499504	FOS_SRSF3	5
MEF2C	TSPAN14	0.0497957	MEF2C_TSPAN14	5
FOS	DNAJA1	0.0497141	FOS_DNAJA1	5
FOS	GLUL	0.0485687	FOS_GLUL	5
FOS	CAPZB	0.0482463	FOS_CAPZB	5
SON	PPIA	0.0480673	SON_PPIA	5
SON	SLC1A3	0.0474537	SON_SLC1A3	5
FOS	TALDO1	0.0466627	FOS_TALDO1	5
SUB1	CANX	0.0465106	SUB1_CANX	5
FOS	SAT1	0.0457387	FOS_SAT1	5
FOS	PLEK	0.0453177	FOS_PLEK	5
FOS	NCL	0.0450154	FOS_NCL	5
EGR1	KLF2	0.04473	EGR1_KLF2	5
SON	SUB1	0.0442808	SON_SUB1	5
FOS	GTF2B	0.0442807	FOS_GTF2B	5
FOS	PABPC1	0.0441404	FOS_PABPC1	5
FOS	NDUFA13	0.0439589	FOS_NDUFA13	5
IRF8	IKZF1	0.0438723	IRF8_IKZF1	5
FOS	BRD2	0.0434354	FOS_BRD2	5
FOS	CSF1R	0.0428918	FOS_CSF1R	5
FOS	SF3B1	0.0420741	FOS_SF3B1	5
FOS	TSC22D3	0.0419661	FOS_TSC22D3	5
MEF2C	RPS19	0.0415675	MEF2C_RPS19	5
ATF4	TUBB	0.0411274	ATF4_TUBB	5
FOS	RBX1	0.0409968	FOS_RBX1	5
FOS	DDX3X	0.0407954	FOS_DDX3X	5
HMGB1	CACYBP	0.0407398	HMGB1_CACYBP	5
FOS	ARF4	0.0404837	FOS_ARF4	5
FOS	PAPOLA	0.04047	FOS_PAPOLA	5
KLF6	PLEK	0.0401516	KLF6_PLEK	5
FOS	DYNLL1	0.040082	FOS_DYNLL1	5
FOS	THOC2	0.0399692	FOS_THOC2	5
HMGB1	RPS6	0.0397004	HMGB1_RPS6	5
FOS	ZCRB1	0.039642	FOS_ZCRB1	5
FOS	CCT2	0.0395967	FOS_CCT2	5
FOS	TXNIP	0.039442	FOS_TXNIP	5
YBX1	UBXN4	0.0390472	YBX1_UBXN4	5
FOS	ELF1	0.0387546	FOS_ELF1	5
FOS	ZFAND5	0.0387046	FOS_ZFAND5	5
FOS	RAC1	0.0382342	FOS_RAC1	5
SON	RPS27A	0.0380086	SON_RPS27A	5
SON	PNN	0.0379227	SON_PNN	5
FOS	TAGAP	0.037921	FOS_TAGAP	5
SON	NOP10	0.0378689	SON_NOP10	5
ELK3	CTSC	0.0377579	ELK3_CTSC	5
MEF2C	TMED10	0.0374165	MEF2C_TMED10	5
FOS	DYNC1I2	0.0372052	FOS_DYNC1I2	5
SON	MBNL1	0.0369966	SON_MBNL1	5
MEF2A	GALNT1	0.0369241	MEF2A_GALNT1	5
SON	CLTA	0.0369226	SON_CLTA	5
SON	RAB2A	0.0365506	SON_RAB2A	5
SON	COX4I1	0.0365151	SON_COX4I1	5
FOS	MSN	0.0365047	FOS_MSN	5
FOS	GPX1	0.0363938	FOS_GPX1	5
MEF2C	YPEL5	0.0362557	MEF2C_YPEL5	5
ZFP36L1	ERP44	0.036145	ZFP36L1_ERP44	5
SON	RPS11	0.0358057	SON_RPS11	5
FOS	HNRNPH1	0.0357752	FOS_HNRNPH1	5
MEF2C	PRDX2	0.0356778	MEF2C_PRDX2	5
ZFP36L2	LAP3	0.0356491	ZFP36L2_LAP3	5
FOS	CD83	0.0355386	FOS_CD83	5
IRF8	LPCAT2	0.0354515	IRF8_LPCAT2	5
FOS	PSMA7	0.0353077	FOS_PSMA7	5
MEF2C	SLCO2B1	0.0351605	MEF2C_SLCO2B1	5
FOS	RAB7A	0.0351032	FOS_RAB7A	5
FOS	BTG1	0.0349646	FOS_BTG1	5
FOS	TMEM59	0.0349568	FOS_TMEM59	5
FOS	GADD45B	0.0349048	FOS_GADD45B	5
SON	PEA15	0.0348267	SON_PEA15	5
FOS	GNAI2	0.0346775	FOS_GNAI2	5
MEF2C	FRMD4A	0.0346431	MEF2C_FRMD4A	5
FOS	TPM3	0.03431	FOS_TPM3	5
FOS	MTDH	0.0342954	FOS_MTDH	5
FOS	PDAP1	0.034261	FOS_PDAP1	5
ATF4	RGS10	0.034167	ATF4_RGS10	5
FOS	RPL36	0.0341403	FOS_RPL36	5
SON	MEF2C	0.0339584	SON_MEF2C	5
SON	LAMP1	0.0338896	SON_LAMP1	5
FOS	RPL3	0.0337535	FOS_RPL3	5
SON	ZFAND5	0.0336726	SON_ZFAND5	5
SPI1	TPT1	0.033603	SPI1_TPT1	5
FOS	NDUFB10	0.033382	FOS_NDUFB10	5
SUB1	EIF1B	0.0333131	SUB1_EIF1B	5
FOS	CCT4	0.033215	FOS_CCT4	5
FOS	RNF13	0.0331915	FOS_RNF13	5
FOS	RAB8B	0.0331884	FOS_RAB8B	5
FOS	PCMT1	0.033057	FOS_PCMT1	5
FOS	PPP2CA	0.0329811	FOS_PPP2CA	5
FOS	AHSA1	0.0329104	FOS_AHSA1	5
SON	GNAS	0.0329026	SON_GNAS	5
FOS	CD74	0.0328924	FOS_CD74	5
MEF2C	SDHB	0.0328616	MEF2C_SDHB	5
FOS	SUB1	0.0326429	FOS_SUB1	5
MEF2C	PRKAR1A	0.0326316	MEF2C_PRKAR1A	5
FOS	OSTF1	0.0326109	FOS_OSTF1	5
MEF2C	RPL35A	0.0325148	MEF2C_RPL35A	5
IRF8	GM2A	0.0325097	IRF8_GM2A	5
SON	TXNIP	0.0324283	SON_TXNIP	5
IRF8	LIPA	0.0324233	IRF8_LIPA	5
FOS	TMEM50A	0.0324152	FOS_TMEM50A	5
ATF4	TAGAP	0.0324059	ATF4_TAGAP	5
JUN	RPL3	0.0323565	JUN_RPL3	5
FOS	MDH1	0.0322515	FOS_MDH1	5
FOS	RPS5	0.0322475	FOS_RPS5	5
IRF8	SIPA1	0.0321929	IRF8_SIPA1	5
IRF8	CYFIP1	0.032176	IRF8_CYFIP1	5
ZFP36L2	ADAM10	0.0321039	ZFP36L2_ADAM10	5
IRF8	PTTG1IP	0.0320631	IRF8_PTTG1IP	5
ZFP36L1	CCT5	0.0320388	ZFP36L1_CCT5	5
SON	TUBB4B	0.032011	SON_TUBB4B	5
MEF2A	EIF3H	0.0319757	MEF2A_EIF3H	5
SON	C1QC	0.0319167	SON_C1QC	5
FOS	IRF8	0.0318998	FOS_IRF8	5
SPI1	SLC7A7	0.0318854	SPI1_SLC7A7	5
KLF6	IKZF1	0.0316204	KLF6_IKZF1	5
FOS	CLTA	0.0315659	FOS_CLTA	5
FOS	MAT2A	0.0314158	FOS_MAT2A	5
FOS	CHCHD2	0.0313755	FOS_CHCHD2	5
SUB1	VDAC2	0.0313107	SUB1_VDAC2	5
SON	SRRM2	0.0312811	SON_SRRM2	5
MEF2C	PNN	0.0312412	MEF2C_PNN	5
IRF8	TM9SF3	0.0311903	IRF8_TM9SF3	5
FOS	EIF5B	0.0311833	FOS_EIF5B	5
SON	ARL6IP1	0.0311397	SON_ARL6IP1	5
FOS	NDUFB11	0.0311378	FOS_NDUFB11	5
SPI1	AIF1	0.0309557	SPI1_AIF1	5
FOS	WDR1	0.0309533	FOS_WDR1	5
SON	CALM2	0.0309303	SON_CALM2	5
FOS	RPS27A	0.0308188	FOS_RPS27A	5
FOS	PNRC2	0.0307636	FOS_PNRC2	5
FOS	GRB2	0.0307342	FOS_GRB2	5
FOS	EIF4H	0.0307098	FOS_EIF4H	5
SON	TMBIM6	0.0306028	SON_TMBIM6	5
FOS	RBM5	0.0305626	FOS_RBM5	5
FOS	RBM39	0.0305596	FOS_RBM39	5
FOS	TBCB	0.030478	FOS_TBCB	5
FOS	VDAC2	0.0304347	FOS_VDAC2	5
IRF8	ATP6AP2	0.0303783	IRF8_ATP6AP2	5
KLF6	LITAF	0.0303611	KLF6_LITAF	5
MEF2C	NDUFB4	0.0303397	MEF2C_NDUFB4	5
FOS	RPS3A	0.030237	FOS_RPS3A	5
MEF2C	M6PR	0.0298791	MEF2C_M6PR	5
LITAF	SUCLG1	0.0298546	LITAF_SUCLG1	5
MEF2C	TMCC3	0.0298462	MEF2C_TMCC3	5
SON	SERF2	0.0298412	SON_SERF2	5
MEF2C	ELF1	0.029833	MEF2C_ELF1	5
ZFP36L1	NDUFB10	0.0297512	ZFP36L1_NDUFB10	5
SON	SAT1	0.0297466	SON_SAT1	5
MEF2C	RPS10	0.029683	MEF2C_RPS10	5
ZFP36L1	SLC38A2	0.0296802	ZFP36L1_SLC38A2	5
ZEB2	RPS18	0.0296735	ZEB2_RPS18	5
JUN	DDIT4	0.0296108	JUN_DDIT4	5
FOS	TMBIM6	0.0296085	FOS_TMBIM6	5
FOS	COPS2	0.0296055	FOS_COPS2	5
FOS	NDUFB7	0.0295719	FOS_NDUFB7	5
ZFP36L1	GALNT1	0.0295689	ZFP36L1_GALNT1	5
FOS	EEF1D	0.029451	FOS_EEF1D	5
SON	SF3B1	0.0294136	SON_SF3B1	5
ATF4	IVNS1ABP	0.0293467	ATF4_IVNS1ABP	5
FOS	QKI	0.02933	FOS_QKI	5
FOS	PSMB4	0.029309	FOS_PSMB4	5
FOS	TCF25	0.0291828	FOS_TCF25	5
SON	RPL34	0.0291254	SON_RPL34	5
FOS	RPL22	0.0290609	FOS_RPL22	5
ATF4	PPP1R12A	0.0290574	ATF4_PPP1R12A	5
FOS	CTNNB1	0.0290282	FOS_CTNNB1	5
FOS	TSPAN3	0.0288653	FOS_TSPAN3	5
SON	RPS3	0.0288589	SON_RPS3	5
FOS	ATP1A1	0.0288406	FOS_ATP1A1	5
FOS	SDHB	0.0287589	FOS_SDHB	5
FOS	GGNBP2	0.0287219	FOS_GGNBP2	5
FOS	SSR3	0.0286333	FOS_SSR3	5
MEF2C	RPL32	0.0285485	MEF2C_RPL32	5
SON	MAT2B	0.02854	SON_MAT2B	5
FOS	SMAP2	0.0285374	FOS_SMAP2	5
SON	RGS1	0.0285044	SON_RGS1	5
FOS	SEC62	0.0284918	FOS_SEC62	5
FOS	INPP5D	0.0284733	FOS_INPP5D	5
HMGB1	GM2A	0.0283947	HMGB1_GM2A	5
FOS	EEF1B2	0.0282539	FOS_EEF1B2	5
FOS	PSMB1	0.0282314	FOS_PSMB1	5
ATF4	ARPC1B	0.0282134	ATF4_ARPC1B	5
SON	EIF5	0.028213	SON_EIF5	5
IRF8	BIN1	0.0281752	IRF8_BIN1	5
ZFP36L1	CD53	0.0281654	ZFP36L1_CD53	5
SON	RPS26	0.0280661	SON_RPS26	5
FOS	G3BP1	0.0280489	FOS_G3BP1	5
MEF2C	NDUFA11	0.0279804	MEF2C_NDUFA11	5
FOS	DDX17	0.0279562	FOS_DDX17	5
KLF6	CCT8	0.027887	KLF6_CCT8	5
MEF2C	PPIA	0.0278228	MEF2C_PPIA	5
ZFP36L1	CD14	0.027818	ZFP36L1_CD14	5
FOS	RAN	0.0277766	FOS_RAN	5
FOS	NDUFS7	0.0277213	FOS_NDUFS7	5
FOS	NDUFA12	0.0277183	FOS_NDUFA12	5
FOS	PNISR	0.027694	FOS_PNISR	5
FOS	U2SURP	0.0276561	FOS_U2SURP	5
ATF4	C1QB	0.027653	ATF4_C1QB	5
FOS	LITAF	0.0275984	FOS_LITAF	5
FOS	TCF4	0.027457	FOS_TCF4	5
ZNF706	PRDX2	0.0274238	ZNF706_PRDX2	5
SUB1	RPL18A	0.0273726	SUB1_RPL18A	5
FOS	NPM1	0.0273681	FOS_NPM1	5
FOS	COX7A2L	0.0273676	FOS_COX7A2L	5
MEF2C	EVI2A	0.0273562	MEF2C_EVI2A	5
SON	PLD4	0.0273333	SON_PLD4	5
ATF4	GRN	0.0272982	ATF4_GRN	5
FOS	ACTR3	0.0272723	FOS_ACTR3	5
MEF2C	IVNS1ABP	0.0271494	MEF2C_IVNS1ABP	5
MEF2C	APP	0.0271456	MEF2C_APP	5
FOS	PPT1	0.0271431	FOS_PPT1	5
FOS	P4HA1	0.0271306	FOS_P4HA1	5
MEF2C	TLR7	0.0270954	MEF2C_TLR7	5
SON	RTF1	0.027088	SON_RTF1	5
IRF8	HEXB	0.0270848	IRF8_HEXB	5
SON	DUSP6	0.0270634	SON_DUSP6	5
MAF	RPS27A	0.0270478	MAF_RPS27A	5
FOS	RBM25	0.026966	FOS_RBM25	5
FOS	PSMD7	0.0269468	FOS_PSMD7	5
FOS	SPRED1	0.0269179	FOS_SPRED1	5
FOS	PTPRC	0.026895	FOS_PTPRC	5
SON	SKIL	0.0268597	SON_SKIL	5
SON	HSPA8	0.0268076	SON_HSPA8	5
SPI1	SDF2L1	0.0267328	SPI1_SDF2L1	5
FOS	PPP3CA	0.0266863	FOS_PPP3CA	5
MEF2C	LMBRD1	0.0266477	MEF2C_LMBRD1	5
FOS	PNN	0.0266084	FOS_PNN	5
ATF4	PEPD	0.0265884	ATF4_PEPD	5
MEF2C	SELPLG	0.0265241	MEF2C_SELPLG	5
FOS	CSTB	0.0264624	FOS_CSTB	5
FOS	SYF2	0.0264505	FOS_SYF2	5
SPI1	FAU	0.0264471	SPI1_FAU	5
IRF8	PPT1	0.0264137	IRF8_PPT1	5
FOS	MCL1	0.0264067	FOS_MCL1	5
ZFP36L2	RAP1A	0.0263312	ZFP36L2_RAP1A	5
SUB1	AIF1	0.0263063	SUB1_AIF1	5
MEF2C	RPL31	0.0262823	MEF2C_RPL31	5
FOS	EIF4A3	0.0262073	FOS_EIF4A3	5
SON	PTMA	0.0261926	SON_PTMA	5
SON	DAZAP2	0.0261408	SON_DAZAP2	5
ZFP36L1	BIN2	0.0261405	ZFP36L1_BIN2	5
BCLAF1	PSMC5	0.0261117	BCLAF1_PSMC5	5
ATF4	TM9SF2	0.0260719	ATF4_TM9SF2	5
SPI1	COTL1	0.0260527	SPI1_COTL1	5
ZFP36L1	GRB2	0.0260525	ZFP36L1_GRB2	5
MEF2A	KMT2E	0.0260258	MEF2A_KMT2E	5
ATF4	HNRNPU	0.0260194	ATF4_HNRNPU	5
SPI1	CANX	0.0259636	SPI1_CANX	5
KLF6	CFL1	0.0259402	KLF6_CFL1	5
MEF2A	RPS4X	0.0259283	MEF2A_RPS4X	5
SPI1	CAPZA2	0.0259243	SPI1_CAPZA2	5
FOS	SKAP2	0.025887	FOS_SKAP2	5
SON	BTG1	0.0258767	SON_BTG1	5
MEF2C	RPL35	0.025876	MEF2C_RPL35	5
IRF8	SPI1	0.0258734	IRF8_SPI1	5
SPI1	CD53	0.0258013	SPI1_CD53	5
FOS	PIAS1	0.0257735	FOS_PIAS1	5
FOS	ETFB	0.0256532	FOS_ETFB	5
FOS	FAM32A	0.025629	FOS_FAM32A	5
SON	TMED9	0.0255293	SON_TMED9	5
SON	NDUFB4	0.025402	SON_NDUFB4	5
ATF4	DYNLL1	0.0253485	ATF4_DYNLL1	5
IRF8	P2RY13	0.0252147	IRF8_P2RY13	5
SON	TM9SF3	0.0252037	SON_TM9SF3	5
SON	KMT2E	0.0252032	SON_KMT2E	5
ZFP36L1	BCAP31	0.0251711	ZFP36L1_BCAP31	5
SON	HNRNPU	0.025159	SON_HNRNPU	5
FOS	TMEM60	0.0251112	FOS_TMEM60	5
FOS	EIF3E	0.0251052	FOS_EIF3E	5
IRF8	APOE	0.0250835	IRF8_APOE	5
FOS	SOD1	0.0250087	FOS_SOD1	5
ZFP36L2	MGAT1	0.0249726	ZFP36L2_MGAT1	5
SPI1	CD63	0.0248501	SPI1_CD63	5
IRF8	CX3CR1	0.0247857	IRF8_CX3CR1	5
ZFP36L2	FMNL3	0.0247195	ZFP36L2_FMNL3	5
ATF4	ARPC2	0.0246801	ATF4_ARPC2	5
SON	ATP6V1G1	0.0246138	SON_ATP6V1G1	5
SPI1	LMO2	0.0245959	SPI1_LMO2	5
HMGB1	SUCLG1	0.0245548	HMGB1_SUCLG1	5
FOS	BZW1	0.0245084	FOS_BZW1	5
FOS	SNW1	0.0244597	FOS_SNW1	5
MAF	SRGAP2	0.0244465	MAF_SRGAP2	5
MEF2C	RPN1	0.024441	MEF2C_RPN1	5
SON	EEF1B2	0.0244408	SON_EEF1B2	5
IRF8	SNX3	0.024431	IRF8_SNX3	5
MEF2C	GNAI2	0.0244034	MEF2C_GNAI2	5
FOS	PCNA	0.0243851	FOS_PCNA	5
ZFP36L1	CTSA	0.0243483	ZFP36L1_CTSA	5
SPI1	UNC93B1	0.0243315	SPI1_UNC93B1	5
ATF4	SLC25A3	0.0243018	ATF4_SLC25A3	5
ZFP36L1	PSMB4	0.0241747	ZFP36L1_PSMB4	5
ZFP36L2	GRB2	0.0241685	ZFP36L2_GRB2	5
SON	PRDX2	0.0240996	SON_PRDX2	5
HMGB1	SSR2	0.0240279	HMGB1_SSR2	5
MEF2C	SSR3	0.0240074	MEF2C_SSR3	5
SUB1	YWHAE	0.0239299	SUB1_YWHAE	5
MEF2C	FAM32A	0.0238698	MEF2C_FAM32A	5
SON	ZRANB2	0.0238637	SON_ZRANB2	5
FOS	NDUFA11	0.0238606	FOS_NDUFA11	5
FOS	SRSF11	0.0238484	FOS_SRSF11	5
SON	MYCBP2	0.0238339	SON_MYCBP2	5
ATF4	MTDH	0.0238023	ATF4_MTDH	5
ATF4	HSP90B1	0.0237974	ATF4_HSP90B1	5
IRF8	GPR34	0.0237719	IRF8_GPR34	5
SON	HSPA5	0.0235425	SON_HSPA5	5
FOS	TNRC6A	0.0235403	FOS_TNRC6A	5
MAF	PAIP2	0.0235369	MAF_PAIP2	5
KLF6	IRF8	0.0235113	KLF6_IRF8	5
IRF8	TSC22D3	0.0233825	IRF8_TSC22D3	5
ZFP36L1	GMFG	0.0233585	ZFP36L1_GMFG	5
KLF6	CLIC1	0.0233581	KLF6_CLIC1	5
YBX1	EIF3H	0.0233502	YBX1_EIF3H	5
FOS	IKZF1	0.0233287	FOS_IKZF1	5
IRF8	RPL18	0.0232988	IRF8_RPL18	5
FOS	HNRNPM	0.023298	FOS_HNRNPM	5
FOS	NR4A1	0.0232224	FOS_NR4A1	5
IRF8	NCKAP1L	0.0232174	IRF8_NCKAP1L	5
MEF2C	RPS11	0.0232054	MEF2C_RPS11	5
PLEK	OSTF1	0.023126	PLEK_OSTF1	5
MEF2C	PLD4	0.0230486	MEF2C_PLD4	5
KLF6	ATP6V0B	0.0230009	KLF6_ATP6V0B	5
JUN	CCT2	0.022957	JUN_CCT2	5
ATF4	EIF5	0.0229556	ATF4_EIF5	5
MEF2C	CD37	0.0229513	MEF2C_CD37	5
ZFP36L1	CTSB	0.0229505	ZFP36L1_CTSB	5
ZFP36L1	RPS15	0.0229397	ZFP36L1_RPS15	5
MEF2A	RPS17	0.022849	MEF2A_RPS17	5
IKZF1	LMAN1	0.0228411	IKZF1_LMAN1	5
IRF8	CTSA	0.0227333	IRF8_CTSA	5
MEF2C	LAPTM5	0.0227269	MEF2C_LAPTM5	5
MEF2C	SEMA4D	0.022715	MEF2C_SEMA4D	5
ZFP36L1	CD74	0.0227009	ZFP36L1_CD74	5
MEF2A	PEA15	0.0226754	MEF2A_PEA15	5
FOS	HSPD1	0.0225451	FOS_HSPD1	5
ZFP36L2	NCKAP1L	0.0225308	ZFP36L2_NCKAP1L	5
PLEK	CNDP2	0.0225193	PLEK_CNDP2	5
IRF8	PSAP	0.0225083	IRF8_PSAP	5
ATF4	RPS26	0.0224108	ATF4_RPS26	5
IRF8	PABPC1	0.0224066	IRF8_PABPC1	5
FOS	NDUFA8	0.0223907	FOS_NDUFA8	5
SPI1	RPL11	0.0223826	SPI1_RPL11	5
ZFP36L1	ID2	0.0223647	ZFP36L1_ID2	5
ATF4	RPS5	0.0223252	ATF4_RPS5	5
MAF	TSPAN3	0.0223123	MAF_TSPAN3	5
MAF	RPL26	0.0223057	MAF_RPL26	5
FOS	CANX	0.0222867	FOS_CANX	5
FOS	CIR1	0.0222616	FOS_CIR1	5
ZFP36L1	EIF4H	0.0222346	ZFP36L1_EIF4H	5
IRF8	P2RY12	0.0222063	IRF8_P2RY12	5
MEF2C	UBA52	0.0221947	MEF2C_UBA52	5
IRF8	RPS27A	0.0221939	IRF8_RPS27A	5
FOS	SUMO1	0.0221319	FOS_SUMO1	5
MEF2C	CTSB	0.0221255	MEF2C_CTSB	5
IRF8	G3BP2	0.0220962	IRF8_G3BP2	5
IRF8	COTL1	0.0220475	IRF8_COTL1	5
SON	KLF3	0.0220161	SON_KLF3	5
SPI1	RPS13	0.0219983	SPI1_RPS13	5
MEF2C	PLEK	0.0219823	MEF2C_PLEK	5
MEF2C	PAIP2	0.0219735	MEF2C_PAIP2	5
MEF2C	COX8A	0.0219519	MEF2C_COX8A	5
SPI1	EVL	0.0219351	SPI1_EVL	5
SPI1	RGS10	0.0218915	SPI1_RGS10	5
MEF2C	DYNC1I2	0.0218212	MEF2C_DYNC1I2	5
ZFP36L1	PREX1	0.0217654	ZFP36L1_PREX1	5
MEF2C	SERF2	0.0216194	MEF2C_SERF2	5
IRF8	AIF1	0.0215996	IRF8_AIF1	5
SPI1	C1QB	0.0215891	SPI1_C1QB	5
YBX1	PPT1	0.021472	YBX1_PPT1	5
SUB1	GNG5	0.0214679	SUB1_GNG5	5
MEF2C	RPS8	0.0214678	MEF2C_RPS8	5
IRF8	ARHGDIA	0.0213996	IRF8_ARHGDIA	5
MEF2C	HNRNPM	0.0213835	MEF2C_HNRNPM	5
YBX1	PPIB	0.0213579	YBX1_PPIB	5
SUB1	SAT1	0.0213478	SUB1_SAT1	5
SPI1	B2M	0.0212962	SPI1_B2M	5
ZEB2	RBM39	0.0212954	ZEB2_RBM39	5
MEF2C	EIF4G2	0.0212759	MEF2C_EIF4G2	5
IRF8	RPL5	0.0212098	IRF8_RPL5	5
IRF8	NFE2L2	0.0211729	IRF8_NFE2L2	5
MAF	PICALM	0.0211601	MAF_PICALM	5
MEF2C	IER3	0.0211293	MEF2C_IER3	5
ZEB2	PFDN2	0.0211237	ZEB2_PFDN2	5
SPI1	RPL18A	0.021121	SPI1_RPL18A	5
ARID1A	ENTPD1	0.0211143	ARID1A_ENTPD1	5
MEF2C	RPL3	0.0211131	MEF2C_RPL3	5
SPI1	COX6C	0.021085	SPI1_COX6C	5
SON	RSRC2	0.0210819	SON_RSRC2	5
MEF2C	PTPN6	0.0210512	MEF2C_PTPN6	5
IRF8	CDC42	0.0210397	IRF8_CDC42	5
MEF2C	UNC93B1	0.0210097	MEF2C_UNC93B1	5
IRF8	PSMC5	0.0209253	IRF8_PSMC5	5
IRF8	C1QA	0.0209007	IRF8_C1QA	5
MEF2C	PLXDC2	0.0208672	MEF2C_PLXDC2	5
IRF8	CYBA	0.0208626	IRF8_CYBA	5
SPI1	HSP90B1	0.0207696	SPI1_HSP90B1	5
MAF	SLCO2B1	0.0207445	MAF_SLCO2B1	5
MEF2A	TLN1	0.0205659	MEF2A_TLN1	5
ATF4	RAB14	0.0205529	ATF4_RAB14	5
MEF2C	RPS13	0.0205255	MEF2C_RPS13	5
ATF4	RPS8	0.0205227	ATF4_RPS8	5
MEF2C	PPT1	0.0205058	MEF2C_PPT1	5
MEF2C	ERP29	0.0205042	MEF2C_ERP29	5
SPI1	CORO1A	0.0204981	SPI1_CORO1A	5
MEF2C	ALOX5AP	0.0204952	MEF2C_ALOX5AP	5
IRF8	GNAS	0.0204563	IRF8_GNAS	5
ZFP36L1	SEC11A	0.0203767	ZFP36L1_SEC11A	5
MAF	CAPZB	0.02035	MAF_CAPZB	5
SPI1	IFNGR1	0.0203403	SPI1_IFNGR1	5
ATF4	COTL1	0.0203315	ATF4_COTL1	5
IRF8	RPL11	0.0203103	IRF8_RPL11	5
MEF2C	HAVCR2	0.0202997	MEF2C_HAVCR2	5
ZEB2	CTSB	0.0202691	ZEB2_CTSB	5
MEF2C	LY86	0.020211	MEF2C_LY86	5
SUB1	P2RY12	0.020141	SUB1_P2RY12	5
MEF2C	RPLP0	0.0201321	MEF2C_RPLP0	5
SPI1	ATP6V0B	0.0201301	SPI1_ATP6V0B	5
IRF8	M6PR	0.0201227	IRF8_M6PR	5
SUB1	EIF3K	0.0200807	SUB1_EIF3K	5
SPI1	CYBA	0.0200598	SPI1_CYBA	5
IRF8	RPLP2	0.0200349	IRF8_RPLP2	5
MAF	CYBA	0.0199841	MAF_CYBA	5
FOS	DHRS7	0.0199585	FOS_DHRS7	5
SON	PNISR	0.0199279	SON_PNISR	5
ZEB2	CCT5	0.0199248	ZEB2_CCT5	5
MEF2C	SEC11C	0.0199179	MEF2C_SEC11C	5
IRF8	RPN2	0.0198999	IRF8_RPN2	5
MAF	EMC7	0.0198912	MAF_EMC7	5
SPI1	ATP2B1	0.01989	SPI1_ATP2B1	5
MEF2C	TMEM147	0.019884	MEF2C_TMEM147	5
MEF2C	KCTD12	0.0198413	MEF2C_KCTD12	5
ZEB2	HNRNPM	0.0198228	ZEB2_HNRNPM	5
IRF8	MANF	0.0197934	IRF8_MANF	5
ZEB2	U2SURP	0.0196931	ZEB2_U2SURP	5
FOS	SRI	0.0196253	FOS_SRI	5
IRF8	RBM39	0.019611	IRF8_RBM39	5
ATF4	SAT1	0.0196071	ATF4_SAT1	5
MEF2C	TSC22D3	0.0195941	MEF2C_TSC22D3	5
MEF2C	RAB7A	0.0194198	MEF2C_RAB7A	5
IRF8	TREM2	0.0194135	IRF8_TREM2	5
MEF2C	EEF1A1	0.0193764	MEF2C_EEF1A1	5
MEF2C	PTTG1IP	0.0193651	MEF2C_PTTG1IP	5
ATF4	SF3B1	0.0193594	ATF4_SF3B1	5
MEF2C	HPGDS	0.0193411	MEF2C_HPGDS	5
ZFP36L2	MERTK	0.0193094	ZFP36L2_MERTK	5
IRF8	MAT2A	0.0193048	IRF8_MAT2A	5
IKZF1	TMEM30A	0.019294	IKZF1_TMEM30A	5
ZFP36L1	RPL7	0.0191631	ZFP36L1_RPL7	5
MEF2C	CNPY3	0.0191487	MEF2C_CNPY3	5
MEF2C	C3AR1	0.0191403	MEF2C_C3AR1	5
MEF2C	BIN2	0.0191301	MEF2C_BIN2	5
ZFP36L2	PPIB	0.019125	ZFP36L2_PPIB	5
MEF2C	TAX1BP1	0.0191093	MEF2C_TAX1BP1	5
FOS	SAMSN1	0.0190411	FOS_SAMSN1	5
HMGB1	SNX2	0.0189954	HMGB1_SNX2	5
ZFP36L1	SERF2	0.0189946	ZFP36L1_SERF2	5
MEF2C	CAPZA2	0.0189822	MEF2C_CAPZA2	5
ATF4	CFL1	0.0189608	ATF4_CFL1	5
MEF2C	WSB1	0.0189223	MEF2C_WSB1	5
ATF4	SRRM2	0.0189223	ATF4_SRRM2	5
MEF2C	LGMN	0.0189127	MEF2C_LGMN	5
MEF2C	SOD1	0.0189115	MEF2C_SOD1	5
MEF2C	RABAC1	0.0188939	MEF2C_RABAC1	5
ZFP36L1	CCT8	0.0188864	ZFP36L1_CCT8	5
HMGB1	CCT4	0.0188501	HMGB1_CCT4	5
ELF1	EIF3K	0.0188235	ELF1_EIF3K	5
IRF8	CD83	0.0187679	IRF8_CD83	5
SPI1	CTSZ	0.018765	SPI1_CTSZ	5
IRF8	CFL1	0.0187551	IRF8_CFL1	5
MEF2C	NDUFA12	0.0187335	MEF2C_NDUFA12	5
SPI1	TREM2	0.0187128	SPI1_TREM2	5
IRF8	SAT1	0.0186742	IRF8_SAT1	5
MEF2C	HSPA5	0.0186659	MEF2C_HSPA5	5
MEF2C	ITM2C	0.0186319	MEF2C_ITM2C	5
MEF2C	CALM1	0.0186285	MEF2C_CALM1	5
ZFP36L1	NONO	0.0185955	ZFP36L1_NONO	5
IRF8	PTMA	0.0185942	IRF8_PTMA	5
MEF2C	GPX1	0.018593	MEF2C_GPX1	5
SPI1	FCGRT	0.0185795	SPI1_FCGRT	5
ZEB2	UQCRB	0.0185657	ZEB2_UQCRB	5
SPI1	SAT1	0.0185656	SPI1_SAT1	5
MEF2C	CKB	0.0185444	MEF2C_CKB	5
KLF6	RPS20	0.0185185	KLF6_RPS20	5
ATF4	NFKBIA	0.0185168	ATF4_NFKBIA	5
MEF2A	ZFP36L1	0.0184949	MEF2A_ZFP36L1	5
MEF2A	GPR34	0.0184891	MEF2A_GPR34	5
ATF4	GAPDH	0.0184793	ATF4_GAPDH	5
YBX1	OS9	0.0184719	YBX1_OS9	5
IRF8	UBB	0.0184717	IRF8_UBB	5
ZEB2	TMED2	0.0184657	ZEB2_TMED2	5
ZFP36L1	MATR3	0.0184627	ZFP36L1_MATR3	5
IRF8	MEF2A	0.0184463	IRF8_MEF2A	5
MEF2C	NDUFB9	0.0184377	MEF2C_NDUFB9	5
MEF2C	PSMC5	0.0184223	MEF2C_PSMC5	5
ZFP36L1	B2M	0.018395	ZFP36L1_B2M	5
ZFP36L2	PICALM	0.0183918	ZFP36L2_PICALM	5
IRF8	PPIB	0.0183857	IRF8_PPIB	5
MEF2C	TXNIP	0.0183656	MEF2C_TXNIP	5
MEF2C	NDUFS4	0.0183618	MEF2C_NDUFS4	5
SUB1	CTSZ	0.0183388	SUB1_CTSZ	5
MEF2C	CTSZ	0.0183201	MEF2C_CTSZ	5
ZFP36L1	SERINC3	0.0183134	ZFP36L1_SERINC3	5
MEF2C	GATM	0.0183118	MEF2C_GATM	5
IRF8	KLF6	0.0183043	IRF8_KLF6	5
IRF8	SEC11C	0.0182926	IRF8_SEC11C	5
ZFP36L1	P4HA1	0.0182432	ZFP36L1_P4HA1	5
SPI1	CTSS	0.0182375	SPI1_CTSS	5
SPI1	LAPTM5	0.0182133	SPI1_LAPTM5	5
MEF2C	G3BP2	0.0181859	MEF2C_G3BP2	5
HMGB1	EEF1B2	0.0181451	HMGB1_EEF1B2	5
ATF4	P2RY13	0.0180901	ATF4_P2RY13	5
IRF8	FCGRT	0.0180803	IRF8_FCGRT	5
HMGB1	FCER1G	0.0180644	HMGB1_FCER1G	5
MEF2C	CD180	0.018056	MEF2C_CD180	5
SPI1	CTSC	0.0180102	SPI1_CTSC	5
MEF2C	TYROBP	0.0180017	MEF2C_TYROBP	5
ZFP36L2	CCT5	0.0179964	ZFP36L2_CCT5	5
MEF2C	ZNF706	0.0179946	MEF2C_ZNF706	5
SPI1	TM9SF3	0.0179571	SPI1_TM9SF3	5
MEF2C	CYTH4	0.0179488	MEF2C_CYTH4	5
HMGB1	UBB	0.0179197	HMGB1_UBB	5
SUB1	PUM2	0.0179151	SUB1_PUM2	5
MAF	ADAM10	0.0178649	MAF_ADAM10	5
IRF8	ITGB2	0.0178542	IRF8_ITGB2	5
SPI1	RPS27A	0.0178161	SPI1_RPS27A	5
IRF8	RPL26	0.0178138	IRF8_RPL26	5
MEF2C	VCP	0.0178129	MEF2C_VCP	5
IRF8	SEC11A	0.0178126	IRF8_SEC11A	5
ELF1	SMDT1	0.0177875	ELF1_SMDT1	5
MEF2C	GRN	0.017763	MEF2C_GRN	5
MEF2C	TSPAN3	0.0177471	MEF2C_TSPAN3	5
MEF2C	SNX5	0.0177068	MEF2C_SNX5	5
MEF2C	CREG1	0.0176814	MEF2C_CREG1	5
SPI1	PPT1	0.0176734	SPI1_PPT1	5
ZFP36L1	CREG1	0.0176711	ZFP36L1_CREG1	5
ATF4	MAT2B	0.0176481	ATF4_MAT2B	5
MEF2C	FUS	0.0176402	MEF2C_FUS	5
IRF8	CTSC	0.0176005	IRF8_CTSC	5
IRF8	C1QB	0.0175834	IRF8_C1QB	5
MEF2C	DYNLRB1	0.0175781	MEF2C_DYNLRB1	5
MEF2C	COPA	0.0175452	MEF2C_COPA	5
MEF2C	CELF2	0.0175133	MEF2C_CELF2	5
HMGB1	DYNLL1	0.0174462	HMGB1_DYNLL1	5
IKZF1	ATP6AP2	0.017419	IKZF1_ATP6AP2	5
MEF2C	MAF	0.0174174	MEF2C_MAF	5
IRF8	LAMP1	0.0174145	IRF8_LAMP1	5
MEF2C	ZFAND5	0.0173933	MEF2C_ZFAND5	5
IRF8	CORO1A	0.0173877	IRF8_CORO1A	5
MEF2C	ACTR3	0.0173773	MEF2C_ACTR3	5
MEF2A	TREM2	0.0173471	MEF2A_TREM2	5
ZFP36L1	HM13	0.0173469	ZFP36L1_HM13	5
SPI1	M6PR	0.0173097	SPI1_M6PR	5
IRF8	YWHAH	0.017299	IRF8_YWHAH	5
SPI1	CD14	0.0172859	SPI1_CD14	5
IKZF1	MEF2A	0.0172798	IKZF1_MEF2A	5
MEF2A	SUCLG1	0.0172791	MEF2A_SUCLG1	5
ZFP36L1	RPL18A	0.01727	ZFP36L1_RPL18A	5
IRF8	RPL8	0.0172227	IRF8_RPL8	5
SPI1	SNX3	0.0172012	SPI1_SNX3	5
MAF	CTSB	0.0171765	MAF_CTSB	5
ZFP36L1	NDUFB9	0.0171719	ZFP36L1_NDUFB9	5
MEF2C	DAZAP2	0.01713	MEF2C_DAZAP2	5
MEF2C	CTSA	0.017001	MEF2C_CTSA	5
ZFP36L1	BZW1	0.0169984	ZFP36L1_BZW1	5
MAF	CSF1R	0.0169931	MAF_CSF1R	5
ZFP36L1	MRFAP1	0.016988	ZFP36L1_MRFAP1	5
MEF2A	SERBP1	0.0168901	MEF2A_SERBP1	5
ATF4	GM2A	0.0168815	ATF4_GM2A	5
MEF2C	TRA2B	0.0168768	MEF2C_TRA2B	5
MEF2C	TALDO1	0.016866	MEF2C_TALDO1	5
MEF2A	KDELR1	0.0168604	MEF2A_KDELR1	5
SUB1	HSP90B1	0.01686	SUB1_HSP90B1	5
ZEB2	SALL1	0.0168444	ZEB2_SALL1	5
SUB1	RAB7A	0.0168325	SUB1_RAB7A	5
HMGB1	CANX	0.0168298	HMGB1_CANX	5
MAF	RGS10	0.0167777	MAF_RGS10	5
NFE2L2	AIF1	0.0167376	NFE2L2_AIF1	5
ATF4	PDIA6	0.0167148	ATF4_PDIA6	5
MEF2C	PYCARD	0.0167089	MEF2C_PYCARD	5
MEF2C	RPL7	0.0167076	MEF2C_RPL7	5
HMGB1	PLEK	0.0166926	HMGB1_PLEK	5
MAF	LGMN	0.0166873	MAF_LGMN	5
MEF2C	NPC2	0.016649	MEF2C_NPC2	5
MEF2C	REEP5	0.0166277	MEF2C_REEP5	5
MEF2C	TBXAS1	0.0166138	MEF2C_TBXAS1	5
YBX1	VCP	0.01661	YBX1_VCP	5
HMGB1	SPCS1	0.0165744	HMGB1_SPCS1	5
MEF2C	CD81	0.0165685	MEF2C_CD81	5
MEF2C	BCAP31	0.0165025	MEF2C_BCAP31	5
MEF2C	CCT5	0.0164982	MEF2C_CCT5	5
MEF2A	CLTA	0.0164675	MEF2A_CLTA	5
MEF2C	MARCKS	0.0164581	MEF2C_MARCKS	5
MEF2C	MT-ND5	0.016433	MEF2C_MT-ND5	5
MEF2C	LCP1	0.0163749	MEF2C_LCP1	5
IKZF1	TM9SF2	0.0163652	IKZF1_TM9SF2	5
MEF2C	LUC7L3	0.0162987	MEF2C_LUC7L3	5
ATF4	RPS20	0.0162791	ATF4_RPS20	5
MEF2C	TREM2	0.0162743	MEF2C_TREM2	5
SUB1	FUS	0.0162507	SUB1_FUS	5
SPI1	SSR2	0.0162302	SPI1_SSR2	5
ZFP36L1	PABPC1	0.0161983	ZFP36L1_PABPC1	5
HMGB1	EIF3E	0.0161881	HMGB1_EIF3E	5
IRF8	SLCO2B1	0.0161313	IRF8_SLCO2B1	5
MEF2C	CALM3	0.0160772	MEF2C_CALM3	5
MEF2C	NFE2L2	0.0160644	MEF2C_NFE2L2	5
MEF2C	MSN	0.0160439	MEF2C_MSN	5
CNBP	CYBA	0.0160378	CNBP_CYBA	5
MEF2C	VMP1	0.0160366	MEF2C_VMP1	5
ZFP36L1	C3AR1	0.0160201	ZFP36L1_C3AR1	5
MAF	GPR34	0.0159817	MAF_GPR34	5
MEF2C	MRFAP1	0.0159792	MEF2C_MRFAP1	5
MEF2C	ARHGDIB	0.0159776	MEF2C_ARHGDIB	5
MEF2C	UBXN1	0.0159395	MEF2C_UBXN1	5
MEF2C	SPCS2	0.0158999	MEF2C_SPCS2	5
ZFP36L1	VAPA	0.0158933	ZFP36L1_VAPA	5
MEF2C	CORO1A	0.015881	MEF2C_CORO1A	5
MEF2C	PDIA6	0.0158426	MEF2C_PDIA6	5
MEF2C	UBL3	0.0157999	MEF2C_UBL3	5
MEF2C	ARL6IP5	0.0157925	MEF2C_ARL6IP5	5
IRF8	NEK6	0.0157812	IRF8_NEK6	5
SPI1	PNRC1	0.0157548	SPI1_PNRC1	5
MEF2C	KMT2E	0.0157189	MEF2C_KMT2E	5
HMGB1	MDH1	0.0156576	HMGB1_MDH1	5
MEF2C	PSMA7	0.0156233	MEF2C_PSMA7	5
MEF2C	EIF5B	0.0156103	MEF2C_EIF5B	5
MAF	MBNL1	0.0155827	MAF_MBNL1	5
MEF2C	NCL	0.0155693	MEF2C_NCL	5
ZFP36L1	NR3C1	0.0155035	ZFP36L1_NR3C1	5
MAF	C1QB	0.0155028	MAF_C1QB	5
ZNF706	ID2	0.0154923	ZNF706_ID2	5
ZFP36L1	SEPT7	0.0154629	ZFP36L1_SEPT7	5
ATF4	APBB1IP	0.0154471	ATF4_APBB1IP	5
ZFP36L1	MYL6	0.0154116	ZFP36L1_MYL6	5
PLEK	ATP6AP2	0.0153988	PLEK_ATP6AP2	5
IRF8	STX7	0.0153847	IRF8_STX7	5
IRF8	ALOX5AP	0.0153759	IRF8_ALOX5AP	5
MEF2C	PPP1CA	0.0153505	MEF2C_PPP1CA	5
SUB1	PSMA7	0.0153444	SUB1_PSMA7	5
MEF2C	SRSF5	0.015343	MEF2C_SRSF5	5
SUB1	PABPC1	0.0153429	SUB1_PABPC1	5
MEF2C	ATF4	0.0152947	MEF2C_ATF4	5
ATF4	FUS	0.0152711	ATF4_FUS	5
SPI1	CCT8	0.0152628	SPI1_CCT8	5
MEF2A	ITGB2	0.0152537	MEF2A_ITGB2	5
MEF2A	PDE3B	0.0152222	MEF2A_PDE3B	5
SUB1	EIF4E	0.0152208	SUB1_EIF4E	5
ATF4	TCF4	0.0152033	ATF4_TCF4	5
MEF2C	CD83	0.0151691	MEF2C_CD83	5
ZFP36L1	YWHAG	0.0151615	ZFP36L1_YWHAG	5
MAF	KLF3	0.0151543	MAF_KLF3	5
ATF4	CD74	0.0151518	ATF4_CD74	5
MEF2C	RPL13A	0.0151456	MEF2C_RPL13A	5
MAF	RPL10A	0.0151229	MAF_RPL10A	5
ZFP36L1	ACTG1	0.0150698	ZFP36L1_ACTG1	5
ZFP36L2	RAB1A	0.0150472	ZFP36L2_RAB1A	5
MEF2C	UQCRB	0.0150339	MEF2C_UQCRB	5
ZFP36L1	DDX3X	0.0150187	ZFP36L1_DDX3X	5
HMGB1	SRRM2	0.0149769	HMGB1_SRRM2	5
MEF2C	BASP1	0.0149513	MEF2C_BASP1	5
KLF6	CHMP2A	0.0149391	KLF6_CHMP2A	5
MEF2C	IMMT	0.014919	MEF2C_IMMT	5
IRF8	ITM2B	0.0149157	IRF8_ITM2B	5
SPI1	ITM2B	0.0148679	SPI1_ITM2B	5
IKZF1	IRF8	0.0148655	IKZF1_IRF8	5
MEF2C	SYNGR2	0.0148635	MEF2C_SYNGR2	5
ZFP36L1	BRD2	0.0148522	ZFP36L1_BRD2	5
HMGB1	P4HB	0.0148091	HMGB1_P4HB	5
KLF6	LGMN	0.0147982	KLF6_LGMN	5
IRF8	WASF2	0.0147645	IRF8_WASF2	5
SUB1	ATP6V1G1	0.0147212	SUB1_ATP6V1G1	5
MEF2C	NEDD8	0.0147182	MEF2C_NEDD8	5
MEF2C	SRSF3	0.0147146	MEF2C_SRSF3	5
ZFP36L2	JAK1	0.0147137	ZFP36L2_JAK1	5
MEF2C	SLC1A3	0.01469	MEF2C_SLC1A3	5
MEF2C	PSMA6	0.0146808	MEF2C_PSMA6	5
ATF4	DAZAP2	0.0146801	ATF4_DAZAP2	5
MEF2C	TMBIM4	0.0146656	MEF2C_TMBIM4	5
HMGB1	CNPY3	0.0146578	HMGB1_CNPY3	5
ZFP36L2	SSR2	0.0146575	ZFP36L2_SSR2	5
IRF8	CST3	0.0146522	IRF8_CST3	5
ELF1	CTSA	0.0146027	ELF1_CTSA	5
MEF2A	SEC11A	0.0146004	MEF2A_SEC11A	5
ZFP36L2	DDIT4	0.0145726	ZFP36L2_DDIT4	5
MEF2C	CLK1	0.014542	MEF2C_CLK1	5
MEF2C	EEF1D	0.0145268	MEF2C_EEF1D	5
MEF2C	CTNNB1	0.0145135	MEF2C_CTNNB1	5
ZFP36L1	PLEKHO1	0.0145083	ZFP36L1_PLEKHO1	5
MEF2C	PABPC1	0.014441	MEF2C_PABPC1	5
ATF4	ATP2B1	0.0144217	ATF4_ATP2B1	5
YBX1	BTG1	0.0143863	YBX1_BTG1	5
MEF2C	SEPT7	0.0143606	MEF2C_SEPT7	5
MAF	SAT1	0.0143389	MAF_SAT1	5
ZEB2	TREM2	0.014311	ZEB2_TREM2	5
MEF2C	NDUFV3	0.0143025	MEF2C_NDUFV3	5
MEF2C	SSR2	0.0142809	MEF2C_SSR2	5
YBX1	M6PR	0.0142805	YBX1_M6PR	5
MEF2C	GNS	0.0142732	MEF2C_GNS	5
MEF2A	DDX17	0.0142595	MEF2A_DDX17	5
MEF2C	RTN3	0.0142022	MEF2C_RTN3	5
IRF8	RIN2	0.014185	IRF8_RIN2	5
HMGB1	SRRM1	0.0141676	HMGB1_SRRM1	5
MEF2C	PEPD	0.0141136	MEF2C_PEPD	5
ATF4	PSMA6	0.0140746	ATF4_PSMA6	5
MEF2A	RPS21	0.0140597	MEF2A_RPS21	5
ZFP36L1	BLNK	0.0140204	ZFP36L1_BLNK	5
ZFP36L1	SEC62	0.0139746	ZFP36L1_SEC62	5
ZFP36L1	CLTC	0.0139683	ZFP36L1_CLTC	5
MEF2C	PCBP1	0.0139509	MEF2C_PCBP1	5
IRF8	HNRNPU	0.013932	IRF8_HNRNPU	5
MEF2C	COX6B1	0.0139162	MEF2C_COX6B1	5
HMGB1	CALM2	0.0139117	HMGB1_CALM2	5
ZFP36L1	RAB14	0.0138994	ZFP36L1_RAB14	5
TAX1BP1	FCGRT	0.0138981	TAX1BP1_FCGRT	5
HMGB1	TUBB	0.0138703	HMGB1_TUBB	5
MAF	PDIA3	0.0138533	MAF_PDIA3	5
HMGB1	ERP29	0.0138399	HMGB1_ERP29	5
MEF2A	CD74	0.0138339	MEF2A_CD74	5
MEF2C	CYFIP1	0.0138091	MEF2C_CYFIP1	5
MEF2C	RPS17	0.0138065	MEF2C_RPS17	5
MEF2C	PFDN5	0.0138032	MEF2C_PFDN5	5
MEF2C	ATP8A1	0.0137764	MEF2C_ATP8A1	5
SPI1	G3BP2	0.0137675	SPI1_G3BP2	5
IRF8	PSMB1	0.0137631	IRF8_PSMB1	5
MEF2C	YBX1	0.0137398	MEF2C_YBX1	5
MEF2A	TNFRSF1A	0.013732	MEF2A_TNFRSF1A	5
IRF8	PDIA3	0.0137099	IRF8_PDIA3	5
IRF8	LRP10	0.0137067	IRF8_LRP10	5
ZFP36L1	ITM2C	0.0136881	ZFP36L1_ITM2C	5
MAF	CELF2	0.0136597	MAF_CELF2	5
SPI1	FMNL1	0.0136547	SPI1_FMNL1	5
MEF2C	PTBP1	0.0136546	MEF2C_PTBP1	5
ZFP36L1	SLC25A5	0.0136378	ZFP36L1_SLC25A5	5
ZFP36L1	COX4I1	0.013608	ZFP36L1_COX4I1	5
MEF2C	ADCY7	0.0135425	MEF2C_ADCY7	5
ZEB2	MAPRE1	0.0135381	ZEB2_MAPRE1	5
ZEB2	PTPRC	0.0135045	ZEB2_PTPRC	5
SUB1	MSN	0.0134742	SUB1_MSN	5
YBX1	LAMP1	0.0134715	YBX1_LAMP1	5
MEF2A	IL6ST	0.0134558	MEF2A_IL6ST	5
ZFP36L1	RPL8	0.0134408	ZFP36L1_RPL8	5
ZFP36L1	GABARAPL2	0.0134101	ZFP36L1_GABARAPL2	5
ZFP36L1	CD83	0.0133899	ZFP36L1_CD83	5
HMGB1	CREG1	0.0133575	HMGB1_CREG1	5
HMGB1	ARPC5	0.0133564	HMGB1_ARPC5	5
MEF2C	JMJD1C	0.0133532	MEF2C_JMJD1C	5
SPI1	BRI3	0.0133082	SPI1_BRI3	5
MEF2C	SRSF7	0.0133005	MEF2C_SRSF7	5
MEF2C	ATP6V0D1	0.0132925	MEF2C_ATP6V0D1	5
TAX1BP1	IK	0.0132875	TAX1BP1_IK	5
MEF2C	MFSD1	0.0132633	MEF2C_MFSD1	5
ZFP36L2	C1QB	0.0132411	ZFP36L2_C1QB	5
ZFP36L1	YWHAB	0.0132406	ZFP36L1_YWHAB	5
IRF8	TGFBR2	0.0132405	IRF8_TGFBR2	5
ZFP36L1	CFL1	0.0132316	ZFP36L1_CFL1	5
MEF2C	SLC25A4	0.0132151	MEF2C_SLC25A4	5
MEF2C	IL6ST	0.0132135	MEF2C_IL6ST	5
ZFP36L1	PSENEN	0.0131806	ZFP36L1_PSENEN	5
MEF2A	TM9SF3	0.0131721	MEF2A_TM9SF3	5
SUB1	RPL12	0.013163	SUB1_RPL12	5
HMGB1	HSBP1	0.0131569	HMGB1_HSBP1	5
MEF2C	PEA15	0.0131522	MEF2C_PEA15	5
MEF2C	SALL1	0.013139	MEF2C_SALL1	5
MEF2C	NDUFS8	0.0131254	MEF2C_NDUFS8	5
ZEB2	YWHAB	0.0131116	ZEB2_YWHAB	5
ATF4	CANX	0.013064	ATF4_CANX	5
ATF4	PPT1	0.0130493	ATF4_PPT1	5
MEF2C	EIF4H	0.0130419	MEF2C_EIF4H	5
YBX1	RAB14	0.0129815	YBX1_RAB14	5
MEF2C	RBX1	0.0129573	MEF2C_RBX1	5
MEF2A	CREG1	0.0129302	MEF2A_CREG1	5
MEF2A	PTTG1IP	0.012928	MEF2A_PTTG1IP	5
MEF2C	PPP1R9A	0.0129216	MEF2C_PPP1R9A	5
MEF2C	NFKBIA	0.0129168	MEF2C_NFKBIA	5
MEF2C	GPX4	0.0128453	MEF2C_GPX4	5
ZEB2	SLCO2B1	0.0128379	ZEB2_SLCO2B1	5
YBX1	CFL1	0.0128329	YBX1_CFL1	5
MEF2C	RPL8	0.0128308	MEF2C_RPL8	5
MEF2C	PMEPA1	0.0128169	MEF2C_PMEPA1	5
ZEB2	LPXN	0.0127979	ZEB2_LPXN	5
ZFP36L1	MSN	0.0127851	ZFP36L1_MSN	5
ZNF706	CYBA	0.0127613	ZNF706_CYBA	5
MEF2A	LAMP2	0.0127426	MEF2A_LAMP2	5
MEF2C	PSMB1	0.0127202	MEF2C_PSMB1	5
LITAF	GMFG	0.0127026	LITAF_GMFG	5
SUB1	ATP6AP2	0.0127016	SUB1_ATP6AP2	5
MEF2C	CHD7	0.0126859	MEF2C_CHD7	5
ZFP36L1	ARHGDIB	0.0126451	ZFP36L1_ARHGDIB	5
MEF2C	ARHGDIA	0.0126355	MEF2C_ARHGDIA	5
NFE2L2	SSR3	0.0126261	NFE2L2_SSR3	5
PLEK	HAVCR2	0.0126142	PLEK_HAVCR2	5
ZFP36L1	ZFP36L2	0.0126111	ZFP36L1_ZFP36L2	5
HMGB1	HEXB	0.0125947	HMGB1_HEXB	5
ZEB2	CCDC47	0.0125533	ZEB2_CCDC47	5
ZFP36L1	TMEM59	0.0125447	ZFP36L1_TMEM59	5
MEF2C	APBB1IP	0.0125396	MEF2C_APBB1IP	5
MEF2C	LITAF	0.0125007	MEF2C_LITAF	5
ZFP36L1	HNRNPM	0.0124998	ZFP36L1_HNRNPM	5
SUB1	ITM2B	0.012481	SUB1_ITM2B	5
ZFP36L2	BCAP31	0.0124572	ZFP36L2_BCAP31	5
IRF8	DDX17	0.0124426	IRF8_DDX17	5
MEF2C	RPL27	0.0124303	MEF2C_RPL27	5
MEF2C	CTTNBP2NL	0.0123995	MEF2C_CTTNBP2NL	5
NFE2L2	GPX1	0.0123485	NFE2L2_GPX1	5
IRF8	SRRM1	0.0123408	IRF8_SRRM1	5
SPI1	WASF2	0.0123105	SPI1_WASF2	5
MEF2C	PLD3	0.0123021	MEF2C_PLD3	5
SPI1	RIN2	0.0122782	SPI1_RIN2	5
IRF8	ISCU	0.0122442	IRF8_ISCU	5
ZFP36L1	SRGAP2	0.0122413	ZFP36L1_SRGAP2	5
MEF2C	ATP6V1G1	0.0122408	MEF2C_ATP6V1G1	5
MEF2C	RBM25	0.0122285	MEF2C_RBM25	5
YBX1	CTSB	0.0122241	YBX1_CTSB	5
ZFP36L1	CCND1	0.0122036	ZFP36L1_CCND1	5
HMGB1	COX6C	0.0121948	HMGB1_COX6C	5
MEF2C	JAK1	0.0121413	MEF2C_JAK1	5
MEF2C	RPS12	0.0121098	MEF2C_RPS12	5
MAF	ZFP36L1	0.0121067	MAF_ZFP36L1	5
MEF2C	NDUFB11	0.0120798	MEF2C_NDUFB11	5
ZFP36L1	SYNGR2	0.012076	ZFP36L1_SYNGR2	5
ZFP36L1	MACF1	0.0120464	ZFP36L1_MACF1	5
ZFP36L1	CD37	0.0120415	ZFP36L1_CD37	5
HMGB1	CD63	0.0120415	HMGB1_CD63	5
MEF2C	SLC9A9	0.0120265	MEF2C_SLC9A9	5
MEF2C	MTPN	0.0120101	MEF2C_MTPN	5
MEF2C	ZFAND6	0.0120027	MEF2C_ZFAND6	5
ZEB2	CDC42SE1	0.0119841	ZEB2_CDC42SE1	5
IRF8	GRB2	0.0119808	IRF8_GRB2	5
MEF2A	RHOA	0.0119709	MEF2A_RHOA	5
IRF8	HM13	0.0119604	IRF8_HM13	5
MAF	CCT4	0.0119479	MAF_CCT4	5
HMGB1	CSF1R	0.0119048	HMGB1_CSF1R	5
MEF2C	PSMD14	0.0118999	MEF2C_PSMD14	5
MEF2C	SRP14	0.0118837	MEF2C_SRP14	5
ZFP36L1	RPL26	0.0118314	ZFP36L1_RPL26	5
IRF8	TRAM1	0.0118034	IRF8_TRAM1	5
MEF2A	AIF1	0.0117948	MEF2A_AIF1	5
MEF2C	TNFAIP8L2	0.0117937	MEF2C_TNFAIP8L2	5
PLEK	ENTPD1	0.011775	PLEK_ENTPD1	5
ZFP36L1	LAMP1	0.0117688	ZFP36L1_LAMP1	5
ZEB2	MDH1	0.0117511	ZEB2_MDH1	5
MEF2A	EPB41L2	0.0117507	MEF2A_EPB41L2	5
MEF2C	ATP2C1	0.0117222	MEF2C_ATP2C1	5
NFE2L2	SPCS1	0.0116996	NFE2L2_SPCS1	5
ZFP36L1	UBL3	0.011689	ZFP36L1_UBL3	5
MEF2C	CAPZA1	0.0116845	MEF2C_CAPZA1	5
MEF2A	HNRNPU	0.0116825	MEF2A_HNRNPU	5
HMGB1	GRB2	0.0116258	HMGB1_GRB2	5
ZFP36L1	ATP1A1	0.011602	ZFP36L1_ATP1A1	5
ZFP36L1	PSAP	0.0115906	ZFP36L1_PSAP	5
MEF2C	CCT4	0.0115302	MEF2C_CCT4	5
YBX1	RAB2A	0.0115229	YBX1_RAB2A	5
MEF2A	TAX1BP1	0.0115216	MEF2A_TAX1BP1	5
ZFP36L2	SKAP2	0.0115073	ZFP36L2_SKAP2	5
ZFP36L1	COX6C	0.0114903	ZFP36L1_COX6C	5
ZFP36L2	PLD3	0.0114875	ZFP36L2_PLD3	5
MEF2A	PLD4	0.0114736	MEF2A_PLD4	5
MEF2C	AFTPH	0.0114652	MEF2C_AFTPH	5
FOSB	TAGAP	0.0114309	FOSB_TAGAP	5
MEF2C	NDUFC2	0.0114043	MEF2C_NDUFC2	5
ZFP36L2	UBE2L3	0.0113872	ZFP36L2_UBE2L3	5
MEF2C	SDF4	0.0113847	MEF2C_SDF4	5
YBX1	TMCO1	0.0113677	YBX1_TMCO1	5
ZFP36L1	EIF3H	0.0113572	ZFP36L1_EIF3H	5
MEF2C	P4HA1	0.0113477	MEF2C_P4HA1	5
YBX1	C1QC	0.0113439	YBX1_C1QC	5
SUB1	NDUFB4	0.0113329	SUB1_NDUFB4	5
YBX1	C1QB	0.0113219	YBX1_C1QB	5
MEF2A	RPS3	0.0112942	MEF2A_RPS3	5
MEF2C	TGFBR2	0.0112811	MEF2C_TGFBR2	5
YBX1	OAZ1	0.0112743	YBX1_OAZ1	5
ELF1	ARID1A	0.0112049	ELF1_ARID1A	5
MEF2C	JUND	0.0111932	MEF2C_JUND	5
HMGB1	BIN2	0.0111829	HMGB1_BIN2	5
YBX1	ACTB	0.0111413	YBX1_ACTB	5
YBX1	CSF1R	0.0111234	YBX1_CSF1R	5
MEF2C	MAT2B	0.0110861	MEF2C_MAT2B	5
ZFP36L1	TRAM1	0.0110809	ZFP36L1_TRAM1	5
MAF	PTP4A2	0.0110582	MAF_PTP4A2	5
HMGB1	TYROBP	0.0110531	HMGB1_TYROBP	5
ZFP36L1	CTSC	0.0110501	ZFP36L1_CTSC	5
IRF8	C3AR1	0.0110365	IRF8_C3AR1	5
ZFP36L2	RRBP1	0.0110077	ZFP36L2_RRBP1	5
MEF2C	ARHGAP12	0.0110023	MEF2C_ARHGAP12	5
ZFP36L1	HERPUD1	0.0108427	ZFP36L1_HERPUD1	5
ZFP36L1	PRR13	0.0108416	ZFP36L1_PRR13	5
MAF	MAT2A	0.0108351	MAF_MAT2A	5
MEF2A	ZFHX3	0.0107404	MEF2A_ZFHX3	5
MEF2A	TMCO1	0.0106518	MEF2A_TMCO1	5
SUB1	CWC15	0.0106514	SUB1_CWC15	5
MEF2C	NDUFA8	0.0105561	MEF2C_NDUFA8	5
ZFP36L2	SIPA1	0.0104895	ZFP36L2_SIPA1	5
ZFHX3	FSCN1	0.0104847	ZFHX3_FSCN1	5
NFE2L2	MAT2A	0.0104378	NFE2L2_MAT2A	5
MEF2A	PSAP	0.0104235	MEF2A_PSAP	5
HMGB1	ATP6V0B	0.0103786	HMGB1_ATP6V0B	5
MAF	DDX3X	0.0103675	MAF_DDX3X	5
ZFP36L1	NEK6	0.0103611	ZFP36L1_NEK6	5
MEF2A	IRF8	0.0103306	MEF2A_IRF8	5
MEF2C	CCND1	0.0103007	MEF2C_CCND1	5
HMGB1	APOE	0.0102407	HMGB1_APOE	5
MEF2C	SKIL	0.010224	MEF2C_SKIL	5
ZFP36L1	RBX1	0.0102202	ZFP36L1_RBX1	5
ZFP36L1	CORO1A	0.0102012	ZFP36L1_CORO1A	5
NFE2L2	PPP3CA	0.0101933	NFE2L2_PPP3CA	5
ZFP36L1	ITGB2	0.0101876	ZFP36L1_ITGB2	5
ZFP36L1	FSCN1	0.0101694	ZFP36L1_FSCN1	5
MAF	DDX5	0.0101693	MAF_DDX5	5
ZFP36L1	RPS26	0.0101294	ZFP36L1_RPS26	5
MEF2A	RIN2	0.0101272	MEF2A_RIN2	5
HMGB1	TMEM50A	0.0101092	HMGB1_TMEM50A	5
ZFP36L1	STX7	0.0100304	ZFP36L1_STX7	5
MEF2A	SSR2	0.010025	MEF2A_SSR2	5
HMGB1	ARF4	0.0100237	HMGB1_ARF4	5

## Sheet: BlindMoleRat
regulatoryGene	targetGene	weight	pairs	conserved
MEF2C	P2RY12	0.0540575	MEF2C_P2RY12	10
MEF2C	ZFP36L1	0.0400849	MEF2C_ZFP36L1	10
MEF2C	C1QB	0.0660708	MEF2C_C1QB	9
MEF2C	FAU	0.0532479	MEF2C_FAU	9
MEF2C	RGS10	0.0381449	MEF2C_RGS10	9
MEF2C	IFNGR1	0.0634664	MEF2C_IFNGR1	8
MEF2C	ARPC2	0.0583268	MEF2C_ARPC2	8
MEF2C	RPS9	0.0577522	MEF2C_RPS9	8
MEF2C	HNRNPU	0.0483716	MEF2C_HNRNPU	8
MEF2C	CLTC	0.0472486	MEF2C_CLTC	8
MEF2C	CLTA	0.0460106	MEF2C_CLTA	8
MEF2C	ARL6IP1	0.0444089	MEF2C_ARL6IP1	8
MEF2C	RPS27A	0.0395196	MEF2C_RPS27A	8
MEF2C	DOCK4	0.0389926	MEF2C_DOCK4	8
MEF2C	SAT1	0.0389782	MEF2C_SAT1	8
MEF2C	RPL26	0.038879	MEF2C_RPL26	8
MEF2C	LYN	0.0384941	MEF2C_LYN	8
MEF2C	PPP1R12A	0.0384544	MEF2C_PPP1R12A	8
MEF2C	EVL	0.0372038	MEF2C_EVL	8
MEF2C	HSP90AB1	0.0366624	MEF2C_HSP90AB1	8
MEF2C	RBM39	0.0317481	MEF2C_RBM39	8
MEF2C	RAB2A	0.0307443	MEF2C_RAB2A	8
MEF2A	MEF2C	0.0278907	MEF2A_MEF2C	8
MEF2C	PTPRC	0.0261968	MEF2C_PTPRC	8
MEF2C	PREX1	0.0218721	MEF2C_PREX1	8
MEF2C	APOE	0.0764641	MEF2C_APOE	7
MEF2C	ITM2B	0.0714989	MEF2C_ITM2B	7
MEF2C	CSF1R	0.0612546	MEF2C_CSF1R	7
MEF2C	CTSC	0.0570047	MEF2C_CTSC	7
MEF2C	ITGB2	0.0556963	MEF2C_ITGB2	7
MEF2C	ZFHX3	0.0549936	MEF2C_ZFHX3	7
ZFP36L1	C1QB	0.0535243	ZFP36L1_C1QB	7
MEF2C	RPL11	0.0521572	MEF2C_RPL11	7
MEF2C	PPIG	0.0511008	MEF2C_PPIG	7
MEF2C	SKAP2	0.0504705	MEF2C_SKAP2	7
MEF2C	TPT1	0.0471775	MEF2C_TPT1	7
MEF2C	RPL18	0.0466724	MEF2C_RPL18	7
ZFP36L1	AIF1	0.046054	ZFP36L1_AIF1	7
MEF2C	AIF1	0.0456054	MEF2C_AIF1	7
MEF2C	BLNK	0.04538	MEF2C_BLNK	7
MEF2C	DDX5	0.0436954	MEF2C_DDX5	7
MEF2C	PAPOLA	0.0432626	MEF2C_PAPOLA	7
MEF2C	LAMP1	0.0418718	MEF2C_LAMP1	7
MEF2C	SEC62	0.0418065	MEF2C_SEC62	7
MEF2C	GPR34	0.0417504	MEF2C_GPR34	7
MEF2C	STX7	0.0412986	MEF2C_STX7	7
ZFP36L1	PPIB	0.0412119	ZFP36L1_PPIB	7
MEF2C	RPS3	0.0411788	MEF2C_RPS3	7
MEF2C	PRKCB	0.0402021	MEF2C_PRKCB	7
MEF2C	DPYSL2	0.0399069	MEF2C_DPYSL2	7
ZFP36L1	P2RY12	0.0391356	ZFP36L1_P2RY12	7
MEF2C	INPP5D	0.0390024	MEF2C_INPP5D	7
MEF2C	MEF2A	0.0389092	MEF2C_MEF2A	7
MEF2C	CYBA	0.0386627	MEF2C_CYBA	7
ZFP36L1	CLTA	0.0385609	ZFP36L1_CLTA	7
MEF2C	UBXN4	0.0381009	MEF2C_UBXN4	7
MEF2C	PDIA3	0.0380554	MEF2C_PDIA3	7
MEF2C	YWHAH	0.0378532	MEF2C_YWHAH	7
MEF2C	IL6R	0.0378411	MEF2C_IL6R	7
MEF2C	SNX3	0.0377487	MEF2C_SNX3	7
MEF2C	PTMA	0.0376991	MEF2C_PTMA	7
MEF2C	TMEM50A	0.0373132	MEF2C_TMEM50A	7
MEF2C	CD14	0.0369937	MEF2C_CD14	7
MEF2C	ASAH1	0.0368486	MEF2C_ASAH1	7
MEF2C	CFL1	0.0368072	MEF2C_CFL1	7
ZFP36L1	WASF2	0.0364278	ZFP36L1_WASF2	7
MEF2C	RPS5	0.0360746	MEF2C_RPS5	7
MEF2C	GALNT1	0.0359743	MEF2C_GALNT1	7
ZFP36L1	BIN1	0.035871	ZFP36L1_BIN1	7
MEF2C	ATP6AP2	0.0357692	MEF2C_ATP6AP2	7
MEF2C	COTL1	0.0356091	MEF2C_COTL1	7
MEF2C	BCLAF1	0.0349822	MEF2C_BCLAF1	7
MEF2C	RPL18A	0.0342557	MEF2C_RPL18A	7
MEF2C	PICALM	0.0337484	MEF2C_PICALM	7
MEF2C	MAT2A	0.033454	MEF2C_MAT2A	7
MEF2C	PNRC1	0.0332157	MEF2C_PNRC1	7
MEF2C	LAMP2	0.0331458	MEF2C_LAMP2	7
MEF2C	ZEB2	0.0321896	MEF2C_ZEB2	7
ZFP36L1	MBNL1	0.0317211	ZFP36L1_MBNL1	7
ZFP36L1	PDIA3	0.0317092	ZFP36L1_PDIA3	7
MEF2C	RPL5	0.0315946	MEF2C_RPL5	7
MEF2C	MERTK	0.0311684	MEF2C_MERTK	7
MEF2C	EIF3H	0.0303259	MEF2C_EIF3H	7
MEF2C	WASF2	0.0301421	MEF2C_WASF2	7
MEF2C	PPIB	0.0298277	MEF2C_PPIB	7
MEF2C	TM9SF3	0.0296663	MEF2C_TM9SF3	7
MEF2C	SFPQ	0.0293708	MEF2C_SFPQ	7
ZFP36L1	PPP1R12A	0.0292591	ZFP36L1_PPP1R12A	7
MEF2C	COX4I1	0.0292572	MEF2C_COX4I1	7
MEF2C	RAD21	0.0288682	MEF2C_RAD21	7
MEF2C	MTDH	0.028404	MEF2C_MTDH	7
MEF2C	TM9SF2	0.0278854	MEF2C_TM9SF2	7
ZFP36L1	SAT1	0.0263374	ZFP36L1_SAT1	7
ZEB2	SAT1	0.0249622	ZEB2_SAT1	7
MEF2C	DDX17	0.0245948	MEF2C_DDX17	7
MEF2A	MBNL1	0.0236138	MEF2A_MBNL1	7
IRF8	CSF1R	0.0218046	IRF8_CSF1R	7
SFPQ	RPL8	0.0181298	SFPQ_RPL8	7
MEF2A	SNX3	0.0163946	MEF2A_SNX3	7
MEF2C	RPS4X	0.0769876	MEF2C_RPS4X	6
ZFP36L2	CNPY3	0.0748035	ZFP36L2_CNPY3	6
MEF2C	CX3CR1	0.0640361	MEF2C_CX3CR1	6
MEF2C	C1QC	0.0635502	MEF2C_C1QC	6
ZFP36L1	IRF8	0.0623364	ZFP36L1_IRF8	6
ZFP36L1	RABAC1	0.0612718	ZFP36L1_RABAC1	6
MEF2C	SDCBP	0.0597626	MEF2C_SDCBP	6
MEF2C	PSAP	0.0588031	MEF2C_PSAP	6
ZFP36L1	CDC42	0.0577644	ZFP36L1_CDC42	6
MEF2C	RPS23	0.0565099	MEF2C_RPS23	6
MEF2C	RPL37A	0.0542805	MEF2C_RPL37A	6
MEF2C	PDIA4	0.0537629	MEF2C_PDIA4	6
MEF2C	KLF6	0.0524565	MEF2C_KLF6	6
MEF2C	NCKAP1L	0.0503601	MEF2C_NCKAP1L	6
ZFP36L1	TREM2	0.0501474	ZFP36L1_TREM2	6
ZFP36L1	CST3	0.0487814	ZFP36L1_CST3	6
MEF2C	ACTR2	0.0475855	MEF2C_ACTR2	6
MEF2C	B2M	0.0472193	MEF2C_B2M	6
MEF2C	CANX	0.0468486	MEF2C_CANX	6
ZFP36L1	HSP90B1	0.0467328	ZFP36L1_HSP90B1	6
MEF2C	RAP1A	0.0465095	MEF2C_RAP1A	6
MEF2C	TMCO1	0.0458825	MEF2C_TMCO1	6
MEF2C	RPL22	0.0455693	MEF2C_RPL22	6
MEF2C	MDH1	0.0450216	MEF2C_MDH1	6
MEF2C	PTP4A2	0.0446058	MEF2C_PTP4A2	6
MEF2C	RPS21	0.0442182	MEF2C_RPS21	6
MEF2C	RPS20	0.0440142	MEF2C_RPS20	6
MEF2C	RAB31	0.0437635	MEF2C_RAB31	6
MEF2C	CSDE1	0.0436452	MEF2C_CSDE1	6
ZFP36L2	TLN1	0.0433266	ZFP36L2_TLN1	6
MEF2C	ZFP36L2	0.0428931	MEF2C_ZFP36L2	6
MEF2C	RPLP2	0.042846	MEF2C_RPLP2	6
ZFP36L2	NDFIP1	0.0427396	ZFP36L2_NDFIP1	6
ZFP36L1	C1QC	0.0426332	ZFP36L1_C1QC	6
MEF2C	PAFAH1B1	0.0424823	MEF2C_PAFAH1B1	6
MEF2C	OS9	0.0422901	MEF2C_OS9	6
ZFP36L1	APOE	0.0420701	ZFP36L1_APOE	6
MEF2C	TIMP2	0.0418238	MEF2C_TIMP2	6
ZFP36L1	HNRNPU	0.0417089	ZFP36L1_HNRNPU	6
MEF2C	GRB2	0.0412558	MEF2C_GRB2	6
MEF2C	CD53	0.0411534	MEF2C_CD53	6
MEF2C	RGS2	0.0402541	MEF2C_RGS2	6
MEF2C	MTSS1	0.0401203	MEF2C_MTSS1	6
MEF2C	RPS15	0.0400467	MEF2C_RPS15	6
ZFP36L1	DAD1	0.0400089	ZFP36L1_DAD1	6
IRF8	ZFP36L1	0.039682	IRF8_ZFP36L1	6
MEF2C	CALR	0.0395098	MEF2C_CALR	6
MEF2C	CTSS	0.0394631	MEF2C_CTSS	6
MEF2C	MATR3	0.039124	MEF2C_MATR3	6
MEF2C	ZFR	0.0390126	MEF2C_ZFR	6
MEF2C	LPCAT2	0.0388531	MEF2C_LPCAT2	6
ZFP36L1	LAPTM5	0.0387426	ZFP36L1_LAPTM5	6
ZFP36L1	RPL11	0.0386653	ZFP36L1_RPL11	6
MEF2C	ENTPD1	0.038582	MEF2C_ENTPD1	6
MEF2C	CDC42	0.0384562	MEF2C_CDC42	6
ZFP36L2	ZFHX3	0.0384362	ZFP36L2_ZFHX3	6
MEF2C	PPP3CA	0.0376597	MEF2C_PPP3CA	6
MEF2C	EIF1	0.0374241	MEF2C_EIF1	6
ZFP36L1	GPR34	0.0373504	ZFP36L1_GPR34	6
MEF2C	MBNL1	0.0373246	MEF2C_MBNL1	6
ZFP36L1	EEF2	0.0372885	ZFP36L1_EEF2	6
MEF2C	RAB14	0.0371804	MEF2C_RAB14	6
MEF2C	PAK2	0.0370523	MEF2C_PAK2	6
MEF2C	PSMB2	0.0369774	MEF2C_PSMB2	6
MEF2C	RPS6	0.036973	MEF2C_RPS6	6
MEF2C	BIN1	0.0367538	MEF2C_BIN1	6
MEF2C	NPTN	0.0367373	MEF2C_NPTN	6
MEF2C	ELMO1	0.0364886	MEF2C_ELMO1	6
MEF2C	DDX3X	0.0362871	MEF2C_DDX3X	6
ZFP36L1	MAF	0.0362519	ZFP36L1_MAF	6
MEF2C	EEF2	0.0360405	MEF2C_EEF2	6
ZFP36L1	P2RY13	0.0359817	ZFP36L1_P2RY13	6
MEF2C	RPL10A	0.035711	MEF2C_RPL10A	6
MEF2A	IL6R	0.0355923	MEF2A_IL6R	6
MEF2C	UBC	0.0355401	MEF2C_UBC	6
MEF2C	FAM49B	0.0353842	MEF2C_FAM49B	6
MEF2C	RIN2	0.0353643	MEF2C_RIN2	6
MEF2C	P2RY13	0.0353635	MEF2C_P2RY13	6
ZFP36L1	SPCS1	0.0351057	ZFP36L1_SPCS1	6
MEF2C	OSTF1	0.034813	MEF2C_OSTF1	6
MEF2C	SRRM1	0.0347445	MEF2C_SRRM1	6
MEF2C	LMO2	0.0343722	MEF2C_LMO2	6
MEF2C	MSL1	0.0342476	MEF2C_MSL1	6
ZFP36L1	RBM39	0.0335884	ZFP36L1_RBM39	6
MEF2C	ATP1B1	0.0333992	MEF2C_ATP1B1	6
MEF2C	SMDT1	0.0332769	MEF2C_SMDT1	6
ZFP36L1	FMNL3	0.0330912	ZFP36L1_FMNL3	6
ZFP36L1	PDIA6	0.0330599	ZFP36L1_PDIA6	6
ZFP36L1	PTP4A2	0.0329911	ZFP36L1_PTP4A2	6
MEF2C	PSME1	0.0328687	MEF2C_PSME1	6
MEF2C	CD63	0.0327174	MEF2C_CD63	6
MEF2C	KRTCAP2	0.0326541	MEF2C_KRTCAP2	6
ZEB2	RAB2A	0.0324961	ZEB2_RAB2A	6
MEF2C	ATP6V0B	0.0324703	MEF2C_ATP6V0B	6
ZFP36L1	VCP	0.032298	ZFP36L1_VCP	6
MEF2C	HNRNPK	0.0317507	MEF2C_HNRNPK	6
MEF2C	RPN2	0.0316681	MEF2C_RPN2	6
ZFP36L1	CAPZB	0.0315442	ZFP36L1_CAPZB	6
ZFP36L1	MAT2A	0.0315395	ZFP36L1_MAT2A	6
ZFP36L1	MEF2C	0.0314521	ZFP36L1_MEF2C	6
MEF2C	HSP90B1	0.0312006	MEF2C_HSP90B1	6
MEF2C	EIF2S2	0.0307891	MEF2C_EIF2S2	6
ZFP36L1	CANX	0.0307781	ZFP36L1_CANX	6
MEF2C	FCGRT	0.0307109	MEF2C_FCGRT	6
MEF2C	RAC1	0.0305383	MEF2C_RAC1	6
MEF2C	HINT1	0.0303207	MEF2C_HINT1	6
MEF2C	GM2A	0.0302833	MEF2C_GM2A	6
MEF2C	DYNLL1	0.0301927	MEF2C_DYNLL1	6
MEF2C	DNAJA1	0.0301339	MEF2C_DNAJA1	6
ZFP36L1	SDCBP	0.0301191	ZFP36L1_SDCBP	6
MEF2C	ATP2B1	0.0299933	MEF2C_ATP2B1	6
MEF2C	SPI1	0.0297614	MEF2C_SPI1	6
ZEB2	PICALM	0.029662	ZEB2_PICALM	6
MEF2C	SEC11A	0.0293816	MEF2C_SEC11A	6
MEF2C	CCT8	0.0293279	MEF2C_CCT8	6
MEF2C	SORL1	0.0289511	MEF2C_SORL1	6
ZFP36L1	ARPC2	0.0287245	ZFP36L1_ARPC2	6
ZFP36L1	BRI3	0.0286498	ZFP36L1_BRI3	6
ZFP36L1	GPX1	0.0285522	ZFP36L1_GPX1	6
MEF2C	PACSIN2	0.0285211	MEF2C_PACSIN2	6
MEF2C	SPRED1	0.0284734	MEF2C_SPRED1	6
MEF2C	PCDH9	0.0283515	MEF2C_PCDH9	6
MEF2A	CX3CR1	0.0282013	MEF2A_CX3CR1	6
MEF2C	COX6C	0.0279773	MEF2C_COX6C	6
MEF2C	ISCU	0.0277695	MEF2C_ISCU	6
MEF2C	CSNK1A1	0.027398	MEF2C_CSNK1A1	6
ZFP36L1	YWHAH	0.0272781	ZFP36L1_YWHAH	6
MEF2A	FCGRT	0.0272465	MEF2A_FCGRT	6
MEF2C	SRGAP2	0.0271077	MEF2C_SRGAP2	6
MEF2C	CHCHD2	0.0270409	MEF2C_CHCHD2	6
MEF2C	TPM3	0.0269491	MEF2C_TPM3	6
MEF2C	HSBP1	0.0269328	MEF2C_HSBP1	6
MEF2C	HNRNPD	0.0269058	MEF2C_HNRNPD	6
MEF2C	RNF13	0.0268078	MEF2C_RNF13	6
ZFP36L1	LITAF	0.0266859	ZFP36L1_LITAF	6
ZFP36L1	TMCO1	0.0264794	ZFP36L1_TMCO1	6
ZFP36L1	SSR2	0.0262128	ZFP36L1_SSR2	6
ZFP36L1	TM9SF2	0.0261215	ZFP36L1_TM9SF2	6
ZEB2	VCP	0.0260097	ZEB2_VCP	6
MEF2C	TMEM9B	0.0259343	MEF2C_TMEM9B	6
MEF2A	IKZF1	0.025846	MEF2A_IKZF1	6
SFPQ	SRRM2	0.0255901	SFPQ_SRRM2	6
SPI1	LYN	0.0255717	SPI1_LYN	6
MEF2C	ARF1	0.0254404	MEF2C_ARF1	6
ZFP36L1	CALR	0.0252475	ZFP36L1_CALR	6
IRF8	INPP5D	0.0252198	IRF8_INPP5D	6
ZFP36L1	RIN2	0.024919	ZFP36L1_RIN2	6
ZFP36L1	PNRC1	0.0247787	ZFP36L1_PNRC1	6
ZFP36L1	NPC2	0.0246956	ZFP36L1_NPC2	6
MEF2C	FSCN1	0.0238441	MEF2C_FSCN1	6
ZFP36L1	PTPN6	0.0238389	ZFP36L1_PTPN6	6
ZFP36L1	MTDH	0.0237651	ZFP36L1_MTDH	6
MEF2A	WASF2	0.0237173	MEF2A_WASF2	6
ZFP36L1	PLEK	0.0233572	ZFP36L1_PLEK	6
MEF2A	VCP	0.0231524	MEF2A_VCP	6
IRF8	OSTF1	0.022703	IRF8_OSTF1	6
MEF2A	APBB1IP	0.0221091	MEF2A_APBB1IP	6
MEF2A	IFNGR1	0.0220694	MEF2A_IFNGR1	6
ZFP36L1	MEF2A	0.0219388	ZFP36L1_MEF2A	6
MEF2C	YWHAB	0.0214518	MEF2C_YWHAB	6
IRF8	SEC62	0.0212192	IRF8_SEC62	6
ZFP36L1	RAB2A	0.0211326	ZFP36L1_RAB2A	6
IRF8	BRI3	0.0210958	IRF8_BRI3	6
MEF2A	CD14	0.020989	MEF2A_CD14	6
SFPQ	RPLP2	0.0209059	SFPQ_RPLP2	6
ZFP36L1	SPRED1	0.0208027	ZFP36L1_SPRED1	6
MEF2A	CTSB	0.0205807	MEF2A_CTSB	6
SPI1	ALOX5AP	0.0203183	SPI1_ALOX5AP	6
MEF2A	SRRM2	0.0202171	MEF2A_SRRM2	6
IRF8	RGS10	0.0201199	IRF8_RGS10	6
IRF8	TLN1	0.0200172	IRF8_TLN1	6
SPI1	GM2A	0.0199055	SPI1_GM2A	6
MEF2A	SLCO2B1	0.0195328	MEF2A_SLCO2B1	6
ZFP36L1	PTPRC	0.0194159	ZFP36L1_PTPRC	6
ZFP36L1	OSTF1	0.0193664	ZFP36L1_OSTF1	6
IRF8	LAPTM5	0.0191749	IRF8_LAPTM5	6
MEF2A	WDR1	0.0191129	MEF2A_WDR1	6
SPI1	ACTR2	0.0188655	SPI1_ACTR2	6
ZEB2	DOCK10	0.0187973	ZEB2_DOCK10	6
SPI1	CFL1	0.0187528	SPI1_CFL1	6
MEF2A	APOE	0.0185443	MEF2A_APOE	6
IRF8	CTSS	0.0185273	IRF8_CTSS	6
SPI1	ARPC2	0.0181078	SPI1_ARPC2	6
SPI1	SDCBP	0.0179543	SPI1_SDCBP	6
MEF2A	CALR	0.0176109	MEF2A_CALR	6
IRF8	UNC93B1	0.0175324	IRF8_UNC93B1	6
MEF2A	CTSC	0.0174985	MEF2A_CTSC	6
ZEB2	RPL22	0.0172793	ZEB2_RPL22	6
SPI1	PTPN6	0.0169643	SPI1_PTPN6	6
MEF2A	C1QB	0.0169329	MEF2A_C1QB	6
MEF2A	PNRC1	0.0168175	MEF2A_PNRC1	6
MEF2A	RPS27A	0.0166569	MEF2A_RPS27A	6
MEF2A	PTPRC	0.0165627	MEF2A_PTPRC	6
MEF2A	COX4I1	0.0164296	MEF2A_COX4I1	6
MEF2A	RPL26	0.0162577	MEF2A_RPL26	6
SPI1	PTP4A2	0.016214	SPI1_PTP4A2	6
IRF8	ACTR3	0.0161451	IRF8_ACTR3	6
ZEB2	ATP2B1	0.0161209	ZEB2_ATP2B1	6
IRF8	NAGA	0.0160813	IRF8_NAGA	6
MEF2A	LAMP1	0.0160589	MEF2A_LAMP1	6
ZEB2	INPP5D	0.0159822	ZEB2_INPP5D	6
ZEB2	YWHAG	0.0157511	ZEB2_YWHAG	6
IRF8	APBB1IP	0.0156554	IRF8_APBB1IP	6
SFPQ	BIN1	0.0154304	SFPQ_BIN1	6
MEF2A	ABR	0.015128	MEF2A_ABR	6
SFPQ	EIF3H	0.0148771	SFPQ_EIF3H	6
SFPQ	ARPC2	0.0147525	SFPQ_ARPC2	6
IRF8	C1QC	0.0131872	IRF8_C1QC	6
SFPQ	CTSS	0.0128508	SFPQ_CTSS	6
IRF8	IL6R	0.0127265	IRF8_IL6R	6
IRF8	BCAP31	0.0125956	IRF8_BCAP31	6
SPI1	GRB2	0.012245	SPI1_GRB2	6
MEF2A	ACTR3	0.0110656	MEF2A_ACTR3	6
ZEB2	TM9SF3	0.0109308	ZEB2_TM9SF3	6
ZFP36L2	P4HA1	0.0740347	ZFP36L2_P4HA1	5
ZFP36L2	QKI	0.0735714	ZFP36L2_QKI	5
ZFP36L2	C1QB	0.0689988	ZFP36L2_C1QB	5
MAF	C1QB	0.0675568	MAF_C1QB	5
MEF2C	TNFAIP8L2	0.0661297	MEF2C_TNFAIP8L2	5
ZFP36L2	PLD3	0.0653215	ZFP36L2_PLD3	5
ZFP36L2	TMCO1	0.0613481	ZFP36L2_TMCO1	5
MEF2C	CTSB	0.061188	MEF2C_CTSB	5
MAF	SRGAP2	0.0604326	MAF_SRGAP2	5
MEF2C	UBA52	0.0586661	MEF2C_UBA52	5
ZFP36L1	NONO	0.0584448	ZFP36L1_NONO	5
ZFP36L2	TPM3	0.0578058	ZFP36L2_TPM3	5
MEF2C	EEF1A1	0.0575699	MEF2C_EEF1A1	5
MEF2C	HAVCR2	0.0574337	MEF2C_HAVCR2	5
MEF2C	EIF4G2	0.0571205	MEF2C_EIF4G2	5
MEF2C	PDIA6	0.0570605	MEF2C_PDIA6	5
MEF2C	RPL31	0.0567437	MEF2C_RPL31	5
MEF2C	TREM2	0.0559129	MEF2C_TREM2	5
ZFP36L2	MEF2A	0.0553501	ZFP36L2_MEF2A	5
ZFP36L2	RRBP1	0.0552923	ZFP36L2_RRBP1	5
ZFP36L2	APBB1IP	0.0548306	ZFP36L2_APBB1IP	5
ZFP36L2	AXL	0.0547789	ZFP36L2_AXL	5
MEF2C	RPS17	0.0545606	MEF2C_RPS17	5
ZFP36L1	EIF1	0.0543114	ZFP36L1_EIF1	5
MEF2C	RPL7	0.054092	MEF2C_RPL7	5
MEF2C	RABAC1	0.0536954	MEF2C_RABAC1	5
MAF	DDX5	0.0536498	MAF_DDX5	5
MAF	CTSB	0.0533809	MAF_CTSB	5
ZFP36L1	CTSB	0.0532867	ZFP36L1_CTSB	5
MEF2C	CD83	0.0528876	MEF2C_CD83	5
MEF2C	CD37	0.0528192	MEF2C_CD37	5
ZFP36L1	BLNK	0.0527305	ZFP36L1_BLNK	5
MEF2C	SLC8A1	0.0522701	MEF2C_SLC8A1	5
ZFP36L2	DOCK10	0.0520821	ZFP36L2_DOCK10	5
MEF2C	HSPA5	0.0519604	MEF2C_HSPA5	5
MEF2C	MAF	0.0518277	MEF2C_MAF	5
MEF2C	NEDD8	0.0516716	MEF2C_NEDD8	5
MEF2C	TYROBP	0.0512633	MEF2C_TYROBP	5
MAF	CSF1R	0.0511899	MAF_CSF1R	5
ZFP36L1	SRGAP2	0.0511268	ZFP36L1_SRGAP2	5
MEF2C	CAPRIN1	0.0509758	MEF2C_CAPRIN1	5
ZFP36L1	NAGA	0.0508969	ZFP36L1_NAGA	5
MEF2C	KHDRBS1	0.0508399	MEF2C_KHDRBS1	5
MEF2C	NCF4	0.0504218	MEF2C_NCF4	5
MEF2C	ERP29	0.0500679	MEF2C_ERP29	5
IRF8	HM13	0.0497876	IRF8_HM13	5
MEF2C	GPX4	0.0492571	MEF2C_GPX4	5
ZFP36L1	RPS21	0.0484836	ZFP36L1_RPS21	5
MAF	RGS10	0.047982	MAF_RGS10	5
ZFP36L1	B2M	0.0478088	ZFP36L1_B2M	5
MEF2C	TGFBR2	0.047796	MEF2C_TGFBR2	5
MEF2C	CTSZ	0.04771	MEF2C_CTSZ	5
ZFP36L1	RPL26	0.0475643	ZFP36L1_RPL26	5
ZFP36L2	FMNL3	0.0475034	ZFP36L2_FMNL3	5
ZFP36L1	CX3CR1	0.0472193	ZFP36L1_CX3CR1	5
MEF2C	CCT4	0.0470497	MEF2C_CCT4	5
ZFP36L2	SSR2	0.0467856	ZFP36L2_SSR2	5
MAF	RPL26	0.0467842	MAF_RPL26	5
MEF2C	JAK1	0.0467047	MEF2C_JAK1	5
ZFP36L2	PPP1R12A	0.0461971	ZFP36L2_PPP1R12A	5
ZFP36L2	GRB2	0.0458429	ZFP36L2_GRB2	5
MEF2C	MRFAP1	0.0458305	MEF2C_MRFAP1	5
ZFP36L2	PICALM	0.0457877	ZFP36L2_PICALM	5
MAF	CELF2	0.0454615	MAF_CELF2	5
MEF2C	RPL27	0.0454315	MEF2C_RPL27	5
MEF2C	MORF4L1	0.0454227	MEF2C_MORF4L1	5
MEF2C	G3BP2	0.0453197	MEF2C_G3BP2	5
ZFP36L1	CSF1R	0.0453179	ZFP36L1_CSF1R	5
ZFP36L1	PSAP	0.0450866	ZFP36L1_PSAP	5
MEF2C	ARHGDIB	0.0447169	MEF2C_ARHGDIB	5
MEF2C	PSMA6	0.0445992	MEF2C_PSMA6	5
MEF2C	KPNB1	0.0445887	MEF2C_KPNB1	5
MAF	EMC7	0.0445736	MAF_EMC7	5
MEF2C	HNRNPM	0.0443653	MEF2C_HNRNPM	5
ZFP36L2	PPIB	0.0442548	ZFP36L2_PPIB	5
ZFP36L1	PTTG1IP	0.0441822	ZFP36L1_PTTG1IP	5
ZFP36L1	EIF4H	0.0435035	ZFP36L1_EIF4H	5
MEF2C	APBB1IP	0.0434583	MEF2C_APBB1IP	5
MEF2C	PABPC1	0.0434292	MEF2C_PABPC1	5
MAF	KLF3	0.0433582	MAF_KLF3	5
MEF2C	SDF4	0.0432856	MEF2C_SDF4	5
MEF2C	NFE2L2	0.0432743	MEF2C_NFE2L2	5
MAF	ZFP36L1	0.0432532	MAF_ZFP36L1	5
MEF2C	UBL3	0.0430491	MEF2C_UBL3	5
MEF2C	PMEPA1	0.0429602	MEF2C_PMEPA1	5
ZFP36L1	ZFP36L2	0.0429456	ZFP36L1_ZFP36L2	5
MEF2C	RPS10	0.0429446	MEF2C_RPS10	5
MEF2C	FLI1	0.0428723	MEF2C_FLI1	5
ZFP36L1	HSP90AB1	0.042609	ZFP36L1_HSP90AB1	5
MEF2C	ELF1	0.0425238	MEF2C_ELF1	5
MEF2C	ARHGDIA	0.0424931	MEF2C_ARHGDIA	5
MEF2C	LAPTM5	0.0424607	MEF2C_LAPTM5	5
MEF2C	NDUFC2	0.0424516	MEF2C_NDUFC2	5
MEF2C	PLXDC2	0.0422562	MEF2C_PLXDC2	5
MEF2C	LIPA	0.0421365	MEF2C_LIPA	5
MEF2C	GATM	0.0421102	MEF2C_GATM	5
MAF	TSPAN3	0.0420354	MAF_TSPAN3	5
ZFP36L2	CCT5	0.0419943	ZFP36L2_CCT5	5
ZFP36L1	UBL3	0.0418642	ZFP36L1_UBL3	5
MEF2C	SELPLG	0.0418326	MEF2C_SELPLG	5
MAF	GPR34	0.041659	MAF_GPR34	5
MEF2C	VCP	0.0413358	MEF2C_VCP	5
MEF2A	RGS10	0.0413319	MEF2A_RGS10	5
MEF2C	ATRX	0.0412618	MEF2C_ATRX	5
MEF2C	NIPBL	0.0412389	MEF2C_NIPBL	5
MAF	CCT4	0.0411603	MAF_CCT4	5
MAF	LGMN	0.041019	MAF_LGMN	5
MEF2C	EIF4H	0.0408752	MEF2C_EIF4H	5
MEF2C	RPL8	0.0407807	MEF2C_RPL8	5
MEF2C	IKZF1	0.0405349	MEF2C_IKZF1	5
MEF2C	PEA15	0.0405169	MEF2C_PEA15	5
MEF2C	SLCO2B1	0.0404413	MEF2C_SLCO2B1	5
MEF2C	DYNC1I2	0.0403715	MEF2C_DYNC1I2	5
ZFP36L1	ITM2C	0.0403406	ZFP36L1_ITM2C	5
ZFP36L2	SIPA1	0.0403123	ZFP36L2_SIPA1	5
ZFP36L2	MGAT1	0.0403096	ZFP36L2_MGAT1	5
MEF2C	NPC2	0.0400746	MEF2C_NPC2	5
MEF2C	NDUFA8	0.039946	MEF2C_NDUFA8	5
SPI1	CCT8	0.0398572	SPI1_CCT8	5
MAF	SAT1	0.0396537	MAF_SAT1	5
MEF2C	CTNNB1	0.0392342	MEF2C_CTNNB1	5
MEF2C	REEP5	0.0392328	MEF2C_REEP5	5
MEF2C	CNPY3	0.0389975	MEF2C_CNPY3	5
ZFP36L1	SLCO2B1	0.038987	ZFP36L1_SLCO2B1	5
MEF2C	PTTG1IP	0.0389574	MEF2C_PTTG1IP	5
ZFP36L2	BIN1	0.0389251	ZFP36L2_BIN1	5
MEF2C	LCP1	0.0385979	MEF2C_LCP1	5
ZFP36L1	LAMP1	0.0385841	ZFP36L1_LAMP1	5
MEF2C	LY86	0.0383102	MEF2C_LY86	5
MEF2C	ZFAND5	0.0382355	MEF2C_ZFAND5	5
MEF2C	P4HA1	0.0381909	MEF2C_P4HA1	5
ZFP36L1	FGL2	0.038161	ZFP36L1_FGL2	5
MEF2C	TMCC3	0.0381054	MEF2C_TMCC3	5
MEF2C	PA2G4	0.0378588	MEF2C_PA2G4	5
ZFP36L2	NCKAP1L	0.0377727	ZFP36L2_NCKAP1L	5
MEF2C	ITM2C	0.0377553	MEF2C_ITM2C	5
MEF2C	SNX13	0.0376196	MEF2C_SNX13	5
MEF2C	IRF2BP2	0.0375686	MEF2C_IRF2BP2	5
MEF2C	IL6ST	0.0374813	MEF2C_IL6ST	5
MEF2A	PEA15	0.0374468	MEF2A_PEA15	5
ZFP36L2	MBNL1	0.0373661	ZFP36L2_MBNL1	5
MEF2C	UBXN1	0.0372614	MEF2C_UBXN1	5
ZFP36L1	ITM2B	0.0372456	ZFP36L1_ITM2B	5
SPI1	CANX	0.0372056	SPI1_CANX	5
ZFP36L2	UBE2L3	0.0370724	ZFP36L2_UBE2L3	5
MEF2C	CHD7	0.0370493	MEF2C_CHD7	5
ZFP36L1	IFNGR1	0.0369319	ZFP36L1_IFNGR1	5
ZFP36L1	YWHAB	0.0368933	ZFP36L1_YWHAB	5
ZFP36L1	SEC11A	0.0368776	ZFP36L1_SEC11A	5
MEF2C	LGMN	0.0367773	MEF2C_LGMN	5
MEF2C	KCTD12	0.0367339	MEF2C_KCTD12	5
ZFP36L1	SFPQ	0.0367333	ZFP36L1_SFPQ	5
ZFP36L1	DDX3X	0.0367307	ZFP36L1_DDX3X	5
ZFP36L1	ITGB2	0.0365143	ZFP36L1_ITGB2	5
ZFP36L1	CD14	0.0364789	ZFP36L1_CD14	5
MAF	MBNL1	0.0363779	MAF_MBNL1	5
IKZF1	IRF8	0.036367	IKZF1_IRF8	5
ZFP36L1	P4HA1	0.0363126	ZFP36L1_P4HA1	5
NFE2L2	SSR3	0.0362819	NFE2L2_SSR3	5
MEF2C	NDFIP1	0.0362304	MEF2C_NDFIP1	5
MEF2C	CAPZA2	0.0361604	MEF2C_CAPZA2	5
ZFP36L2	RAB1A	0.0361392	ZFP36L2_RAB1A	5
ZFP36L2	ADAM10	0.0361123	ZFP36L2_ADAM10	5
ZFP36L1	CD37	0.0361063	ZFP36L1_CD37	5
ZFP36L2	BCAP31	0.0360781	ZFP36L2_BCAP31	5
MEF2C	IK	0.0360433	MEF2C_IK	5
ZFP36L1	CCND1	0.0359839	ZFP36L1_CCND1	5
ZFP36L1	ARHGDIB	0.0359397	ZFP36L1_ARHGDIB	5
ZFP36L1	SERINC3	0.0358983	ZFP36L1_SERINC3	5
MEF2C	CYBB	0.035786	MEF2C_CYBB	5
MEF2C	GRN	0.035755	MEF2C_GRN	5
IRF8	SEC11C	0.0357546	IRF8_SEC11C	5
MEF2C	CTTNBP2NL	0.0357286	MEF2C_CTTNBP2NL	5
CSDE1	TMEM147	0.0356729	CSDE1_TMEM147	5
ZFP36L2	DDX3X	0.035655	ZFP36L2_DDX3X	5
ZFP36L2	MERTK	0.0356093	ZFP36L2_MERTK	5
MEF2C	PSMB1	0.0355944	MEF2C_PSMB1	5
MEF2C	ALOX5AP	0.035573	MEF2C_ALOX5AP	5
IRF8	TNFAIP8	0.0355395	IRF8_TNFAIP8	5
MEF2C	TLR7	0.0354773	MEF2C_TLR7	5
MEF2C	PEPD	0.0354203	MEF2C_PEPD	5
ZFP36L1	HERPUD1	0.03535	ZFP36L1_HERPUD1	5
MAF	RPS27A	0.0351437	MAF_RPS27A	5
ZFP36L1	LAMP2	0.0350077	ZFP36L1_LAMP2	5
ZFP36L2	RAP1A	0.0349825	ZFP36L2_RAP1A	5
SPI1	CD53	0.034951	SPI1_CD53	5
MEF2C	CKB	0.0349085	MEF2C_CKB	5
ZFP36L1	CTSC	0.0349032	ZFP36L1_CTSC	5
ZFP36L1	RPL18A	0.0347991	ZFP36L1_RPL18A	5
MEF2C	ARL6IP5	0.0347622	MEF2C_ARL6IP5	5
ZFP36L1	NEK6	0.0346795	ZFP36L1_NEK6	5
MEF2C	PLD3	0.0346297	MEF2C_PLD3	5
ZFP36L1	RPL8	0.0345656	ZFP36L1_RPL8	5
MEF2C	SEC11C	0.0345371	MEF2C_SEC11C	5
ZFP36L1	ATP2B1	0.0344969	ZFP36L1_ATP2B1	5
ZFP36L1	CCT8	0.0344561	ZFP36L1_CCT8	5
ZFP36L1	MATR3	0.0344261	ZFP36L1_MATR3	5
MAF	RPL10A	0.0342618	MAF_RPL10A	5
MEF2C	SYNGR2	0.0341766	MEF2C_SYNGR2	5
MEF2A	TMCO1	0.034161	MEF2A_TMCO1	5
MEF2C	GPX1	0.0340908	MEF2C_GPX1	5
MEF2C	MSN	0.0340012	MEF2C_MSN	5
MEF2C	CORO1A	0.0339861	MEF2C_CORO1A	5
MEF2C	M6PR	0.0338713	MEF2C_M6PR	5
MEF2C	EVI2A	0.0338632	MEF2C_EVI2A	5
ZFP36L1	CFL1	0.0338484	ZFP36L1_CFL1	5
ZFP36L1	SEC62	0.033792	ZFP36L1_SEC62	5
MEF2C	TMBIM4	0.0337375	MEF2C_TMBIM4	5
ZFP36L1	RPS27A	0.0336718	ZFP36L1_RPS27A	5
MEF2C	TAX1BP1	0.0336064	MEF2C_TAX1BP1	5
MEF2C	NFE2L1	0.033593	MEF2C_NFE2L1	5
MEF2C	COX6B1	0.0334997	MEF2C_COX6B1	5
MEF2C	JUND	0.0334195	MEF2C_JUND	5
MAF	DDX3X	0.0333925	MAF_DDX3X	5
MAF	SLCO2B1	0.0333435	MAF_SLCO2B1	5
MAF	HNRNPL	0.0333307	MAF_HNRNPL	5
MEF2C	PYCARD	0.0333177	MEF2C_PYCARD	5
MEF2C	UNC93B1	0.0332917	MEF2C_UNC93B1	5
MEF2C	PIK3AP1	0.0332397	MEF2C_PIK3AP1	5
ZFP36L2	JAK1	0.0330751	ZFP36L2_JAK1	5
MEF2C	KMT2E	0.0330614	MEF2C_KMT2E	5
MEF2C	RB1	0.0329161	MEF2C_RB1	5
ZFP36L2	WASF2	0.0328903	ZFP36L2_WASF2	5
ZFP36L1	CD74	0.0328732	ZFP36L1_CD74	5
ZFP36L1	RPL7	0.0328506	ZFP36L1_RPL7	5
ZFP36L1	SERF2	0.0328308	ZFP36L1_SERF2	5
ZFP36L2	TMEM50A	0.0328142	ZFP36L2_TMEM50A	5
MEF2C	CCT5	0.0327838	MEF2C_CCT5	5
MEF2C	EEF1D	0.0327767	MEF2C_EEF1D	5
ZFP36L1	RPS15	0.0327691	ZFP36L1_RPS15	5
MEF2C	NDUFB4	0.0327628	MEF2C_NDUFB4	5
ZFP36L1	GMFG	0.0326574	ZFP36L1_GMFG	5
MEF2C	DYNLRB1	0.0326327	MEF2C_DYNLRB1	5
ZFP36L1	HNRNPM	0.0325566	ZFP36L1_HNRNPM	5
MEF2C	SEPT7	0.032495	MEF2C_SEPT7	5
ZFP36L1	KRTCAP2	0.0323939	ZFP36L1_KRTCAP2	5
MEF2C	TSPAN3	0.0323885	MEF2C_TSPAN3	5
ZFP36L1	C3AR1	0.0323806	ZFP36L1_C3AR1	5
MEF2C	CYFIP1	0.032368	MEF2C_CYFIP1	5
ZFP36L1	VPS29	0.0323405	ZFP36L1_VPS29	5
MEF2C	CELF2	0.0322686	MEF2C_CELF2	5
MEF2A	ZFHX3	0.0322377	MEF2A_ZFHX3	5
MEF2C	CYTH4	0.0321885	MEF2C_CYTH4	5
MAF	ADAM10	0.0320089	MAF_ADAM10	5
SPI1	COTL1	0.0318462	SPI1_COTL1	5
MEF2C	SDHB	0.0317977	MEF2C_SDHB	5
ZFP36L1	PSMB4	0.0316866	ZFP36L1_PSMB4	5
MEF2C	IVNS1ABP	0.0316663	MEF2C_IVNS1ABP	5
MEF2C	PRKAR1A	0.0316413	MEF2C_PRKAR1A	5
IRF8	ATP6AP2	0.0316279	IRF8_ATP6AP2	5
ZFP36L1	CTSS	0.0316124	ZFP36L1_CTSS	5
MEF2C	QKI	0.0314526	MEF2C_QKI	5
MEF2C	JMJD1C	0.0314227	MEF2C_JMJD1C	5
ZFP36L1	VAPA	0.0313882	ZFP36L1_VAPA	5
MEF2C	SERF2	0.0313851	MEF2C_SERF2	5
ZFP36L1	CLTC	0.0313631	ZFP36L1_CLTC	5
ZFP36L1	MSN	0.031355	ZFP36L1_MSN	5
MEF2C	PPP1CA	0.0313253	MEF2C_PPP1CA	5
ZFP36L1	CTSA	0.0311905	ZFP36L1_CTSA	5
MAF	PDIA3	0.0311388	MAF_PDIA3	5
ZEB2	NFE2L2	0.0310831	ZEB2_NFE2L2	5
MEF2C	RPN1	0.0308961	MEF2C_RPN1	5
ZFP36L1	NFE2L2	0.0308066	ZFP36L1_NFE2L2	5
MEF2C	CTSA	0.0307824	MEF2C_CTSA	5
MAF	PTP4A2	0.0305863	MAF_PTP4A2	5
IRF8	BIN1	0.0305747	IRF8_BIN1	5
MEF2C	PSMC5	0.0305697	MEF2C_PSMC5	5
IRF8	RPL26	0.0304074	IRF8_RPL26	5
IRF8	MANF	0.030283	IRF8_MANF	5
MEF2C	ZNF706	0.0302421	MEF2C_ZNF706	5
ZFP36L1	HM13	0.0302403	ZFP36L1_HM13	5
MEF2C	ADAP2	0.0301898	MEF2C_ADAP2	5
ZFP36L1	LIPA	0.0301484	ZFP36L1_LIPA	5
MEF2C	ATP6V0D1	0.0301261	MEF2C_ATP6V0D1	5
MEF2C	ATP8A1	0.0300878	MEF2C_ATP8A1	5
MEF2C	CAPZA1	0.0300672	MEF2C_CAPZA1	5
IRF8	CYFIP1	0.0300414	IRF8_CYFIP1	5
IRF8	RPN2	0.0300412	IRF8_RPN2	5
MEF2C	UQCRB	0.0300041	MEF2C_UQCRB	5
ZFP36L1	PA2G4	0.0299999	ZFP36L1_PA2G4	5
MEF2C	DOCK10	0.0299888	MEF2C_DOCK10	5
ZFP36L1	SLC8A1	0.0299582	ZFP36L1_SLC8A1	5
ZFP36L1	RHOA	0.0299315	ZFP36L1_RHOA	5
ZFP36L1	ATP1A1	0.0299176	ZFP36L1_ATP1A1	5
ZFP36L1	FRMD4B	0.0298296	ZFP36L1_FRMD4B	5
MEF2C	FAM32A	0.0298011	MEF2C_FAM32A	5
MEF2C	PFDN5	0.0297787	MEF2C_PFDN5	5
MEF2A	CD74	0.0297685	MEF2A_CD74	5
MEF2A	CYFIP1	0.0296532	MEF2A_CYFIP1	5
MEF2C	LITAF	0.0296323	MEF2C_LITAF	5
MEF2A	ITGB2	0.0295772	MEF2A_ITGB2	5
ZFP36L1	NDUFB10	0.0294972	ZFP36L1_NDUFB10	5
ZFP36L1	PABPC1	0.0294929	ZFP36L1_PABPC1	5
KLF6	LGMN	0.0293535	KLF6_LGMN	5
MEF2C	SNX5	0.0293445	MEF2C_SNX5	5
MEF2C	TSPAN14	0.0291591	MEF2C_TSPAN14	5
MEF2A	RPS3	0.0290785	MEF2A_RPS3	5
MEF2A	AIF1	0.0290663	MEF2A_AIF1	5
ZFP36L1	DDX5	0.0290656	ZFP36L1_DDX5	5
MEF2C	SRSF3	0.029061	MEF2C_SRSF3	5
ZFP36L1	PSENEN	0.029032	ZFP36L1_PSENEN	5
MEF2C	ACTR3	0.0290257	MEF2C_ACTR3	5
ZFP36L1	SMDT1	0.0289746	ZFP36L1_SMDT1	5
IRF8	NCKAP1L	0.0289564	IRF8_NCKAP1L	5
MEF2C	LMBRD1	0.0289212	MEF2C_LMBRD1	5
ZFP36L1	DDIT4	0.0289075	ZFP36L1_DDIT4	5
MEF2C	PTPN6	0.0288611	MEF2C_PTPN6	5
MEF2C	PAIP2	0.0287057	MEF2C_PAIP2	5
MEF2C	BRI3	0.0286428	MEF2C_BRI3	5
ZFP36L1	PREX1	0.028596	ZFP36L1_PREX1	5
ZFP36L1	PRR13	0.0285827	ZFP36L1_PRR13	5
ZFP36L1	DYNLL1	0.0285621	ZFP36L1_DYNLL1	5
MEF2A	HAVCR2	0.0285305	MEF2A_HAVCR2	5
ZFP36L1	PSMB1	0.0283875	ZFP36L1_PSMB1	5
ZFP36L1	FLI1	0.028371	ZFP36L1_FLI1	5
ZFP36L1	ATP1B1	0.0283548	ZFP36L1_ATP1B1	5
MEF2C	BCAP31	0.0282526	MEF2C_BCAP31	5
MEF2C	MYH9	0.0282476	MEF2C_MYH9	5
ZFP36L1	BCAP31	0.0282445	ZFP36L1_BCAP31	5
IRF8	SNX3	0.0282205	IRF8_SNX3	5
ZFP36L1	ID2	0.0282065	ZFP36L1_ID2	5
IRF8	IKZF1	0.0282055	IRF8_IKZF1	5
ZFP36L1	PAIP2	0.028201	ZFP36L1_PAIP2	5
IKZF1	TM9SF2	0.028183	IKZF1_TM9SF2	5
ZFP36L1	FSCN1	0.0281553	ZFP36L1_FSCN1	5
SPI1	CYBA	0.0281492	SPI1_CYBA	5
ZFP36L1	TRAM1	0.0281467	ZFP36L1_TRAM1	5
MEF2A	SUCLG1	0.0281203	MEF2A_SUCLG1	5
MEF2C	HPGDS	0.0280654	MEF2C_HPGDS	5
SPI1	CD14	0.0279866	SPI1_CD14	5
MEF2C	COX8A	0.0279486	MEF2C_COX8A	5
MEF2C	CCND1	0.0278803	MEF2C_CCND1	5
SPI1	CTSS	0.0278605	SPI1_CTSS	5
MEF2C	TMED10	0.027695	MEF2C_TMED10	5
MEF2C	CCDC88A	0.027572	MEF2C_CCDC88A	5
IRF8	ISCU	0.0275293	IRF8_ISCU	5
ZEB2	ZFP36L1	0.0275072	ZEB2_ZFP36L1	5
MEF2A	GALNT1	0.027455	MEF2A_GALNT1	5
ZFP36L1	RAB1A	0.0273771	ZFP36L1_RAB1A	5
IKZF1	ATP6AP2	0.0272999	IKZF1_ATP6AP2	5
ZFP36L1	APBB1IP	0.0272537	ZFP36L1_APBB1IP	5
MEF2C	TALDO1	0.0272306	MEF2C_TALDO1	5
MAF	CAPZB	0.0271738	MAF_CAPZB	5
ZFP36L1	SEPT7	0.0271522	ZFP36L1_SEPT7	5
ZFP36L1	EP300	0.0271243	ZFP36L1_EP300	5
ZFP36L1	SNX3	0.0270795	ZFP36L1_SNX3	5
MAF	PICALM	0.0270556	MAF_PICALM	5
MEF2A	SSR2	0.0270286	MEF2A_SSR2	5
ZFP36L1	GABARAPL2	0.0269822	ZFP36L1_GABARAPL2	5
ZFP36L1	CD53	0.0269357	ZFP36L1_CD53	5
ZFP36L1	SYNGR2	0.0269101	ZFP36L1_SYNGR2	5
IRF8	GALNT1	0.0266756	IRF8_GALNT1	5
MAF	CYBA	0.0265466	MAF_CYBA	5
MEF2C	C3AR1	0.0265313	MEF2C_C3AR1	5
ZFP36L2	SKAP2	0.0265	ZFP36L2_SKAP2	5
SPI1	RPL18A	0.026412	SPI1_RPL18A	5
ZFP36L1	CORO1A	0.0263835	ZFP36L1_CORO1A	5
MEF2C	SSR3	0.0263713	MEF2C_SSR3	5
SPI1	SNX3	0.0263684	SPI1_SNX3	5
IRF8	PDIA3	0.0262009	IRF8_PDIA3	5
MEF2C	PTBP1	0.0261549	MEF2C_PTBP1	5
MEF2C	PSMA7	0.0261212	MEF2C_PSMA7	5
MEF2A	CD53	0.0261203	MEF2A_CD53	5
MEF2C	MAP7D3	0.0260645	MEF2C_MAP7D3	5
MEF2A	IRF8	0.0260165	MEF2A_IRF8	5
ZFP36L1	SLC25A5	0.025938	ZFP36L1_SLC25A5	5
IRF8	LPCAT2	0.0257912	IRF8_LPCAT2	5
SPI1	ITM2B	0.0257466	SPI1_ITM2B	5
IRF8	LRP10	0.025709	IRF8_LRP10	5
ZFP36L1	EIF3H	0.0256061	ZFP36L1_EIF3H	5
MEF2A	CLTA	0.0255353	MEF2A_CLTA	5
ZFP36L2	DDIT4	0.0255203	ZFP36L2_DDIT4	5
ZFP36L1	GRB2	0.0254893	ZFP36L1_GRB2	5
MEF2C	NDUFS8	0.0254325	MEF2C_NDUFS8	5
MEF2C	NDUFB9	0.0254179	MEF2C_NDUFB9	5
ZFP36L1	RNF13	0.025411	ZFP36L1_RNF13	5
IRF8	TM9SF3	0.0253369	IRF8_TM9SF3	5
IRF8	MEF2A	0.0252763	IRF8_MEF2A	5
ZFP36L1	STX7	0.0251859	ZFP36L1_STX7	5
MEF2A	LAPTM5	0.0250882	MEF2A_LAPTM5	5
IKZF1	MEF2A	0.024983	IKZF1_MEF2A	5
ZFP36L1	COX4I1	0.0249615	ZFP36L1_COX4I1	5
SPI1	ATP6V0B	0.0249607	SPI1_ATP6V0B	5
MEF2C	NDUFS4	0.0247706	MEF2C_NDUFS4	5
ZEB2	ADAM10	0.0247322	ZEB2_ADAM10	5
MEF2C	PHIP	0.024714	MEF2C_PHIP	5
ZFP36L1	YWHAG	0.0246715	ZFP36L1_YWHAG	5
MEF2A	PPP2R5C	0.0246551	MEF2A_PPP2R5C	5
MEF2C	PLEK	0.0246411	MEF2C_PLEK	5
MEF2C	TMEM147	0.0246215	MEF2C_TMEM147	5
ZFP36L1	PLEKHO1	0.0246143	ZFP36L1_PLEKHO1	5
IRF8	PTTG1IP	0.0244957	IRF8_PTTG1IP	5
SPI1	B2M	0.024456	SPI1_B2M	5
ZFP36L1	RPLP2	0.0242512	ZFP36L1_RPLP2	5
ZFP36L1	COX6C	0.0242133	ZFP36L1_COX6C	5
IRF8	RPL5	0.0241862	IRF8_RPL5	5
ZFP36L1	MYH9	0.02407	ZFP36L1_MYH9	5
SPI1	SLC7A7	0.0240651	SPI1_SLC7A7	5
ZFP36L1	IL6ST	0.0240008	ZFP36L1_IL6ST	5
ZFP36L1	COTL1	0.0239576	ZFP36L1_COTL1	5
ZFP36L1	CD83	0.0238953	ZFP36L1_CD83	5
IRF8	SEC11A	0.0238255	IRF8_SEC11A	5
ZFP36L1	RAB14	0.0237854	ZFP36L1_RAB14	5
MAF	MAT2A	0.0237774	MAF_MAT2A	5
MEF2A	MRFAP1	0.0236872	MEF2A_MRFAP1	5
SPI1	CAPZA2	0.0236749	SPI1_CAPZA2	5
IRF8	SAT1	0.0235673	IRF8_SAT1	5
ELF1	ARID1A	0.0234382	ELF1_ARID1A	5
SPI1	C1QB	0.0234334	SPI1_C1QB	5
SPI1	SSR2	0.0231876	SPI1_SSR2	5
FLI1	CD14	0.0231595	FLI1_CD14	5
ZEB2	OSTC	0.0231528	ZEB2_OSTC	5
PLEK	ENTPD1	0.0231008	PLEK_ENTPD1	5
MEF2C	SSR2	0.02308	MEF2C_SSR2	5
SPI1	SAT1	0.0230787	SPI1_SAT1	5
KLF6	CHMP2A	0.023072	KLF6_CHMP2A	5
SPI1	ATP2B1	0.0230333	SPI1_ATP2B1	5
MEF2C	NDUFV3	0.023026	MEF2C_NDUFV3	5
MEF2A	TLN1	0.023025	MEF2A_TLN1	5
ZEB2	ZFR	0.0229185	ZEB2_ZFR	5
IRF8	CYBA	0.0228834	IRF8_CYBA	5
MAF	PAIP2	0.0228816	MAF_PAIP2	5
MEF2C	PRDX2	0.0228741	MEF2C_PRDX2	5
SPI1	SDF2L1	0.0225842	SPI1_SDF2L1	5
ZFP36L1	MRFAP1	0.0225739	ZFP36L1_MRFAP1	5
SPI1	FCGRT	0.022563	SPI1_FCGRT	5
MEF2A	MAT2A	0.0225256	MEF2A_MAT2A	5
ZFP36L1	CCT5	0.0224654	ZFP36L1_CCT5	5
SPI1	AIF1	0.0224594	SPI1_AIF1	5
LITAF	SUCLG1	0.0223674	LITAF_SUCLG1	5
ZEB2	CDC42	0.0223532	ZEB2_CDC42	5
ZFP36L1	KDELR1	0.0221937	ZFP36L1_KDELR1	5
MEF2A	RPL11	0.0221201	MEF2A_RPL11	5
SPI1	FAU	0.0220869	SPI1_FAU	5
IRF8	CD83	0.0218534	IRF8_CD83	5
SFPQ	COX4I1	0.0217352	SFPQ_COX4I1	5
MEF2A	PTP4A2	0.0214809	MEF2A_PTP4A2	5
ZFP36L1	DDX17	0.0214553	ZFP36L1_DDX17	5
ZEB2	TSPAN3	0.02145	ZEB2_TSPAN3	5
NFE2L2	GPX1	0.0213875	NFE2L2_GPX1	5
MEF2A	PSAP	0.0212656	MEF2A_PSAP	5
ELF1	EIF3K	0.0211989	ELF1_EIF3K	5
MEF2A	CSF1R	0.0211707	MEF2A_CSF1R	5
MEF2A	EIF3H	0.0211643	MEF2A_EIF3H	5
MEF2A	RIN2	0.0211594	MEF2A_RIN2	5
MEF2A	LAMP2	0.021155	MEF2A_LAMP2	5
ZFP36L1	BRD2	0.0211547	ZFP36L1_BRD2	5
MEF2C	IER3	0.0210713	MEF2C_IER3	5
IRF8	ALOX5AP	0.0210297	IRF8_ALOX5AP	5
ZEB2	MEF2C	0.021016	ZEB2_MEF2C	5
ZEB2	MTDH	0.020992	ZEB2_MTDH	5
MEF2A	TAX1BP1	0.0209015	MEF2A_TAX1BP1	5
SFPQ	P2RY13	0.0208801	SFPQ_P2RY13	5
IRF8	PABPC1	0.0208367	IRF8_PABPC1	5
MEF2A	YWHAH	0.0207339	MEF2A_YWHAH	5
MEF2A	HNRNPU	0.0207099	MEF2A_HNRNPU	5
MEF2A	RPS17	0.0206813	MEF2A_RPS17	5
MEF2C	NDUFA11	0.0203804	MEF2C_NDUFA11	5
SPI1	CTSZ	0.0203774	SPI1_CTSZ	5
KLF6	ATP6V0B	0.0203764	KLF6_ATP6V0B	5
IRF8	COTL1	0.0203588	IRF8_COTL1	5
MEF2A	INPP5D	0.0203132	MEF2A_INPP5D	5
MEF2A	P2RY12	0.0202976	MEF2A_P2RY12	5
MEF2A	CTSS	0.0202554	MEF2A_CTSS	5
IRF8	RPS27A	0.0202366	IRF8_RPS27A	5
ZFP36L1	IK	0.0202205	ZFP36L1_IK	5
ZEB2	CAPZA1	0.0200306	ZEB2_CAPZA1	5
ZEB2	EIF3F	0.0199252	ZEB2_EIF3F	5
SPI1	COX6C	0.0198788	SPI1_COX6C	5
ZFP36L1	GALNT1	0.0198116	ZFP36L1_GALNT1	5
ZFP36L1	NDUFB9	0.0197759	ZFP36L1_NDUFB9	5
ZFHX3	FSCN1	0.0197306	ZFHX3_FSCN1	5
ZEB2	SLCO2B1	0.0197301	ZEB2_SLCO2B1	5
IRF8	G3BP2	0.0197163	IRF8_G3BP2	5
IRF8	RPL11	0.0196633	IRF8_RPL11	5
ZEB2	CFL1	0.0194916	ZEB2_CFL1	5
MEF2A	RBM39	0.0194846	MEF2A_RBM39	5
IRF8	TRAM1	0.0194056	IRF8_TRAM1	5
MEF2A	TRAM1	0.0192615	MEF2A_TRAM1	5
MEF2A	TREM2	0.0192425	MEF2A_TREM2	5
IRF8	LAMP1	0.0192295	IRF8_LAMP1	5
MEF2A	CST3	0.0191838	MEF2A_CST3	5
ZEB2	LPXN	0.0191801	ZEB2_LPXN	5
MEF2A	KMT2E	0.0191785	MEF2A_KMT2E	5
ELF1	CTSA	0.0190797	ELF1_CTSA	5
IRF8	CST3	0.0190689	IRF8_CST3	5
IRF8	PSAP	0.0189806	IRF8_PSAP	5
MEF2A	LITAF	0.0189523	MEF2A_LITAF	5
MEF2A	ITM2B	0.0189508	MEF2A_ITM2B	5
IRF8	TGFBR2	0.0189461	IRF8_TGFBR2	5
SFPQ	HNRNPU	0.0187922	SFPQ_HNRNPU	5
KLF6	PLEK	0.0187902	KLF6_PLEK	5
MEF2A	RPS4X	0.0187102	MEF2A_RPS4X	5
MEF2A	RPS21	0.018708	MEF2A_RPS21	5
IRF8	APOE	0.0186773	IRF8_APOE	5
IKZF1	TMEM30A	0.0186713	IKZF1_TMEM30A	5
FLI1	LIPA	0.0186663	FLI1_LIPA	5
SPI1	CORO1A	0.0186341	SPI1_CORO1A	5
IRF8	C3AR1	0.0185242	IRF8_C3AR1	5
MEF2A	PDE3B	0.0184257	MEF2A_PDE3B	5
SPI1	CD63	0.0183951	SPI1_CD63	5
KLF6	RPS20	0.0183135	KLF6_RPS20	5
ZEB2	CTSB	0.0183097	ZEB2_CTSB	5
MEF2A	GPR34	0.0182208	MEF2A_GPR34	5
IRF8	RPLP2	0.0181996	IRF8_RPLP2	5
ZEB2	RPS10	0.0181889	ZEB2_RPS10	5
MEF2A	IL6ST	0.0181823	MEF2A_IL6ST	5
ELK3	CTSC	0.0181479	ELK3_CTSC	5
SPI1	RPL11	0.0180819	SPI1_RPL11	5
MEF2A	C3	0.0179952	MEF2A_C3	5
CCDC88A	ZEB2	0.0179623	CCDC88A_ZEB2	5
IRF8	FCGRT	0.0179609	IRF8_FCGRT	5
ZEB2	RGS10	0.0179176	ZEB2_RGS10	5
FLI1	IFNGR1	0.0178851	FLI1_IFNGR1	5
ZEB2	TPT1	0.0178132	ZEB2_TPT1	5
MEF2A	RAB2A	0.0177935	MEF2A_RAB2A	5
IRF8	SRRM1	0.0177878	IRF8_SRRM1	5
CSDE1	RPS10	0.0177549	CSDE1_RPS10	5
MEF2A	RHOA	0.0177415	MEF2A_RHOA	5
IRF8	DDX17	0.0177069	IRF8_DDX17	5
NFE2L2	AIF1	0.0177023	NFE2L2_AIF1	5
CSDE1	MTSS1	0.0176861	CSDE1_MTSS1	5
SPI1	TPT1	0.0176601	SPI1_TPT1	5
IKZF1	LMAN1	0.0176586	IKZF1_LMAN1	5
ZEB2	UQCRB	0.0176016	ZEB2_UQCRB	5
IRF8	NEK6	0.0173058	IRF8_NEK6	5
IRF8	C1QB	0.0172781	IRF8_C1QB	5
MEF2A	SAT1	0.0172246	MEF2A_SAT1	5
CSDE1	RGS2	0.0171796	CSDE1_RGS2	5
ZEB2	FRMD5	0.0171675	ZEB2_FRMD5	5
ARID1A	ENTPD1	0.0171598	ARID1A_ENTPD1	5
SPI1	RPS27A	0.0171345	SPI1_RPS27A	5
ZFP36L1	PDIA4	0.0171158	ZFP36L1_PDIA4	5
MEF2A	SRRM1	0.0168139	MEF2A_SRRM1	5
MEF2A	ASAH1	0.0167983	MEF2A_ASAH1	5
MEF2A	SEC11A	0.0167768	MEF2A_SEC11A	5
IRF8	AIF1	0.0167743	IRF8_AIF1	5
SPI1	WASF2	0.016727	SPI1_WASF2	5
IRF8	RPL8	0.0167268	IRF8_RPL8	5
IRF8	RPL18	0.0166668	IRF8_RPL18	5
MEF2A	C1QA	0.0166637	MEF2A_C1QA	5
MEF2A	OSTF1	0.0166245	MEF2A_OSTF1	5
CSDE1	OSTF1	0.0165824	CSDE1_OSTF1	5
SPI1	M6PR	0.0165368	SPI1_M6PR	5
KLF6	CLIC1	0.0165038	KLF6_CLIC1	5
SPI1	PNRC1	0.0164761	SPI1_PNRC1	5
SPI1	HSP90B1	0.01644	SPI1_HSP90B1	5
ZEB2	CCT8	0.0164394	ZEB2_CCT8	5
SPI1	RGS10	0.0164332	SPI1_RGS10	5
PLEK	HAVCR2	0.0163454	PLEK_HAVCR2	5
MEF2A	SLC7A8	0.0163263	MEF2A_SLC7A8	5
SPI1	TREM2	0.0163019	SPI1_TREM2	5
ZEB2	CCT5	0.016255	ZEB2_CCT5	5
ZNF706	ID2	0.0162037	ZNF706_ID2	5
IRF8	TREM2	0.0161973	IRF8_TREM2	5
IRF8	M6PR	0.0161941	IRF8_M6PR	5
ZEB2	MAPRE1	0.0161277	ZEB2_MAPRE1	5
ZNF706	CYBA	0.016104	ZNF706_CYBA	5
CSDE1	RPL10A	0.0160852	CSDE1_RPL10A	5
ZEB2	PLXDC2	0.0160799	ZEB2_PLXDC2	5
SPI1	BRI3	0.0160746	SPI1_BRI3	5
ZEB2	COX8A	0.0160118	ZEB2_COX8A	5
ZFP36L1	SF1	0.0159708	ZFP36L1_SF1	5
SFPQ	MYH9	0.015964	SFPQ_MYH9	5
ZEB2	EIF2S2	0.0159425	ZEB2_EIF2S2	5
IRF8	ITGB2	0.0158176	IRF8_ITGB2	5
MEF2A	TNFRSF1A	0.0158171	MEF2A_TNFRSF1A	5
SPI1	IFNGR1	0.0157808	SPI1_IFNGR1	5
MEF2A	SFPQ	0.0157608	MEF2A_SFPQ	5
IRF8	GRB2	0.0156984	IRF8_GRB2	5
ZEB2	TREM2	0.0156886	ZEB2_TREM2	5
IRF8	MAT2A	0.0156148	IRF8_MAT2A	5
SFPQ	RPS20	0.0155666	SFPQ_RPS20	5
MEF2A	ZFP36L1	0.0155338	MEF2A_ZFP36L1	5
MEF2A	LMAN2	0.0152724	MEF2A_LMAN2	5
IRF8	ARHGDIA	0.0152383	IRF8_ARHGDIA	5
NFE2L2	MAT2A	0.0150973	NFE2L2_MAT2A	5
MEF2A	SSR1	0.0150938	MEF2A_SSR1	5
IRF8	CTSC	0.0150345	IRF8_CTSC	5
ELF1	SMDT1	0.014996	ELF1_SMDT1	5
IRF8	SPI1	0.0149174	IRF8_SPI1	5
IRF8	PSMB1	0.0148389	IRF8_PSMB1	5
IRF8	SLCO2B1	0.0146916	IRF8_SLCO2B1	5
IRF8	WASF2	0.0146834	IRF8_WASF2	5
ZEB2	CCDC47	0.0146791	ZEB2_CCDC47	5
ZEB2	CYFIP1	0.0146423	ZEB2_CYFIP1	5
ZEB2	HSP90AB1	0.0146363	ZEB2_HSP90AB1	5
MEF2A	DDX17	0.0145978	MEF2A_DDX17	5
IRF8	PPIB	0.014587	IRF8_PPIB	5
MEF2A	PMEPA1	0.0145831	MEF2A_PMEPA1	5
IRF8	CFL1	0.0145583	IRF8_CFL1	5
IRF8	CX3CR1	0.0144742	IRF8_CX3CR1	5
IRF8	RIN2	0.0144571	IRF8_RIN2	5
IRF8	P2RY12	0.014421	IRF8_P2RY12	5
SFPQ	PTAFR	0.0143927	SFPQ_PTAFR	5
MEF2A	BLNK	0.0143549	MEF2A_BLNK	5
KLF6	CFL1	0.0143402	KLF6_CFL1	5
MEF2A	KDELR1	0.0143368	MEF2A_KDELR1	5
IRF8	SIPA1	0.0143288	IRF8_SIPA1	5
FLI1	TREM2	0.0143266	FLI1_TREM2	5
MEF2A	EVL	0.0142157	MEF2A_EVL	5
MEF2A	SF1	0.0142118	MEF2A_SF1	5
ZFP36L1	ERP44	0.0141933	ZFP36L1_ERP44	5
ZEB2	RAP1A	0.0141496	ZEB2_RAP1A	5
IRF8	LIPA	0.0140835	IRF8_LIPA	5
SPI1	EVL	0.0140584	SPI1_EVL	5
IRF8	CDC42	0.0140475	IRF8_CDC42	5
KLF6	IKZF1	0.0140397	KLF6_IKZF1	5
SPI1	TM9SF3	0.0140089	SPI1_TM9SF3	5
CSDE1	SEC62	0.0140085	CSDE1_SEC62	5
IRF8	GPR34	0.0139289	IRF8_GPR34	5
SFPQ	CST3	0.0139208	SFPQ_CST3	5
MEF2A	PTTG1IP	0.0138892	MEF2A_PTTG1IP	5
FLI1	OS9	0.0138817	FLI1_OS9	5
IRF8	STX7	0.0138437	IRF8_STX7	5
NFE2L2	SPCS1	0.0138263	NFE2L2_SPCS1	5
BCLAF1	PSMC5	0.0137849	BCLAF1_PSMC5	5
IRF8	CORO1A	0.0137802	IRF8_CORO1A	5
SFPQ	BCAP31	0.0137632	SFPQ_BCAP31	5
CSDE1	EIF3F	0.01371	CSDE1_EIF3F	5
IRF8	GM2A	0.0136663	IRF8_GM2A	5
IRF8	HEXB	0.013579	IRF8_HEXB	5
SFPQ	FCGRT	0.013571	SFPQ_FCGRT	5
PLEK	OSTF1	0.01339	PLEK_OSTF1	5
ZEB2	RBM39	0.0132951	ZEB2_RBM39	5
LITAF	GMFG	0.0132902	LITAF_GMFG	5
SPI1	LAPTM5	0.0132746	SPI1_LAPTM5	5
ZEB2	RNF13	0.0131893	ZEB2_RNF13	5
SPI1	LMO2	0.013107	SPI1_LMO2	5
FLI1	EIF4G2	0.0130536	FLI1_EIF4G2	5
KLF6	IRF8	0.0130486	KLF6_IRF8	5
SPI1	G3BP2	0.0128663	SPI1_G3BP2	5
SFPQ	COX7A2L	0.0128643	SFPQ_COX7A2L	5
ZEB2	EIF1	0.0128462	ZEB2_EIF1	5
ZEB2	MDH1	0.0128428	ZEB2_MDH1	5
IRF8	C1QA	0.0127925	IRF8_C1QA	5
SFPQ	SF1	0.0127684	SFPQ_SF1	5
SPI1	RIN2	0.0127203	SPI1_RIN2	5
IRF8	KLF6	0.0127126	IRF8_KLF6	5
IRF8	NFE2L2	0.012681	IRF8_NFE2L2	5
SPI1	CTSC	0.0126081	SPI1_CTSC	5
IRF8	CTSA	0.0124453	IRF8_CTSA	5
IRF8	ITM2B	0.0123241	IRF8_ITM2B	5
ZEB2	PSMB4	0.0123099	ZEB2_PSMB4	5
SPI1	FMNL1	0.0123033	SPI1_FMNL1	5
SFPQ	CFL1	0.012248	SFPQ_CFL1	5
MEF2A	CCDC88A	0.0120957	MEF2A_CCDC88A	5
ZEB2	BRI3	0.01209	ZEB2_BRI3	5
KLF6	LITAF	0.0119244	KLF6_LITAF	5
IRF8	YWHAH	0.0117398	IRF8_YWHAH	5
ZNF706	PRDX2	0.0117001	ZNF706_PRDX2	5
ZEB2	PTPRC	0.011564	ZEB2_PTPRC	5
ZEB2	CDC42SE1	0.01153	ZEB2_CDC42SE1	5
SFPQ	FAU	0.0114457	SFPQ_FAU	5
IRF8	PSMC5	0.0114386	IRF8_PSMC5	5
MEF2A	NAGA	0.0114318	MEF2A_NAGA	5
IRF8	HNRNPU	0.0114286	IRF8_HNRNPU	5
SFPQ	CD37	0.0114256	SFPQ_CD37	5
NFE2L2	PPP3CA	0.0113948	NFE2L2_PPP3CA	5
CCDC88A	MBNL1	0.0113286	CCDC88A_MBNL1	5
ZEB2	WASF2	0.0111028	ZEB2_WASF2	5
TAX1BP1	FCGRT	0.0109586	TAX1BP1_FCGRT	5
FLI1	PSAP	0.0109351	FLI1_PSAP	5
SFPQ	C1QC	0.0108856	SFPQ_C1QC	5
SPI1	UNC93B1	0.010805	SPI1_UNC93B1	5
CSDE1	TMCO1	0.0107171	CSDE1_TMCO1	5
MEF2A	TM9SF3	0.0106612	MEF2A_TM9SF3	5
ZEB2	YWHAB	0.0105724	ZEB2_YWHAB	5
SFPQ	LAMP2	0.0105439	SFPQ_LAMP2	5
TAX1BP1	IK	0.0105184	TAX1BP1_IK	5
NFIA	ADD3	0.0105107	NFIA_ADD3	5
PLEK	ATP6AP2	0.0105101	PLEK_ATP6AP2	5
SFPQ	RPS3	0.0104565	SFPQ_RPS3	5
SFPQ	OSTF1	0.0104093	SFPQ_OSTF1	5
KLF6	CCT8	0.0103774	KLF6_CCT8	5
ZEB2	TMED2	0.0101681	ZEB2_TMED2	5
IRF8	PTMA	0.0101385	IRF8_PTMA	5
IRF8	P2RY13	0.0100501	IRF8_P2RY13	5

## Sheet: Chinchilla
regulatoryGene	targetGene	weight	pairs	conserved
MEF2C	P2RY12	0.0132224	MEF2C_P2RY12	10
MEF2C	FAU	0.0111417	MEF2C_FAU	9
MEF2C	C1QB	0.010312	MEF2C_C1QB	9
MEF2C	DOCK4	0.0134866	MEF2C_DOCK4	8
MEF2C	HNRNPU	0.0126228	MEF2C_HNRNPU	8
MEF2C	IFNGR1	0.0123259	MEF2C_IFNGR1	8
MEF2C	PREX1	0.0121612	MEF2C_PREX1	8
MEF2C	PTPRC	0.0121308	MEF2C_PTPRC	8
MEF2C	RPS27A	0.0116055	MEF2C_RPS27A	8
MEF2C	RAB2A	0.0115241	MEF2C_RAB2A	8
MEF2C	LYN	0.0114885	MEF2C_LYN	8
MEF2C	CLTA	0.0113528	MEF2C_CLTA	8
MEF2C	EVL	0.0109129	MEF2C_EVL	8
MEF2C	HSP90AB1	0.0105625	MEF2C_HSP90AB1	8
MEF2C	ARL6IP1	0.0104351	MEF2C_ARL6IP1	8
MEF2C	SAT1	0.0104116	MEF2C_SAT1	8
MEF2C	CLTC	0.0102981	MEF2C_CLTC	8
MEF2C	RBM39	0.0102667	MEF2C_RBM39	8
MEF2C	RPS9	0.0101954	MEF2C_RPS9	8
MEF2C	PICALM	0.0147375	MEF2C_PICALM	7
MEF2C	TM9SF3	0.0137576	MEF2C_TM9SF3	7
MEF2C	DDX17	0.0135639	MEF2C_DDX17	7
MEF2C	CSF1R	0.0133168	MEF2C_CSF1R	7
MEF2C	ITGB2	0.0130285	MEF2C_ITGB2	7
MEF2C	COTL1	0.0126789	MEF2C_COTL1	7
MEF2C	DPYSL2	0.0124383	MEF2C_DPYSL2	7
MEF2C	SLC4A7	0.0124034	MEF2C_SLC4A7	7
MEF2C	YWHAH	0.0120816	MEF2C_YWHAH	7
MEF2C	SKAP2	0.011743	MEF2C_SKAP2	7
MEF2C	BLNK	0.0114577	MEF2C_BLNK	7
MEF2C	PTMA	0.011345	MEF2C_PTMA	7
MEF2C	ITM2B	0.0113242	MEF2C_ITM2B	7
MEF2C	MACF1	0.011278	MEF2C_MACF1	7
MEF2A	SNX3	0.0112374	MEF2A_SNX3	7
MEF2C	RPL18	0.0112352	MEF2C_RPL18	7
MEF2C	LAMP1	0.0112213	MEF2C_LAMP1	7
MEF2C	PRKCB	0.0111945	MEF2C_PRKCB	7
MEF2C	PPIG	0.011126	MEF2C_PPIG	7
MEF2C	GALNT1	0.0110504	MEF2C_GALNT1	7
MEF2C	SRSF11	0.0110007	MEF2C_SRSF11	7
MEF2C	DDX5	0.0109684	MEF2C_DDX5	7
MEF2C	CD14	0.0108285	MEF2C_CD14	7
MEF2C	BCLAF1	0.0108281	MEF2C_BCLAF1	7
MEF2C	TMEM59	0.01068	MEF2C_TMEM59	7
MEF2C	ASAH1	0.0106716	MEF2C_ASAH1	7
MEF2C	MERTK	0.0106501	MEF2C_MERTK	7
MEF2C	RAD21	0.0106367	MEF2C_RAD21	7
MEF2C	INPP5D	0.0105808	MEF2C_INPP5D	7
MEF2C	RPS3	0.0105442	MEF2C_RPS3	7
MEF2C	PNRC1	0.0104161	MEF2C_PNRC1	7
MEF2C	PAPOLA	0.0104102	MEF2C_PAPOLA	7
MEF2C	LAMP2	0.010408	MEF2C_LAMP2	7
MEF2C	TUBB	0.010384	MEF2C_TUBB	7
MEF2C	EIF5	0.0103203	MEF2C_EIF5	7
MEF2C	RPS27	0.01018	MEF2C_RPS27	7
SON	CLTC	0.0101733	SON_CLTC	7
MEF2C	RPL11	0.0101508	MEF2C_RPL11	7
MEF2C	ATP6AP2	0.0100111	MEF2C_ATP6AP2	7
MEF2C	RPL12	0.018467	MEF2C_RPL12	6
MEF2C	PTP4A2	0.0174308	MEF2C_PTP4A2	6
SON	MAT2A	0.0155864	SON_MAT2A	6
MEF2C	GLUL	0.0151217	MEF2C_GLUL	6
MEF2C	OAZ1	0.0140468	MEF2C_OAZ1	6
MEF2C	MTSS1	0.013997	MEF2C_MTSS1	6
MEF2C	TCF4	0.0139738	MEF2C_TCF4	6
MEF2C	RSRC2	0.0133185	MEF2C_RSRC2	6
MEF2C	MSL1	0.0132643	MEF2C_MSL1	6
MEF2C	CX3CR1	0.0131303	MEF2C_CX3CR1	6
MEF2C	CDC42	0.0127935	MEF2C_CDC42	6
MEF2C	EPB41L2	0.0125239	MEF2C_EPB41L2	6
MEF2C	HSPA8	0.0124703	MEF2C_HSPA8	6
MEF2C	SORL1	0.0123533	MEF2C_SORL1	6
MEF2C	HNRNPD	0.0122573	MEF2C_HNRNPD	6
MEF2C	RNF13	0.0122229	MEF2C_RNF13	6
MEF2C	RPS18	0.0122176	MEF2C_RPS18	6
MEF2C	ENTPD1	0.012216	MEF2C_ENTPD1	6
MEF2C	RAB14	0.0118592	MEF2C_RAB14	6
MEF2C	SCARB2	0.0117298	MEF2C_SCARB2	6
MEF2C	TPM3	0.0117267	MEF2C_TPM3	6
MEF2A	VCP	0.011707	MEF2A_VCP	6
MEF2C	COX6C	0.0116633	MEF2C_COX6C	6
MEF2C	KLF6	0.0116015	MEF2C_KLF6	6
MEF2C	DNAJA1	0.0115962	MEF2C_DNAJA1	6
MEF2C	RPS15	0.011594	MEF2C_RPS15	6
MEF2C	HSP90AA1	0.0115789	MEF2C_HSP90AA1	6
MEF2C	PSMB2	0.011539	MEF2C_PSMB2	6
MEF2C	CSDE1	0.0113929	MEF2C_CSDE1	6
MEF2A	WDR1	0.0113637	MEF2A_WDR1	6
MEF2C	PAFAH1B1	0.0113374	MEF2C_PAFAH1B1	6
MEF2C	TMCO1	0.0112185	MEF2C_TMCO1	6
ZEB2	SUB1	0.0112005	ZEB2_SUB1	6
MEF2A	CALR	0.0111336	MEF2A_CALR	6
MEF2C	RTN4	0.0111264	MEF2C_RTN4	6
MEF2C	TMEM9B	0.0110725	MEF2C_TMEM9B	6
MEF2C	PAK2	0.0110478	MEF2C_PAK2	6
MEF2C	SRGAP2	0.011033	MEF2C_SRGAP2	6
MEF2C	ACTB	0.0109817	MEF2C_ACTB	6
ZEB2	RPL22	0.0109811	ZEB2_RPL22	6
MEF2A	IL6R	0.0109784	MEF2A_IL6R	6
MEF2C	HSBP1	0.0109657	MEF2C_HSBP1	6
MEF2C	RDX	0.0109121	MEF2C_RDX	6
MEF2C	RPLP2	0.010897	MEF2C_RPLP2	6
MEF2C	ACTR2	0.0108966	MEF2C_ACTR2	6
MEF2C	OS9	0.0108493	MEF2C_OS9	6
SFPQ	EIF3H	0.0108394	SFPQ_EIF3H	6
MEF2C	PRPF40A	0.0108208	MEF2C_PRPF40A	6
MEF2C	NCKAP1L	0.0108197	MEF2C_NCKAP1L	6
HMGB1	TLN1	0.0107634	HMGB1_TLN1	6
MEF2C	ELMO1	0.0107519	MEF2C_ELMO1	6
MEF2C	ATP1B1	0.0106669	MEF2C_ATP1B1	6
MEF2C	YWHAE	0.0106607	MEF2C_YWHAE	6
MEF2C	PCDH9	0.0106569	MEF2C_PCDH9	6
MEF2C	FSCN1	0.0106387	MEF2C_FSCN1	6
MEF2C	FAM49B	0.0105976	MEF2C_FAM49B	6
SON	HSP90B1	0.0105831	SON_HSP90B1	6
MEF2C	HNRNPK	0.0104959	MEF2C_HNRNPK	6
MEF2C	RPLP1	0.0104891	MEF2C_RPLP1	6
MEF2C	SMDT1	0.010479	MEF2C_SMDT1	6
MEF2C	ISCU	0.0104396	MEF2C_ISCU	6
FOS	ODC1	0.0104394	FOS_ODC1	6
MEF2C	CSNK1A1	0.0104314	MEF2C_CSNK1A1	6
MEF2C	HMGB1	0.0103849	MEF2C_HMGB1	6
ZFP36L1	PTPN6	0.0103706	ZFP36L1_PTPN6	6
MEF2C	RIN2	0.0103703	MEF2C_RIN2	6
MEF2C	ARF1	0.0103471	MEF2C_ARF1	6
MEF2C	SLC3A2	0.0103222	MEF2C_SLC3A2	6
MEF2C	PPP3CA	0.0103026	MEF2C_PPP3CA	6
MEF2C	SPRED1	0.0102764	MEF2C_SPRED1	6
MEF2C	EIF2S2	0.0101652	MEF2C_EIF2S2	6
MEF2C	RPS20	0.0101516	MEF2C_RPS20	6
MEF2C	ZFR	0.0101475	MEF2C_ZFR	6
MEF2C	SDCBP	0.010142	MEF2C_SDCBP	6
ZEB2	INPP5D	0.0101251	ZEB2_INPP5D	6
MEF2C	PSAP	0.0101031	MEF2C_PSAP	6
ZEB2	TRA2B	0.0100991	ZEB2_TRA2B	6
MEF2C	HNRNPA2B1	0.0100945	MEF2C_HNRNPA2B1	6
MEF2C	CCT8	0.0100817	MEF2C_CCT8	6
MEF2C	NPTN	0.0100745	MEF2C_NPTN	6
MEF2C	HINT1	0.010065	MEF2C_HINT1	6
ZEB2	TM9SF3	0.0100592	ZEB2_TM9SF3	6
MEF2C	EEF2	0.0100581	MEF2C_EEF2	6
MEF2C	RPL36AL	0.0100176	MEF2C_RPL36AL	6
MEF2C	COX8A	0.0246622	MEF2C_COX8A	5
MEF2A	HAVCR2	0.0230628	MEF2A_HAVCR2	5
ZEB2	CDC42SE1	0.0228091	ZEB2_CDC42SE1	5
ZEB2	U2SURP	0.0197756	ZEB2_U2SURP	5
MEF2C	ARHGAP12	0.0185542	MEF2C_ARHGAP12	5
MEF2C	TSC22D3	0.0175627	MEF2C_TSC22D3	5
MEF2C	NCL	0.0166331	MEF2C_NCL	5
ATF4	ARPC1B	0.0162761	ATF4_ARPC1B	5
ZFP36L1	SLC25A5	0.0160287	ZFP36L1_SLC25A5	5
ZFP36L1	BTG2	0.0156011	ZFP36L1_BTG2	5
MEF2C	NDUFA8	0.0154005	MEF2C_NDUFA8	5
MEF2C	IKZF1	0.014965	MEF2C_IKZF1	5
ZNF706	PRDX2	0.0145433	ZNF706_PRDX2	5
ZEB2	SLCO2B1	0.0143713	ZEB2_SLCO2B1	5
MEF2C	CALM1	0.0141275	MEF2C_CALM1	5
IKZF1	TMEM30A	0.0136733	IKZF1_TMEM30A	5
MEF2C	PSMC5	0.0136685	MEF2C_PSMC5	5
MEF2C	SNX13	0.0134703	MEF2C_SNX13	5
MEF2C	PLXDC2	0.0134623	MEF2C_PLXDC2	5
IRF8	PSMC5	0.0134616	IRF8_PSMC5	5
MEF2C	TMTC2	0.0133236	MEF2C_TMTC2	5
MEF2C	EEF1A1	0.0133015	MEF2C_EEF1A1	5
MEF2C	HAVCR2	0.0132447	MEF2C_HAVCR2	5
FOS	NFKBIA	0.0132445	FOS_NFKBIA	5
MEF2C	SYNGR2	0.0131769	MEF2C_SYNGR2	5
MEF2C	BRD4	0.0130993	MEF2C_BRD4	5
MEF2C	RBM25	0.0130056	MEF2C_RBM25	5
MEF2C	RABAC1	0.0128943	MEF2C_RABAC1	5
MEF2C	TMCC3	0.012802	MEF2C_TMCC3	5
FOS	RPL22	0.0127223	FOS_RPL22	5
MEF2C	PSMD14	0.0126422	MEF2C_PSMD14	5
FLI1	LIPA	0.0126379	FLI1_LIPA	5
MEF2C	DOCK8	0.0125776	MEF2C_DOCK8	5
MEF2C	IMMT	0.0125295	MEF2C_IMMT	5
MEF2C	RPS12	0.0125012	MEF2C_RPS12	5
MEF2C	VDAC1	0.0124845	MEF2C_VDAC1	5
FOS	NR4A1	0.0124755	FOS_NR4A1	5
MEF2C	LASP1	0.0124632	MEF2C_LASP1	5
ZEB2	CFL1	0.0124008	ZEB2_CFL1	5
MEF2C	TAX1BP1	0.0123571	MEF2C_TAX1BP1	5
MEF2C	RNASEH2B	0.0122192	MEF2C_RNASEH2B	5
MEF2C	CKB	0.0120672	MEF2C_CKB	5
MEF2C	PPT1	0.0119915	MEF2C_PPT1	5
MEF2C	USP9X	0.0119666	MEF2C_USP9X	5
ST18	SAMD12	0.0119297	ST18_SAMD12	5
MEF2A	RPS4X	0.0118986	MEF2A_RPS4X	5
IRF8	MANF	0.0118717	IRF8_MANF	5
MEF2C	NDUFA12	0.0117095	MEF2C_NDUFA12	5
ZEB2	YWHAB	0.0116106	ZEB2_YWHAB	5
MEF2C	DAZAP2	0.0115756	MEF2C_DAZAP2	5
ZEB2	NFE2L2	0.0114784	ZEB2_NFE2L2	5
MEF2C	PLD3	0.0114507	MEF2C_PLD3	5
MEF2C	PABPC1	0.0114382	MEF2C_PABPC1	5
MEF2C	RB1	0.0113971	MEF2C_RB1	5
MEF2C	NFKBIA	0.0113376	MEF2C_NFKBIA	5
MEF2C	SLC25A4	0.0112805	MEF2C_SLC25A4	5
MEF2C	NDUFC2	0.0112517	MEF2C_NDUFC2	5
MEF2C	IRF2BP2	0.011246	MEF2C_IRF2BP2	5
MEF2C	LY86	0.0112242	MEF2C_LY86	5
MEF2C	FRMD4A	0.0112152	MEF2C_FRMD4A	5
MEF2C	RTN3	0.0111731	MEF2C_RTN3	5
SON	RPL34	0.0111724	SON_RPL34	5
MEF2C	TRA2B	0.0111689	MEF2C_TRA2B	5
ZEB2	LPXN	0.0111436	ZEB2_LPXN	5
MEF2C	PPP1R9A	0.0111173	MEF2C_PPP1R9A	5
SON	NOP10	0.0110602	SON_NOP10	5
MEF2C	JUND	0.0110569	MEF2C_JUND	5
SON	APOE	0.0110517	SON_APOE	5
MEF2C	MTPN	0.0110512	MEF2C_MTPN	5
MEF2C	SMARCA5	0.0110419	MEF2C_SMARCA5	5
MEF2C	ARL6IP5	0.011029	MEF2C_ARL6IP5	5
MEF2C	NDFIP1	0.0109833	MEF2C_NDFIP1	5
CSDE1	SEC62	0.0109606	CSDE1_SEC62	5
ZFP36L1	IK	0.0109564	ZFP36L1_IK	5
MEF2C	PNN	0.0109207	MEF2C_PNN	5
MEF2C	TMED10	0.0108473	MEF2C_TMED10	5
MEF2C	GNB1	0.0108338	MEF2C_GNB1	5
MEF2C	WSB1	0.0108122	MEF2C_WSB1	5
MEF2C	CALM3	0.0108062	MEF2C_CALM3	5
MEF2C	ATRX	0.0107816	MEF2C_ATRX	5
MEF2C	RBPJ	0.0107738	MEF2C_RBPJ	5
MEF2C	ADAP2	0.0107514	MEF2C_ADAP2	5
MEF2C	SLC1A3	0.0107342	MEF2C_SLC1A3	5
SON	RPS3	0.010716	SON_RPS3	5
MEF2C	UBA52	0.0106643	MEF2C_UBA52	5
MEF2C	HNRNPH3	0.0106508	MEF2C_HNRNPH3	5
MEF2C	BASP1	0.0106455	MEF2C_BASP1	5
MEF2C	COX6B1	0.0106312	MEF2C_COX6B1	5
MEF2C	FKBP5	0.0106295	MEF2C_FKBP5	5
MEF2C	MAT2B	0.0105967	MEF2C_MAT2B	5
ZEB2	EIF3J	0.0105931	ZEB2_EIF3J	5
MEF2C	SKIL	0.0105869	MEF2C_SKIL	5
MEF2C	RABEP1	0.0105817	MEF2C_RABEP1	5
ZEB2	FRMD5	0.0105471	ZEB2_FRMD5	5
MEF2C	CAPRIN1	0.010541	MEF2C_CAPRIN1	5
MEF2C	MORF4L1	0.0105228	MEF2C_MORF4L1	5
MEF2C	RPL35A	0.0105201	MEF2C_RPL35A	5
MEF2C	NEDD8	0.0105192	MEF2C_NEDD8	5
MEF2C	ZFAND6	0.010511	MEF2C_ZFAND6	5
MAF	GPR34	0.0104794	MAF_GPR34	5
MEF2C	SPCS2	0.010447	MEF2C_SPCS2	5
ZFP36L1	FRMD4B	0.0104403	ZFP36L1_FRMD4B	5
MEF2C	SLC8A1	0.0104353	MEF2C_SLC8A1	5
MEF2C	GNS	0.01043	MEF2C_GNS	5
MEF2C	APP	0.0103768	MEF2C_APP	5
MEF2C	NIPBL	0.0103636	MEF2C_NIPBL	5
MEF2C	MFSD1	0.0103517	MEF2C_MFSD1	5
MEF2C	ATP8A1	0.0103475	MEF2C_ATP8A1	5
MEF2C	TMEM131	0.0103314	MEF2C_TMEM131	5
MEF2C	BLOC1S1	0.0103283	MEF2C_BLOC1S1	5
MEF2C	CYBB	0.0103225	MEF2C_CYBB	5
CCDC88A	MBNL1	0.0103073	CCDC88A_MBNL1	5
MEF2C	CCT5	0.0103019	MEF2C_CCT5	5
MEF2C	SLC9A9	0.0102864	MEF2C_SLC9A9	5
SON	MYCBP2	0.0102824	SON_MYCBP2	5
MEF2C	SRSF5	0.010247	MEF2C_SRSF5	5
MEF2C	PIK3R1	0.0102326	MEF2C_PIK3R1	5
MEF2C	SRP14	0.0102273	MEF2C_SRP14	5
MEF2C	PIK3AP1	0.0102232	MEF2C_PIK3AP1	5
ZNF706	CYBA	0.0102044	ZNF706_CYBA	5
SUB1	PABPC1	0.010197	SUB1_PABPC1	5
MEF2C	ATP2C1	0.010195	MEF2C_ATP2C1	5
MEF2C	VMP1	0.0101641	MEF2C_VMP1	5
MEF2C	NDUFV3	0.0101631	MEF2C_NDUFV3	5
MEF2C	NDUFB9	0.0101515	MEF2C_NDUFB9	5
MEF2C	AFTPH	0.010119	MEF2C_AFTPH	5
MEF2C	EEA1	0.0100958	MEF2C_EEA1	5
MEF2C	PMEPA1	0.0100621	MEF2C_PMEPA1	5
MEF2C	PLD4	0.0100617	MEF2C_PLD4	5
MEF2C	PCBP1	0.0100561	MEF2C_PCBP1	5
MEF2C	SEMA4D	0.0100512	MEF2C_SEMA4D	5
MEF2C	DOCK10	0.010047	MEF2C_DOCK10	5
SPI1	G3BP2	0.0100336	SPI1_G3BP2	5
MEF2C	ARHGAP21	0.0100071	MEF2C_ARHGAP21	5

## Sheet: Hamster
regulatoryGene	targetGene	weight	pairs	conserved
MEF2C	ZFP36L1	0.0251567	MEF2C_ZFP36L1	10
MEF2C	C1QB	0.0421757	MEF2C_C1QB	9
MEF2C	RGS10	0.0278422	MEF2C_RGS10	9
MEF2C	SERBP1	0.0166859	MEF2C_SERBP1	9
MEF2C	FAU	0.0158543	MEF2C_FAU	9
MEF2C	HSP90AB1	0.0254181	MEF2C_HSP90AB1	8
MEF2C	RPL26	0.02344	MEF2C_RPL26	8
MEF2C	HNRNPU	0.022056	MEF2C_HNRNPU	8
MEF2C	ARL6IP1	0.0192365	MEF2C_ARL6IP1	8
MEF2C	CLTC	0.0175072	MEF2C_CLTC	8
MEF2C	PPP1R12A	0.0160732	MEF2C_PPP1R12A	8
MEF2C	RPS9	0.0149755	MEF2C_RPS9	8
MEF2C	RPS27A	0.0147552	MEF2C_RPS27A	8
MEF2C	ARPC2	0.0137268	MEF2C_ARPC2	8
MEF2C	DOCK4	0.0129959	MEF2C_DOCK4	8
MEF2C	SAT1	0.0124907	MEF2C_SAT1	8
MEF2C	RAB2A	0.0118485	MEF2C_RAB2A	8
MEF2C	SF3B1	0.011829	MEF2C_SF3B1	8
MEF2C	CLTA	0.0114357	MEF2C_CLTA	8
MEF2C	APOE	0.0630659	MEF2C_APOE	7
MEF2C	CFL1	0.0625441	MEF2C_CFL1	7
MEF2C	ZEB2	0.0531435	MEF2C_ZEB2	7
MEF2C	EIF3H	0.042451	MEF2C_EIF3H	7
MEF2C	BCLAF1	0.0407463	MEF2C_BCLAF1	7
MEF2C	TUBB	0.0373668	MEF2C_TUBB	7
SON	ZFP36L1	0.0295199	SON_ZFP36L1	7
MEF2C	PPIB	0.02916	MEF2C_PPIB	7
MEF2C	EIF5	0.0275375	MEF2C_EIF5	7
ZFP36L1	SAT1	0.0272192	ZFP36L1_SAT1	7
ZFP36L1	PDIA3	0.026125	ZFP36L1_PDIA3	7
MEF2C	SRSF11	0.026018	MEF2C_SRSF11	7
MEF2C	RPS5	0.0244723	MEF2C_RPS5	7
SON	CLTC	0.0244392	SON_CLTC	7
MEF2C	TPT1	0.0238622	MEF2C_TPT1	7
ZFP36L1	PPP1R12A	0.0223145	ZFP36L1_PPP1R12A	7
ZFP36L1	CLTA	0.021289	ZFP36L1_CLTA	7
MEF2C	ITM2B	0.0206647	MEF2C_ITM2B	7
MEF2C	MAT2A	0.0194302	MEF2C_MAT2A	7
SON	OAZ1	0.0189449	SON_OAZ1	7
ZEB2	SAT1	0.0187935	ZEB2_SAT1	7
ZFP36L1	C1QB	0.0168974	ZFP36L1_C1QB	7
MEF2C	PDIA3	0.0166735	MEF2C_PDIA3	7
MEF2C	MTDH	0.0156038	MEF2C_MTDH	7
MEF2C	CYBA	0.0147208	MEF2C_CYBA	7
MEF2C	PTMA	0.0147009	MEF2C_PTMA	7
MEF2C	PPIG	0.0145304	MEF2C_PPIG	7
MEF2C	PICALM	0.0145141	MEF2C_PICALM	7
MEF2C	RPS3	0.0144312	MEF2C_RPS3	7
MEF2C	SFPQ	0.0143876	MEF2C_SFPQ	7
MEF2C	MACF1	0.0139772	MEF2C_MACF1	7
MEF2C	TM9SF2	0.0139144	MEF2C_TM9SF2	7
MEF2C	RPS27	0.0137952	MEF2C_RPS27	7
MEF2C	RPL5	0.0129543	MEF2C_RPL5	7
MEF2C	SNX3	0.0128481	MEF2C_SNX3	7
MEF2C	SEC62	0.0125862	MEF2C_SEC62	7
MEF2C	TMEM59	0.0125376	MEF2C_TMEM59	7
MEF2C	BTG1	0.0119257	MEF2C_BTG1	7
MEF2C	PAPOLA	0.0109986	MEF2C_PAPOLA	7
MEF2C	SLC4A7	0.0103426	MEF2C_SLC4A7	7
MEF2C	TM9SF3	0.0103102	MEF2C_TM9SF3	7
MEF2C	DDX5	0.0102609	MEF2C_DDX5	7
MEF2C	RAD21	0.0101033	MEF2C_RAD21	7
ZFP36L1	C1QC	0.0730162	ZFP36L1_C1QC	6
MEF2C	C1QC	0.0699559	MEF2C_C1QC	6
MEF2C	PCDH9	0.0647273	MEF2C_PCDH9	6
MEF2C	NPTN	0.0611447	MEF2C_NPTN	6
SON	MAT2A	0.0560131	SON_MAT2A	6
ZEB2	VAV3	0.0533482	ZEB2_VAV3	6
ZEB2	DOCK10	0.0448408	ZEB2_DOCK10	6
ATF4	PPIA	0.0421199	ATF4_PPIA	6
MEF2C	MYL6	0.0410421	MEF2C_MYL6	6
MEF2C	DDX3X	0.0408372	MEF2C_DDX3X	6
ZFP36L1	SMAP2	0.0376227	ZFP36L1_SMAP2	6
MEF2C	CSNK1A1	0.0349268	MEF2C_CSNK1A1	6
ZFP36L1	DAD1	0.0314329	ZFP36L1_DAD1	6
ZFP36L1	MAF	0.0306578	ZFP36L1_MAF	6
ZEB2	TM9SF3	0.0278906	ZEB2_TM9SF3	6
MEF2C	RPL36AL	0.0266058	MEF2C_RPL36AL	6
MEF2C	ELMO1	0.0258888	MEF2C_ELMO1	6
MEF2C	ZFR	0.0254011	MEF2C_ZFR	6
MEF2C	RGS2	0.0253079	MEF2C_RGS2	6
MEF2C	RAP1A	0.0249549	MEF2C_RAP1A	6
ZFP36L1	VCP	0.0249113	ZFP36L1_VCP	6
ZFP36L1	SF3B1	0.0245066	ZFP36L1_SF3B1	6
ZEB2	PPP1R12A	0.0238895	ZEB2_PPP1R12A	6
MEF2C	SRGAP2	0.0238479	MEF2C_SRGAP2	6
MEF2C	SMDT1	0.0229678	MEF2C_SMDT1	6
MEF2C	RPS4X	0.0228879	MEF2C_RPS4X	6
MEF2C	OAZ1	0.0228171	MEF2C_OAZ1	6
MEF2C	HNRNPK	0.0223717	MEF2C_HNRNPK	6
ZFP36L1	BRI3	0.0223636	ZFP36L1_BRI3	6
MEF2C	HNRNPD	0.0222733	MEF2C_HNRNPD	6
ZFP36L1	PTP4A2	0.0216933	ZFP36L1_PTP4A2	6
MEF2C	ARF1	0.0215287	MEF2C_ARF1	6
ZFP36L1	CDC42	0.0213714	ZFP36L1_CDC42	6
MEF2C	RPL12	0.021043	MEF2C_RPL12	6
ZEB2	YWHAG	0.0209284	ZEB2_YWHAG	6
MEF2C	HNRNPA2B1	0.0207365	MEF2C_HNRNPA2B1	6
MEF2C	GLUL	0.0206575	MEF2C_GLUL	6
MEF2C	MDH1	0.0206074	MEF2C_MDH1	6
SON	SLC38A2	0.0204977	SON_SLC38A2	6
SON	ARPC2	0.0203705	SON_ARPC2	6
MEF2C	RPL37A	0.0201508	MEF2C_RPL37A	6
MEF2C	ATP2B1	0.0199145	MEF2C_ATP2B1	6
MEF2C	PPP3CA	0.0196156	MEF2C_PPP3CA	6
ZEB2	SUB1	0.0194368	ZEB2_SUB1	6
MEF2C	RPS23	0.0194288	MEF2C_RPS23	6
ZEB2	VCP	0.0191212	ZEB2_VCP	6
FOS	PTP4A2	0.0189192	FOS_PTP4A2	6
MEF2C	KRTCAP2	0.0182561	MEF2C_KRTCAP2	6
MEF2C	TCF4	0.0182266	MEF2C_TCF4	6
MEF2C	MBNL1	0.0181988	MEF2C_MBNL1	6
SON	SRRM1	0.0177389	SON_SRRM1	6
MEF2C	MSL1	0.0176339	MEF2C_MSL1	6
ZFP36L1	TXNIP	0.0175309	ZFP36L1_TXNIP	6
MEF2C	RTN4	0.0174929	MEF2C_RTN4	6
MEF2C	TIMP2	0.0173317	MEF2C_TIMP2	6
MEF2C	ATP1B1	0.0169378	MEF2C_ATP1B1	6
MEF2C	RAC1	0.016908	MEF2C_RAC1	6
SON	PPP1R12A	0.0167901	SON_PPP1R12A	6
MEF2C	RPS15	0.0165752	MEF2C_RPS15	6
SUB1	MTDH	0.0161492	SUB1_MTDH	6
ZEB2	RPL22	0.0160813	ZEB2_RPL22	6
MEF2C	HINT1	0.0160066	MEF2C_HINT1	6
MEF2C	MATR3	0.0158654	MEF2C_MATR3	6
ZEB2	ATP2B1	0.0157109	ZEB2_ATP2B1	6
MEF2C	SRRM1	0.0148698	MEF2C_SRRM1	6
MEF2C	RPS18	0.0146378	MEF2C_RPS18	6
SON	HSP90B1	0.0143304	SON_HSP90B1	6
MEF2C	ACTB	0.01428	MEF2C_ACTB	6
ZFP36L1	APOE	0.0142196	ZFP36L1_APOE	6
MEF2C	GNAS	0.0141342	MEF2C_GNAS	6
FOS	SRSF10	0.0138765	FOS_SRSF10	6
MEF2C	CDC42	0.0138721	MEF2C_CDC42	6
SON	PPIB	0.0138621	SON_PPIB	6
ZEB2	RAB2A	0.0138103	ZEB2_RAB2A	6
ZEB2	PICALM	0.0131654	ZEB2_PICALM	6
MEF2C	PRPF40A	0.0130291	MEF2C_PRPF40A	6
MEF2C	DNAJA1	0.0128856	MEF2C_DNAJA1	6
ZFP36L1	SPRED1	0.0125396	ZFP36L1_SPRED1	6
MEF2C	CSDE1	0.0124159	MEF2C_CSDE1	6
FOS	SRSF7	0.0123627	FOS_SRSF7	6
SON	MYL6	0.0123342	SON_MYL6	6
SFPQ	ARPC2	0.0122459	SFPQ_ARPC2	6
SON	DDX39B	0.012084	SON_DDX39B	6
MEF2C	SPRED1	0.0119951	MEF2C_SPRED1	6
FOS	HNRNPA2B1	0.0119565	FOS_HNRNPA2B1	6
MEF2C	CCT8	0.0116861	MEF2C_CCT8	6
MEF2C	HSPA8	0.0115667	MEF2C_HSPA8	6
MEF2C	UBB	0.011535	MEF2C_UBB	6
MEF2C	YWHAE	0.0114043	MEF2C_YWHAE	6
MEF2C	PSMB2	0.0112679	MEF2C_PSMB2	6
MEF2C	RDX	0.0112545	MEF2C_RDX	6
ATF4	FAU	0.0111841	ATF4_FAU	6
MEF2C	SEC11A	0.0110991	MEF2C_SEC11A	6
MEF2C	RPL22	0.0109421	MEF2C_RPL22	6
MEF2C	RPL10A	0.0109165	MEF2C_RPL10A	6
MEF2C	HSP90B1	0.0107729	MEF2C_HSP90B1	6
MEF2C	NUCKS1	0.0104668	MEF2C_NUCKS1	6
MEF2C	PAFAH1B1	0.0103267	MEF2C_PAFAH1B1	6
FOS	DDIT4	0.0100659	FOS_DDIT4	6
MAF	RGS10	0.0882854	MAF_RGS10	5
MEF2C	NEDD8	0.0776625	MEF2C_NEDD8	5
CCDC88A	ZEB2	0.0737111	CCDC88A_ZEB2	5
MEF2C	WSB1	0.0651479	MEF2C_WSB1	5
MEF2C	ARGLU1	0.0612997	MEF2C_ARGLU1	5
MEF2C	SRSF7	0.0604849	MEF2C_SRSF7	5
ZEB2	MEF2C	0.0594311	ZEB2_MEF2C	5
ATF4	EIF5	0.0582278	ATF4_EIF5	5
FOS	NDUFB7	0.0538369	FOS_NDUFB7	5
SON	PNISR	0.051822	SON_PNISR	5
MEF2C	SSR3	0.0511783	MEF2C_SSR3	5
ZFP36L1	MYH9	0.0509985	ZFP36L1_MYH9	5
MEF2C	CELF2	0.0504203	MEF2C_CELF2	5
MEF2C	SALL1	0.0499823	MEF2C_SALL1	5
ATF4	RGS10	0.0494356	ATF4_RGS10	5
SON	PPIA	0.0477141	SON_PPIA	5
SON	GNAS	0.0466427	SON_GNAS	5
SON	APOE	0.0464733	SON_APOE	5
ZFP36L1	BRD2	0.0455675	ZFP36L1_BRD2	5
MEF2C	MYH9	0.0445264	MEF2C_MYH9	5
MEF2C	CAPRIN1	0.0437422	MEF2C_CAPRIN1	5
ZFP36L1	PLEKHO1	0.0431072	ZFP36L1_PLEKHO1	5
MEF2C	CCDC88A	0.0424336	MEF2C_CCDC88A	5
FOS	RBM39	0.0422404	FOS_RBM39	5
SON	CALM2	0.0420096	SON_CALM2	5
SFPQ	MYH9	0.0398944	SFPQ_MYH9	5
MEF2C	ATP2C1	0.0397495	MEF2C_ATP2C1	5
SON	RBPJ	0.0394109	SON_RBPJ	5
MEF2C	SRP14	0.0392936	MEF2C_SRP14	5
SFPQ	ITM2B	0.0382992	SFPQ_ITM2B	5
ZEB2	RPS18	0.0379082	ZEB2_RPS18	5
SON	HSPA5	0.0374204	SON_HSPA5	5
MEF2C	TXNIP	0.0371174	MEF2C_TXNIP	5
MAF	ZFP36L1	0.0363124	MAF_ZFP36L1	5
MAF	PAIP2	0.0337388	MAF_PAIP2	5
ATF4	CFL1	0.0335687	ATF4_CFL1	5
ATF4	MYH9	0.0335152	ATF4_MYH9	5
SON	PRDX2	0.0333029	SON_PRDX2	5
SON	TM9SF3	0.0332894	SON_TM9SF3	5
SON	SAT1	0.0329827	SON_SAT1	5
ZFP36L1	SLC4A7	0.0327732	ZFP36L1_SLC4A7	5
ZEB2	NFE2L2	0.0326874	ZEB2_NFE2L2	5
ZEB2	HNRNPM	0.0325786	ZEB2_HNRNPM	5
MAF	CELF2	0.0323841	MAF_CELF2	5
FOS	NDUFA12	0.0318841	FOS_NDUFA12	5
SUB1	RPL12	0.0313241	SUB1_RPL12	5
SFPQ	SF1	0.0312464	SFPQ_SF1	5
MEF2C	FUS	0.0310464	MEF2C_FUS	5
ZFP36L1	ATP1B1	0.0308027	ZFP36L1_ATP1B1	5
MEF2C	NFE2L2	0.0307167	MEF2C_NFE2L2	5
ATF4	ARPC1B	0.030435	ATF4_ARPC1B	5
MEF2C	CAPZA1	0.0298523	MEF2C_CAPZA1	5
MEF2C	IMMT	0.0290325	MEF2C_IMMT	5
SON	SF3B1	0.0290131	SON_SF3B1	5
ZEB2	TSPAN3	0.0288654	ZEB2_TSPAN3	5
MEF2C	PFDN5	0.0287387	MEF2C_PFDN5	5
MEF2C	MAF	0.0284319	MEF2C_MAF	5
MEF2C	EEA1	0.028382	MEF2C_EEA1	5
FOS	JUN	0.0279675	FOS_JUN	5
MEF2C	FKBP5	0.0276366	MEF2C_FKBP5	5
ZFP36L1	MACF1	0.0274903	ZFP36L1_MACF1	5
ZFP36L1	RAB1A	0.027265	ZFP36L1_RAB1A	5
SON	PTMA	0.0270312	SON_PTMA	5
MEF2C	KMT2E	0.026904	MEF2C_KMT2E	5
ZEB2	TPT1	0.0266459	ZEB2_TPT1	5
SON	BTG1	0.0266188	SON_BTG1	5
MEF2C	SMAP2	0.0264974	MEF2C_SMAP2	5
MEF2C	RPL3	0.0263938	MEF2C_RPL3	5
NFIA	ADD3	0.0263001	NFIA_ADD3	5
CSDE1	RPS10	0.0262973	CSDE1_RPS10	5
SON	HNRNPU	0.0254196	SON_HNRNPU	5
SON	TUBB4B	0.0253615	SON_TUBB4B	5
SUB1	HSP90B1	0.0253323	SUB1_HSP90B1	5
ZFP36L1	PA2G4	0.0251974	ZFP36L1_PA2G4	5
MEF2C	CKB	0.0248789	MEF2C_CKB	5
MEF2C	CCT4	0.024617	MEF2C_CCT4	5
ZEB2	CCDC47	0.0244894	ZEB2_CCDC47	5
SON	RPS3	0.0240332	SON_RPS3	5
ZEB2	COX8A	0.0236705	ZEB2_COX8A	5
ZFP36L1	EP300	0.0235505	ZFP36L1_EP300	5
SON	HSPA8	0.0235188	SON_HSPA8	5
CSDE1	RDX	0.0233702	CSDE1_RDX	5
FOS	EGR1	0.0231847	FOS_EGR1	5
SON	MBNL1	0.0231495	SON_MBNL1	5
MEF2C	PNISR	0.0229924	MEF2C_PNISR	5
ZEB2	SALL1	0.0225202	ZEB2_SALL1	5
SON	NDUFB4	0.0223502	SON_NDUFB4	5
FOS	ARID4A	0.0222464	FOS_ARID4A	5
FOS	TCF25	0.0221473	FOS_TCF25	5
MEF2C	CHD7	0.0220038	MEF2C_CHD7	5
JUN	RPS27	0.0219458	JUN_RPS27	5
SUB1	PRPF40A	0.0219059	SUB1_PRPF40A	5
SFPQ	ATP1B1	0.0216602	SFPQ_ATP1B1	5
SON	RPS27A	0.0216142	SON_RPS27A	5
SON	SERF2	0.0215755	SON_SERF2	5
ZFP36L1	CCT8	0.0214932	ZFP36L1_CCT8	5
MAF	KLF3	0.0214746	MAF_KLF3	5
ZEB2	ZFR	0.0213949	ZEB2_ZFR	5
MEF2C	UBA52	0.0211814	MEF2C_UBA52	5
MAF	MBNL1	0.0210243	MAF_MBNL1	5
SON	MEF2C	0.0210177	SON_MEF2C	5
SON	EIF5	0.021011	SON_EIF5	5
ATF4	ARPC2	0.0209835	ATF4_ARPC2	5
ZEB2	PSMB4	0.0207403	ZEB2_PSMB4	5
SON	TXNIP	0.0207377	SON_TXNIP	5
MEF2C	RPS11	0.0207072	MEF2C_RPS11	5
ZEB2	FRMD5	0.020621	ZEB2_FRMD5	5
ST18	SAMD12	0.020572	ST18_SAMD12	5
MEF2C	ZFAND5	0.0204876	MEF2C_ZFAND5	5
MEF2C	RBPJ	0.0204573	MEF2C_RBPJ	5
SON	MYCBP2	0.020456	SON_MYCBP2	5
MEF2C	GOLGB1	0.0203508	MEF2C_GOLGB1	5
CCDC88A	MBNL1	0.020252	CCDC88A_MBNL1	5
SON	KMT2E	0.020216	SON_KMT2E	5
MEF2C	DOCK10	0.0201825	MEF2C_DOCK10	5
CSDE1	RPL10A	0.0196558	CSDE1_RPL10A	5
SON	KLF3	0.0196383	SON_KLF3	5
MEF2C	PSMA6	0.0195513	MEF2C_PSMA6	5
SUB1	VDAC2	0.0195299	SUB1_VDAC2	5
ZEB2	HSP90AB1	0.0195123	ZEB2_HSP90AB1	5
ZEB2	RAP1A	0.0193915	ZEB2_RAP1A	5
MEF2C	CD83	0.0193586	MEF2C_CD83	5
ATF4	PSMA6	0.0191387	ATF4_PSMA6	5
MEF2C	TMTC2	0.0187899	MEF2C_TMTC2	5
FOS	NDUFS7	0.0187788	FOS_NDUFS7	5
SON	TECR	0.0186426	SON_TECR	5
MEF2C	VMP1	0.0186143	MEF2C_VMP1	5
MAF	SAT1	0.0186143	MAF_SAT1	5
MEF2C	TSPAN3	0.0185551	MEF2C_TSPAN3	5
MEF2C	PRDX2	0.0184871	MEF2C_PRDX2	5
FOS	DUSP1	0.0184676	FOS_DUSP1	5
MEF2C	NDUFA11	0.0184421	MEF2C_NDUFA11	5
MEF2C	PNN	0.0183188	MEF2C_PNN	5
ZFP36L1	FAM120A	0.0182831	ZFP36L1_FAM120A	5
FOS	SMARCE1	0.018195	FOS_SMARCE1	5
ZFP36L1	RPS26	0.0181822	ZFP36L1_RPS26	5
ZEB2	ZFP36L1	0.0181213	ZEB2_ZFP36L1	5
ATF4	NFKBIA	0.0180602	ATF4_NFKBIA	5
SON	RPS11	0.0179538	SON_RPS11	5
NFIA	CADM2	0.0178509	NFIA_CADM2	5
MEF2C	NIPBL	0.0177726	MEF2C_NIPBL	5
MEF2C	SLC8A1	0.0177408	MEF2C_SLC8A1	5
FOS	P4HA1	0.0176258	FOS_P4HA1	5
ZFP36L1	NFE2L2	0.0176244	ZFP36L1_NFE2L2	5
MEF2C	PPP1R9A	0.0175154	MEF2C_PPP1R9A	5
SON	ARL6IP1	0.0174706	SON_ARL6IP1	5
ATF4	MTDH	0.0174358	ATF4_MTDH	5
SON	EEF1B2	0.0173971	SON_EEF1B2	5
ZEB2	CDC42	0.0173539	ZEB2_CDC42	5
MEF2C	RPS13	0.017353	MEF2C_RPS13	5
MEF2C	GNAI2	0.0173228	MEF2C_GNAI2	5
SON	RAB2A	0.0173135	SON_RAB2A	5
MEF2C	RPS12	0.0172674	MEF2C_RPS12	5
FOS	PPP3CA	0.0172231	FOS_PPP3CA	5
MEF2C	TMEM147	0.0172196	MEF2C_TMEM147	5
MEF2C	CLK1	0.017174	MEF2C_CLK1	5
FOS	RPL36	0.0171404	FOS_RPL36	5
MEF2C	PA2G4	0.0170756	MEF2C_PA2G4	5
MEF2C	HSPA5	0.0170623	MEF2C_HSPA5	5
FOS	VDAC2	0.0169916	FOS_VDAC2	5
FOS	TMEM60	0.0169645	FOS_TMEM60	5
MAF	DDX5	0.0168958	MAF_DDX5	5
MEF2C	NDUFS4	0.0167942	MEF2C_NDUFS4	5
MEF2C	SLC25A4	0.0167537	MEF2C_SLC25A4	5
ZEB2	BRI3	0.0167451	ZEB2_BRI3	5
SFPQ	RPS3	0.0167337	SFPQ_RPS3	5
MEF2C	ARHGAP21	0.0166728	MEF2C_ARHGAP21	5
MEF2C	UBXN1	0.0165692	MEF2C_UBXN1	5
FOS	HNRNPM	0.0165527	FOS_HNRNPM	5
JUN	RPL3	0.0164997	JUN_RPL3	5
ATF4	IVNS1ABP	0.0164531	ATF4_IVNS1ABP	5
FOS	BTG1	0.0164358	FOS_BTG1	5
MEF2C	NDUFB4	0.0164192	MEF2C_NDUFB4	5
MAF	DDX3X	0.016414	MAF_DDX3X	5
SUB1	PUM2	0.0163871	SUB1_PUM2	5
FOS	AHSA1	0.0163839	FOS_AHSA1	5
SON	RTF1	0.0163673	SON_RTF1	5
SON	ZFAND5	0.0163432	SON_ZFAND5	5
ZEB2	PFDN2	0.0162947	ZEB2_PFDN2	5
MAF	HNRNPL	0.0162712	MAF_HNRNPL	5
MAF	TSPAN3	0.0162348	MAF_TSPAN3	5
SON	SRRM2	0.0161677	SON_SRRM2	5
MEF2C	PSMD14	0.0161621	MEF2C_PSMD14	5
ZEB2	RGS10	0.016143	ZEB2_RGS10	5
FOS	PSMA7	0.0161264	FOS_PSMA7	5
JUN	DDIT4	0.0161143	JUN_DDIT4	5
ZEB2	ADAM10	0.0160596	ZEB2_ADAM10	5
FOS	GGNBP2	0.015951	FOS_GGNBP2	5
FOS	GNAI2	0.0157275	FOS_GNAI2	5
MAF	C1QB	0.0157094	MAF_C1QB	5
MEF2C	AFTPH	0.0156636	MEF2C_AFTPH	5
ZFP36L1	FUS	0.0156181	ZFP36L1_FUS	5
MAF	CAPZB	0.0155147	MAF_CAPZB	5
ZEB2	EIF2S2	0.0154856	ZEB2_EIF2S2	5
MEF2C	RPS19	0.0154723	MEF2C_RPS19	5
MAF	PICALM	0.0154647	MAF_PICALM	5
FOS	THOC2	0.0154056	FOS_THOC2	5
MEF2C	PHIP	0.0151764	MEF2C_PHIP	5
SON	C1QC	0.0151563	SON_C1QC	5
FOS	MAT2A	0.0151427	FOS_MAT2A	5
MEF2C	PIK3R1	0.0149702	MEF2C_PIK3R1	5
ZEB2	CFL1	0.014798	ZEB2_CFL1	5
FOS	SEC61B	0.0147039	FOS_SEC61B	5
MEF2C	PPIA	0.0145108	MEF2C_PPIA	5
FOS	TSPAN3	0.014488	FOS_TSPAN3	5
MAF	RPS27A	0.0144141	MAF_RPS27A	5
FOS	TNRC6A	0.0143185	FOS_TNRC6A	5
SON	TMBIM6	0.0142281	SON_TMBIM6	5
JUN	CCT2	0.0142129	JUN_CCT2	5
SFPQ	FAU	0.0142005	SFPQ_FAU	5
MEF2C	IVNS1ABP	0.0141095	MEF2C_IVNS1ABP	5
MAF	CCT4	0.0140916	MAF_CCT4	5
FOS	PIAS1	0.0140872	FOS_PIAS1	5
ZFP36L1	PSENEN	0.0140716	ZFP36L1_PSENEN	5
SON	RPS26	0.0140675	SON_RPS26	5
SON	SLC1A3	0.0139851	SON_SLC1A3	5
ZFP36L1	ATP1A1	0.013984	ZFP36L1_ATP1A1	5
ZEB2	CCT8	0.0139492	ZEB2_CCT8	5
NFE2L2	GPX1	0.0139474	NFE2L2_GPX1	5
FOS	CCT4	0.0139282	FOS_CCT4	5
SON	PNN	0.0138936	SON_PNN	5
ATF4	TUBB	0.0137759	ATF4_TUBB	5
MEF2C	BRD4	0.013715	MEF2C_BRD4	5
SON	ATP6V1G1	0.013691	SON_ATP6V1G1	5
MEF2C	ATP8A1	0.013685	MEF2C_ATP8A1	5
ZFP36L1	SLC8A1	0.0136664	ZFP36L1_SLC8A1	5
MAF	CYBA	0.0136219	MAF_CYBA	5
MEF2C	BLOC1S1	0.0135171	MEF2C_BLOC1S1	5
MEF2C	EEF1A1	0.0134992	MEF2C_EEF1A1	5
MAF	RPL26	0.0134002	MAF_RPL26	5
SUB1	ATP6V1G1	0.0133857	SUB1_ATP6V1G1	5
FOS	PAPOLA	0.0133495	FOS_PAPOLA	5
SON	SUB1	0.0132937	SON_SUB1	5
SON	ZRANB2	0.0132867	SON_ZRANB2	5
SON	CLTA	0.0132536	SON_CLTA	5
MEF2C	RPS8	0.0132334	MEF2C_RPS8	5
MEF2C	PAIP2	0.0132242	MEF2C_PAIP2	5
FOS	SEC62	0.0131927	FOS_SEC62	5
MAF	ADAM10	0.0130931	MAF_ADAM10	5
FOS	RPS27A	0.0130864	FOS_RPS27A	5
MEF2C	PRKAR1A	0.0130667	MEF2C_PRKAR1A	5
ZEB2	RPS10	0.0130569	ZEB2_RPS10	5
ZFP36L1	DDX5	0.0130556	ZFP36L1_DDX5	5
FOS	TCF4	0.013046	FOS_TCF4	5
MEF2C	SLC1A3	0.0130105	MEF2C_SLC1A3	5
MAF	PTP4A2	0.0129646	MAF_PTP4A2	5
NFE2L2	SSR3	0.0129292	NFE2L2_SSR3	5
MEF2C	LMBRD1	0.0128392	MEF2C_LMBRD1	5
FOS	PSMB1	0.0127729	FOS_PSMB1	5
ZFP36L1	PAIP2	0.0127476	ZFP36L1_PAIP2	5
SFPQ	HNRNPU	0.0127306	SFPQ_HNRNPU	5
MEF2C	RPS10	0.0127226	MEF2C_RPS10	5
MEF2C	HNRNPM	0.0127109	MEF2C_HNRNPM	5
ZFP36L1	GABARAPL2	0.0126454	ZFP36L1_GABARAPL2	5
MEF2C	FRMD4A	0.0126406	MEF2C_FRMD4A	5
SON	RPL34	0.0126225	SON_RPL34	5
ZEB2	EIF3J	0.0125806	ZEB2_EIF3J	5
MEF2C	G3BP2	0.0125484	MEF2C_G3BP2	5
MEF2C	SRSF5	0.0125422	MEF2C_SRSF5	5
MEF2C	RBX1	0.0125401	MEF2C_RBX1	5
MEF2C	NDUFS8	0.012521	MEF2C_NDUFS8	5
MEF2C	TMBIM4	0.0125194	MEF2C_TMBIM4	5
ZFP36L1	YWHAG	0.0124167	ZFP36L1_YWHAG	5
MEF2C	ZNF706	0.0124051	MEF2C_ZNF706	5
MEF2C	LUC7L3	0.0123917	MEF2C_LUC7L3	5
MEF2C	SERF2	0.0123916	MEF2C_SERF2	5
MEF2C	BRI3	0.0122942	MEF2C_BRI3	5
SUB1	YWHAE	0.0122813	SUB1_YWHAE	5
MEF2C	SNX13	0.0121402	MEF2C_SNX13	5
ZFP36L1	PSMB1	0.0121367	ZFP36L1_PSMB1	5
FOS	TMEM59	0.0121046	FOS_TMEM59	5
ZFP36L1	KRTCAP2	0.0119747	ZFP36L1_KRTCAP2	5
MEF2C	RPL32	0.0119285	MEF2C_RPL32	5
CSDE1	MTSS1	0.0118847	CSDE1_MTSS1	5
MEF2C	YPEL5	0.0118761	MEF2C_YPEL5	5
MEF2C	PSMA7	0.0118337	MEF2C_PSMA7	5
MEF2C	CTNNB1	0.0118329	MEF2C_CTNNB1	5
ATF4	HNRNPU	0.0118139	ATF4_HNRNPU	5
CSDE1	SEC62	0.0117331	CSDE1_SEC62	5
ZEB2	MDH1	0.0116907	ZEB2_MDH1	5
FOS	HSPA5	0.0115803	FOS_HSPA5	5
SON	SKIL	0.0114723	SON_SKIL	5
FOS	TIA1	0.0114608	FOS_TIA1	5
ZFP36L1	RPL3	0.0114469	ZFP36L1_RPL3	5
ZEB2	UQCRB	0.0114412	ZEB2_UQCRB	5
MEF2C	NDUFB11	0.0114142	MEF2C_NDUFB11	5
FOS	GLUL	0.0113976	FOS_GLUL	5
MEF2C	ATF4	0.0113226	MEF2C_ATF4	5
ZFP36L1	SLC38A2	0.0112712	ZFP36L1_SLC38A2	5
ZEB2	RBM39	0.0111452	ZEB2_RBM39	5
MAF	MAT2A	0.0111336	MAF_MAT2A	5
ATF4	RPS26	0.0111274	ATF4_RPS26	5
CSDE1	TMEM147	0.0111257	CSDE1_TMEM147	5
ZFP36L1	P4HA1	0.0110836	ZFP36L1_P4HA1	5
MEF2C	ATRX	0.0110531	MEF2C_ATRX	5
MAF	EMC7	0.0110134	MAF_EMC7	5
SON	ITM2B	0.0109833	SON_ITM2B	5
SUB1	SAT1	0.0109638	SUB1_SAT1	5
MEF2C	NDUFA12	0.0109392	MEF2C_NDUFA12	5
MEF2C	SMARCA5	0.0109263	MEF2C_SMARCA5	5
MAF	PDIA3	0.0109252	MAF_PDIA3	5
ZFP36L1	SMDT1	0.0109026	ZFP36L1_SMDT1	5
FOS	NDUFB11	0.010813	FOS_NDUFB11	5
MEF2C	PSMB1	0.0107845	MEF2C_PSMB1	5
ZFP36L1	SRGAP2	0.0107735	ZFP36L1_SRGAP2	5
ZEB2	MTDH	0.0107723	ZEB2_MTDH	5
MAF	SRGAP2	0.0107175	MAF_SRGAP2	5
ATF4	SF3B1	0.0106236	ATF4_SF3B1	5
ZEB2	CAPZA1	0.0105599	ZEB2_CAPZA1	5
MEF2C	UQCRB	0.0105088	MEF2C_UQCRB	5
FOS	SUB1	0.0104535	FOS_SUB1	5
SUB1	PSMA7	0.0104185	SUB1_PSMA7	5
NFE2L2	PPP3CA	0.0103888	NFE2L2_PPP3CA	5
MEF2C	ARL6IP5	0.0103774	MEF2C_ARL6IP5	5
MAF	RPL10A	0.0103703	MAF_RPL10A	5
FOS	CAPZB	0.0102766	FOS_CAPZB	5
MEF2C	HNRNPH3	0.0102542	MEF2C_HNRNPH3	5
FOS	RPL3	0.0102224	FOS_RPL3	5
CSDE1	RGS2	0.0101916	CSDE1_RGS2	5
MEF2C	DYNLRB1	0.0101635	MEF2C_DYNLRB1	5
SFPQ	MEF2C	0.0101209	SFPQ_MEF2C	5
ZNF706	PRDX2	0.0100569	ZNF706_PRDX2	5
ATF4	FUS	0.0100324	ATF4_FUS	5

## Sheet: Pig
regulatoryGene	targetGene	weight	pairs	conserved
MEF2C	ZFP36L1	0.0114492	MEF2C_ZFP36L1	10
MEF2C	P2RY12	0.0114469	MEF2C_P2RY12	10
MEF2C	PREX1	0.014287	MEF2C_PREX1	8
MEF2C	RBM39	0.0117914	MEF2C_RBM39	8
MEF2A	MEF2C	0.0117681	MEF2A_MEF2C	8
MEF2C	TPT1	0.0214783	MEF2C_TPT1	7
MEF2A	MBNL1	0.0182227	MEF2A_MBNL1	7
ZFP36L1	PPIB	0.0179544	ZFP36L1_PPIB	7
MEF2C	LAMP1	0.0174318	MEF2C_LAMP1	7
MEF2C	TUBB	0.0146639	MEF2C_TUBB	7
MEF2C	ZFHX3	0.0142684	MEF2C_ZFHX3	7
ZFP36L1	MBNL1	0.0139562	ZFP36L1_MBNL1	7
SFPQ	RPL8	0.0130064	SFPQ_RPL8	7
ZFP36L1	AIF1	0.0124873	ZFP36L1_AIF1	7
ZFP36L1	SAT1	0.0122935	ZFP36L1_SAT1	7
ZFP36L1	P2RY12	0.0119151	ZFP36L1_P2RY12	7
MEF2C	SLC4A7	0.0118333	MEF2C_SLC4A7	7
MEF2C	TMEM59	0.0118125	MEF2C_TMEM59	7
ZFP36L1	PPP1R12A	0.0115081	ZFP36L1_PPP1R12A	7
ZFP36L1	C1QB	0.0115013	ZFP36L1_C1QB	7
MEF2C	STX7	0.0111899	MEF2C_STX7	7
MEF2C	COX4I1	0.0110968	MEF2C_COX4I1	7
ZFP36L1	BIN1	0.0110579	ZFP36L1_BIN1	7
ZFP36L1	WASF2	0.0109754	ZFP36L1_WASF2	7
ZFP36L1	CLTA	0.0108018	ZFP36L1_CLTA	7
MEF2C	GPR34	0.0107599	MEF2C_GPR34	7
MEF2C	YWHAH	0.0107133	MEF2C_YWHAH	7
MEF2C	ATP6AP2	0.0103581	MEF2C_ATP6AP2	7
MEF2A	SNX3	0.0103398	MEF2A_SNX3	7
SON	ZFP36L1	0.0102259	SON_ZFP36L1	7
MEF2C	TMEM50A	0.0101384	MEF2C_TMEM50A	7
MEF2C	PRKCB	0.010024	MEF2C_PRKCB	7
IRF8	RGS10	0.0318441	IRF8_RGS10	6
MEF2A	APOE	0.0252869	MEF2A_APOE	6
IRF8	C1QC	0.0205155	IRF8_C1QC	6
IRF8	LAPTM5	0.0199992	IRF8_LAPTM5	6
MEF2A	CTSB	0.0195298	MEF2A_CTSB	6
ZFP36L1	CST3	0.0190624	ZFP36L1_CST3	6
IRF8	NAGA	0.0174752	IRF8_NAGA	6
MEF2A	COX4I1	0.0174217	MEF2A_COX4I1	6
MEF2A	LAMP1	0.0169126	MEF2A_LAMP1	6
MEF2A	TCF4	0.0166177	MEF2A_TCF4	6
ZFP36L1	MEF2A	0.0166079	ZFP36L1_MEF2A	6
MEF2A	RPS27A	0.0160921	MEF2A_RPS27A	6
MEF2C	SPI1	0.0156936	MEF2C_SPI1	6
SPI1	ARPC2	0.015526	SPI1_ARPC2	6
MEF2C	ATP1B1	0.0153209	MEF2C_ATP1B1	6
MEF2A	WASF2	0.015253	MEF2A_WASF2	6
MEF2A	WDR1	0.0150462	MEF2A_WDR1	6
MEF2A	C1QB	0.014875	MEF2A_C1QB	6
MEF2A	CD14	0.0147751	MEF2A_CD14	6
IRF8	CTSS	0.0145699	IRF8_CTSS	6
MEF2A	APBB1IP	0.014532	MEF2A_APBB1IP	6
ZFP36L1	TXNIP	0.0145227	ZFP36L1_TXNIP	6
MEF2A	CALR	0.0144234	MEF2A_CALR	6
ZFP36L1	MEF2C	0.0143248	ZFP36L1_MEF2C	6
IRF8	INPP5D	0.0142862	IRF8_INPP5D	6
MEF2A	RPL26	0.0141627	MEF2A_RPL26	6
MEF2A	FCGRT	0.0140706	MEF2A_FCGRT	6
SPI1	GM2A	0.0140542	SPI1_GM2A	6
MEF2C	CTSS	0.0136659	MEF2C_CTSS	6
SFPQ	RPLP2	0.0131268	SFPQ_RPLP2	6
MEF2A	IL6R	0.013022	MEF2A_IL6R	6
MEF2C	RPS21	0.0130188	MEF2C_RPS21	6
ZFP36L1	YWHAH	0.0128501	ZFP36L1_YWHAH	6
SFPQ	SRRM2	0.0127853	SFPQ_SRRM2	6
FOS	ODC1	0.0127847	FOS_ODC1	6
ATF4	ZFAND5	0.0127614	ATF4_ZFAND5	6
FOS	SRSF7	0.0127252	FOS_SRSF7	6
MEF2C	TPM3	0.0127195	MEF2C_TPM3	6
MEF2C	FCGRT	0.0126772	MEF2C_FCGRT	6
ZFP36L1	SMAP2	0.0125363	ZFP36L1_SMAP2	6
FOS	DDIT4	0.0123851	FOS_DDIT4	6
MEF2C	CD63	0.0122811	MEF2C_CD63	6
ZFP36L1	APOE	0.0121143	ZFP36L1_APOE	6
ZFP36L1	C1QC	0.0120678	ZFP36L1_C1QC	6
MEF2A	IFNGR1	0.0120574	MEF2A_IFNGR1	6
SPI1	SDCBP	0.0120279	SPI1_SDCBP	6
ZEB2	PPP1R12A	0.0119752	ZEB2_PPP1R12A	6
MEF2C	NCKAP1L	0.0118549	MEF2C_NCKAP1L	6
ZFP36L1	DAD1	0.0118443	ZFP36L1_DAD1	6
ZFP36L1	RIN2	0.0117878	ZFP36L1_RIN2	6
IRF8	SEC62	0.0116589	IRF8_SEC62	6
MEF2C	SSR4	0.0116543	MEF2C_SSR4	6
MEF2A	CTSC	0.0116348	MEF2A_CTSC	6
MEF2A	ACTR3	0.0116286	MEF2A_ACTR3	6
MEF2A	IKZF1	0.0116041	MEF2A_IKZF1	6
MEF2A	ARHGAP12	0.0115807	MEF2A_ARHGAP12	6
ZFP36L1	GNAS	0.0115246	ZFP36L1_GNAS	6
ZFP36L1	SPCS1	0.0115239	ZFP36L1_SPCS1	6
ZFP36L2	CNPY3	0.0114961	ZFP36L2_CNPY3	6
MEF2C	HSP90AA1	0.0113793	MEF2C_HSP90AA1	6
MEF2C	KRTCAP2	0.0113771	MEF2C_KRTCAP2	6
ZFP36L1	HNRNPU	0.0113643	ZFP36L1_HNRNPU	6
ZFP36L1	PTPRC	0.0113216	ZFP36L1_PTPRC	6
ZFP36L1	GPR34	0.011275	ZFP36L1_GPR34	6
ZFP36L1	GPX1	0.0111839	ZFP36L1_GPX1	6
MEF2A	CX3CR1	0.0111571	MEF2A_CX3CR1	6
ZFP36L1	TMCO1	0.0111526	ZFP36L1_TMCO1	6
MEF2A	SRRM2	0.0111338	MEF2A_SRRM2	6
MEF2A	ABR	0.011079	MEF2A_ABR	6
IRF8	IL6R	0.0110777	IRF8_IL6R	6
SON	SRRM1	0.0110653	SON_SRRM1	6
SPI1	CFL1	0.0109541	SPI1_CFL1	6
SFPQ	CTSS	0.010945	SFPQ_CTSS	6
SON	DDX39B	0.0109408	SON_DDX39B	6
FOS	HNRNPA2B1	0.0109196	FOS_HNRNPA2B1	6
IRF8	BRI3	0.0108831	IRF8_BRI3	6
FOS	PTP4A2	0.0108807	FOS_PTP4A2	6
MEF2A	PNRC1	0.0107917	MEF2A_PNRC1	6
ZFP36L1	RABAC1	0.0107893	ZFP36L1_RABAC1	6
ZFP36L1	LITAF	0.0107867	ZFP36L1_LITAF	6
SON	ARPC2	0.0107859	SON_ARPC2	6
MEF2C	GAPDH	0.0107791	MEF2C_GAPDH	6
ZFP36L1	MAF	0.0107728	ZFP36L1_MAF	6
IRF8	UNC93B1	0.0107181	IRF8_UNC93B1	6
ZFP36L1	SSR2	0.0107131	ZFP36L1_SSR2	6
ZFP36L2	TLN1	0.0107	ZFP36L2_TLN1	6
MEF2C	CD53	0.0106934	MEF2C_CD53	6
MEF2C	BZW1	0.0106909	MEF2C_BZW1	6
ZFP36L1	CALR	0.0106856	ZFP36L1_CALR	6
SPI1	ACTR2	0.0106331	SPI1_ACTR2	6
FOS	SRSF10	0.0106214	FOS_SRSF10	6
ZFP36L1	SF3B1	0.010595	ZFP36L1_SF3B1	6
IRF8	APBB1IP	0.0105639	IRF8_APBB1IP	6
ZFP36L1	TREM2	0.0104997	ZFP36L1_TREM2	6
MEF2A	PTPRC	0.0104805	MEF2A_PTPRC	6
ZFP36L1	EEF2	0.0104357	ZFP36L1_EEF2	6
ZFP36L1	VCP	0.010428	ZFP36L1_VCP	6
SPI1	GRB2	0.0104161	SPI1_GRB2	6
ZFP36L1	MTDH	0.0103735	ZFP36L1_MTDH	6
ZFP36L1	CANX	0.0103481	ZFP36L1_CANX	6
MEF2C	HSBP1	0.0103003	MEF2C_HSBP1	6
ZFP36L1	NPC2	0.0102838	ZFP36L1_NPC2	6
ZFP36L1	TM9SF2	0.010267	ZFP36L1_TM9SF2	6
ZFP36L1	FMNL3	0.0102338	ZFP36L1_FMNL3	6
MEF2C	EPB41L2	0.0102209	MEF2C_EPB41L2	6
ZFP36L1	PNRC1	0.0102153	ZFP36L1_PNRC1	6
HMGB1	TLN1	0.0101793	HMGB1_TLN1	6
ZFP36L1	RBM39	0.0101731	ZFP36L1_RBM39	6
MEF2C	EEF2	0.0101539	MEF2C_EEF2	6
SON	MYL6	0.0101279	SON_MYL6	6
IRF8	ZFP36L1	0.0101267	IRF8_ZFP36L1	6
ZFP36L1	OSTF1	0.0101234	ZFP36L1_OSTF1	6
ZFP36L1	MAT2A	0.0100819	ZFP36L1_MAT2A	6
IRF8	BCAP31	0.0100545	IRF8_BCAP31	6
ATF4	GRB2	0.0100137	ATF4_GRB2	6
ZFP36L2	NDFIP1	0.0100131	ZFP36L2_NDFIP1	6
SFPQ	BIN1	0.0100013	SFPQ_BIN1	6
FOS	DNAJB1	0.0407423	FOS_DNAJB1	5
FOS	DUSP1	0.0388933	FOS_DUSP1	5
HMGB1	RPL27	0.035384	HMGB1_RPL27	5
IRF8	TREM2	0.0330203	IRF8_TREM2	5
IRF8	C1QB	0.0322882	IRF8_C1QB	5
IRF8	CX3CR1	0.0312644	IRF8_CX3CR1	5
IRF8	ITM2B	0.0302931	IRF8_ITM2B	5
IRF8	AIF1	0.0301571	IRF8_AIF1	5
IRF8	CST3	0.0292426	IRF8_CST3	5
IRF8	ALOX5AP	0.0289873	IRF8_ALOX5AP	5
IRF8	APOE	0.0280786	IRF8_APOE	5
MEF2A	CST3	0.0263988	MEF2A_CST3	5
FOS	MCL1	0.0258257	FOS_MCL1	5
IRF8	C1QA	0.0254092	IRF8_C1QA	5
FOS	UBB	0.0246972	FOS_UBB	5
MEF2A	P2RY12	0.0236178	MEF2A_P2RY12	5
FOS	BTG2	0.0232652	FOS_BTG2	5
MEF2A	IRF8	0.0230326	MEF2A_IRF8	5
SPI1	B2M	0.0229163	SPI1_B2M	5
HMGB1	ARPC5	0.0229116	HMGB1_ARPC5	5
FOS	DNAJA1	0.0228561	FOS_DNAJA1	5
HMGB1	RPS6	0.0226755	HMGB1_RPS6	5
FOS	HSPD1	0.0222993	FOS_HSPD1	5
HMGB1	RPLP2	0.0221296	HMGB1_RPLP2	5
SFPQ	RPS20	0.0219803	SFPQ_RPS20	5
HMGB1	TMEM50A	0.0217003	HMGB1_TMEM50A	5
MEF2A	PDE3B	0.0213855	MEF2A_PDE3B	5
MEF2A	C3	0.0212691	MEF2A_C3	5
MEF2A	EPB41L2	0.0211037	MEF2A_EPB41L2	5
FOS	EGR1	0.0211001	FOS_EGR1	5
MEF2A	RBM39	0.0210622	MEF2A_RBM39	5
MEF2A	RPS4X	0.0207238	MEF2A_RPS4X	5
HMGB1	SH3BGRL	0.0206066	HMGB1_SH3BGRL	5
HMGB1	RPN2	0.0203529	HMGB1_RPN2	5
MEF2A	ZFP36L1	0.0203009	MEF2A_ZFP36L1	5
FOS	CD83	0.0200625	FOS_CD83	5
IRF8	CDC42	0.0200198	IRF8_CDC42	5
ZFP36L1	EIF1	0.0198778	ZFP36L1_EIF1	5
IRF8	PPIB	0.0198285	IRF8_PPIB	5
IRF8	NEK6	0.0197838	IRF8_NEK6	5
FOS	GNAI2	0.019733	FOS_GNAI2	5
MEF2A	RPS3	0.0195388	MEF2A_RPS3	5
IRF8	FCGRT	0.0193981	IRF8_FCGRT	5
FOS	TBCB	0.0193024	FOS_TBCB	5
SPI1	SLC7A7	0.0192908	SPI1_SLC7A7	5
HMGB1	RAC1	0.0190395	HMGB1_RAC1	5
HMGB1	RPL26	0.0190124	HMGB1_RPL26	5
HMGB1	TM9SF3	0.0189799	HMGB1_TM9SF3	5
NFE2L2	AIF1	0.0188432	NFE2L2_AIF1	5
FOS	RGS2	0.0188353	FOS_RGS2	5
MAF	CTSB	0.0187405	MAF_CTSB	5
HMGB1	SERBP1	0.018309	HMGB1_SERBP1	5
MEF2A	C1QA	0.0182244	MEF2A_C1QA	5
ZFP36L1	BTG2	0.0181887	ZFP36L1_BTG2	5
HMGB1	TYROBP	0.0181531	HMGB1_TYROBP	5
HMGB1	C1QB	0.0180665	HMGB1_C1QB	5
IRF8	GPR34	0.0178712	IRF8_GPR34	5
MEF2C	SSR3	0.0177935	MEF2C_SSR3	5
SPI1	SDF2L1	0.0177568	SPI1_SDF2L1	5
HMGB1	NDFIP1	0.0176706	HMGB1_NDFIP1	5
SPI1	CD53	0.0175336	SPI1_CD53	5
FOS	SF3B1	0.0174175	FOS_SF3B1	5
IRF8	P2RY13	0.017368	IRF8_P2RY13	5
FOS	TAGAP	0.0171549	FOS_TAGAP	5
MEF2A	TREM2	0.0168584	MEF2A_TREM2	5
FOS	PSMB4	0.0167742	FOS_PSMB4	5
FOS	CD74	0.0165858	FOS_CD74	5
HMGB1	CD63	0.0164948	HMGB1_CD63	5
HMGB1	GNAI2	0.0164891	HMGB1_GNAI2	5
MEF2A	LAPTM5	0.0163826	MEF2A_LAPTM5	5
HMGB1	HSBP1	0.0163569	HMGB1_HSBP1	5
HMGB1	AIF1	0.0163553	HMGB1_AIF1	5
IRF8	MEF2A	0.016346	IRF8_MEF2A	5
SFPQ	RPS3	0.0162644	SFPQ_RPS3	5
IRF8	RPL5	0.016259	IRF8_RPL5	5
FLI1	IFNGR1	0.0161995	FLI1_IFNGR1	5
SPI1	CTSS	0.0161251	SPI1_CTSS	5
FOS	NR4A1	0.016125	FOS_NR4A1	5
MEF2A	CLTA	0.0161179	MEF2A_CLTA	5
IRF8	LAMP1	0.0160417	IRF8_LAMP1	5
ZFP36L2	MEF2A	0.0159652	ZFP36L2_MEF2A	5
MEF2A	RHOA	0.0159262	MEF2A_RHOA	5
HMGB1	ALOX5AP	0.0158931	HMGB1_ALOX5AP	5
FOS	RAB8B	0.0158445	FOS_RAB8B	5
SON	TMED9	0.0158232	SON_TMED9	5
FOS	GPX1	0.0157157	FOS_GPX1	5
ZFP36L2	WASF2	0.0156564	ZFP36L2_WASF2	5
FOS	EIF5B	0.0155293	FOS_EIF5B	5
FOS	ARF4	0.0154932	FOS_ARF4	5
FOS	NDUFA13	0.0154697	FOS_NDUFA13	5
FOS	NFKBIA	0.0154588	FOS_NFKBIA	5
FOS	PABPC1	0.015432	FOS_PABPC1	5
ZFP36L2	ADAM10	0.0153692	ZFP36L2_ADAM10	5
FOS	NDUFA8	0.0153634	FOS_NDUFA8	5
HMGB1	BIN2	0.0153527	HMGB1_BIN2	5
LITAF	GMFG	0.0152689	LITAF_GMFG	5
IRF8	SEC11A	0.0152635	IRF8_SEC11A	5
FOS	RBM25	0.0152336	FOS_RBM25	5
MAF	LGMN	0.0152321	MAF_LGMN	5
FOS	TXNIP	0.0151753	FOS_TXNIP	5
FOS	PCNA	0.015121	FOS_PCNA	5
SPI1	CORO1A	0.0150404	SPI1_CORO1A	5
FOS	CANX	0.0149655	FOS_CANX	5
MEF2C	ITM2C	0.0148702	MEF2C_ITM2C	5
FOS	SAMSN1	0.0147707	FOS_SAMSN1	5
FOS	PTMA	0.014769	FOS_PTMA	5
MEF2A	ZFHX3	0.0147146	MEF2A_ZFHX3	5
SFPQ	CST3	0.0147093	SFPQ_CST3	5
ZFP36L1	UBB	0.014488	ZFP36L1_UBB	5
IRF8	RPLP2	0.014456	IRF8_RPLP2	5
SFPQ	C1QC	0.0143929	SFPQ_C1QC	5
ZFP36L1	PABPC1	0.0143496	ZFP36L1_PABPC1	5
MEF2C	NCF4	0.0143189	MEF2C_NCF4	5
SFPQ	FCGRT	0.0142422	SFPQ_FCGRT	5
FOS	SRI	0.0142194	FOS_SRI	5
MEF2A	YWHAH	0.0142122	MEF2A_YWHAH	5
ZFP36L1	TMEM59	0.0142034	ZFP36L1_TMEM59	5
HMGB1	FCER1G	0.0141762	HMGB1_FCER1G	5
FOS	DDX3X	0.0141374	FOS_DDX3X	5
SFPQ	LAMP2	0.0140754	SFPQ_LAMP2	5
HMGB1	EEF1B2	0.0140463	HMGB1_EEF1B2	5
ZFP36L1	SLC25A5	0.0140215	ZFP36L1_SLC25A5	5
FOS	COX7A2L	0.0139396	FOS_COX7A2L	5
HMGB1	ERP29	0.0138769	HMGB1_ERP29	5
FOS	MSN	0.0138654	FOS_MSN	5
HMGB1	ATP6V0B	0.0138402	HMGB1_ATP6V0B	5
FOS	MDH1	0.0138291	FOS_MDH1	5
SPI1	COTL1	0.0138239	SPI1_COTL1	5
HMGB1	CWC15	0.013811	HMGB1_CWC15	5
FOS	PPP2CA	0.013773	FOS_PPP2CA	5
MEF2A	RPS17	0.0137634	MEF2A_RPS17	5
MEF2A	CD53	0.0137231	MEF2A_CD53	5
IRF8	M6PR	0.0137217	IRF8_M6PR	5
FOS	ATF4	0.0137115	FOS_ATF4	5
SON	RAB2A	0.0136565	SON_RAB2A	5
MEF2C	CTSZ	0.0136137	MEF2C_CTSZ	5
MEF2A	ITM2B	0.0135982	MEF2A_ITM2B	5
SPI1	CD63	0.0135526	SPI1_CD63	5
IRF8	LPCAT2	0.0135461	IRF8_LPCAT2	5
MEF2A	PLD4	0.0135377	MEF2A_PLD4	5
ZFP36L2	BCAP31	0.0135364	ZFP36L2_BCAP31	5
HMGB1	CDC42	0.0135341	HMGB1_CDC42	5
IRF8	GM2A	0.0135339	IRF8_GM2A	5
ZFP36L1	RPS26	0.0135291	ZFP36L1_RPS26	5
ZFP36L1	ZFP36L2	0.0134973	ZFP36L1_ZFP36L2	5
MEF2C	RABEP1	0.0134835	MEF2C_RABEP1	5
CNBP	CYBA	0.0134679	CNBP_CYBA	5
ZFP36L1	ATP1A1	0.0134289	ZFP36L1_ATP1A1	5
MEF2A	RPL11	0.0134226	MEF2A_RPL11	5
MEF2A	RPS21	0.0133545	MEF2A_RPS21	5
ZFP36L1	RNF13	0.0133287	ZFP36L1_RNF13	5
FOS	BRD2	0.0132879	FOS_BRD2	5
NFE2L2	SSR3	0.0132784	NFE2L2_SSR3	5
FOS	QKI	0.0132734	FOS_QKI	5
IRF8	CFL1	0.0132585	IRF8_CFL1	5
IRF8	TNFAIP8	0.0132502	IRF8_TNFAIP8	5
ZFP36L1	MYL6	0.0132398	ZFP36L1_MYL6	5
HMGB1	BCAP31	0.0132214	HMGB1_BCAP31	5
HMGB1	RAB7A	0.0132033	HMGB1_RAB7A	5
ZFP36L1	ERP44	0.0132016	ZFP36L1_ERP44	5
FOS	RAB7A	0.0131994	FOS_RAB7A	5
IRF8	CYBA	0.013177	IRF8_CYBA	5
IRF8	YWHAH	0.0131754	IRF8_YWHAH	5
MEF2A	IL6ST	0.0131577	MEF2A_IL6ST	5
SFPQ	ITM2B	0.0131424	SFPQ_ITM2B	5
IRF8	PABPC1	0.0131189	IRF8_PABPC1	5
IRF8	PSAP	0.0130633	IRF8_PSAP	5
HMGB1	TUBB	0.0130566	HMGB1_TUBB	5
FOS	GADD45B	0.0130529	FOS_GADD45B	5
SON	COX4I1	0.0129822	SON_COX4I1	5
ZFP36L1	BZW1	0.0129803	ZFP36L1_BZW1	5
FOS	TIA1	0.0129771	FOS_TIA1	5
FOS	SRSF3	0.0129419	FOS_SRSF3	5
MEF2C	CALM1	0.0129322	MEF2C_CALM1	5
FOS	TSC22D3	0.0129209	FOS_TSC22D3	5
ZFP36L1	KDELR1	0.0129005	ZFP36L1_KDELR1	5
IRF8	ATP6AP2	0.0128366	IRF8_ATP6AP2	5
FOS	MTDH	0.0128364	FOS_MTDH	5
SPI1	COX6C	0.0128356	SPI1_COX6C	5
ZFP36L1	RPS21	0.0127984	ZFP36L1_RPS21	5
NR4A1	NR4A2	0.0127441	NR4A1_NR4A2	5
FOS	PNN	0.0127383	FOS_PNN	5
MEF2A	TRAM1	0.0127049	MEF2A_TRAM1	5
ZFP36L2	DDIT4	0.0127042	ZFP36L2_DDIT4	5
FOS	EEF1D	0.0126935	FOS_EEF1D	5
FOS	SYF2	0.0126506	FOS_SYF2	5
ATF4	PPP1R12A	0.0126457	ATF4_PPP1R12A	5
FOS	NDUFB10	0.0126444	FOS_NDUFB10	5
IRF8	GRB2	0.0126408	IRF8_GRB2	5
ZFP36L1	NDUFB10	0.0126358	ZFP36L1_NDUFB10	5
MEF2A	PMEPA1	0.0126258	MEF2A_PMEPA1	5
MEF2A	KDELR1	0.0125906	MEF2A_KDELR1	5
FOS	BZW1	0.0125777	FOS_BZW1	5
ZFP36L1	VPS29	0.0125771	ZFP36L1_VPS29	5
FOS	IKZF1	0.0125719	FOS_IKZF1	5
FOS	RAC1	0.0125472	FOS_RAC1	5
SPI1	SNX3	0.0125201	SPI1_SNX3	5
SPI1	FMNL1	0.0125132	SPI1_FMNL1	5
MEF2A	KMT2E	0.012481	MEF2A_KMT2E	5
ZFP36L1	CCND1	0.0124677	ZFP36L1_CCND1	5
ZFP36L1	ATP2B1	0.0124641	ZFP36L1_ATP2B1	5
EGR1	KLF2	0.0124599	EGR1_KLF2	5
FOS	HSPA8	0.0124067	FOS_HSPA8	5
ZFP36L2	DDX3X	0.012374	ZFP36L2_DDX3X	5
FOS	NDUFA12	0.0123547	FOS_NDUFA12	5
MEF2A	CSF1R	0.0123404	MEF2A_CSF1R	5
ZFP36L2	GRB2	0.0123105	ZFP36L2_GRB2	5
FOS	PTPRC	0.01231	FOS_PTPRC	5
FOS	BRI3	0.0122744	FOS_BRI3	5
ATF4	TAGAP	0.0122668	ATF4_TAGAP	5
MEF2C	BRD4	0.012264	MEF2C_BRD4	5
MEF2C	GOLGB1	0.0122365	MEF2C_GOLGB1	5
FOS	INPP5D	0.0122066	FOS_INPP5D	5
ZFP36L1	CSF1R	0.0121855	ZFP36L1_CSF1R	5
IRF8	P2RY12	0.0121611	IRF8_P2RY12	5
ZFP36L1	ID2	0.0121599	ZFP36L1_ID2	5
MEF2A	RGS10	0.012157	MEF2A_RGS10	5
FOS	PDAP1	0.0121203	FOS_PDAP1	5
ZFP36L2	PPP1R12A	0.0121155	ZFP36L2_PPP1R12A	5
FOS	PNRC2	0.0121057	FOS_PNRC2	5
ZFP36L1	LAMP2	0.0120873	ZFP36L1_LAMP2	5
ZFP36L2	DOCK10	0.0120802	ZFP36L2_DOCK10	5
MEF2A	EIF3H	0.0120785	MEF2A_EIF3H	5
MAF	CSF1R	0.0120479	MAF_CSF1R	5
MEF2A	SFPQ	0.0120422	MEF2A_SFPQ	5
FOS	CLTA	0.0120344	FOS_CLTA	5
IRF8	UBB	0.0120318	IRF8_UBB	5
FOS	SAT1	0.0120135	FOS_SAT1	5
MEF2A	NAGA	0.0120041	MEF2A_NAGA	5
SPI1	PPT1	0.0120021	SPI1_PPT1	5
ATF4	PSMA6	0.0119972	ATF4_PSMA6	5
MEF2A	DDX17	0.0119879	MEF2A_DDX17	5
FOS	G3BP1	0.0119798	FOS_G3BP1	5
ZFP36L1	BIN2	0.0119742	ZFP36L1_BIN2	5
FOS	NDUFS7	0.0119693	FOS_NDUFS7	5
IRF8	NFE2L2	0.0119691	IRF8_NFE2L2	5
IRF8	PTMA	0.0119563	IRF8_PTMA	5
ZFP36L1	ACAP2	0.0119494	ZFP36L1_ACAP2	5
ZFP36L1	NFE2L2	0.011937	ZFP36L1_NFE2L2	5
FOS	ATP1A1	0.0119261	FOS_ATP1A1	5
FOS	PPT1	0.0119138	FOS_PPT1	5
FOS	CIR1	0.0119098	FOS_CIR1	5
SPI1	CTSZ	0.0119029	SPI1_CTSZ	5
HMGB1	CREG1	0.0118524	HMGB1_CREG1	5
FOS	PCMT1	0.0118383	FOS_PCMT1	5
SFPQ	CFL1	0.0118007	SFPQ_CFL1	5
ZFP36L1	GNAI2	0.011794	ZFP36L1_GNAI2	5
HMGB1	SPCS1	0.011793	HMGB1_SPCS1	5
SPI1	FCGRT	0.0117905	SPI1_FCGRT	5
IRF8	SEC11C	0.011772	IRF8_SEC11C	5
ZFP36L2	APBB1IP	0.0117635	ZFP36L2_APBB1IP	5
FOS	TCF4	0.0117561	FOS_TCF4	5
ZFP36L1	GMFG	0.011753	ZFP36L1_GMFG	5
ATF4	P2RY13	0.0117447	ATF4_P2RY13	5
MEF2A	CTSS	0.0117435	MEF2A_CTSS	5
FOS	TALDO1	0.0117271	FOS_TALDO1	5
FOS	WDR1	0.0117114	FOS_WDR1	5
FOS	RPS5	0.0117104	FOS_RPS5	5
IRF8	TM9SF3	0.0117103	IRF8_TM9SF3	5
ZFP36L1	FLI1	0.0116524	ZFP36L1_FLI1	5
HMGB1	APOE	0.0116522	HMGB1_APOE	5
MEF2A	PPP2R5C	0.0116358	MEF2A_PPP2R5C	5
SON	LAMP1	0.0116312	SON_LAMP1	5
ZEB2	TPT1	0.0116252	ZEB2_TPT1	5
ZFP36L1	DDIT4	0.0115814	ZFP36L1_DDIT4	5
SON	ITM2B	0.0115684	SON_ITM2B	5
FOS	SNW1	0.0115463	FOS_SNW1	5
MEF2A	GALNT1	0.0115423	MEF2A_GALNT1	5
NFE2L2	SPCS1	0.0115401	NFE2L2_SPCS1	5
ZFP36L1	SLC4A7	0.0115361	ZFP36L1_SLC4A7	5
FOS	EIF4A3	0.011535	FOS_EIF4A3	5
FOS	SKAP2	0.0115301	FOS_SKAP2	5
HMGB1	DYNLL1	0.0115223	HMGB1_DYNLL1	5
FOS	ELF1	0.0114828	FOS_ELF1	5
ZFP36L2	TPM3	0.0114577	ZFP36L2_TPM3	5
IRF8	ITGB2	0.0114573	IRF8_ITGB2	5
FOS	NDUFB7	0.0114476	FOS_NDUFB7	5
FOS	RBX1	0.0114466	FOS_RBX1	5
HMGB1	SF1	0.0114452	HMGB1_SF1	5
ZFP36L2	QKI	0.0114314	ZFP36L2_QKI	5
FOS	CSTB	0.0114285	FOS_CSTB	5
MEF2A	SERBP1	0.0114267	MEF2A_SERBP1	5
IRF8	TSC22D3	0.0114267	IRF8_TSC22D3	5
SPI1	AIF1	0.0114261	SPI1_AIF1	5
MEF2A	ITGB2	0.0114249	MEF2A_ITGB2	5
MEF2A	MAT2A	0.0114202	MEF2A_MAT2A	5
MEF2A	SSR1	0.0114173	MEF2A_SSR1	5
NR4A2	NR4A1	0.0114089	NR4A2_NR4A1	5
FOS	PPP3CA	0.0114056	FOS_PPP3CA	5
SON	HNRNPU	0.0113996	SON_HNRNPU	5
MEF2A	CD74	0.0113913	MEF2A_CD74	5
ZFP36L2	AXL	0.0113851	ZFP36L2_AXL	5
ZFP36L2	JAK1	0.0113842	ZFP36L2_JAK1	5
SFPQ	SKP1	0.0113736	SFPQ_SKP1	5
FOS	EIF3E	0.0113687	FOS_EIF3E	5
MEF2A	CCDC88A	0.0113656	MEF2A_CCDC88A	5
FOS	EEF1B2	0.0113648	FOS_EEF1B2	5
SFPQ	COX7A2L	0.011361	SFPQ_COX7A2L	5
FOS	CCT2	0.0113241	FOS_CCT2	5
ZFP36L2	TMEM50A	0.0113215	ZFP36L2_TMEM50A	5
HMGB1	SERP1	0.0113193	HMGB1_SERP1	5
ZFP36L1	SEC11A	0.0113073	ZFP36L1_SEC11A	5
MEF2A	GPR34	0.0113064	MEF2A_GPR34	5
FOS	SSR3	0.0113037	FOS_SSR3	5
FOS	EIF4H	0.0113023	FOS_EIF4H	5
FOS	DDX17	0.0113002	FOS_DDX17	5
MEF2A	OSTF1	0.011281	MEF2A_OSTF1	5
MEF2A	AIF1	0.0112723	MEF2A_AIF1	5
ZFP36L1	SLC38A2	0.0112712	ZFP36L1_SLC38A2	5
MEF2A	PEA15	0.0112695	MEF2A_PEA15	5
ZFP36L2	TMCO1	0.0112628	ZFP36L2_TMCO1	5
FOS	SMAP2	0.0112605	FOS_SMAP2	5
FOS	LITAF	0.0112479	FOS_LITAF	5
SPI1	RPS13	0.011241	SPI1_RPS13	5
ZFP36L1	CREG1	0.0112343	ZFP36L1_CREG1	5
MEF2A	PTP4A2	0.011229	MEF2A_PTP4A2	5
ZFP36L2	BIN1	0.0112116	ZFP36L2_BIN1	5
FOS	PIAS1	0.0112039	FOS_PIAS1	5
MEF2A	RIN2	0.0112022	MEF2A_RIN2	5
MEF2A	GNAI2	0.011197	MEF2A_GNAI2	5
MEF2A	SF1	0.0111964	MEF2A_SF1	5
FOS	DHRS7	0.0111945	FOS_DHRS7	5
ZFP36L1	RBX1	0.0111896	ZFP36L1_RBX1	5
ZFP36L1	ACTB	0.0111817	ZFP36L1_ACTB	5
FOS	TMEM50A	0.0111687	FOS_TMEM50A	5
IRF8	TGFBR2	0.0111651	IRF8_TGFBR2	5
FOS	SRSF11	0.0111646	FOS_SRSF11	5
FOS	DYNLL1	0.011162	FOS_DYNLL1	5
SFPQ	GAPDH	0.0111477	SFPQ_GAPDH	5
ATF4	PEPD	0.0111402	ATF4_PEPD	5
FOS	RBM5	0.0111279	FOS_RBM5	5
SPI1	M6PR	0.0111236	SPI1_M6PR	5
ELF1	CTSA	0.0111157	ELF1_CTSA	5
ZFP36L1	PLEKHO1	0.0110982	ZFP36L1_PLEKHO1	5
IRF8	HM13	0.011086	IRF8_HM13	5
FOS	PSMD7	0.0110811	FOS_PSMD7	5
FOS	TSPAN3	0.0110625	FOS_TSPAN3	5
ZFP36L1	SNX3	0.0110543	ZFP36L1_SNX3	5
MEF2A	ASAH1	0.0110521	MEF2A_ASAH1	5
SON	TM9SF3	0.011029	SON_TM9SF3	5
ZFP36L1	FGL2	0.0110277	ZFP36L1_FGL2	5
ZFP36L2	MGAT1	0.0110199	ZFP36L2_MGAT1	5
FOS	SRSF5	0.0110175	FOS_SRSF5	5
ZFP36L2	SSR2	0.0110149	ZFP36L2_SSR2	5
ATF4	ATP2B1	0.0110102	ATF4_ATP2B1	5
ZFP36L1	VAPA	0.0109714	ZFP36L1_VAPA	5
SON	TECR	0.0109609	SON_TECR	5
ZFP36L1	LIPA	0.0109573	ZFP36L1_LIPA	5
SON	SKIL	0.0109415	SON_SKIL	5
ELF1	EIF3K	0.0109312	ELF1_EIF3K	5
SON	C1QC	0.010927	SON_C1QC	5
ZFP36L2	RRBP1	0.0109226	ZFP36L2_RRBP1	5
SPI1	EVL	0.0109186	SPI1_EVL	5
HMGB1	ELF1	0.0109168	HMGB1_ELF1	5
IRF8	PSMB1	0.0109089	IRF8_PSMB1	5
FOS	NPM1	0.0109043	FOS_NPM1	5
FOS	ARID4A	0.0109013	FOS_ARID4A	5
SPI1	BRI3	0.0108985	SPI1_BRI3	5
FOS	NDUFA11	0.0108951	FOS_NDUFA11	5
SON	DUSP6	0.0108713	SON_DUSP6	5
MEF2A	TMCO1	0.0108673	MEF2A_TMCO1	5
ZFP36L1	FRMD4B	0.0108601	ZFP36L1_FRMD4B	5
FOS	SEC61B	0.0108574	FOS_SEC61B	5
HMGB1	SSR2	0.0108537	HMGB1_SSR2	5
ZFP36L1	SYNGR2	0.0108438	ZFP36L1_SYNGR2	5
ZFP36L2	RAP1A	0.0108239	ZFP36L2_RAP1A	5
SON	PNISR	0.0108125	SON_PNISR	5
ZFP36L1	RPL3	0.0108092	ZFP36L1_RPL3	5
FOS	HSPA5	0.0108012	FOS_HSPA5	5
ZFP36L1	IFNGR1	0.0108004	ZFP36L1_IFNGR1	5
FOS	GGNBP2	0.0107972	FOS_GGNBP2	5
IRF8	RPL11	0.0107914	IRF8_RPL11	5
FOS	SOD1	0.0107839	FOS_SOD1	5
MEF2C	HNRNPH3	0.010775	MEF2C_HNRNPH3	5
IRF8	RPN2	0.0107557	IRF8_RPN2	5
MEF2A	LMAN2	0.0107552	MEF2A_LMAN2	5
SPI1	SSR2	0.0107354	SPI1_SSR2	5
ZFP36L1	APBB1IP	0.0107346	ZFP36L1_APBB1IP	5
FOS	TCF25	0.0107306	FOS_TCF25	5
ZFP36L1	ITM2B	0.0107269	ZFP36L1_ITM2B	5
ATF4	SLC25A3	0.0107131	ATF4_SLC25A3	5
FOS	ETFB	0.0107057	FOS_ETFB	5
ZFP36L1	RPL7	0.0107034	ZFP36L1_RPL7	5
SON	TMBIM6	0.0106966	SON_TMBIM6	5
MEF2A	ACTB	0.010694	MEF2A_ACTB	5
SON	ZFAND5	0.0106937	SON_ZFAND5	5
HMGB1	ARPC5L	0.0106902	HMGB1_ARPC5L	5
HMGB1	SUCLG1	0.010685	HMGB1_SUCLG1	5
SON	RTF1	0.0106798	SON_RTF1	5
MEF2C	NDUFC2	0.0106745	MEF2C_NDUFC2	5
IRF8	GALNT1	0.0106721	IRF8_GALNT1	5
HMGB1	MDH1	0.0106536	HMGB1_MDH1	5
ZFP36L1	ACTG1	0.0106528	ZFP36L1_ACTG1	5
FOS	HNRNPH1	0.0106501	FOS_HNRNPH1	5
SON	NDUFB4	0.0106452	SON_NDUFB4	5
FOS	PLEK	0.0106315	FOS_PLEK	5
MEF2A	LAMP2	0.0106252	MEF2A_LAMP2	5
MEF2A	SAT1	0.0106214	MEF2A_SAT1	5
MEF2C	WSB1	0.0106156	MEF2C_WSB1	5
FOS	FAM32A	0.0106084	FOS_FAM32A	5
ZFP36L1	NONO	0.0105945	ZFP36L1_NONO	5
SPI1	CTSC	0.0105943	SPI1_CTSC	5
FOS	GTF2B	0.010592	FOS_GTF2B	5
MEF2A	SF3B1	0.0105787	MEF2A_SF3B1	5
IRF8	MANF	0.0105751	IRF8_MANF	5
MEF2A	SSR2	0.0105715	MEF2A_SSR2	5
SPI1	TPT1	0.0105691	SPI1_TPT1	5
FOS	TMEM59	0.0105548	FOS_TMEM59	5
MEF2C	JMJD1C	0.0105536	MEF2C_JMJD1C	5
SON	MEF2C	0.0105523	SON_MEF2C	5
ZFP36L2	FMNL3	0.0105456	ZFP36L2_FMNL3	5
FOS	IRF8	0.0105405	FOS_IRF8	5
ZFP36L1	HM13	0.0105226	ZFP36L1_HM13	5
FOS	HNRNPM	0.0105163	FOS_HNRNPM	5
HMGB1	GRB2	0.010509	HMGB1_GRB2	5
HMGB1	ITGB1	0.0104984	HMGB1_ITGB1	5
ZFP36L1	CX3CR1	0.0104918	ZFP36L1_CX3CR1	5
ZFP36L1	HERPUD1	0.0104829	ZFP36L1_HERPUD1	5
MEF2A	HAVCR2	0.0104784	MEF2A_HAVCR2	5
ST18	SAMD12	0.0104774	ST18_SAMD12	5
IRF8	GNAS	0.0104756	IRF8_GNAS	5
MEF2C	FKBP5	0.0104745	MEF2C_FKBP5	5
ZFP36L1	DDX3X	0.010459	ZFP36L1_DDX3X	5
MEF2A	PTTG1IP	0.0104554	MEF2A_PTTG1IP	5
MEF2C	LCP1	0.0104536	MEF2C_LCP1	5
SON	PLD4	0.0104496	SON_PLD4	5
MEF2A	SRRM1	0.0104493	MEF2A_SRRM1	5
ZFP36L2	PLD3	0.0104476	ZFP36L2_PLD3	5
FOS	COPS2	0.0104454	FOS_COPS2	5
HMGB1	EIF3E	0.0104414	HMGB1_EIF3E	5
IRF8	RPS27A	0.0104412	IRF8_RPS27A	5
ZFP36L1	RAB1A	0.0104327	ZFP36L1_RAB1A	5
FOS	GRB2	0.0104288	FOS_GRB2	5
FOS	SEC62	0.0104237	FOS_SEC62	5
MEF2C	RPL35	0.0104195	MEF2C_RPL35	5
ZFP36L1	COX6C	0.0104126	ZFP36L1_COX6C	5
MEF2A	TAX1BP1	0.0104106	MEF2A_TAX1BP1	5
ZFP36L1	NR3C1	0.01041	ZFP36L1_NR3C1	5
HMGB1	LAPTM5	0.0103942	HMGB1_LAPTM5	5
HMGB1	GM2A	0.0103806	HMGB1_GM2A	5
ZFP36L2	MBNL1	0.0103799	ZFP36L2_MBNL1	5
FOS	CSF1R	0.0103671	FOS_CSF1R	5
SPI1	UNC93B1	0.0103642	SPI1_UNC93B1	5
FOS	TMBIM6	0.0103494	FOS_TMBIM6	5
FOSB	TAGAP	0.0103491	FOSB_TAGAP	5
SFPQ	COX4I1	0.0103447	SFPQ_COX4I1	5
MEF2A	HNRNPU	0.0103441	MEF2A_HNRNPU	5
MEF2C	RPL7	0.0103356	MEF2C_RPL7	5
FOS	RAN	0.0103187	FOS_RAN	5
FOS	PSMB1	0.0103105	FOS_PSMB1	5
IRF8	RPL18	0.0103001	IRF8_RPL18	5
SON	EEF1B2	0.0102974	SON_EEF1B2	5
MEF2A	TNFRSF1A	0.0102958	MEF2A_TNFRSF1A	5
ZFP36L1	DYNLL1	0.0102951	ZFP36L1_DYNLL1	5
MEF2C	RPLP0	0.0102877	MEF2C_RPLP0	5
FOS	MAT2A	0.0102784	FOS_MAT2A	5
FOS	DYNC1I2	0.010276	FOS_DYNC1I2	5
ZFP36L2	RAB1A	0.0102659	ZFP36L2_RAB1A	5
IRF8	RPL8	0.0102626	IRF8_RPL8	5
FOS	BTG1	0.0102624	FOS_BTG1	5
SON	GNAS	0.0102557	SON_GNAS	5
IRF8	SIPA1	0.0102521	IRF8_SIPA1	5
FOS	OSTF1	0.0102507	FOS_OSTF1	5
IRF8	RIN2	0.01025	IRF8_RIN2	5
FOS	PNISR	0.0102224	FOS_PNISR	5
ZFP36L1	DDX17	0.0102138	ZFP36L1_DDX17	5
FOS	ZFAND5	0.010209	FOS_ZFAND5	5
MEF2A	SEC11A	0.0102046	MEF2A_SEC11A	5
ZFP36L1	ATP1B1	0.010204	ZFP36L1_ATP1B1	5
ZFP36L1	IL6ST	0.0101963	ZFP36L1_IL6ST	5
MEF2A	RAB2A	0.0101916	MEF2A_RAB2A	5
FOS	TPM3	0.010191	FOS_TPM3	5
FOS	PSMA7	0.0101894	FOS_PSMA7	5
FOS	SMARCE1	0.0101845	FOS_SMARCE1	5
MEF2C	SLC25A4	0.0101845	MEF2C_SLC25A4	5
IRF8	HEXB	0.0101822	IRF8_HEXB	5
FOS	RPS3A	0.0101698	FOS_RPS3A	5
FOS	ZCRB1	0.0101643	FOS_ZCRB1	5
FOS	NDUFB11	0.0101603	FOS_NDUFB11	5
FOS	SUMO1	0.0101558	FOS_SUMO1	5
FOS	NCL	0.0101273	FOS_NCL	5
IRF8	SPI1	0.010127	IRF8_SPI1	5
MEF2C	CALM3	0.010121	MEF2C_CALM3	5
SON	SLC1A3	0.0101162	SON_SLC1A3	5
SPI1	CAPZA2	0.0101116	SPI1_CAPZA2	5
ZFP36L1	RHOA	0.0101073	ZFP36L1_RHOA	5
SON	RGS1	0.0101002	SON_RGS1	5
IRF8	RPL26	0.0100852	IRF8_RPL26	5
ZFP36L2	PPIB	0.0100838	ZFP36L2_PPIB	5
ZFP36L1	RPLP2	0.0100783	ZFP36L1_RPLP2	5
SON	PNN	0.0100699	SON_PNN	5
ZFP36L2	SIPA1	0.0100665	ZFP36L2_SIPA1	5
FOS	CTNNB1	0.0100636	FOS_CTNNB1	5
ZFP36L1	CD83	0.0100551	ZFP36L1_CD83	5
FOS	RNF13	0.0100549	FOS_RNF13	5
IRF8	PSMC5	0.0100527	IRF8_PSMC5	5
FOS	SDHB	0.010045	FOS_SDHB	5
FOS	CAPZB	0.0100447	FOS_CAPZB	5
FOS	ACTR3	0.0100394	FOS_ACTR3	5
MEF2C	UBXN1	0.0100368	MEF2C_UBXN1	5
FOS	RBM39	0.0100361	FOS_RBM39	5
FOS	SPRED1	0.0100187	FOS_SPRED1	5
ZFP36L1	FUS	0.0100167	ZFP36L1_FUS	5
MEF2A	TM9SF3	0.0100077	MEF2A_TM9SF3	5
FOS	U2SURP	0.0100041	FOS_U2SURP	5

## Sheet: Sheep
regulatoryGene	targetGene	weight	pairs	conserved
MEF2C	P2RY12	0.0821406	MEF2C_P2RY12	10
MEF2C	ZFP36L1	0.0621612	MEF2C_ZFP36L1	10
MEF2C	RGS10	0.0961975	MEF2C_RGS10	9
MEF2C	FAU	0.067184	MEF2C_FAU	9
MEF2C	C1QB	0.0421143	MEF2C_C1QB	9
MEF2C	SERBP1	0.041753	MEF2C_SERBP1	9
MEF2C	SF3B1	0.152604	MEF2C_SF3B1	8
MEF2C	RAB2A	0.126151	MEF2C_RAB2A	8
MEF2C	RPL26	0.0999403	MEF2C_RPL26	8
MEF2C	PPP1R12A	0.0958565	MEF2C_PPP1R12A	8
MEF2C	ARPC2	0.0897031	MEF2C_ARPC2	8
MEF2C	CLTC	0.0887528	MEF2C_CLTC	8
MEF2C	SAT1	0.0637078	MEF2C_SAT1	8
MEF2C	EVL	0.0617403	MEF2C_EVL	8
MEF2C	PTPRC	0.0578445	MEF2C_PTPRC	8
MEF2C	RBM39	0.0549202	MEF2C_RBM39	8
MEF2C	ARL6IP1	0.0538828	MEF2C_ARL6IP1	8
MEF2C	PREX1	0.0534498	MEF2C_PREX1	8
MEF2C	HSP90AB1	0.0479826	MEF2C_HSP90AB1	8
MEF2C	IFNGR1	0.0459503	MEF2C_IFNGR1	8
MEF2C	RPS27A	0.0455275	MEF2C_RPS27A	8
MEF2C	HNRNPU	0.0442498	MEF2C_HNRNPU	8
MEF2A	MEF2C	0.0371904	MEF2A_MEF2C	8
MEF2C	LYN	0.0358971	MEF2C_LYN	8
MEF2C	CLTA	0.0228357	MEF2C_CLTA	8
ZFP36L1	WASF2	0.161955	ZFP36L1_WASF2	7
ZFP36L1	BIN1	0.15832	ZFP36L1_BIN1	7
ZFP36L1	AIF1	0.129103	ZFP36L1_AIF1	7
ZFP36L1	PDIA3	0.124565	ZFP36L1_PDIA3	7
ZFP36L1	C1QB	0.12126	ZFP36L1_C1QB	7
MEF2C	SLC4A7	0.11945	MEF2C_SLC4A7	7
ZFP36L1	PPP1R12A	0.117911	ZFP36L1_PPP1R12A	7
ZFP36L1	CLTA	0.113356	ZFP36L1_CLTA	7
MEF2C	SRSF11	0.107507	MEF2C_SRSF11	7
MEF2C	MACF1	0.105945	MEF2C_MACF1	7
MEF2C	PDIA3	0.103442	MEF2C_PDIA3	7
ZFP36L1	SAT1	0.103245	ZFP36L1_SAT1	7
ZFP36L1	P2RY12	0.100165	ZFP36L1_P2RY12	7
MEF2C	ASAH1	0.0993878	MEF2C_ASAH1	7
MEF2C	MAT2A	0.097599	MEF2C_MAT2A	7
ZFP36L1	PPIB	0.0941532	ZFP36L1_PPIB	7
MEF2C	LAMP1	0.092995	MEF2C_LAMP1	7
MEF2C	DPYSL2	0.0927679	MEF2C_DPYSL2	7
ZFP36L1	MBNL1	0.0889812	ZFP36L1_MBNL1	7
MEF2C	INPP5D	0.0879154	MEF2C_INPP5D	7
MEF2C	GALNT1	0.0869828	MEF2C_GALNT1	7
MEF2C	APOE	0.0866903	MEF2C_APOE	7
MEF2C	SNX3	0.0850041	MEF2C_SNX3	7
MEF2C	MTDH	0.0839135	MEF2C_MTDH	7
MEF2C	RPS3	0.0827133	MEF2C_RPS3	7
MEF2C	TM9SF3	0.0822732	MEF2C_TM9SF3	7
MEF2C	SEC62	0.0793811	MEF2C_SEC62	7
MEF2C	RPL18A	0.0769006	MEF2C_RPL18A	7
MEF2C	WASF2	0.0737427	MEF2C_WASF2	7
MEF2C	CSF1R	0.0696674	MEF2C_CSF1R	7
MEF2C	RPL11	0.0658911	MEF2C_RPL11	7
MEF2C	LAMP2	0.0658173	MEF2C_LAMP2	7
MEF2C	EIF3H	0.0643803	MEF2C_EIF3H	7
MEF2C	EIF5	0.0635506	MEF2C_EIF5	7
MEF2C	GPR34	0.0635267	MEF2C_GPR34	7
SON	ZFP36L1	0.0630823	SON_ZFP36L1	7
MEF2C	BTG1	0.0602713	MEF2C_BTG1	7
MEF2C	PPIB	0.0601033	MEF2C_PPIB	7
MEF2C	AIF1	0.0597891	MEF2C_AIF1	7
MEF2C	COTL1	0.0597328	MEF2C_COTL1	7
MEF2C	CD14	0.0585832	MEF2C_CD14	7
MEF2C	YWHAH	0.0584958	MEF2C_YWHAH	7
MEF2C	STX7	0.0569345	MEF2C_STX7	7
MEF2C	PTMA	0.0565329	MEF2C_PTMA	7
MEF2C	TUBB	0.0563817	MEF2C_TUBB	7
MEF2C	IL6R	0.0556162	MEF2C_IL6R	7
MEF2C	UBXN4	0.0546881	MEF2C_UBXN4	7
MEF2C	CFL1	0.0543159	MEF2C_CFL1	7
MEF2C	ITGB2	0.0543156	MEF2C_ITGB2	7
MEF2C	MEF2A	0.0532691	MEF2C_MEF2A	7
MEF2C	ITM2B	0.0499289	MEF2C_ITM2B	7
MEF2C	TM9SF2	0.0494516	MEF2C_TM9SF2	7
MEF2A	MBNL1	0.047764	MEF2A_MBNL1	7
SON	CLTC	0.0470062	SON_CLTC	7
SON	OAZ1	0.0465029	SON_OAZ1	7
MEF2C	CYBA	0.0457395	MEF2C_CYBA	7
MEF2C	DDX17	0.045174	MEF2C_DDX17	7
MEF2C	CTSC	0.0430323	MEF2C_CTSC	7
MEF2C	PNRC1	0.0411397	MEF2C_PNRC1	7
MEF2C	RPS5	0.0350826	MEF2C_RPS5	7
SFPQ	RPL8	0.0348504	SFPQ_RPL8	7
MEF2C	BLNK	0.0305389	MEF2C_BLNK	7
MEF2C	SFPQ	0.029763	MEF2C_SFPQ	7
IRF8	CSF1R	0.0291299	IRF8_CSF1R	7
MEF2C	COX4I1	0.0278651	MEF2C_COX4I1	7
MEF2A	SNX3	0.0180201	MEF2A_SNX3	7
ZFP36L1	IRF8	0.186666	ZFP36L1_IRF8	6
ZFP36L1	MEF2A	0.169789	ZFP36L1_MEF2A	6
ZFP36L1	CANX	0.140802	ZFP36L1_CANX	6
ZFP36L1	GNAS	0.140428	ZFP36L1_GNAS	6
ZFP36L1	RBM39	0.139719	ZFP36L1_RBM39	6
ZFP36L1	YWHAH	0.139485	ZFP36L1_YWHAH	6
ZFP36L1	RPL11	0.139436	ZFP36L1_RPL11	6
ZFP36L1	SDCBP	0.139168	ZFP36L1_SDCBP	6
ZFP36L1	RIN2	0.133425	ZFP36L1_RIN2	6
ZFP36L1	RAB2A	0.126174	ZFP36L1_RAB2A	6
ZFP36L1	EEF2	0.12206	ZFP36L1_EEF2	6
ZFP36L1	ARPC2	0.120222	ZFP36L1_ARPC2	6
ZFP36L1	PDIA6	0.117755	ZFP36L1_PDIA6	6
ZFP36L1	P2RY13	0.116519	ZFP36L1_P2RY13	6
ZFP36L1	MEF2C	0.116244	ZFP36L1_MEF2C	6
ZFP36L1	APOE	0.114999	ZFP36L1_APOE	6
ZFP36L1	TMCO1	0.113245	ZFP36L1_TMCO1	6
MEF2C	GM2A	0.112463	MEF2C_GM2A	6
MEF2C	UBC	0.111577	MEF2C_UBC	6
ZFP36L1	VCP	0.109728	ZFP36L1_VCP	6
ZFP36L1	HNRNPU	0.108986	ZFP36L1_HNRNPU	6
IRF8	ZFP36L1	0.107235	IRF8_ZFP36L1	6
ZFP36L1	BRI3	0.105516	ZFP36L1_BRI3	6
ZFP36L1	TREM2	0.105054	ZFP36L1_TREM2	6
ZFP36L1	SMAP2	0.105045	ZFP36L1_SMAP2	6
ZFP36L1	TXNIP	0.104768	ZFP36L1_TXNIP	6
ZFP36L1	NPC2	0.103941	ZFP36L1_NPC2	6
MEF2A	COX4I1	0.103901	MEF2A_COX4I1	6
ZFP36L1	SF3B1	0.0999183	ZFP36L1_SF3B1	6
ZFP36L1	C1QC	0.0995146	ZFP36L1_C1QC	6
ZFP36L1	CALR	0.0991351	ZFP36L1_CALR	6
SPI1	ACTR2	0.0984805	SPI1_ACTR2	6
ZFP36L1	PNRC1	0.0982943	ZFP36L1_PNRC1	6
ZFP36L1	PTP4A2	0.0967595	ZFP36L1_PTP4A2	6
ZFP36L1	HSP90B1	0.095387	ZFP36L1_HSP90B1	6
ZFP36L1	PTPN6	0.0952659	ZFP36L1_PTPN6	6
ZFP36L1	LAPTM5	0.0917896	ZFP36L1_LAPTM5	6
MEF2C	EPB41L2	0.0910606	MEF2C_EPB41L2	6
SPI1	SDCBP	0.0885341	SPI1_SDCBP	6
ZFP36L1	TM9SF2	0.087329	ZFP36L1_TM9SF2	6
MEF2C	RPLP2	0.0869871	MEF2C_RPLP2	6
ZFP36L1	GPR34	0.0866066	ZFP36L1_GPR34	6
ZFP36L1	OSTF1	0.0850481	ZFP36L1_OSTF1	6
ZFP36L1	SSR2	0.0843017	ZFP36L1_SSR2	6
MEF2C	BZW1	0.0840272	MEF2C_BZW1	6
MEF2C	PRPF40A	0.0838827	MEF2C_PRPF40A	6
ZFP36L1	PTPRC	0.0834054	ZFP36L1_PTPRC	6
MEF2C	ISCU	0.081627	MEF2C_ISCU	6
MEF2C	PAK2	0.0816255	MEF2C_PAK2	6
MEF2C	NCKAP1L	0.0807285	MEF2C_NCKAP1L	6
ZFP36L1	MTDH	0.0797285	ZFP36L1_MTDH	6
MEF2C	ATP2B1	0.078781	MEF2C_ATP2B1	6
MEF2C	CALR	0.0772427	MEF2C_CALR	6
MEF2C	ACTR2	0.0763684	MEF2C_ACTR2	6
SON	PPIB	0.0756517	SON_PPIB	6
SPI1	CFL1	0.0742172	SPI1_CFL1	6
SON	SRRM1	0.0741334	SON_SRRM1	6
MEF2C	PDIA4	0.0738904	MEF2C_PDIA4	6
MEF2C	ATP1B1	0.0732643	MEF2C_ATP1B1	6
MEF2C	RPS20	0.0721136	MEF2C_RPS20	6
MEF2C	B2M	0.0701711	MEF2C_B2M	6
ZFP36L1	MAT2A	0.069358	ZFP36L1_MAT2A	6
MEF2C	UBB	0.0689417	MEF2C_UBB	6
MEF2C	LMO2	0.0681891	MEF2C_LMO2	6
SON	MYL6	0.0681678	SON_MYL6	6
MEF2C	CD53	0.0675338	MEF2C_CD53	6
MEF2C	EEF2	0.0671936	MEF2C_EEF2	6
MEF2C	FAM49B	0.0663711	MEF2C_FAM49B	6
MEF2C	HSPA8	0.0663568	MEF2C_HSPA8	6
MEF2C	C1QC	0.0663098	MEF2C_C1QC	6
SON	ARPC2	0.0661922	SON_ARPC2	6
MEF2C	SDCBP	0.0660832	MEF2C_SDCBP	6
MEF2C	SPI1	0.0658529	MEF2C_SPI1	6
ATF4	GRB2	0.0657406	ATF4_GRB2	6
IRF8	BRI3	0.0647428	IRF8_BRI3	6
MEF2C	RPS23	0.0645541	MEF2C_RPS23	6
IRF8	RGS10	0.06352	IRF8_RGS10	6
MEF2C	GNAS	0.0621064	MEF2C_GNAS	6
MEF2C	RAC1	0.0615947	MEF2C_RAC1	6
MEF2C	YWHAB	0.0614163	MEF2C_YWHAB	6
ZFP36L1	CST3	0.0604983	ZFP36L1_CST3	6
MEF2C	ATP6V0B	0.0604083	MEF2C_ATP6V0B	6
MEF2A	WASF2	0.0603352	MEF2A_WASF2	6
MEF2C	FCGRT	0.0588389	MEF2C_FCGRT	6
IRF8	ACTR3	0.0588365	IRF8_ACTR3	6
MEF2C	HSP90AA1	0.0582437	MEF2C_HSP90AA1	6
MEF2C	MYL6	0.0560439	MEF2C_MYL6	6
MEF2C	RPL37A	0.0557622	MEF2C_RPL37A	6
MEF2C	HSP90B1	0.0553953	MEF2C_HSP90B1	6
MEF2C	GRB2	0.0551122	MEF2C_GRB2	6
MEF2C	CTSS	0.0539747	MEF2C_CTSS	6
MEF2A	IFNGR1	0.0537773	MEF2A_IFNGR1	6
MEF2C	RSRC2	0.0537408	MEF2C_RSRC2	6
MEF2C	RPS21	0.0534011	MEF2C_RPS21	6
MEF2C	EIF1	0.0532645	MEF2C_EIF1	6
MEF2C	GLUL	0.0531488	MEF2C_GLUL	6
MEF2C	MBNL1	0.0528147	MEF2C_MBNL1	6
SPI1	ALOX5AP	0.0527875	SPI1_ALOX5AP	6
MEF2C	NUCKS1	0.052644	MEF2C_NUCKS1	6
MEF2C	BIN1	0.0525743	MEF2C_BIN1	6
MEF2A	VCP	0.0524001	MEF2A_VCP	6
MEF2C	PTP4A2	0.0520781	MEF2C_PTP4A2	6
MEF2C	CANX	0.0516553	MEF2C_CANX	6
SON	HSP90B1	0.0509474	SON_HSP90B1	6
MEF2C	RPLP1	0.0508059	MEF2C_RPLP1	6
MEF2C	P2RY13	0.0503443	MEF2C_P2RY13	6
SFPQ	CTSS	0.0502013	SFPQ_CTSS	6
MEF2C	OAZ1	0.0500233	MEF2C_OAZ1	6
MEF2C	DYNLL1	0.0499282	MEF2C_DYNLL1	6
MEF2A	SRRM2	0.0497298	MEF2A_SRRM2	6
ATF4	ZFAND5	0.0489737	ATF4_ZFAND5	6
MEF2C	RPN2	0.0489092	MEF2C_RPN2	6
MEF2C	PSAP	0.0487656	MEF2C_PSAP	6
MEF2A	CX3CR1	0.0469879	MEF2A_CX3CR1	6
MEF2C	RAB14	0.0462809	MEF2C_RAB14	6
MEF2C	OSTF1	0.0462143	MEF2C_OSTF1	6
SPI1	GM2A	0.046192	SPI1_GM2A	6
MEF2A	PTPRC	0.0459378	MEF2A_PTPRC	6
IRF8	LAPTM5	0.0456491	IRF8_LAPTM5	6
MEF2A	IL6R	0.0449624	MEF2A_IL6R	6
IRF8	BCAP31	0.0447985	IRF8_BCAP31	6
SFPQ	EIF3H	0.0445881	SFPQ_EIF3H	6
IRF8	INPP5D	0.0444297	IRF8_INPP5D	6
MEF2C	ACTB	0.0440071	MEF2C_ACTB	6
MEF2C	GAPDH	0.0434961	MEF2C_GAPDH	6
MEF2C	PACSIN2	0.0432944	MEF2C_PACSIN2	6
ATF4	PPIA	0.0432905	ATF4_PPIA	6
MEF2A	RPS27A	0.0417982	MEF2A_RPS27A	6
MEF2A	LAMP1	0.0415841	MEF2A_LAMP1	6
SPI1	LYN	0.0412861	SPI1_LYN	6
SFPQ	SRRM2	0.0412152	SFPQ_SRRM2	6
MEF2C	CX3CR1	0.0411387	MEF2C_CX3CR1	6
MEF2A	PNRC1	0.0399252	MEF2A_PNRC1	6
MEF2A	RPL26	0.0397838	MEF2A_RPL26	6
MEF2A	APOE	0.039238	MEF2A_APOE	6
MEF2A	CD14	0.0391017	MEF2A_CD14	6
IRF8	SEC62	0.0387532	IRF8_SEC62	6
MEF2C	SRRM1	0.0386779	MEF2C_SRRM1	6
SFPQ	ARPC2	0.0376045	SFPQ_ARPC2	6
SPI1	GRB2	0.0368006	SPI1_GRB2	6
MEF2C	RIN2	0.0363707	MEF2C_RIN2	6
IRF8	IL6R	0.0361239	IRF8_IL6R	6
MEF2A	CALR	0.0351936	MEF2A_CALR	6
MEF2C	OS9	0.0351217	MEF2C_OS9	6
MEF2C	PSME1	0.0350282	MEF2C_PSME1	6
SON	MAT2A	0.0346762	SON_MAT2A	6
IRF8	C1QC	0.0336028	IRF8_C1QC	6
SFPQ	RPLP2	0.0322865	SFPQ_RPLP2	6
ATF4	FAU	0.0321958	ATF4_FAU	6
MEF2C	TMCO1	0.0321433	MEF2C_TMCO1	6
IRF8	TLN1	0.0314971	IRF8_TLN1	6
IRF8	CTSS	0.0313961	IRF8_CTSS	6
MEF2A	ABR	0.0301799	MEF2A_ABR	6
MEF2A	C1QB	0.0299473	MEF2A_C1QB	6
MEF2A	ACTR3	0.0299125	MEF2A_ACTR3	6
MEF2A	CTSB	0.0290371	MEF2A_CTSB	6
SPI1	PTPN6	0.028906	SPI1_PTPN6	6
MEF2A	SLCO2B1	0.0287147	MEF2A_SLCO2B1	6
SFPQ	BIN1	0.0271413	SFPQ_BIN1	6
IRF8	NAGA	0.0260518	IRF8_NAGA	6
SON	SLC38A2	0.0248696	SON_SLC38A2	6
MEF2A	FCGRT	0.0238914	MEF2A_FCGRT	6
SON	PPP1R12A	0.0228135	SON_PPP1R12A	6
IRF8	OSTF1	0.022702	IRF8_OSTF1	6
SPI1	ARPC2	0.0206569	SPI1_ARPC2	6
MEF2A	CTSC	0.02064	MEF2A_CTSC	6
MEF2A	ARHGAP12	0.0205199	MEF2A_ARHGAP12	6
IRF8	APBB1IP	0.0197848	IRF8_APBB1IP	6
SPI1	PTP4A2	0.0189295	SPI1_PTP4A2	6
IRF8	UNC93B1	0.0183981	IRF8_UNC93B1	6
MEF2A	APBB1IP	0.0140473	MEF2A_APBB1IP	6
ZFP36L1	CTSB	0.196637	ZFP36L1_CTSB	5
ZFP36L1	SF1	0.190008	ZFP36L1_SF1	5
ZFP36L1	PREX1	0.170813	ZFP36L1_PREX1	5
MEF2C	RTN3	0.163573	MEF2C_RTN3	5
MEF2C	SSR2	0.163113	MEF2C_SSR2	5
ZFP36L1	HSP90AB1	0.160356	ZFP36L1_HSP90AB1	5
ZFP36L1	CTSC	0.160314	ZFP36L1_CTSC	5
ZFP36L1	BLNK	0.151222	ZFP36L1_BLNK	5
ZFP36L1	RPS27A	0.148778	ZFP36L1_RPS27A	5
ZFP36L1	ACTB	0.147889	ZFP36L1_ACTB	5
ZFP36L1	GRB2	0.144059	ZFP36L1_GRB2	5
ZFP36L1	SERF2	0.140645	ZFP36L1_SERF2	5
ZFP36L1	MYH9	0.139836	ZFP36L1_MYH9	5
MEF2C	GNB1	0.139757	MEF2C_GNB1	5
ZFP36L1	IL6ST	0.139004	ZFP36L1_IL6ST	5
ZFP36L1	CX3CR1	0.13882	ZFP36L1_CX3CR1	5
ZFP36L1	RPS26	0.138552	ZFP36L1_RPS26	5
ZFP36L1	RPL18A	0.137494	ZFP36L1_RPL18A	5
ZFP36L1	IK	0.133734	ZFP36L1_IK	5
ZFP36L1	CORO1A	0.131743	ZFP36L1_CORO1A	5
ZFP36L1	CD37	0.131262	ZFP36L1_CD37	5
ZFP36L1	RPLP2	0.129965	ZFP36L1_RPLP2	5
ZFP36L1	PSAP	0.129604	ZFP36L1_PSAP	5
ZFP36L1	B2M	0.128954	ZFP36L1_B2M	5
ZFP36L1	BZW1	0.128562	ZFP36L1_BZW1	5
ZFP36L1	UBB	0.127518	ZFP36L1_UBB	5
ZFP36L1	EP300	0.126801	ZFP36L1_EP300	5
ZFP36L1	DYNLL1	0.126448	ZFP36L1_DYNLL1	5
ZFP36L1	CTSS	0.125974	ZFP36L1_CTSS	5
ZFP36L1	CLTC	0.124258	ZFP36L1_CLTC	5
ZFP36L1	NAGA	0.123559	ZFP36L1_NAGA	5
MEF2C	ALOX5AP	0.122456	MEF2C_ALOX5AP	5
ZFP36L1	FGL2	0.121671	ZFP36L1_FGL2	5
ZFP36L1	GNAI2	0.121357	ZFP36L1_GNAI2	5
ZFP36L1	EIF1	0.120738	ZFP36L1_EIF1	5
ZFP36L1	IFNGR1	0.118808	ZFP36L1_IFNGR1	5
ZFP36L1	PDIA4	0.118211	ZFP36L1_PDIA4	5
MEF2C	ARHGDIB	0.117909	MEF2C_ARHGDIB	5
YBX1	ACTB	0.117805	YBX1_ACTB	5
ZFP36L1	TRAM1	0.117474	ZFP36L1_TRAM1	5
MEF2C	MSN	0.114653	MEF2C_MSN	5
ZFP36L1	COX4I1	0.114595	ZFP36L1_COX4I1	5
MEF2C	UNC93B1	0.114589	MEF2C_UNC93B1	5
ZFP36L1	PTTG1IP	0.114534	ZFP36L1_PTTG1IP	5
ZFP36L1	SLCO2B1	0.114467	ZFP36L1_SLCO2B1	5
ZFP36L1	CD53	0.114255	ZFP36L1_CD53	5
YBX1	OAZ1	0.114227	YBX1_OAZ1	5
MEF2C	HSPA5	0.112223	MEF2C_HSPA5	5
MEF2C	ARHGDIA	0.112022	MEF2C_ARHGDIA	5
ZFP36L1	BCAP31	0.11104	ZFP36L1_BCAP31	5
MEF2C	KHDRBS1	0.110484	MEF2C_KHDRBS1	5
ZFP36L1	SLC38A2	0.109834	ZFP36L1_SLC38A2	5
ZFP36L1	SEPT7	0.108938	ZFP36L1_SEPT7	5
ZFP36L1	CSF1R	0.108743	ZFP36L1_CSF1R	5
ZFP36L1	DDX17	0.10825	ZFP36L1_DDX17	5
ZFP36L1	LAMP2	0.108157	ZFP36L1_LAMP2	5
ZFP36L1	ATP1B1	0.107682	ZFP36L1_ATP1B1	5
ZFP36L1	BIN2	0.10715	ZFP36L1_BIN2	5
ZFP36L1	CREG1	0.104456	ZFP36L1_CREG1	5
MEF2C	G3BP2	0.102722	MEF2C_G3BP2	5
ZFP36L1	GALNT1	0.102212	ZFP36L1_GALNT1	5
ZFP36L1	SLC4A7	0.102137	ZFP36L1_SLC4A7	5
ZFP36L1	CFL1	0.101483	ZFP36L1_CFL1	5
ZFP36L1	CD74	0.101062	ZFP36L1_CD74	5
FLI1	EIF4G2	0.0998528	FLI1_EIF4G2	5
YBX1	UBXN4	0.0996671	YBX1_UBXN4	5
MEF2C	M6PR	0.0992038	MEF2C_M6PR	5
MEF2A	INPP5D	0.0987178	MEF2A_INPP5D	5
ZFP36L1	LAMP1	0.0985687	ZFP36L1_LAMP1	5
MEF2C	GRN	0.0984462	MEF2C_GRN	5
ZFP36L1	ITGB2	0.0982152	ZFP36L1_ITGB2	5
ZFP36L1	RPL8	0.097663	ZFP36L1_RPL8	5
ZFP36L1	APBB1IP	0.0971682	ZFP36L1_APBB1IP	5
SPI1	PNRC1	0.096157	SPI1_PNRC1	5
ZFP36L1	MSN	0.0957426	ZFP36L1_MSN	5
ZFP36L1	FLI1	0.0953266	ZFP36L1_FLI1	5
ZFP36L1	YWHAB	0.0949865	ZFP36L1_YWHAB	5
MEF2A	SF3B1	0.093405	MEF2A_SF3B1	5
MEF2C	RPS11	0.0920453	MEF2C_RPS11	5
ZFP36L1	MRFAP1	0.0915651	ZFP36L1_MRFAP1	5
SON	RPS26	0.0912438	SON_RPS26	5
ZFP36L1	ARHGDIB	0.0911561	ZFP36L1_ARHGDIB	5
ZFP36L1	SFPQ	0.0911409	ZFP36L1_SFPQ	5
YBX1	VCP	0.0911321	YBX1_VCP	5
ZFP36L1	CTSA	0.0910153	ZFP36L1_CTSA	5
YBX1	CFL1	0.0909517	YBX1_CFL1	5
ZFP36L1	FRMD4B	0.0909284	ZFP36L1_FRMD4B	5
MEF2C	RPS17	0.0898363	MEF2C_RPS17	5
ZFP36L1	COTL1	0.0898216	ZFP36L1_COTL1	5
ZFP36L1	RPL26	0.0895841	ZFP36L1_RPL26	5
SON	ARL6IP1	0.0887123	SON_ARL6IP1	5
IRF8	SPI1	0.0884638	IRF8_SPI1	5
ZFP36L1	SEC62	0.0881681	ZFP36L1_SEC62	5
SPI1	SNX3	0.0873838	SPI1_SNX3	5
MEF2C	LIPA	0.0869673	MEF2C_LIPA	5
YBX1	TMCO1	0.0868106	YBX1_TMCO1	5
ZFP36L1	ATP2B1	0.0863711	ZFP36L1_ATP2B1	5
ZFP36L1	RPS21	0.0858084	ZFP36L1_RPS21	5
MEF2C	PEA15	0.0856896	MEF2C_PEA15	5
ZFP36L1	C3AR1	0.0852484	ZFP36L1_C3AR1	5
MEF2C	JMJD1C	0.085063	MEF2C_JMJD1C	5
MEF2C	CD37	0.0847841	MEF2C_CD37	5
IRF8	C3AR1	0.0839855	IRF8_C3AR1	5
ZFP36L1	ITM2B	0.083313	ZFP36L1_ITM2B	5
YBX1	CTSB	0.0832181	YBX1_CTSB	5
MEF2C	LAPTM5	0.0828775	MEF2C_LAPTM5	5
FLI1	CD14	0.0826163	FLI1_CD14	5
ZFP36L1	RAB14	0.0822637	ZFP36L1_RAB14	5
ZFP36L1	SNX3	0.0821004	ZFP36L1_SNX3	5
SPI1	SSR2	0.0818334	SPI1_SSR2	5
MEF2C	CALM1	0.0816675	MEF2C_CALM1	5
MEF2C	PTPN6	0.0798383	MEF2C_PTPN6	5
SON	BTG1	0.0797091	SON_BTG1	5
IRF8	SAT1	0.0796263	IRF8_SAT1	5
MEF2C	DAZAP2	0.0795078	MEF2C_DAZAP2	5
MEF2C	ATF4	0.0792972	MEF2C_ATF4	5
ZFP36L1	MYL6	0.0786483	ZFP36L1_MYL6	5
ZFP36L1	STX7	0.0781598	ZFP36L1_STX7	5
YBX1	OS9	0.0780552	YBX1_OS9	5
YBX1	C1QB	0.0776789	YBX1_C1QB	5
ZFP36L1	CD14	0.0772404	ZFP36L1_CD14	5
MEF2C	ARHGAP12	0.076809	MEF2C_ARHGAP12	5
ATF4	PDIA6	0.0768003	ATF4_PDIA6	5
MEF2A	TMCO1	0.0766109	MEF2A_TMCO1	5
MEF2C	USP9X	0.0758225	MEF2C_USP9X	5
FLI1	TREM2	0.075712	FLI1_TREM2	5
SON	CLTA	0.0756811	SON_CLTA	5
YBX1	RAB14	0.0754293	YBX1_RAB14	5
ZFP36L1	MACF1	0.0748212	ZFP36L1_MACF1	5
SON	ATP6V1G1	0.0741122	SON_ATP6V1G1	5
YBX1	PPT1	0.0740523	YBX1_PPT1	5
ZFP36L1	EIF3H	0.074005	ZFP36L1_EIF3H	5
MEF2A	LMAN2	0.0739563	MEF2A_LMAN2	5
MEF2C	CTSA	0.0734347	MEF2C_CTSA	5
YBX1	LAMP1	0.072458	YBX1_LAMP1	5
MEF2C	QKI	0.0719701	MEF2C_QKI	5
MEF2A	CLTA	0.071799	MEF2A_CLTA	5
ATF4	MAT2B	0.071306	ATF4_MAT2B	5
MEF2C	TMCC3	0.0707716	MEF2C_TMCC3	5
MEF2C	ZFAND5	0.0705504	MEF2C_ZFAND5	5
SFPQ	MYH9	0.0703112	SFPQ_MYH9	5
SPI1	RGS10	0.0702602	SPI1_RGS10	5
MEF2C	TYROBP	0.0701522	MEF2C_TYROBP	5
YBX1	BTG1	0.0696859	YBX1_BTG1	5
SON	TM9SF3	0.0695798	SON_TM9SF3	5
SON	KMT2E	0.0695439	SON_KMT2E	5
SPI1	FCGRT	0.0690265	SPI1_FCGRT	5
MEF2C	PRDX2	0.0687406	MEF2C_PRDX2	5
MEF2C	ACTR3	0.0686214	MEF2C_ACTR3	5
MEF2C	COX6B1	0.0677902	MEF2C_COX6B1	5
SON	RSRC2	0.0673376	SON_RSRC2	5
MEF2C	RPL8	0.0672551	MEF2C_RPL8	5
SPI1	CTSS	0.0667907	SPI1_CTSS	5
MEF2C	NFKBIA	0.0666437	MEF2C_NFKBIA	5
MEF2C	CD180	0.0666299	MEF2C_CD180	5
SPI1	IFNGR1	0.0660622	SPI1_IFNGR1	5
IRF8	M6PR	0.065734	IRF8_M6PR	5
MEF2A	NAGA	0.0656115	MEF2A_NAGA	5
MEF2C	PDIA6	0.0655935	MEF2C_PDIA6	5
MEF2C	PCBP1	0.0654167	MEF2C_PCBP1	5
YBX1	PPIB	0.0648956	YBX1_PPIB	5
MEF2C	VCP	0.0645926	MEF2C_VCP	5
MEF2A	CSF1R	0.0644765	MEF2A_CSF1R	5
MEF2C	SEPT7	0.0644564	MEF2C_SEPT7	5
SPI1	COTL1	0.064252	SPI1_COTL1	5
SON	APOE	0.0639524	SON_APOE	5
SON	SAT1	0.0635512	SON_SAT1	5
ZFP36L1	LIPA	0.0633938	ZFP36L1_LIPA	5
SON	RBPJ	0.0632446	SON_RBPJ	5
MEF2C	PRKAR1A	0.063111	MEF2C_PRKAR1A	5
ZFP36L1	NR3C1	0.0629573	ZFP36L1_NR3C1	5
IRF8	GPR34	0.0628898	IRF8_GPR34	5
MEF2C	SLCO2B1	0.0627485	MEF2C_SLCO2B1	5
MEF2C	CREG1	0.0627443	MEF2C_CREG1	5
ATF4	APBB1IP	0.0627411	ATF4_APBB1IP	5
MEF2A	OSTF1	0.062017	MEF2A_OSTF1	5
MEF2C	IK	0.0619994	MEF2C_IK	5
IRF8	LIPA	0.0616472	IRF8_LIPA	5
SON	SRRM2	0.0615659	SON_SRRM2	5
YBX1	C1QC	0.0613115	YBX1_C1QC	5
MEF2C	CD81	0.0613012	MEF2C_CD81	5
SON	HNRNPU	0.0611727	SON_HNRNPU	5
MEF2C	PPT1	0.0609714	MEF2C_PPT1	5
ATF4	ATP2B1	0.0608615	ATF4_ATP2B1	5
SPI1	LMO2	0.0604128	SPI1_LMO2	5
IRF8	PSAP	0.0597826	IRF8_PSAP	5
IRF8	BIN1	0.0597129	IRF8_BIN1	5
MEF2C	KMT2E	0.0596104	MEF2C_KMT2E	5
SON	ITM2B	0.0591892	SON_ITM2B	5
SON	MEF2C	0.0591152	SON_MEF2C	5
MEF2C	PIK3R1	0.0589655	MEF2C_PIK3R1	5
MEF2C	CTSB	0.0588399	MEF2C_CTSB	5
YBX1	RAB2A	0.0587074	YBX1_RAB2A	5
YBX1	M6PR	0.05865	YBX1_M6PR	5
MEF2C	ATP6V1G1	0.0584942	MEF2C_ATP6V1G1	5
MEF2C	C3AR1	0.0582129	MEF2C_C3AR1	5
MEF2C	PLD4	0.0581349	MEF2C_PLD4	5
IRF8	SNX3	0.0578316	IRF8_SNX3	5
MEF2C	MT-ND5	0.0577851	MEF2C_MT-ND5	5
SFPQ	ATP1B1	0.0575861	SFPQ_ATP1B1	5
SON	RPS11	0.057552	SON_RPS11	5
MEF2C	IL6ST	0.057533	MEF2C_IL6ST	5
IRF8	SRRM1	0.0574833	IRF8_SRRM1	5
FLI1	IFNGR1	0.0573446	FLI1_IFNGR1	5
MEF2C	PTBP1	0.0572063	MEF2C_PTBP1	5
SON	KLF3	0.0571229	SON_KLF3	5
MEF2C	LMBRD1	0.0569036	MEF2C_LMBRD1	5
MEF2C	TXNIP	0.0567831	MEF2C_TXNIP	5
MEF2C	REEP5	0.0565872	MEF2C_REEP5	5
IRF8	RPL11	0.0563647	IRF8_RPL11	5
ATF4	RPS20	0.0560499	ATF4_RPS20	5
MEF2A	TREM2	0.0559604	MEF2A_TREM2	5
SON	RAB2A	0.0558629	SON_RAB2A	5
SPI1	B2M	0.0558524	SPI1_B2M	5
SPI1	CANX	0.055649	SPI1_CANX	5
MEF2A	SF1	0.0555969	MEF2A_SF1	5
MEF2C	YBX1	0.055585	MEF2C_YBX1	5
ATF4	RGS10	0.0555203	ATF4_RGS10	5
SON	GNAS	0.0553869	SON_GNAS	5
ATF4	PPT1	0.055296	ATF4_PPT1	5
SON	RPS3	0.0551134	SON_RPS3	5
MEF2C	SERF2	0.055028	MEF2C_SERF2	5
ATF4	CANX	0.0547447	ATF4_CANX	5
MEF2C	LASP1	0.0541169	MEF2C_LASP1	5
SFPQ	OSTF1	0.053982	SFPQ_OSTF1	5
MEF2C	SMAP2	0.0539591	MEF2C_SMAP2	5
SFPQ	FCGRT	0.0538687	SFPQ_FCGRT	5
IRF8	CTSA	0.0537219	IRF8_CTSA	5
IRF8	WASF2	0.0536676	IRF8_WASF2	5
MEF2A	LAPTM5	0.0535196	MEF2A_LAPTM5	5
MEF2C	RPL32	0.0533814	MEF2C_RPL32	5
MEF2C	TMEM131	0.0532255	MEF2C_TMEM131	5
SON	MAT2B	0.0530666	SON_MAT2B	5
MEF2C	GNAI2	0.0530496	MEF2C_GNAI2	5
MEF2C	CORO1A	0.0528534	MEF2C_CORO1A	5
SON	ZFAND5	0.0528488	SON_ZFAND5	5
IRF8	RPL26	0.0528014	IRF8_RPL26	5
IRF8	ISCU	0.0527706	IRF8_ISCU	5
SON	HSPA5	0.0526436	SON_HSPA5	5
IRF8	MEF2A	0.0525251	IRF8_MEF2A	5
CNBP	CYBA	0.0522872	CNBP_CYBA	5
MEF2C	TNFAIP8L2	0.051957	MEF2C_TNFAIP8L2	5
MEF2C	TSC22D3	0.0519346	MEF2C_TSC22D3	5
YBX1	CSF1R	0.0518059	YBX1_CSF1R	5
IRF8	PTMA	0.0515618	IRF8_PTMA	5
IRF8	C1QB	0.0513328	IRF8_C1QB	5
IRF8	SLCO2B1	0.0513267	IRF8_SLCO2B1	5
MEF2A	GALNT1	0.0512856	MEF2A_GALNT1	5
IRF8	GNAS	0.0510894	IRF8_GNAS	5
MEF2C	CTTNBP2NL	0.0506705	MEF2C_CTTNBP2NL	5
MEF2C	RAB7A	0.0505718	MEF2C_RAB7A	5
MEF2C	EEA1	0.0504843	MEF2C_EEA1	5
SFPQ	HNRNPU	0.050341	SFPQ_HNRNPU	5
YBX1	EIF3H	0.0501799	YBX1_EIF3H	5
SON	MBNL1	0.0501046	SON_MBNL1	5
FLI1	LIPA	0.050073	FLI1_LIPA	5
SON	LAMP1	0.0500556	SON_LAMP1	5
SON	TMBIM6	0.0500307	SON_TMBIM6	5
IRF8	ALOX5AP	0.0499877	IRF8_ALOX5AP	5
IRF8	ITM2B	0.0499175	IRF8_ITM2B	5
MEF2C	BRD4	0.0495108	MEF2C_BRD4	5
SON	HSPA8	0.049473	SON_HSPA8	5
MEF2C	RPLP0	0.0493468	MEF2C_RPLP0	5
MEF2C	RPS8	0.0492821	MEF2C_RPS8	5
IRF8	P2RY13	0.0489284	IRF8_P2RY13	5
SPI1	LAPTM5	0.0489047	SPI1_LAPTM5	5
SON	PLD4	0.0488489	SON_PLD4	5
SON	C1QC	0.0488018	SON_C1QC	5
SPI1	ATP2B1	0.0487131	SPI1_ATP2B1	5
ATF4	CD74	0.048673	ATF4_CD74	5
ATF4	PPP1R12A	0.0486264	ATF4_PPP1R12A	5
IRF8	RBM39	0.048571	IRF8_RBM39	5
MEF2C	BCAP31	0.0482932	MEF2C_BCAP31	5
MEF2A	SFPQ	0.048245	MEF2A_SFPQ	5
MEF2A	RBM39	0.0480535	MEF2A_RBM39	5
SON	DUSP6	0.048006	SON_DUSP6	5
IRF8	TREM2	0.0475072	IRF8_TREM2	5
IRF8	UBB	0.0471073	IRF8_UBB	5
MEF2C	MAP7D3	0.0468263	MEF2C_MAP7D3	5
IRF8	P2RY12	0.0467683	IRF8_P2RY12	5
SPI1	RPL18A	0.0466888	SPI1_RPL18A	5
MEF2C	PSMA6	0.0466341	MEF2C_PSMA6	5
MEF2A	CREG1	0.0465586	MEF2A_CREG1	5
MEF2C	CYTH4	0.046401	MEF2C_CYTH4	5
ATF4	DYNLL1	0.0461188	ATF4_DYNLL1	5
MEF2A	ZFP36L1	0.046089	MEF2A_ZFP36L1	5
SPI1	FAU	0.0460675	SPI1_FAU	5
MEF2C	NPC2	0.0459431	MEF2C_NPC2	5
MEF2C	MAT2B	0.0459321	MEF2C_MAT2B	5
MEF2A	PPP2R5C	0.0457951	MEF2A_PPP2R5C	5
MEF2C	BIN2	0.0457495	MEF2C_BIN2	5
IRF8	CTSC	0.0455716	IRF8_CTSC	5
SPI1	CTSC	0.0455644	SPI1_CTSC	5
MEF2C	BRI3	0.0454895	MEF2C_BRI3	5
MEF2A	PLD4	0.0453998	MEF2A_PLD4	5
ATF4	TM9SF2	0.0453766	ATF4_TM9SF2	5
MEF2C	RBPJ	0.0451587	MEF2C_RBPJ	5
IRF8	CORO1A	0.0450256	IRF8_CORO1A	5
ATF4	EIF5	0.0449872	ATF4_EIF5	5
MEF2A	IRF8	0.0449397	MEF2A_IRF8	5
ATF4	SRRM2	0.0447616	ATF4_SRRM2	5
MEF2A	CST3	0.0447007	MEF2A_CST3	5
MEF2C	RPS19	0.0446591	MEF2C_RPS19	5
MEF2C	EIF4G2	0.0443657	MEF2C_EIF4G2	5
IRF8	PPT1	0.0441653	IRF8_PPT1	5
MEF2C	PPIA	0.0441649	MEF2C_PPIA	5
MEF2A	ASAH1	0.0440713	MEF2A_ASAH1	5
SFPQ	CD37	0.0439623	SFPQ_CD37	5
IRF8	APOE	0.0439186	IRF8_APOE	5
SFPQ	C1QC	0.0437448	SFPQ_C1QC	5
IRF8	HNRNPU	0.0437375	IRF8_HNRNPU	5
MEF2A	AIF1	0.0437035	MEF2A_AIF1	5
SON	RPS27A	0.0436998	SON_RPS27A	5
MEF2C	FLI1	0.0436811	MEF2C_FLI1	5
ATF4	P2RY13	0.0436118	ATF4_P2RY13	5
IRF8	AIF1	0.0434191	IRF8_AIF1	5
SON	PPIA	0.0433828	SON_PPIA	5
SON	TXNIP	0.043372	SON_TXNIP	5
IRF8	CYBA	0.0433654	IRF8_CYBA	5
SON	PRDX2	0.0432859	SON_PRDX2	5
IRF8	GALNT1	0.0431369	IRF8_GALNT1	5
IRF8	RIN2	0.0429353	IRF8_RIN2	5
MEF2A	SERBP1	0.042824	MEF2A_SERBP1	5
MEF2C	TSPAN14	0.0428219	MEF2C_TSPAN14	5
ATF4	NFKBIA	0.042789	ATF4_NFKBIA	5
ATF4	GAPDH	0.0424365	ATF4_GAPDH	5
MEF2A	PSAP	0.042407	MEF2A_PSAP	5
SON	PEA15	0.0423841	SON_PEA15	5
FLI1	OS9	0.0423412	FLI1_OS9	5
SFPQ	CFL1	0.0421124	SFPQ_CFL1	5
MEF2C	TREM2	0.0418822	MEF2C_TREM2	5
IRF8	GRB2	0.0418014	IRF8_GRB2	5
SPI1	CYBA	0.0417336	SPI1_CYBA	5
MEF2A	CD74	0.0414181	MEF2A_CD74	5
SFPQ	RPS3	0.0410829	SFPQ_RPS3	5
SON	PTMA	0.0407704	SON_PTMA	5
FLI1	PSAP	0.0406181	FLI1_PSAP	5
MEF2A	P2RY12	0.0404214	MEF2A_P2RY12	5
MEF2A	ACTB	0.0403626	MEF2A_ACTB	5
ATF4	COTL1	0.0402411	ATF4_COTL1	5
MEF2A	TLN1	0.0399093	MEF2A_TLN1	5
MEF2A	BLNK	0.0397346	MEF2A_BLNK	5
IRF8	MAT2A	0.039472	IRF8_MAT2A	5
SPI1	ITM2B	0.0392853	SPI1_ITM2B	5
ATF4	C1QB	0.0392785	ATF4_C1QB	5
MEF2C	PTTG1IP	0.0390997	MEF2C_PTTG1IP	5
MEF2C	TLR7	0.0390026	MEF2C_TLR7	5
ATF4	RPS26	0.0389835	ATF4_RPS26	5
MEF2A	DDX17	0.038891	MEF2A_DDX17	5
MEF2A	RIN2	0.0388	MEF2A_RIN2	5
SFPQ	RPS20	0.0387045	SFPQ_RPS20	5
SON	SERF2	0.0384577	SON_SERF2	5
MEF2A	PTP4A2	0.0383364	MEF2A_PTP4A2	5
IRF8	PPIB	0.038209	IRF8_PPIB	5
SPI1	C1QB	0.0377407	SPI1_C1QB	5
MEF2A	YWHAH	0.0376597	MEF2A_YWHAH	5
SFPQ	ITM2B	0.0375352	SFPQ_ITM2B	5
IRF8	CX3CR1	0.0374877	IRF8_CX3CR1	5
IRF8	TRAM1	0.0373363	IRF8_TRAM1	5
ATF4	RAB14	0.0372316	ATF4_RAB14	5
ATF4	ARPC2	0.0370044	ATF4_ARPC2	5
MEF2A	GPR34	0.0369795	MEF2A_GPR34	5
IRF8	TSC22D3	0.0369471	IRF8_TSC22D3	5
IRF8	YWHAH	0.0368047	IRF8_YWHAH	5
IRF8	LRP10	0.0368045	IRF8_LRP10	5
ATF4	SAT1	0.0365831	ATF4_SAT1	5
SON	EIF5	0.0365717	SON_EIF5	5
IRF8	STX7	0.0364996	IRF8_STX7	5
ATF4	CFL1	0.0362464	ATF4_CFL1	5
SON	DAZAP2	0.0361184	SON_DAZAP2	5
MEF2C	APBB1IP	0.0359579	MEF2C_APBB1IP	5
IRF8	ITGB2	0.035938	IRF8_ITGB2	5
SPI1	CD53	0.0358982	SPI1_CD53	5
IRF8	DDX17	0.0357601	IRF8_DDX17	5
SON	RPL34	0.0355469	SON_RPL34	5
IRF8	CFL1	0.0352916	IRF8_CFL1	5
SPI1	TREM2	0.0346081	SPI1_TREM2	5
ATF4	DAZAP2	0.0342527	ATF4_DAZAP2	5
MEF2C	MRFAP1	0.0341438	MEF2C_MRFAP1	5
MEF2C	RPS13	0.033978	MEF2C_RPS13	5
MEF2A	EPB41L2	0.0338657	MEF2A_EPB41L2	5
IRF8	COTL1	0.0338579	IRF8_COTL1	5
MEF2A	SSR1	0.0335971	MEF2A_SSR1	5
IRF8	LAMP1	0.0335608	IRF8_LAMP1	5
ATF4	GRN	0.0335578	ATF4_GRN	5
IRF8	CST3	0.033441	IRF8_CST3	5
SPI1	HSP90B1	0.0333244	SPI1_HSP90B1	5
MEF2A	HNRNPU	0.0332941	MEF2A_HNRNPU	5
IRF8	C1QA	0.0332456	IRF8_C1QA	5
SON	COX4I1	0.0329481	SON_COX4I1	5
MEF2A	TRAM1	0.032767	MEF2A_TRAM1	5
IRF8	RPLP2	0.0326364	IRF8_RPLP2	5
MEF2A	RPS17	0.0326317	MEF2A_RPS17	5
IRF8	NCKAP1L	0.0324368	IRF8_NCKAP1L	5
MEF2A	PTTG1IP	0.0322832	MEF2A_PTTG1IP	5
MEF2A	SSR2	0.0320653	MEF2A_SSR2	5
SPI1	RPS27A	0.0320637	SPI1_RPS27A	5
ATF4	MTDH	0.0320414	ATF4_MTDH	5
IRF8	G3BP2	0.0320094	IRF8_G3BP2	5
IRF8	PDIA3	0.0318668	IRF8_PDIA3	5
MEF2A	ITM2B	0.0316925	MEF2A_ITM2B	5
ATF4	MYH9	0.0314379	ATF4_MYH9	5
IRF8	RPL8	0.0312476	IRF8_RPL8	5
ATF4	GM2A	0.0312386	ATF4_GM2A	5
MEF2A	CD53	0.0312011	MEF2A_CD53	5
ATF4	HSP90B1	0.030966	ATF4_HSP90B1	5
SPI1	M6PR	0.0306506	SPI1_M6PR	5
MEF2A	EVL	0.0305108	MEF2A_EVL	5
MEF2A	RAB2A	0.0304907	MEF2A_RAB2A	5
SPI1	PPT1	0.0304022	SPI1_PPT1	5
MEF2A	CTSS	0.0302703	MEF2A_CTSS	5
MEF2A	IL6ST	0.0300629	MEF2A_IL6ST	5
IRF8	RPN2	0.0298143	IRF8_RPN2	5
MEF2A	MAT2A	0.0297377	MEF2A_MAT2A	5
SPI1	CORO1A	0.0295937	SPI1_CORO1A	5
SPI1	BRI3	0.0294977	SPI1_BRI3	5
SPI1	G3BP2	0.0294931	SPI1_G3BP2	5
ATF4	SF3B1	0.0294644	ATF4_SF3B1	5
SFPQ	FAU	0.0290045	SFPQ_FAU	5
MEF2A	C1QA	0.0289635	MEF2A_C1QA	5
MEF2A	GNAI2	0.0285732	MEF2A_GNAI2	5
IRF8	RPS27A	0.0284808	IRF8_RPS27A	5
MEF2A	MRFAP1	0.0281563	MEF2A_MRFAP1	5
MEF2A	ITGB2	0.0280223	MEF2A_ITGB2	5
IRF8	PTTG1IP	0.0277746	IRF8_PTTG1IP	5
MEF2A	SRRM1	0.027589	MEF2A_SRRM1	5
MEF2A	LAMP2	0.0274742	MEF2A_LAMP2	5
SFPQ	GAPDH	0.0273393	SFPQ_GAPDH	5
IRF8	GM2A	0.0272036	IRF8_GM2A	5
SPI1	RIN2	0.0269444	SPI1_RIN2	5
SPI1	AIF1	0.0267861	SPI1_AIF1	5
MEF2A	RPL11	0.0267383	MEF2A_RPL11	5
ATF4	RPS8	0.0267276	ATF4_RPS8	5
MEF2A	EIF3H	0.0266826	MEF2A_EIF3H	5
SPI1	CD14	0.0260753	SPI1_CD14	5
MEF2A	RGS10	0.0252357	MEF2A_RGS10	5
IRF8	ARHGDIA	0.0246368	IRF8_ARHGDIA	5
MEF2A	KMT2E	0.024168	MEF2A_KMT2E	5
MEF2A	RPS3	0.0238977	MEF2A_RPS3	5
IRF8	FCGRT	0.0236892	IRF8_FCGRT	5
SPI1	EVL	0.0230704	SPI1_EVL	5
ATF4	HNRNPU	0.0228248	ATF4_HNRNPU	5
SFPQ	COX4I1	0.0224193	SFPQ_COX4I1	5
ATF4	RPS5	0.0223651	ATF4_RPS5	5
SPI1	RPS13	0.0221811	SPI1_RPS13	5
SFPQ	CST3	0.0220801	SFPQ_CST3	5
SPI1	RPL11	0.0220556	SPI1_RPL11	5
SON	SF3B1	0.0212346	SON_SF3B1	5
SPI1	WASF2	0.0207982	SPI1_WASF2	5
MEF2C	MYH9	0.0205424	MEF2C_MYH9	5
SFPQ	P2RY13	0.020502	SFPQ_P2RY13	5
ATF4	TUBB	0.0198726	ATF4_TUBB	5
SPI1	TM9SF3	0.0197256	SPI1_TM9SF3	5
MEF2A	RPS21	0.0179804	MEF2A_RPS21	5
SFPQ	BCAP31	0.0172238	SFPQ_BCAP31	5
SPI1	SAT1	0.0164267	SPI1_SAT1	5
SPI1	UNC93B1	0.0162002	SPI1_UNC93B1	5
MEF2A	PEA15	0.015526	MEF2A_PEA15	5
SFPQ	PTAFR	0.0152984	SFPQ_PTAFR	5
IRF8	TM9SF3	0.0152626	IRF8_TM9SF3	5
SFPQ	MEF2C	0.0144035	SFPQ_MEF2C	5
MEF2A	SAT1	0.0142221	MEF2A_SAT1	5
SPI1	ATP6V0B	0.0134844	SPI1_ATP6V0B	5
MEF2A	TM9SF3	0.0131658	MEF2A_TM9SF3	5
SFPQ	SF1	0.0127925	SFPQ_SF1	5
SFPQ	LAMP2	0.0101632	SFPQ_LAMP2	5

## Sheet: Alpaca
regulatoryGene	targetGene	weight	pairs	conserved
MEF2C	ZFP36L1	0.0130175	MEF2C_ZFP36L1	10
MEF2C	P2RY12	0.0110305	MEF2C_P2RY12	10
MEF2C	LYN	0.0336444	MEF2C_LYN	8
MEF2C	DOCK4	0.0190503	MEF2C_DOCK4	8
MEF2C	PPP1R12A	0.0174954	MEF2C_PPP1R12A	8
MEF2C	SF3B1	0.0174514	MEF2C_SF3B1	8
MEF2C	PTPRC	0.0170402	MEF2C_PTPRC	8
MEF2C	EVL	0.0145769	MEF2C_EVL	8
MEF2C	ARPC2	0.0137115	MEF2C_ARPC2	8
MEF2C	RPS27A	0.0136607	MEF2C_RPS27A	8
MEF2C	PREX1	0.012698	MEF2C_PREX1	8
MEF2A	MEF2C	0.0125193	MEF2A_MEF2C	8
MEF2C	ARL6IP1	0.0121117	MEF2C_ARL6IP1	8
MEF2C	RPL26	0.0111174	MEF2C_RPL26	8
MEF2C	RPS9	0.0103129	MEF2C_RPS9	8
MEF2C	AIF1	0.0337436	MEF2C_AIF1	7
SON	ZFP36L1	0.0223863	SON_ZFP36L1	7
MEF2C	PRKCB	0.0221154	MEF2C_PRKCB	7
SON	OAZ1	0.0216059	SON_OAZ1	7
MEF2C	TM9SF2	0.0197704	MEF2C_TM9SF2	7
MEF2C	EIF3H	0.0144057	MEF2C_EIF3H	7
MEF2C	RPL18	0.0143904	MEF2C_RPL18	7
MEF2C	PICALM	0.0136599	MEF2C_PICALM	7
MEF2C	IL6R	0.0127084	MEF2C_IL6R	7
MEF2A	MBNL1	0.0125347	MEF2A_MBNL1	7
MEF2C	RAD21	0.0116358	MEF2C_RAD21	7
MEF2C	DDX5	0.0112206	MEF2C_DDX5	7
SON	CLTC	0.0107687	SON_CLTC	7
MEF2C	STX7	0.0105383	MEF2C_STX7	7
IRF8	CSF1R	0.010288	IRF8_CSF1R	7
MEF2C	PDIA4	0.0422096	MEF2C_PDIA4	6
MEF2C	SRGAP2	0.0358485	MEF2C_SRGAP2	6
MEF2C	MBNL1	0.0296351	MEF2C_MBNL1	6
SUB1	EIF3D	0.0283029	SUB1_EIF3D	6
MEF2C	CSNK1A1	0.0274262	MEF2C_CSNK1A1	6
ZFP36L1	IRF8	0.0273669	ZFP36L1_IRF8	6
MEF2A	IKZF1	0.0268231	MEF2A_IKZF1	6
SUB1	PSMC2	0.026227	SUB1_PSMC2	6
MEF2A	ARHGAP12	0.0244777	MEF2A_ARHGAP12	6
MEF2A	CTSB	0.0237716	MEF2A_CTSB	6
MEF2C	KRTCAP2	0.0228794	MEF2C_KRTCAP2	6
MEF2C	MSL1	0.0203473	MEF2C_MSL1	6
IRF8	ZFP36L1	0.0199701	IRF8_ZFP36L1	6
SUB1	SPCS2	0.0191645	SUB1_SPCS2	6
SON	DDX39B	0.0190955	SON_DDX39B	6
MEF2C	PCDH9	0.0178292	MEF2C_PCDH9	6
MEF2A	PTPRC	0.0162385	MEF2A_PTPRC	6
IRF8	UNC93B1	0.0154617	IRF8_UNC93B1	6
MEF2A	TCF4	0.0152603	MEF2A_TCF4	6
MEF2C	MTSS1	0.0144418	MEF2C_MTSS1	6
HMGB1	HINT1	0.0142118	HMGB1_HINT1	6
MEF2A	CX3CR1	0.0141336	MEF2A_CX3CR1	6
ZFP36L1	PLEK	0.0140674	ZFP36L1_PLEK	6
SFPQ	ARPC2	0.0140543	SFPQ_ARPC2	6
ZFP36L1	EEF2	0.0139752	ZFP36L1_EEF2	6
MEF2A	IFNGR1	0.013954	MEF2A_IFNGR1	6
MEF2C	LPCAT2	0.0138463	MEF2C_LPCAT2	6
IRF8	NAGA	0.0136688	IRF8_NAGA	6
MEF2C	GAPDH	0.0134912	MEF2C_GAPDH	6
MEF2A	C1QB	0.0128427	MEF2A_C1QB	6
ZFP36L1	FMNL3	0.0127274	ZFP36L1_FMNL3	6
MEF2A	VCP	0.012629	MEF2A_VCP	6
ZFP36L1	LAPTM5	0.0122889	ZFP36L1_LAPTM5	6
MEF2A	SLCO2B1	0.0122877	MEF2A_SLCO2B1	6
MEF2C	RAB31	0.0121702	MEF2C_RAB31	6
IRF8	LAPTM5	0.0114722	IRF8_LAPTM5	6
ZFP36L1	MEF2C	0.0114036	ZFP36L1_MEF2C	6
ZEB2	TRA2B	0.0113816	ZEB2_TRA2B	6
MEF2A	PNRC1	0.0110903	MEF2A_PNRC1	6
ZEB2	ATP2B1	0.0109694	ZEB2_ATP2B1	6
MEF2A	IL6R	0.0109048	MEF2A_IL6R	6
HMGB1	TLN1	0.0104658	HMGB1_TLN1	6
ATF4	FAU	0.010264	ATF4_FAU	6
MEF2A	CTSC	0.0101519	MEF2A_CTSC	6
ZEB2	RAB2A	0.0101398	ZEB2_RAB2A	6
ZEB2	VAV3	0.0101235	ZEB2_VAV3	6
FLI1	CD14	0.0465476	FLI1_CD14	5
MEF2C	QKI	0.0458539	MEF2C_QKI	5
MEF2A	CYFIP1	0.040621	MEF2A_CYFIP1	5
MEF2C	ARHGAP21	0.0377063	MEF2C_ARHGAP21	5
CSDE1	EIF3F	0.0369996	CSDE1_EIF3F	5
ZFP36L1	RPL3	0.0368964	ZFP36L1_RPL3	5
CSDE1	RPS10	0.0359737	CSDE1_RPS10	5
MEF2A	PDE3B	0.0357884	MEF2A_PDE3B	5
HMGB1	PRPF38B	0.0341719	HMGB1_PRPF38B	5
MEF2A	EPB41L2	0.0314118	MEF2A_EPB41L2	5
MEF2A	GNAI2	0.0310336	MEF2A_GNAI2	5
SUB1	EIF4E	0.0306011	SUB1_EIF4E	5
MEF2A	INPP5D	0.0289161	MEF2A_INPP5D	5
MEF2A	C3	0.0260157	MEF2A_C3	5
MEF2C	PLEK	0.025534	MEF2C_PLEK	5
ZEB2	OSTC	0.0248288	ZEB2_OSTC	5
MEF2A	PPP2R5C	0.0247631	MEF2A_PPP2R5C	5
HMGB1	RAC1	0.0237724	HMGB1_RAC1	5
HMGB1	RAB7A	0.0232352	HMGB1_RAB7A	5
SPI1	TM9SF3	0.0230854	SPI1_TM9SF3	5
ZEB2	CCT5	0.0230468	ZEB2_CCT5	5
ZEB2	TSPAN3	0.0229939	ZEB2_TSPAN3	5
MEF2C	RABEP1	0.0229336	MEF2C_RABEP1	5
FLI1	IFNGR1	0.0223295	FLI1_IFNGR1	5
MEF2A	LITAF	0.022187	MEF2A_LITAF	5
MEF2C	BIN2	0.0221711	MEF2C_BIN2	5
IRF8	IKZF1	0.0221098	IRF8_IKZF1	5
MEF2A	EVL	0.0216676	MEF2A_EVL	5
MEF2C	SNX13	0.0214861	MEF2C_SNX13	5
IKZF1	IRF8	0.0209807	IKZF1_IRF8	5
MEF2C	BASP1	0.0205061	MEF2C_BASP1	5
MEF2C	PIK3AP1	0.0203651	MEF2C_PIK3AP1	5
SON	DAZAP2	0.0196406	SON_DAZAP2	5
HMGB1	VDAC1	0.0187469	HMGB1_VDAC1	5
ZFP36L1	KRTCAP2	0.0180011	ZFP36L1_KRTCAP2	5
MEF2C	CCND1	0.0179804	MEF2C_CCND1	5
MEF2C	ADCY7	0.0178193	MEF2C_ADCY7	5
ZEB2	MAPRE1	0.0175124	ZEB2_MAPRE1	5
MEF2C	ARHGAP12	0.0174389	MEF2C_ARHGAP12	5
KLF6	CHMP2A	0.0172463	KLF6_CHMP2A	5
ZFP36L1	SLCO2B1	0.0171705	ZFP36L1_SLCO2B1	5
MEF2C	RBPJ	0.0171019	MEF2C_RBPJ	5
ZEB2	CYFIP1	0.0168081	ZEB2_CYFIP1	5
ARID1A	ENTPD1	0.016548	ARID1A_ENTPD1	5
MEF2C	NFE2L1	0.0163435	MEF2C_NFE2L1	5
MEF2C	RPS19	0.0163016	MEF2C_RPS19	5
MEF2C	ADAP2	0.0162488	MEF2C_ADAP2	5
ZFP36L1	VPS29	0.0161859	ZFP36L1_VPS29	5
HMGB1	CDC42	0.0160612	HMGB1_CDC42	5
SON	SKIL	0.0159656	SON_SKIL	5
ELK3	CTSC	0.0159499	ELK3_CTSC	5
MEF2C	GOLGB1	0.0158	MEF2C_GOLGB1	5
IRF8	SIPA1	0.015619	IRF8_SIPA1	5
MEF2A	CREG1	0.0155566	MEF2A_CREG1	5
MEF2A	PSAP	0.0154258	MEF2A_PSAP	5
ATF4	COTL1	0.0150213	ATF4_COTL1	5
MEF2A	RHOA	0.0149292	MEF2A_RHOA	5
MEF2A	LMAN2	0.0148919	MEF2A_LMAN2	5
MEF2C	CTNNB1	0.0148861	MEF2C_CTNNB1	5
SON	RSRC2	0.0147822	SON_RSRC2	5
MEF2A	P2RY12	0.0147124	MEF2A_P2RY12	5
MEF2A	SLC7A8	0.014696	MEF2A_SLC7A8	5
MEF2A	C1QA	0.0145999	MEF2A_C1QA	5
FLI1	TREM2	0.0145219	FLI1_TREM2	5
MEF2A	ITM2B	0.0144964	MEF2A_ITM2B	5
ZEB2	RNF13	0.01448	ZEB2_RNF13	5
SUB1	AIF1	0.0144763	SUB1_AIF1	5
MEF2A	PMEPA1	0.0144755	MEF2A_PMEPA1	5
TAX1BP1	FCGRT	0.014436	TAX1BP1_FCGRT	5
MEF2C	RNASEH2B	0.0143711	MEF2C_RNASEH2B	5
ZNF706	ID2	0.0143565	ZNF706_ID2	5
MEF2C	EVI2A	0.014261	MEF2C_EVI2A	5
ZEB2	HNRNPM	0.0140823	ZEB2_HNRNPM	5
MEF2C	GATM	0.0140044	MEF2C_GATM	5
MEF2C	TMTC2	0.0139806	MEF2C_TMTC2	5
MEF2C	SKIL	0.0138557	MEF2C_SKIL	5
MEF2C	BLOC1S1	0.0135613	MEF2C_BLOC1S1	5
MEF2C	PSMD14	0.0134817	MEF2C_PSMD14	5
ELF1	CTSA	0.013384	ELF1_CTSA	5
MEF2C	USP9X	0.0133553	MEF2C_USP9X	5
HMGB1	LAPTM5	0.0133505	HMGB1_LAPTM5	5
MEF2C	NIPBL	0.0133214	MEF2C_NIPBL	5
HMGB1	MSN	0.0130058	HMGB1_MSN	5
MEF2C	HPGDS	0.012967	MEF2C_HPGDS	5
HMGB1	ARPC5L	0.0128755	HMGB1_ARPC5L	5
ZEB2	FRMD5	0.0128585	ZEB2_FRMD5	5
ZFP36L1	SLC8A1	0.0127695	ZFP36L1_SLC8A1	5
SON	CALM2	0.0127503	SON_CALM2	5
MEF2C	NDUFB11	0.012547	MEF2C_NDUFB11	5
ZFP36L1	FGL2	0.0124421	ZFP36L1_FGL2	5
MEF2A	ACTB	0.0124202	MEF2A_ACTB	5
ZEB2	RPS18	0.0123736	ZEB2_RPS18	5
IKZF1	ATP6AP2	0.0123629	IKZF1_ATP6AP2	5
SON	MBNL1	0.012355	SON_MBNL1	5
HMGB1	RPL26	0.0123199	HMGB1_RPL26	5
MEF2C	IKZF1	0.012308	MEF2C_IKZF1	5
MEF2C	GPX4	0.01228	MEF2C_GPX4	5
MEF2C	CHD7	0.0122741	MEF2C_CHD7	5
MEF2C	EIF4H	0.0121899	MEF2C_EIF4H	5
ZEB2	EIF3F	0.0121862	ZEB2_EIF3F	5
ZEB2	EIF1	0.0121826	ZEB2_EIF1	5
MEF2C	EEA1	0.0121178	MEF2C_EEA1	5
IRF8	HEXB	0.0120584	IRF8_HEXB	5
MEF2C	TGFBR2	0.0120231	MEF2C_TGFBR2	5
MEF2A	MRFAP1	0.011999	MEF2A_MRFAP1	5
IRF8	CYFIP1	0.0118325	IRF8_CYFIP1	5
HMGB1	BCAP31	0.0117885	HMGB1_BCAP31	5
IRF8	TSC22D3	0.0117687	IRF8_TSC22D3	5
MEF2A	ASAH1	0.0117636	MEF2A_ASAH1	5
FLI1	PSAP	0.0116631	FLI1_PSAP	5
KLF6	PLEK	0.0116385	KLF6_PLEK	5
HMGB1	HEXB	0.0115232	HMGB1_HEXB	5
EGR1	KLF2	0.0113553	EGR1_KLF2	5
MEF2C	SMARCA5	0.0112694	MEF2C_SMARCA5	5
ZFP36L1	EP300	0.0111661	ZFP36L1_EP300	5
MEF2C	JAK1	0.0110531	MEF2C_JAK1	5
MEF2A	TNFRSF1A	0.0110292	MEF2A_TNFRSF1A	5
ZFP36L1	FAM120A	0.0109683	ZFP36L1_FAM120A	5
IKZF1	MEF2A	0.0109621	IKZF1_MEF2A	5
SON	TMED9	0.0109337	SON_TMED9	5
SON	NOP10	0.0109086	SON_NOP10	5
MEF2A	CCDC88A	0.0108683	MEF2A_CCDC88A	5
MEF2C	PA2G4	0.0108216	MEF2C_PA2G4	5
IRF8	SEC11A	0.0108095	IRF8_SEC11A	5
NFIA	ADD3	0.0107831	NFIA_ADD3	5
FLI1	EIF4G2	0.010758	FLI1_EIF4G2	5
NFIA	CADM2	0.0107182	NFIA_CADM2	5
ST18	SAMD12	0.010684	ST18_SAMD12	5
ATF4	PEPD	0.0106448	ATF4_PEPD	5
MEF2C	MAP7D3	0.0106394	MEF2C_MAP7D3	5
ZFP36L1	MATR3	0.0106283	ZFP36L1_MATR3	5
SON	RBPJ	0.0106248	SON_RBPJ	5
SUB1	ATP6AP2	0.0106139	SUB1_ATP6AP2	5
MEF2C	IRF2BP2	0.0105869	MEF2C_IRF2BP2	5
SON	ARL6IP1	0.0105688	SON_ARL6IP1	5
MEF2A	SFPQ	0.0105621	MEF2A_SFPQ	5
ELF1	ARID1A	0.0105241	ELF1_ARID1A	5
ZEB2	U2SURP	0.0104646	ZEB2_U2SURP	5
SON	RPS27A	0.0104439	SON_RPS27A	5
MEF2C	VMP1	0.0104041	MEF2C_VMP1	5
SON	RGS1	0.0103802	SON_RGS1	5
ATF4	TCF4	0.0103163	ATF4_TCF4	5
MEF2A	LAPTM5	0.0102963	MEF2A_LAPTM5	5
ZEB2	PSMB4	0.010243	ZEB2_PSMB4	5
SUB1	ITM2B	0.0102184	SUB1_ITM2B	5
KLF6	CFL1	0.01019	KLF6_CFL1	5
MEF2C	YPEL5	0.0101472	MEF2C_YPEL5	5
MEF2C	TMCC3	0.0100983	MEF2C_TMCC3	5
HMGB1	CACYBP	0.010088	HMGB1_CACYBP	5
MEF2A	CSF1R	0.0100866	MEF2A_CSF1R	5
MEF2C	PEPD	0.0100699	MEF2C_PEPD	5
MEF2A	RAB2A	0.0100379	MEF2A_RAB2A	5
LITAF	SUCLG1	0.0100117	LITAF_SUCLG1	5
MEF2C	PIK3R1	0.0100026	MEF2C_PIK3R1	5

## Sheet: Mink
regulatoryGene	targetGene	weight	pairs	conserved
MEF2C	C1QB	0.0115776	MEF2C_C1QB	9
MEF2C	SERBP1	0.0108173	MEF2C_SERBP1	9
MEF2A	MEF2C	0.0223338	MEF2A_MEF2C	8
MEF2C	EVL	0.0212221	MEF2C_EVL	8
MEF2C	RBM39	0.0190723	MEF2C_RBM39	8
MEF2C	SF3B1	0.0184038	MEF2C_SF3B1	8
MEF2C	IFNGR1	0.0161347	MEF2C_IFNGR1	8
MEF2C	SKAP2	0.0269234	MEF2C_SKAP2	7
MEF2C	CD14	0.0216829	MEF2C_CD14	7
MEF2C	MEF2A	0.0209909	MEF2C_MEF2A	7
ZFP36L1	PPIB	0.0176552	ZFP36L1_PPIB	7
MEF2C	APOE	0.0145299	MEF2C_APOE	7
MEF2C	GALNT1	0.0124883	MEF2C_GALNT1	7
MEF2C	LAMP2	0.0120706	MEF2C_LAMP2	7
ZEB2	SAT1	0.0110321	ZEB2_SAT1	7
MEF2C	WASF2	0.010401	MEF2C_WASF2	7
MEF2C	SLC4A7	0.0103795	MEF2C_SLC4A7	7
MEF2C	DPYSL2	0.010265	MEF2C_DPYSL2	7
MEF2C	SFPQ	0.0101664	MEF2C_SFPQ	7
ZEB2	DOCK10	0.0444592	ZEB2_DOCK10	6
MEF2C	PCDH9	0.0277664	MEF2C_PCDH9	6
MEF2C	B2M	0.0247104	MEF2C_B2M	6
MEF2C	ENTPD1	0.0236635	MEF2C_ENTPD1	6
MEF2A	WASF2	0.0210869	MEF2A_WASF2	6
MEF2C	RPL36AL	0.0206811	MEF2C_RPL36AL	6
MEF2A	ABR	0.0206016	MEF2A_ABR	6
ZEB2	PICALM	0.0205681	ZEB2_PICALM	6
MEF2C	EIF2S2	0.0202271	MEF2C_EIF2S2	6
MEF2A	C1QB	0.0184879	MEF2A_C1QB	6
MEF2A	TCF4	0.018294	MEF2A_TCF4	6
ZFP36L2	NDFIP1	0.0180451	ZFP36L2_NDFIP1	6
MEF2C	TIMP2	0.0179251	MEF2C_TIMP2	6
IRF8	TLN1	0.0176905	IRF8_TLN1	6
ZFP36L2	TLN1	0.0167305	ZFP36L2_TLN1	6
MEF2C	CALR	0.0166295	MEF2C_CALR	6
MEF2C	OSTF1	0.0162281	MEF2C_OSTF1	6
MEF2A	SRRM2	0.0156244	MEF2A_SRRM2	6
IRF8	OSTF1	0.0155579	IRF8_OSTF1	6
SON	PPIB	0.0150662	SON_PPIB	6
MEF2C	PACSIN2	0.0143042	MEF2C_PACSIN2	6
MEF2C	EPB41L2	0.0142564	MEF2C_EPB41L2	6
MEF2A	APOE	0.0141567	MEF2A_APOE	6
MEF2C	ZFP36L2	0.0121941	MEF2C_ZFP36L2	6
MEF2A	RPL26	0.011837	MEF2A_RPL26	6
ZFP36L1	RABAC1	0.0118111	ZFP36L1_RABAC1	6
MEF2C	SCARB2	0.0116622	MEF2C_SCARB2	6
MEF2C	SORL1	0.0114523	MEF2C_SORL1	6
MEF2C	RTN4	0.011396	MEF2C_RTN4	6
MEF2A	IKZF1	0.0110486	MEF2A_IKZF1	6
MEF2A	IFNGR1	0.0109828	MEF2A_IFNGR1	6
SON	MYL6	0.0109361	SON_MYL6	6
ZEB2	VCP	0.0108118	ZEB2_VCP	6
ZFP36L1	CAPZB	0.0105291	ZFP36L1_CAPZB	6
SON	DDX39B	0.0104011	SON_DDX39B	6
MEF2C	EIF1	0.0102887	MEF2C_EIF1	6
ZFP36L2	ZFHX3	0.0102145	ZFP36L2_ZFHX3	6
SON	SLC38A2	0.0101876	SON_SLC38A2	6
MEF2C	RDX	0.0100981	MEF2C_RDX	6
ST18	SAMD12	0.0880628	ST18_SAMD12	5
FLI1	TREM2	0.0416215	FLI1_TREM2	5
MEF2C	ATP8A1	0.0332202	MEF2C_ATP8A1	5
ZFP36L1	BTG2	0.0309878	ZFP36L1_BTG2	5
SUB1	CANX	0.0300699	SUB1_CANX	5
MEF2A	ZFHX3	0.0297618	MEF2A_ZFHX3	5
ZFP36L1	ID2	0.0275827	ZFP36L1_ID2	5
MEF2C	CTTNBP2NL	0.0263508	MEF2C_CTTNBP2NL	5
MEF2A	MAT2A	0.0261337	MEF2A_MAT2A	5
FOS	PSMB4	0.0239737	FOS_PSMB4	5
SUB1	RPL12	0.0233357	SUB1_RPL12	5
ZEB2	FRMD5	0.0225802	ZEB2_FRMD5	5
MEF2C	TMEM131	0.0224008	MEF2C_TMEM131	5
ZEB2	TMED2	0.0215877	ZEB2_TMED2	5
ZEB2	TREM2	0.0207411	ZEB2_TREM2	5
MEF2C	TBXAS1	0.0197602	MEF2C_TBXAS1	5
MEF2C	PNISR	0.0185731	MEF2C_PNISR	5
ELF1	SMDT1	0.0185647	ELF1_SMDT1	5
SON	MAT2B	0.0179656	SON_MAT2B	5
MEF2C	PMEPA1	0.0179053	MEF2C_PMEPA1	5
FLI1	PSAP	0.0178682	FLI1_PSAP	5
MEF2C	TMTC2	0.0172697	MEF2C_TMTC2	5
NR4A2	NR4A1	0.017157	NR4A2_NR4A1	5
HMGB1	P4HB	0.0171116	HMGB1_P4HB	5
ZEB2	MTDH	0.0169569	ZEB2_MTDH	5
MEF2C	NCF4	0.0167946	MEF2C_NCF4	5
ZEB2	RNF13	0.0163749	ZEB2_RNF13	5
KLF6	IRF8	0.0163663	KLF6_IRF8	5
ATF4	MYH9	0.0163304	ATF4_MYH9	5
MEF2C	FLI1	0.0159617	MEF2C_FLI1	5
MEF2C	MT-ND5	0.0157992	MEF2C_MT-ND5	5
SON	COX4I1	0.0155583	SON_COX4I1	5
ZFP36L2	CCT5	0.0151824	ZFP36L2_CCT5	5
FOS	CHCHD2	0.0149945	FOS_CHCHD2	5
NFE2L2	AIF1	0.0149006	NFE2L2_AIF1	5
ZFP36L1	NEK6	0.0148895	ZFP36L1_NEK6	5
IRF8	NEK6	0.0148449	IRF8_NEK6	5
MEF2C	NCL	0.0148397	MEF2C_NCL	5
ZFP36L2	SKAP2	0.0148173	ZFP36L2_SKAP2	5
IRF8	CYFIP1	0.0147999	IRF8_CYFIP1	5
ZFP36L1	NR3C1	0.014659	ZFP36L1_NR3C1	5
CSDE1	TMEM147	0.0144915	CSDE1_TMEM147	5
MEF2C	RB1	0.0144553	MEF2C_RB1	5
ZEB2	LPXN	0.0143915	ZEB2_LPXN	5
MEF2C	ARGLU1	0.0143096	MEF2C_ARGLU1	5
ATF4	SAT1	0.0141343	ATF4_SAT1	5
ZFP36L2	UBE2L3	0.0140705	ZFP36L2_UBE2L3	5
MEF2A	PMEPA1	0.0139907	MEF2A_PMEPA1	5
MEF2C	SLC8A1	0.0135736	MEF2C_SLC8A1	5
SON	ZRANB2	0.0135615	SON_ZRANB2	5
MEF2C	NFE2L1	0.013541	MEF2C_NFE2L1	5
FOS	ETFB	0.0132214	FOS_ETFB	5
MEF2C	PSMA6	0.0130377	MEF2C_PSMA6	5
MEF2C	MFSD1	0.0130308	MEF2C_MFSD1	5
MEF2A	CYFIP1	0.0129569	MEF2A_CYFIP1	5
ZFHX3	FSCN1	0.0128725	ZFHX3_FSCN1	5
MEF2C	TGFBR2	0.0128657	MEF2C_TGFBR2	5
CSDE1	OSTF1	0.0128023	CSDE1_OSTF1	5
ELK3	CTSC	0.012684	ELK3_CTSC	5
FLI1	EIF4G2	0.0126822	FLI1_EIF4G2	5
IRF8	KLF6	0.0126468	IRF8_KLF6	5
MEF2C	COPA	0.012463	MEF2C_COPA	5
MEF2A	SEC11A	0.0122888	MEF2A_SEC11A	5
HMGB1	PSMB4	0.0122832	HMGB1_PSMB4	5
MEF2A	OSTF1	0.0121812	MEF2A_OSTF1	5
ZEB2	CDC42	0.0121039	ZEB2_CDC42	5
ZFP36L1	DDIT4	0.0119794	ZFP36L1_DDIT4	5
MEF2A	SF3B1	0.0119719	MEF2A_SF3B1	5
ZEB2	COX8A	0.0118851	ZEB2_COX8A	5
NFE2L2	GPX1	0.0118589	NFE2L2_GPX1	5
ZFP36L1	KDELR1	0.0116917	ZFP36L1_KDELR1	5
MEF2C	PHIP	0.0116712	MEF2C_PHIP	5
HMGB1	CNPY3	0.0116343	HMGB1_CNPY3	5
MEF2C	SEC11C	0.0116154	MEF2C_SEC11C	5
ZFP36L2	P4HA1	0.0115974	ZFP36L2_P4HA1	5
SON	PRDX2	0.0115583	SON_PRDX2	5
NR4A1	NR4A2	0.0115199	NR4A1_NR4A2	5
SFPQ	COX7A2L	0.0114722	SFPQ_COX7A2L	5
FLI1	CD14	0.0114635	FLI1_CD14	5
IKZF1	LMAN1	0.0114519	IKZF1_LMAN1	5
MEF2C	FAM32A	0.0112693	MEF2C_FAM32A	5
ZEB2	CCT5	0.0111531	ZEB2_CCT5	5
ZFP36L1	ACAP2	0.0111521	ZFP36L1_ACAP2	5
SUB1	MSN	0.0110553	SUB1_MSN	5
MEF2C	PIK3AP1	0.0110189	MEF2C_PIK3AP1	5
NFE2L2	PPP3CA	0.0108925	NFE2L2_PPP3CA	5
MEF2C	KPNB1	0.0108381	MEF2C_KPNB1	5
NFIA	CADM2	0.0107983	NFIA_CADM2	5
SON	PEA15	0.0107814	SON_PEA15	5
SON	TMED9	0.0107468	SON_TMED9	5
ZEB2	PSMB4	0.0105954	ZEB2_PSMB4	5
ZFP36L2	LAP3	0.0104726	ZFP36L2_LAP3	5
LITAF	GMFG	0.010467	LITAF_GMFG	5
IRF8	CD83	0.0104599	IRF8_CD83	5
MEF2C	NDUFS4	0.0104244	MEF2C_NDUFS4	5
ATF4	GAPDH	0.0103931	ATF4_GAPDH	5
MEF2A	C3	0.0103833	MEF2A_C3	5
IKZF1	ATP6AP2	0.010345	IKZF1_ATP6AP2	5
ZFP36L1	PREX1	0.0102575	ZFP36L1_PREX1	5
ZFP36L2	C1QB	0.0101977	ZFP36L2_C1QB	5
CSDE1	RDX	0.0101194	CSDE1_RDX	5
ZFP36L1	ITM2C	0.0100796	ZFP36L1_ITM2C	5
MEF2C	ATP6V0D1	0.0100662	MEF2C_ATP6V0D1	5
SON	TECR	0.010062	SON_TECR	5
ZEB2	PLXDC2	0.0100311	ZEB2_PLXDC2	5
ZEB2	CAPZA1	0.0100301	ZEB2_CAPZA1	5

[truncated: 3 more sheets: Hedgehog, Turtle, Lizard]
