# Supplementary material for: Endothelial cell heterogeneity and microglia regulons revealed by a pig cell landscape at single-cell level
Source: Nat Commun. 2022 Jun 24;13:3620. doi: 10.1038/s41467-022-31388-z (PMC9232580; doi:10.1038/s41467-022-31388-z)
Supplement: Supplementary file 17 — Supplementary Data 14 [file 41467_2022_31388_MOESM17_ESM.xlsx]

## Sheet: Sheet1
Antibody	Species	Source	Catalog number	Dilution	Figure
Rabbit anti-PECAM1	human, pig	HPA	Cat# HPA004690	1:50	Fig.3j
Mouse anti-VWF	human, pig	Atlas Antibodies	Cat# CL1957	1:7000	Fig.3i
Mouse anti-ACTA2	human, pig	Atlas Antibodies	Cat# CAB013531	1:100	Fig.3j
Rabbit anti-TAGLN	human, pig	HPA	Cat# HPA019467	1:100	Fig.3i
Rabbit Anti-human RHO	human, pig	HPA	Cat# HPA013440	1:150	Fig.2e
Rabbit Anti-human ARR3	human, pig	HPA	Cat# HPA063129	1:2400	Fig.2e
Rabbit Anti-human GNG13	human, pig	HPA	Cat# HPA046272	1:900	Fig.2e
Rabbit Anti-human CRX	human, pig	HPA	Cat# HPA036762	1:1200	Fig.2e
Rabbit Anti-human CDHR1	human, pig	HPA	Cat# HPA036819	1:900	Fig.2e
Rabbit Anti-human RBP3	human, pig	HPA	Cat# HPA041301	1:1000	Fig.2j
Rabbit Anti-human NPHS2	human, pig	HPA	Cat# HPA049486	1:600	Fig.2j
Rabbit Anti-human SLC12A1	human, pig	HPA	Cat# HPA014967	1:250	Fig.2j
Rabbit Anti-human GATA2	human, pig	HPA	Cat# HPA005633	1:60	Fig.2j
Rabbit Anti-human AQP2	human, pig	HPA	Cat# HPA046834	1:600	Fig.2j
Rabbit Anti-human PAX2	human, pig	HPA	Cat# HPA047704	1:1000	Fig.2j
Rabbit Anti-human FABP4	human, pig	HPA	Cat# HPA002188	1:200	Fig.3k; Fig. S3e
Rabbit Anti-human SLC1A6	human, pig	HPA	Cat# HPA041505	1:2500	Fig. 6c
Rabbit Anti-human CALB2	human, pig	HPA	Cat# HPA007305	1:6000	Fig. 6c
Rabbit Anti-human PAX6	human, pig	HPA	Cat# HPA030775	1:20	Fig. 6c
Rabbit Anti-human SLC17A7	human, pig	HPA	Cat# HPA063679	1:1400	Fig. 6c
Rabbit Anti-human SST	human, pig	HPA	Cat# HPA019472	1:1500	Fig. 6c
Alexa Fluor® 488 Mouse Anti-ACTA2	human, pig	R&D	Cat# IC1420G	1:100	Fig. 4g,h; Fig. S4
Alexa Fluor® 700 Rat Anti-pig CD31	pig	R&D	Cat# FAB33871N	1:100	Fig. 4g; Fig. S4
BV421 Mouse Anti-CD45	human, pig	BD Bioscience	Cat# 563879	1:100	Fig. S4
FITC Mouse Anti-human CD31	human	BD Bioscience	Cat# 555445	1:100	Fig. 4h; Fig. S4
