# Supplementary material for: Endothelial cell heterogeneity and microglia regulons revealed by a pig cell landscape at single-cell level
Source: Nat Commun. 2022 Jun 24;13:3620. doi: 10.1038/s41467-022-31388-z (PMC9232580; doi:10.1038/s41467-022-31388-z)
Supplement: Supplementary file 19 — Source data [file 41467_2022_31388_MOESM19_ESM.xlsx]

## Sheet: Sheet1
List of source data
1	Fig. 1c	16	Fig. 2i	31	Fig. 4c	46	Fig. 6f
2	Fig. 1d	17	Fig. S2	32	Fig. 4d	47	Fig. 6g
3	Fig. 1e	18	Fig. 3a	33	Fig. 4e	48	Fig. S6a-b
4	Fig. 1f	19	Fig. 3b	34	Fig. 4f	49	Fig. S6c
5	Fig. S1a	20	Fig. 3c	35	Fig. 4g
6	Fig. S1b	21	Fig. 3d	36	Fig. 4h
7	Fig. S1c	22	Fig. 3e	37	Fig. S4b
8	Fig. S1d	23	Fig. 3f	38	Fig. S4c
9	Fig. S1e	24	Fig. 3g	39	Fig. 5a
10	Fig. S1f	25	Fig. 3h	40	Fig. 5b
11	Fig. S1g	26	Fig. S3a	41	Fig. S5a
12	Fig. S1h	27	Fig. S3b	42	Fig. S5b
13	Fig. 2a	28	Fig. S3c	43	Fig. 6b
14	Fig. 2d	29	Fig. S3d	44	Fig. 6d
15	Fig. 2f	30	Fig. 4b	45	Fig. 6e

## Sheet: Fig. 1c
Figure 1c
Cell	tSNE_1	tSNE_2	Tissue
AAACCCAAGACCATAA-2	-6.45688	-2.82217	Liver
AAACCCAAGATTGTGA-2	1.02151	-4.14597	Liver
AAACCCAAGCATTTCG-2	3.4809	-19.6983	Liver
AAACCCAAGCCGCTTG-2	1.52874	-8.197	Liver
AAACCCAAGCCTGAAG-2	10.9772	-3.58801	Liver
AAACCCAAGCCTGCCA-2	17.9315	-9.5037	Liver
AAACCCAAGCCTGTGC-2	19.3079	-11.4372	Liver
AAACCCAAGCTCAGAG-2	10.5397	-1.27922	Liver
AAACCCAAGCTCCATA-2	20.8999	-2.76588	Liver
AAACCCACAAGAATAC-2	3.06986	-6.81363	Liver
AAACCCACAAGTATCC-2	21.1905	-5.74867	Liver
AAACCCACACATAACC-2	19.8412	-2.2362	Liver
AAACCCACACATGTTG-2	1.96436	-3.30483	Liver
AAACCCACACTGGCGT-2	7.85815	-20.5506	Liver
AAACCCACAGTCGCTG-2	-3.50562	12.4618	Liver
AAACCCACATACAGCT-2	20.436	-5.50808	Liver
AAACCCAGTAAGTCAA-2	1.99399	-6.61157	Liver
AAACCCAGTATGGTTC-2	7.08774	-4.77044	Liver
AAACCCAGTCGCACAC-2	2.03877	-5.60277	Liver
AAACCCAGTGGCACTC-2	0.72523	-2.77192	Liver
AAACCCATCAGCTAGT-2	6.50701	-4.03806	Liver
AAACCCATCCCTCTTT-2	2.81577	-14.4679	Liver
AAACCCATCCCTTTGG-2	1.96398	-2.41938	Liver
AAACCCATCCGGGACT-2	7.6788	-2.23201	Liver
AAACCCATCCTCTAAT-2	3.61875	-8.45975	Liver
AAACCCATCGAGTTGT-2	18.0735	-3.58504	Liver
AAACCCATCGTTACCC-2	20.2871	-6.0081	Liver
AAACGAAAGAGGATCC-2	18.2678	-9.60634	Liver
AAACGAAAGATTGGGC-2	5.40294	-4.69453	Liver
AAACGAAAGCTGGCCT-2	0.960571	-5.30314	Liver
AAACGAAAGGCTCTAT-2	9.59657	-3.45884	Liver
AAACGAAAGGGAGGCA-2	19.6561	-10.4876	Liver
AAACGAAAGGTTTACC-2	7.49968	-21.561	Liver
AAACGAAAGTCGGCAA-2	11.1973	-1.03688	Liver
AAACGAACAAGATTGA-2	6.65611	-22.3733	Liver
AAACGAACAATTGCGT-2	21.6847	-3.62725	Liver
AAACGAACACCCAATA-2	8.72007	-3.82214	Liver
AAACGAACACGACGTC-2	-6.46093	-2.90521	Liver
AAACGAACACGGCTAC-2	2.53637	-9.16956	Liver
AAACGAACAGTCCCGA-2	-6.34168	-3.34885	Liver
AAACGAACAGTTACCA-2	2.03033	-7.33565	Liver
AAACGAACATAATCCG-2	-0.547652	11.8625	Liver
AAACGAACATCCAACA-2	1.83061	-8.65842	Liver
AAACGAACATCCGTGG-2	4.28071	-6.34465	Liver
AAACGAAGTACTTCCC-2	-3.16626	12.384	Liver
AAACGAAGTAGTTAGA-2	4.0115	-5.228	Liver
AAACGAAGTATAGGAT-2	2.41339	-5.80109	Liver
AAACGAAGTCGGATTT-2	18.3627	-4.71694	Liver
AAACGAAGTCGTCAGC-2	20.8543	-6.03735	Liver
AAACGAAGTCTTCATT-2	4.62444	-6.38256	Liver
AAACGAAGTTGTGCCG-2	8.61472	-0.133471	Liver
AAACGAATCAGCGTCG-2	7.35645	-22.0834	Liver
AAACGAATCAGTAGGG-2	2.60352	-8.04454	Liver
AAACGAATCATTCTTG-2	19.5602	-11.3755	Liver
AAACGAATCCACTGGG-2	3.06744	-13.6486	Liver
AAACGAATCCCTTTGG-2	-6.45918	-3.00128	Liver
AAACGAATCCGAGGCT-2	7.6808	-2.23651	Liver
AAACGAATCTAGAGCT-2	7.05964	-2.89831	Liver
AAACGAATCTCGACCT-2	19.6899	-3.02125	Liver
AAACGAATCTGGAGAG-2	5.44558	-4.94906	Liver
AAACGAATCTGGGCCA-2	8.19792	-0.237871	Liver
AAACGAATCTTCCTAA-2	22.1465	0.172346	Liver
AAACGCTAGAAGCTGC-2	2.51951	-5.14802	Liver
AAACGCTAGCATTTCG-2	7.00158	-3.37183	Liver
AAACGCTAGTGCGTCC-2	3.64833	-6.28267	Liver
AAACGCTCAATTCGTG-2	5.02492	-2.98791	Liver
AAACGCTCACAGAGAC-2	19.4346	-8.06868	Liver
AAACGCTCACATTCGA-2	16.9678	-9.87984	Liver
AAACGCTCACCACATA-2	13.0014	-0.348097	Liver
AAACGCTCAGAGGCTA-2	-4.92183	10.9431	Liver
AAACGCTCATAACTCG-2	14.0225	0.464504	Liver
AAACGCTCATTGACCA-2	19.9609	-7.90513	Liver
AAACGCTGTCACCACG-2	18.9876	-6.6616	Liver
AAACGCTGTCGTAATC-2	22.6056	0.0495063	Liver
AAACGCTGTGCAAGAC-2	-6.44612	-3.14298	Liver
AAACGCTGTGCCTATA-2	19.3174	-10.2569	Liver
AAACGCTGTGGTTTAC-2	13.9687	0.398131	Liver
AAACGCTGTTCTCCTG-2	20.4957	-4.69984	Liver
AAACGCTGTTGCATCA-2	20.4378	1.00034	Liver
AAACGCTTCATCACCC-2	18.2871	-8.59747	Liver
AAACGCTTCATTCTTG-2	18.7925	-8.57386	Liver
AAACGCTTCGCCGATG-2	7.09056	-2.69777	Liver
AAACGCTTCGCCTTTG-2	3.53678	-7.12811	Liver
AAACGCTTCGTAGGAG-2	4.28495	-5.49341	Liver
AAACGCTTCTCATTTG-2	8.19689	-2.74007	Liver
AAAGAACAGCAGCACA-2	17.8089	-3.93472	Liver
AAAGAACAGGACTGGT-2	4.45146	-8.08625	Liver
AAAGAACAGGAGCAAA-2	3.23407	-7.90131	Liver
AAAGAACAGGCTTTCA-2	-13.0117	-2.82714	Liver
AAAGAACAGGGTACGT-2	2.12338	-8.53571	Liver
AAAGAACCAACTCCCT-2	16.9556	-10.2314	Liver
AAAGAACCAGAAGCTG-2	3.83163	-4.94273	Liver
AAAGAACCAGAGTGTG-2	21.8888	-5.02863	Liver
AAAGAACCAGCTTCGG-2	3.99501	-7.4133	Liver
AAAGAACCAGGTATGG-2	3.75696	-0.0741692	Liver
AAAGAACCATACAGGG-2	9.90803	-2.57795	Liver
AAAGAACCATCACCAA-2	22.352	0.0622009	Liver
AAAGAACCATGACCCG-2	9.10035	-1.69278	Liver
AAAGAACGTACAAGCG-2	4.1512	-5.63768	Liver
AAAGAACGTAGTATAG-2	7.54046	-20.6619	Liver
AAAGAACTCAGTGTGT-2	19.063	1.93719	Liver
AAAGAACTCATTGCCC-2	7.40767	-21.5293	Liver
AAAGAACTCCCTCAAC-2	8.0183	-0.290683	Liver
AAAGAACTCCCTCATG-2	7.11426	-3.88804	Liver
AAAGAACTCGGAATTC-2	13.625	0.0623239	Liver
AAAGAACTCTCTCGAC-2	19.673	-8.27204	Liver
AAAGAACTCTGCTCTG-2	5.09254	-6.88728	Liver
AAAGAACTCTGGTGGC-2	0.216843	-4.3179	Liver
AAAGGATAGCAGCCCT-2	18.2246	-12.0517	Liver
AAAGGATAGCGACAGT-2	19.7337	-11.945	Liver
AAAGGATAGCTAAGTA-2	1.84473	-5.74017	Liver
AAAGGATAGGATACCG-2	-1.02179	12.3408	Liver
AAAGGATAGTGAACAT-2	14.0027	0.431479	Liver
AAAGGATCAAAGGATT-2	20.0747	-6.31062	Liver
AAAGGATCAACCGTGC-2	20.1658	-9.41231	Liver
AAAGGATCAACTCCAA-2	20.3137	-2.95947	Liver
AAAGGATCACGACAGA-2	-1.25147	12.2295	Liver
AAAGGATCAGACTCTA-2	3.75588	-19.0781	Liver
AAAGGATCAGGTCCCA-2	0.444309	-3.89671	Liver
AAAGGATCAGTTGAAA-2	6.37059	-21.3384	Liver
AAAGGATCATATGGCT-2	5.58932	-6.59967	Liver
AAAGGATCATCTGCGG-2	20.313	-5.21775	Liver
AAAGGATCATGGCTGC-2	18.4966	1.82083	Liver
AAAGGATCATTGAAAG-2	13.8913	0.298568	Liver
AAAGGATGTAATTGGA-2	3.70978	-5.43018	Liver
AAAGGATGTCAGTCCG-2	18.2278	-3.11653	Liver
AAAGGATGTGGTCTGC-2	-6.36278	-3.32201	Liver
AAAGGATGTTCCACAA-2	18.9748	-1.50398	Liver
AAAGGATGTTGTTGCA-2	16.7994	-10.3846	Liver
AAAGGATTCATTCACT-2	-6.33179	-3.37355	Liver
AAAGGATTCCGATGTA-2	5.21303	-3.12221	Liver
AAAGGATTCTATCGTT-2	18.78	-2.28843	Liver
AAAGGATTCTGGTGCG-2	1.62131	-3.34868	Liver
AAAGGGCAGATGTTGA-2	6.47643	-21.8796	Liver
AAAGGGCAGGTTACCT-2	21.6758	-3.70838	Liver
AAAGGGCAGTGGATAT-2	3.29378	-5.67521	Liver
AAAGGGCCAAATCCCA-2	5.3929	-5.38479	Liver
AAAGGGCCAAGCTCTA-2	6.26419	-21.7925	Liver
AAAGGGCCAATAGGAT-2	0.790035	-4.46343	Liver
AAAGGGCCACAACGCC-2	16.6692	-12.2363	Liver
AAAGGGCCACAGTGAG-2	20.2466	-6.97111	Liver
AAAGGGCCACATCCCT-2	15.9796	-11.8638	Liver
AAAGGGCCACTCCGGA-2	21.4981	-6.54267	Liver
AAAGGGCCAGCTGTCG-2	20.4497	-6.49474	Liver
AAAGGGCCATCCGAGC-2	22.8888	0.507719	Liver
AAAGGGCCATCTCATT-2	20.1972	-7.7464	Liver
AAAGGGCCATGACACT-2	19.174	-1.48562	Liver
AAAGGGCGTAGATCCT-2	2.965	-4.73511	Liver
AAAGGGCGTGTCACAT-2	20.9625	-2.87335	Liver
AAAGGGCTCAAGATAG-2	18.7934	-1.81931	Liver
AAAGGGCTCCCGGTAG-2	1.98126	-2.50036	Liver
AAAGGGCTCCTCACGT-2	19.5331	-9.86847	Liver
AAAGGGCTCCTGCCAT-2	-1.83645	12.1593	Liver
AAAGGGCTCGCATAGT-2	-3.38865	11.473	Liver
AAAGGGCTCGGAATTC-2	19.5876	-8.88712	Liver
AAAGGGCTCTACACAG-2	8.73772	-3.06542	Liver
AAAGGGCTCTCGTCGT-2	2.70486	-14.0656	Liver
AAAGGGCTCTTCACAT-2	2.82435	-14.2678	Liver
AAAGGTAAGACGAAGA-2	21.7889	-5.25219	Liver
AAAGGTAAGAGGGTCT-2	4.38621	-4.97755	Liver
AAAGGTAAGCACACCC-2	8.44001	-20.7063	Liver
AAAGGTAAGCATGAAT-2	6.39892	-3.22868	Liver
AAAGGTAAGCCACAAG-2	17.5007	-5.3301	Liver
AAAGGTAAGGATTACA-2	8.03309	-21.3005	Liver
AAAGGTAAGTCGCGAA-2	19.904	-4.56085	Liver
AAAGGTAAGTTCGGTT-2	19.6939	-1.59774	Liver
AAAGGTACAACGAGGT-2	-0.46643	11.753	Liver
AAAGGTACACAAATCC-2	3.86297	-18.4962	Liver
AAAGGTACACATACGT-2	3.59808	-18.7224	Liver
AAAGGTAGTAAGCAAT-2	20.5653	-3.04374	Liver
AAAGGTAGTCTCACGG-2	5.46425	-6.53446	Liver
AAAGGTAGTGGATGAC-2	18.4487	-10.8378	Liver
AAAGGTAGTGTCATGT-2	3.53874	-20.0334	Liver
AAAGGTATCAAACGTC-2	21.6727	-6.65149	Liver
AAAGGTATCAAAGCCT-2	5.0368	-2.9744	Liver
AAAGGTATCATGCCGG-2	18.904	-3.06568	Liver
AAAGGTATCCACTAGA-2	8.21197	-3.05094	Liver
AAAGGTATCGGCTTGG-2	3.75503	-0.188938	Liver
AAAGGTATCTACCACC-2	10.9487	-3.65615	Liver
AAAGGTATCTCTCTTC-2	1.15107	-4.91616	Liver
AAAGGTATCTGTTGGA-2	20.1331	-3.12585	Liver
AAAGGTATCTTACACT-2	3.32965	-9.27248	Liver
AAAGGTATCTTTACAC-2	16.7552	-12.5039	Liver
AAAGTCCAGAAACTCA-2	10.0634	-1.83318	Liver
AAAGTCCAGAAGCTCG-2	16.6467	-11.63	Liver
AAAGTCCAGAAGTCAT-2	12.7898	-5.22469	Liver
AAAGTCCAGCATCTTG-2	-6.2828	-3.62994	Liver
AAAGTCCAGCCAGAGT-2	2.11218	-6.11587	Liver
AAAGTCCAGCGTCAGA-2	8.40203	-4.49685	Liver
AAAGTCCAGGCCTTGC-2	3.49665	-4.01122	Liver
AAAGTCCAGGTAAGTT-2	2.29458	-6.12813	Liver
AAAGTCCAGTAAAGCT-2	3.09197	-13.7452	Liver
AAAGTCCAGTGCAACG-2	3.05192	-4.29063	Liver
AAAGTCCCAAGAGTGC-2	16.6712	-11.6119	Liver
AAAGTCCCAAGGTCAG-2	13.5159	-0.0059764	Liver
AAAGTCCCACATACGT-2	10.786	-0.723264	Liver
AAAGTCCCACCAACAT-2	20.5829	-4.7534	Liver
AAAGTCCCACTTTAGG-2	21.669	-4.08673	Liver
AAAGTCCCAGACACCC-2	2.44298	-8.92136	Liver
AAAGTCCCAGATTTCG-2	6.42211	-21.0652	Liver
AAAGTCCCAGGGAATC-2	4.70096	-5.70834	Liver
AAAGTCCCAGTAGATA-2	4.17922	-5.4154	Liver
AAAGTCCCATCTGTTT-2	7.11441	-3.85244	Liver
AAAGTCCGTACGGGAT-2	9.85495	-1.32636	Liver
AAAGTCCGTAGACACG-2	2.96915	-3.42759	Liver
AAAGTCCGTAGTATAG-2	2.21642	-8.68406	Liver
AAAGTCCGTATTTCTC-2	-0.10816	-0.854276	Liver
AAAGTCCGTCGACTGC-2	0.932511	-3.73478	Liver
AAAGTCCGTCTACATG-2	20.4372	-4.00491	Liver
AAAGTCCGTGAGGCAT-2	8.47928	-0.15727	Liver
AAAGTCCGTTCATCGA-2	10.2194	-1.64262	Liver
AAAGTCCGTTCGGCCA-2	19.3015	-10.0795	Liver
AAAGTCCGTTGATCGT-2	17.9189	-9.41104	Liver
AAAGTCCGTTGCCGCA-2	10.4784	-0.471493	Liver
AAAGTCCTCAGCTCTC-2	10.4795	-2.44397	Liver
AAAGTCCTCAGGTGTT-2	3.15315	-7.20764	Liver
AAAGTCCTCGCTCTCA-2	5.43671	-6.63145	Liver
AAAGTCCTCTGGGCAC-2	0.207051	-4.24683	Liver
AAAGTGAAGACATAAC-2	2.45455	-4.43737	Liver
AAAGTGAAGAGAACCC-2	16.9718	-3.7163	Liver
AAAGTGAAGCAGCCTC-2	20.4384	-4.72404	Liver
AAAGTGAAGGAGAGGC-2	13.7988	12.9369	Liver
AAAGTGAAGGTCGAGT-2	1.22529	-7.90481	Liver
AAAGTGAAGGTGCTTT-2	18.0488	-4.61009	Liver
AAAGTGAAGTCAGCCC-2	18.9774	-2.95097	Liver
AAAGTGACAACAAAGT-2	19.9794	-7.9331	Liver
AAAGTGACAACGGGTA-2	9.90781	-3.4642	Liver
AAAGTGACAAGAGCTG-2	20.8451	-5.88062	Liver
AAAGTGACACCAGACC-2	7.0919	-21.0327	Liver
AAAGTGACAGAACTAA-2	4.82928	-6.07156	Liver
AAAGTGACAGCGGTCT-2	-0.0303282	-0.899055	Liver
AAAGTGACATGGACAG-2	-6.58073	-2.76683	Liver
AAAGTGACATGGTACT-2	13.4935	-0.0148477	Liver
AAAGTGAGTAACCAGG-2	20.8657	-3.72857	Liver
AAAGTGAGTCGTGCCA-2	20.7514	-6.41055	Liver
AAAGTGAGTCTGCCTT-2	6.08302	-2.86999	Liver
AAAGTGAGTGCTGCAC-2	2.85838	-4.21836	Liver
AAAGTGAGTGGATTTC-2	10.534	-1.62924	Liver
AAAGTGAGTTAAGTCC-2	3.99402	-7.05946	Liver
AAAGTGAGTTCGTGCG-2	3.1765	-5.21528	Liver
AAAGTGAGTTTGTTCT-2	-1.78866	12.4019	Liver
AAAGTGATCATCCCGT-2	17.6301	-5.06766	Liver
AAAGTGATCATCGTAG-2	1.84502	-5.5795	Liver
AAAGTGATCGAGAACG-2	22.8506	0.519157	Liver
AAAGTGATCGAGTGGA-2	7.74689	-2.68807	Liver
AAAGTGATCGCGCTGA-2	4.00613	-8.31374	Liver
AAATGGAAGATAACGT-2	8.76031	-2.14114	Liver
AAATGGAAGCATACTC-2	18.8412	-3.10091	Liver
AAATGGAAGCCAACCC-2	3.09798	-14.1219	Liver
AAATGGAAGCCGATTT-2	0.520731	-3.9412	Liver
AAATGGAAGGACCCAA-2	2.46891	-7.29058	Liver
AAATGGAAGTGCAAAT-2	6.76654	-3.75429	Liver
AAATGGACAAAGCACG-2	2.4536	-6.82437	Liver
AAATGGACACATATGC-2	4.50405	-22.0175	Liver
AAATGGACACATGACT-2	10.5136	-1.42504	Liver
AAATGGACACCTTCCA-2	18.7588	-6.0729	Liver
AAATGGACACTTGGCG-2	18.6698	-8.20627	Liver
AAATGGACAGTGACCC-2	19.1165	-3.85581	Liver
AAATGGACAGTGAGCA-2	8.90389	-2.82468	Liver
AAATGGACATCCGGCA-2	2.1719	-8.36734	Liver
AAATGGAGTAAGGCCA-2	14.0652	0.503282	Liver
AAATGGAGTACGCTTA-2	20.7828	-3.23443	Liver
AAATGGAGTCGCATCG-2	4.2819	-7.62623	Liver
AAATGGAGTCGTTATG-2	8.49666	-3.40689	Liver
AAATGGAGTGAATTGA-2	21.21	0.0765196	Liver
AAATGGAGTGATTCTG-2	6.88367	-3.09318	Liver
AAATGGAGTGTGATGG-2	-12.5713	-3.21264	Liver
AAATGGAGTGTTCGTA-2	-13.8639	-1.29363	Liver
AAATGGAGTTACGGAG-2	19.2273	-5.46009	Liver
AAATGGAGTTCGGGTC-2	4.32084	-5.41069	Liver
AAATGGAGTTCTTCAT-2	3.7857	-6.27077	Liver
AAATGGATCAAGGTGG-2	6.55245	-22.1251	Liver
AAATGGATCATCCTAT-2	8.91626	-3.98429	Liver
AAATGGATCCTACCGT-2	16.2312	-10.5678	Liver
AAATGGATCCTTGGAA-2	2.0491	-6.03681	Liver
AAATGGATCGAAGCCC-2	2.6219	-5.45205	Liver
AAATGGATCGCGCCAA-2	1.90787	-7.52351	Liver
AAATGGATCTGCATGA-2	8.5974	-2.32694	Liver
AAATGGATCTTACTGT-2	1.26516	-4.90848	Liver
AAATGGATCTTGGGCG-2	2.41855	-6.06478	Liver
AACAAAGAGGACACTG-2	18.8088	-6.72084	Liver
AACAAAGAGGACGCTA-2	5.61937	-4.86192	Liver
AACAAAGAGGCCACTC-2	2.94682	-8.88583	Liver
AACAAAGAGTTCACTG-2	18.5041	-5.5979	Liver
AACAAAGAGTTTCGGT-2	4.45842	-7.28433	Liver
AACAAAGCAAGCACAG-2	1.00959	-5.78457	Liver
AACAAAGCAATGGCAG-2	19.1963	-12.076	Liver
AACAAAGCAATTGTGC-2	9.71528	-1.39255	Liver
AACAAAGCACAATTCG-2	-3.09846	12.078	Liver
AACAAAGCAGAAATCA-2	-4.41664	11.6811	Liver
AACAAAGCAGAGGCAT-2	20.7932	-3.75139	Liver
AACAAAGCAGCTTTCC-2	2.71038	-5.36919	Liver
AACAAAGCATCGGAAG-2	1.79215	-3.45137	Liver
AACAAAGCATGACTAC-2	-3.63096	11.793	Liver
AACAAAGCATGGGTCC-2	9.46544	-1.92484	Liver
AACAAAGGTAACGATA-2	3.57284	-20.6296	Liver
AACAAAGGTATCGTGT-2	7.53165	-3.93974	Liver
AACAAAGGTATGGGAC-2	10.7034	-2.61096	Liver
AACAAAGGTCCAAAGG-2	7.13303	-4.69032	Liver
AACAAAGGTCGATTTG-2	8.55634	-0.146237	Liver
AACAAAGGTCGGAACA-2	9.61424	-1.41832	Liver
AACAAAGGTCTGTGCG-2	19.1705	-6.81105	Liver
AACAAAGGTTTCCCAC-2	-6.36148	-3.30495	Liver
AACAAAGGTTTGCAGT-2	22.1291	0.260692	Liver
AACAAAGTCACAACCA-2	18.0599	-3.89476	Liver
AACAAAGTCACCGCTT-2	9.12724	-1.73045	Liver
AACAAAGTCAGGCGAA-2	16.842	-3.96128	Liver
AACAAAGTCCCTCTCC-2	7.76589	-4.56264	Liver
AACAAAGTCCGGACGT-2	3.32735	-7.31857	Liver
AACAAAGTCGATTCCC-2	16.4271	-11.5386	Liver
AACAAAGTCTAGCCAA-2	22.8936	0.353006	Liver
AACAAAGTCTGTAACG-2	17.6271	-3.05472	Liver
AACAACCAGAGCAAGA-2	7.85565	-0.351355	Liver
AACAACCCAAATCAAG-2	7.5411	-3.4956	Liver
AACAACCCAACCGCTG-2	20.3574	-11.2013	Liver
AACAACCCACGTACAT-2	18.4351	-2.45398	Liver
AACAACCCACTGCACG-2	1.32999	-8.122	Liver
AACAACCCAGAGAATT-2	-6.23599	-3.71522	Liver
AACAACCCAGCCGTTG-2	9.12209	-2.52718	Liver
AACAACCCAGGTCAAG-2	5.04911	-7.76146	Liver
AACAACCCATGTAACC-2	18.8878	2.11008	Liver
AACAACCCATTGTAGC-2	3.45239	-19.3039	Liver
AACAACCGTCCTCCAT-2	16.9547	-10.341	Liver
AACAACCGTCGGCCTA-2	19.318	-2.76784	Liver
AACAACCGTGGTGATG-2	2.977	-2.65623	Liver
AACAACCGTTCCGGTG-2	16.8029	-10.0879	Liver
AACAACCTCAAGCCTA-2	4.29373	-5.51744	Liver
AACAACCTCACTGATG-2	2.8343	-6.14809	Liver
AACAACCTCCCAAGCG-2	1.31819	-7.20467	Liver
AACAACCTCTATACTC-2	19.5207	-11.4712	Liver
AACAAGAAGAGAGCCT-2	15.9327	-11.8861	Liver
AACAAGAAGCCGCACT-2	1.63279	-4.33155	Liver
AACAAGAAGCCTCTTC-2	18.2814	-3.73443	Liver
AACAAGAAGTAGGCCA-2	18.6807	1.81609	Liver
AACAAGAAGTTCCGTA-2	5.11525	-6.63151	Liver
AACAAGACAAATGAAC-2	20.1029	-7.76609	Liver
AACAAGACAAGTAGTA-2	-4.90272	11.0753	Liver
AACAAGACACATTACG-2	19.4278	-1.97274	Liver
AACAAGACACCGTGAC-2	2.51623	-7.31689	Liver
AACAAGACACTCAAGT-2	-0.460904	11.7582	Liver
AACAAGACAGGAGACT-2	1.35363	-8.14665	Liver
AACAAGACAGGTGTGA-2	2.61351	-7.02294	Liver
AACAAGACATCGTGCG-2	9.7619	-3.87933	Liver
AACAAGACATTGTCGA-2	7.56843	-20.3244	Liver
AACAAGAGTACAGGTG-2	9.44566	-2.45575	Liver
AACAAGAGTCTTACAG-2	1.32011	-3.41915	Liver
AACAAGAGTGTACAGG-2	3.7835	-5.21062	Liver
AACAAGAGTGTATCCA-2	3.11599	-8.93288	Liver
AACAAGAGTTACACTG-2	5.31792	-6.10454	Liver
AACAAGAGTTAGAGTA-2	19.7268	-2.43339	Liver
AACAAGAGTTTAGACC-2	5.17444	-6.75261	Liver
AACAAGATCACCATGA-2	6.16452	-2.88653	Liver
AACAAGATCAGAGCAG-2	2.70807	-14.3885	Liver
AACAAGATCATCGGGC-2	5.92707	-5.61325	Liver
AACAAGATCATTACCT-2	3.74866	-19.7597	Liver
AACAAGATCATTCGGA-2	8.47526	-0.152439	Liver
AACAAGATCCACAAGT-2	20.1514	-2.16255	Liver
AACAAGATCCTCACTG-2	-4.92574	11.1754	Liver
AACAAGATCGCTAAAC-2	20.6619	-5.95444	Liver
AACAAGATCGGCATCG-2	20.6103	-3.889	Liver
AACAAGATCGTCGCTT-2	6.63336	-4.28415	Liver
AACAAGATCGTGCACG-2	18.7585	-8.55526	Liver
AACAAGATCTTCTTCC-2	7.10318	-2.18935	Liver
AACACACAGAAATTGC-2	-6.18662	-4.03365	Liver
AACACACAGAAGCCAC-2	3.69904	-19.1394	Liver
AACACACAGCAGGGAG-2	11.4278	-0.865234	Liver
AACACACAGGACTAAT-2	2.05134	-7.98726	Liver
AACACACAGGCCGCTT-2	4.25047	-6.39388	Liver
AACACACCAACTGCCG-2	3.55795	-20.6692	Liver
AACACACCAAGGTCTT-2	20.378	-5.01524	Liver
AACACACCACGCGTGT-2	-4.91337	11.162	Liver
AACACACCAGCACCCA-2	10.2992	-3.51392	Liver
AACACACCAGGTGGAT-2	20.0265	-8.82414	Liver
AACACACGTATACAGA-2	20.3235	-9.18279	Liver
AACACACGTATTGACC-2	18.9734	-9.06774	Liver
AACACACGTCACAATC-2	5.46846	-6.18272	Liver
AACACACGTCATACCA-2	5.20026	-3.06862	Liver
AACACACGTCGAGCAA-2	0.544282	-2.7511	Liver
AACACACGTTTCCAAG-2	17.424	-12.9202	Liver
AACACACTCACCGGGT-2	19.0427	-11.1571	Liver
AACACACTCACTACTT-2	6.40699	-4.04677	Liver
AACACACTCATGCATG-2	3.75394	-5.68572	Liver
AACACACTCATGTCTT-2	10.0813	-4.75945	Liver
AACACACTCCATAGAC-2	21.8642	-5.98455	Liver
AACACACTCCATCACC-2	19.8368	1.37554	Liver
AACACACTCGAAACAA-2	13.7521	0.0907651	Liver
AACACACTCGGCTCTT-2	3.64871	-5.40052	Liver
AACACACTCGTAGGGA-2	1.64423	-8.50718	Liver
AACACACTCTAGTCAG-2	6.43563	-3.96624	Liver
AACAGGGAGAGTCCGA-2	18.9433	-10.1126	Liver
AACAGGGAGCCAGACA-2	-4.92242	10.9937	Liver
AACAGGGAGCCTCATA-2	17.5118	-4.63014	Liver
AACAGGGAGCCTCTGG-2	17.5521	-10.4163	Liver
AACAGGGAGCCTGTGC-2	9.44676	-3.52577	Liver
AACAGGGAGGATATAC-2	2.15059	-6.74465	Liver
AACAGGGAGGGCTAAC-2	19.8631	-11.6789	Liver
AACAGGGAGTAACGAT-2	13.8835	0.287195	Liver
AACAGGGAGTTTAGGA-2	2.14289	-4.1283	Liver
AACAGGGCAAAGGGCT-2	9.72109	-1.3591	Liver
AACAGGGCAAATGCTC-2	4.01179	-8.52479	Liver
AACAGGGCAACCACAT-2	22.865	0.755593	Liver
AACAGGGCAAGCTCTA-2	9.67294	-1.73461	Liver
AACAGGGCAATACCTG-2	2.88537	-9.15478	Liver
AACAGGGCACAGTCCG-2	16.0218	-10.7034	Liver
AACAGGGCACCCAATA-2	10.1871	-3.05684	Liver
AACAGGGCAGCTATTG-2	1.35456	-8.10903	Liver
AACAGGGCAGGCATGA-2	20.0431	-10.1182	Liver
AACAGGGCAGTTCTAG-2	4.29484	-7.38626	Liver
AACAGGGCATACTTTC-2	0.30102	-6.09561	Liver
AACAGGGCATCAGTGT-2	1.06433	-3.76923	Liver
AACAGGGGTACCTATG-2	19.1728	-4.2615	Liver
AACAGGGGTCGATTCA-2	9.59015	-3.11193	Liver
AACAGGGGTCTTCAAG-2	1.29997	-6.16478	Liver
AACAGGGGTGAGGATC-2	0.174562	-5.37085	Liver
AACAGGGGTTATTCTC-2	-12.6218	-3.18727	Liver
AACAGGGGTTCTCTCG-2	2.99085	-2.56432	Liver
AACAGGGGTTGCATTG-2	1.71818	-7.66743	Liver
AACAGGGGTTTGAAAG-2	13.9123	0.328687	Liver
AACAGGGTCAGCAATC-2	0.34807	-4.93561	Liver
AACAGGGTCAGTCTTT-2	3.76646	-19.7414	Liver
AACAGGGTCTCCTGTG-2	5.92737	-3.47136	Liver
AACCAACAGAACTTCC-2	2.0162	-8.72136	Liver
AACCAACAGACTGGGT-2	19.3148	-12.4675	Liver
AACCAACAGAGAGCGG-2	-4.93676	11.0427	Liver
AACCAACAGCAATAGT-2	4.23738	-8.08114	Liver
AACCAACAGCGTTCAT-2	10.2677	-2.04503	Liver
AACCAACAGCTCCCTT-2	9.43829	-0.0789105	Liver
AACCAACAGGGTACGT-2	7.06697	-3.59571	Liver
AACCAACCACCATTCC-2	3.08701	-3.53808	Liver
AACCAACCACGAGGTA-2	0.855373	-4.32514	Liver
AACCAACCACGTATAC-2	17.7414	-4.47047	Liver
AACCAACCAGCGACCT-2	21.3331	-6.5859	Liver
AACCAACCAGGCATTT-2	16.3321	-11.4958	Liver
AACCAACGTAAGGCCA-2	4.44442	-4.4161	Liver
AACCAACGTACCACGC-2	17.7081	-4.44763	Liver
AACCAACGTATCGCTA-2	2.33125	-5.96573	Liver
AACCAACGTCTACGAT-2	8.91694	-2.21954	Liver
AACCAACGTGCAATGG-2	17.8669	-4.90791	Liver
AACCAACGTGCTAGCC-2	5.32168	-5.39884	Liver
AACCAACGTTCAATCG-2	-12.6504	-3.16024	Liver
AACCAACGTTCGAGCC-2	17.7663	-12.0868	Liver
AACCAACGTTGTATGC-2	3.74332	-0.162652	Liver
AACCAACTCACCGACG-2	18.3429	-10.7211	Liver
AACCAACTCACCGGTG-2	17.6189	-3.44504	Liver
AACCAACTCAGCAATC-2	9.56067	-4.59968	Liver
AACCAACTCCACGGGT-2	17.7424	-12.8641	Liver
AACCAACTCCGGACTG-2	17.8771	-6.32635	Liver
AACCAACTCCGTAGGC-2	5.64099	-3.28269	Liver
AACCAACTCTATGTGG-2	1.80312	-8.24931	Liver
AACCAACTCTCTGACC-2	8.32623	-2.7105	Liver
AACCAACTCTTCGATT-2	10.0775	-0.489903	Liver
AACCACAAGACAGCTG-2	5.99147	-5.6207	Liver
AACCACAAGGATAATC-2	8.49149	-3.08103	Liver
AACCACAAGTATTCCG-2	4.96982	-6.30037	Liver
AACCACAAGTCGCCCA-2	18.2605	-11.8385	Liver
AACCACACAACAAAGT-2	13.9998	0.422301	Liver
AACCACACACACCTTC-2	5.26858	-5.20551	Liver
AACCACACACACTTAG-2	2.48634	-14.7131	Liver
AACCACACACTGCATA-2	16.9983	-9.47462	Liver
AACCACACATAAGATG-2	19.4093	-6.50124	Liver
AACCACACATACCAGT-2	7.77376	-20.3483	Liver
AACCACAGTCCAGTTA-2	7.03175	-3.79502	Liver
AACCACAGTCGGCCTA-2	21.4317	-4.05042	Liver
AACCACAGTCTTGCTC-2	19.2206	-10.8554	Liver
AACCACAGTCTTTATC-2	23.4031	0.521725	Liver
AACCACAGTGTACGCC-2	1.01773	-7.24389	Liver
AACCACATCCATCTGC-2	10.8223	-3.23239	Liver
AACCACATCCGTCACT-2	21.2282	-2.83377	Liver
AACCACATCGAACACT-2	2.42421	-4.66496	Liver
AACCACATCGTCAACA-2	0.266825	-5.93201	Liver
AACCACATCTACAGGT-2	4.3995	-5.75447	Liver
AACCACATCTAGTTCT-2	-3.73429	11.8003	Liver
AACCACATCTCCCAAC-2	0.38116	-4.58757	Liver
AACCACATCTGAATCG-2	-6.23299	-3.80252	Liver
AACCACATCTGAGATC-2	9.64454	-1.27857	Liver
AACCATGAGATTGACA-2	16.7186	-10.725	Liver
AACCATGAGCAGGCAT-2	4.43556	-6.41924	Liver
AACCATGAGTAAGACT-2	12.0099	-1.19634	Liver
AACCATGCAAGAATGT-2	10.9964	-3.46998	Liver
AACCATGCAAGTACCT-2	4.68608	-7.49174	Liver
AACCATGCACCAGCCA-2	9.95115	-0.261437	Liver
AACCATGCAGCGTGAA-2	7.53591	-21.251	Liver
AACCATGGTACTGGGA-2	19.113	-8.19927	Liver
AACCATGGTCAGTCCG-2	20.7971	-7.01649	Liver
AACCATGGTTCCTAAG-2	5.62842	-3.17102	Liver
AACCATGGTTTCCATT-2	3.97494	-21.8029	Liver
AACCATGTCCGTACGG-2	8.25219	-4.77167	Liver
AACCATGTCGAAATCC-2	6.79044	-21.5037	Liver
AACCATGTCTCGCTTG-2	-4.09862	11.7334	Liver
AACCATGTCTTTGCGC-2	2.68768	-7.18496	Liver
AACCCAAAGAGTCTGG-2	10.6188	-1.88566	Liver
AACCCAAAGATTACCC-2	-0.190919	-0.792598	Liver
AACCCAAAGCAAGTCG-2	20.6412	-3.9303	Liver
AACCCAAAGCGTTACT-2	20.7819	0.960642	Liver
AACCCAAAGCTCGGCT-2	8.57175	-2.85122	Liver
AACCCAAAGGCACGAT-2	5.76799	-3.3198	Liver
AACCCAAAGGCCTAAG-2	17.7143	-9.58962	Liver
AACCCAAAGGCCTTCG-2	4.07903	-21.8387	Liver
AACCCAAAGTCCGTCG-2	7.0236	-3.07792	Liver
AACCCAAAGTGGGAAA-2	10.202	-3.4504	Liver
AACCCAAAGTTATGGA-2	4.07182	-5.37552	Liver
AACCCAACAATTGCCA-2	18.5625	-4.57816	Liver
AACCCAACACAAATGA-2	5.56821	-2.97876	Liver
AACCCAACACTATCCC-2	11.6646	-0.702607	Liver
AACCCAACACTGAGTT-2	16.046	-10.9725	Liver
AACCCAACACTGCGTG-2	-4.86944	11.5394	Liver
AACCCAACACTGTGTA-2	3.83192	-19.2386	Liver
AACCCAACAGCGTTGC-2	7.17468	-3.65014	Liver
AACCCAACATCCAATG-2	2.42526	-1.9139	Liver
AACCCAACATGGCTGC-2	1.48436	-5.11494	Liver
AACCCAAGTCACAGTT-2	20.2507	-9.3847	Liver
AACCCAAGTGAAGCGT-2	17.6631	-5.87804	Liver
AACCCAAGTGCCAAGA-2	16.5104	-4.48631	Liver
AACCCAAGTTCCGCAG-2	2.5144	-4.19941	Liver
AACCCAATCAAACGTC-2	20.1878	-5.95346	Liver
AACCCAATCAAGGACG-2	19.3704	-2.47527	Liver
AACCCAATCATTCGGA-2	6.73955	-21.9957	Liver
AACCCAATCATTGAGC-2	18.1945	-10.8165	Liver
AACCCAATCCACTGAA-2	20.2383	-6.90008	Liver
AACCCAATCCATAGGT-2	18.2529	-11.1616	Liver
AACCCAATCGTGGCGT-2	17.2154	-5.71381	Liver
AACCTGAAGACCATAA-2	3.71738	-19.286	Liver
AACCTGAAGAGTGTGC-2	17.5387	-3.63468	Liver
AACCTGAAGCACGGAT-2	7.49286	-4.17674	Liver
AACCTGAAGCCAGAGT-2	19.4533	-7.07979	Liver
AACCTGAAGGGCATGT-2	18.6712	1.60612	Liver
AACCTGAAGGTACTGG-2	2.96649	-14.1482	Liver
AACCTGAAGGTCACAG-2	3.7933	-21.2236	Liver
AACCTGAAGTGTACCT-2	7.34739	-22.106	Liver
AACCTGACAAGTTCGT-2	2.90918	-4.44696	Liver
AACCTGACACAGAAGC-2	3.16834	-7.27235	Liver
AACCTGACACCGGCTA-2	3.56392	-20.0561	Liver
AACCTGACAGAAATTG-2	20.597	-10.8249	Liver
AACCTGACAGCTATTG-2	-4.83949	10.9782	Liver
AACCTGACAGGAGGAG-2	6.13018	-3.04943	Liver
AACCTGACAGGCATGA-2	19.2228	-6.85169	Liver
AACCTGACATCGGATT-2	18.9369	-6.87275	Liver
AACCTGACATCTGCGG-2	18.1271	-6.2904	Liver
AACCTGACATTCTTCA-2	17.726	-12.789	Liver
AACCTGAGTGATAGAT-2	1.029	-6.9723	Liver
AACCTGAGTGCGTCGT-2	3.55034	-20.3134	Liver
AACCTGATCAACACGT-2	-4.0687	11.4055	Liver
AACCTGATCAAGTTGC-2	2.80766	-14.4528	Liver
AACCTGATCAATCCGA-2	-6.17724	-4.08351	Liver
AACCTGATCATAGGCT-2	10.6106	-3.24891	Liver
AACCTGATCCGATGCG-2	10.2646	-4.37347	Liver
AACCTGATCCGCTTAC-2	8.84971	-3.56318	Liver
AACCTGATCGAGAGAC-2	5.98978	-5.84957	Liver
AACCTGATCTATACTC-2	4.58244	-5.47944	Liver
AACCTGATCTCGTTTA-2	3.67624	-21.0432	Liver
AACCTGATCTCTCAAT-2	6.70854	-21.3976	Liver
AACCTGATCTGGCTGG-2	19.1342	-8.99595	Liver
AACCTGATCTGTCTCG-2	21.2006	-3.61102	Liver
AACCTGATCTGTTGGA-2	3.39369	-3.4659	Liver
AACCTTTAGAACAAGG-2	18.7216	-8.2179	Liver
AACCTTTAGACGATAT-2	8.45412	-20.7579	Liver
AACCTTTAGTTCCTGA-2	12.5184	-5.02562	Liver
AACCTTTCAAACCACT-2	3.24458	-6.26877	Liver
AACCTTTCACCAGGTC-2	17.3435	-4.16858	Liver
AACCTTTCACGACGCT-2	3.54209	-8.84538	Liver
AACCTTTCACGGGTAA-2	8.02899	-0.296674	Liver
AACCTTTCACGTGAGA-2	5.83427	-3.4584	Liver
AACCTTTCAGAAATTG-2	20.8259	-1.99224	Liver
AACCTTTCATGTGTCA-2	10.8237	-0.657775	Liver
AACCTTTCATTAGGCT-2	2.93475	-7.20347	Liver
AACCTTTCATTGTACG-2	4.84433	-21.7952	Liver
AACCTTTGTAAGATCA-2	19.0761	-2.62754	Liver
AACCTTTGTAAGTAGT-2	3.67675	-21.3324	Liver
AACCTTTGTATCACCA-2	8.71482	-0.128251	Liver
AACCTTTGTTCCGCGA-2	4.88129	-7.13759	Liver
AACCTTTGTTGGGCCT-2	-13.2778	15.9696	Liver
AACCTTTTCAAGAATG-2	17.7684	-10.4635	Liver
AACCTTTTCACGATAC-2	3.08669	-8.8656	Liver
AACCTTTTCACTTGTT-2	19.079	-11.2571	Liver
AACCTTTTCAGAACCT-2	5.26791	-2.96694	Liver
AACCTTTTCATCTATC-2	8.60046	-0.185537	Liver
AACCTTTTCCATTCAT-2	23.4441	0.576913	Liver
AACCTTTTCCGATCGG-2	7.10048	-20.386	Liver
AACCTTTTCCGGTTCT-2	3.61628	-6.52583	Liver
AACCTTTTCCGTTTCG-2	3.78765	-5.96202	Liver
AACCTTTTCCTATTTG-2	6.72386	-4.51432	Liver
AACCTTTTCGCCAGAC-2	3.68296	-20.8237	Liver
AACCTTTTCTGCACCT-2	8.95735	-21.1327	Liver
AACCTTTTCTGCGATA-2	4.9714	-7.4923	Liver
AACGAAAAGAAGCCAC-2	17.7616	-10.9525	Liver
AACGAAAAGACATCAA-2	19.4834	-5.69929	Liver
AACGAAAAGCATGCAG-2	9.71834	-3.16294	Liver
AACGAAAAGCCTGAGA-2	17.0247	-4.34707	Liver
AACGAAAAGGAGTATT-2	7.56039	-20.779	Liver
AACGAAAAGTCTCTGA-2	18.7109	-10.275	Liver
AACGAAAAGTTAGTAG-2	3.04278	-4.45161	Liver
AACGAAACACAGACGA-2	20.8844	0.317636	Liver
AACGAAACAGAGATGC-2	2.72127	-6.52597	Liver
AACGAAACAGCTGCCA-2	-4.73593	11.438	Liver
AACGAAACATCGTCCT-2	8.17433	-3.58989	Liver
AACGAAACATGGAGAC-2	19.3651	-10.0005	Liver
AACGAAAGTAGGCAGT-2	13.6246	0.0549435	Liver
AACGAAAGTCTTCTAT-2	20.1762	-4.64287	Liver
AACGAAAGTCTTTCTA-2	-6.22579	-3.82312	Liver
AACGAAAGTGCCTTTC-2	1.5644	-5.46789	Liver
AACGAAAGTGGACAGT-2	8.1877	-20.5005	Liver
AACGAAAGTTGAGGAC-2	19.5016	1.87522	Liver
AACGAAATCACCTCGT-2	1.02467	-3.64157	Liver
AACGAAATCAGAGTGG-2	2.51957	-7.46413	Liver
AACGAAATCAGGAACG-2	8.71453	-2.95427	Liver
AACGAAATCAGTGGGA-2	8.8748	-2.60622	Liver
AACGAAATCATTTCCA-2	10.05	-1.16858	Liver
AACGAAATCCCATTCG-2	0.714254	-4.39141	Liver
AACGAAATCCGGCTTT-2	3.82547	-0.24101	Liver
AACGAAATCGAAGAAT-2	4.29862	-5.94852	Liver
AACGAAATCGAGTTGT-2	13.7923	0.192479	Liver
AACGAAATCTAGCCTC-2	3.842	-4.51801	Liver
AACGAAATCTGCCCTA-2	3.75808	-8.52895	Liver
AACGAAATCTGGACTA-2	0.740366	-2.64682	Liver
AACGAAATCTTGGATG-2	5.15398	-6.53643	Liver
AACGGGAAGAGAGCCT-2	18.5153	-5.02538	Liver
AACGGGAAGAGAGGTA-2	9.71356	-2.1035	Liver
AACGGGAAGCCATGCC-2	19.9601	-7.74433	Liver
AACGGGAAGGTGAGAA-2	18.5846	-6.53714	Liver
AACGGGACAAACTCGT-2	21.6972	-0.196765	Liver
AACGGGACAAGGGTCA-2	21.3967	-3.84195	Liver
AACGGGACAATGGGTG-2	6.67931	-4.21225	Liver
AACGGGACACTCCGGA-2	2.85394	-14.3477	Liver
AACGGGACACTTGGCG-2	-6.21777	-3.80481	Liver
AACGGGACAGACAATA-2	18.0775	-11.6441	Liver
AACGGGACATCCGCGA-2	2.85344	-8.90043	Liver
AACGGGAGTATCAAGA-2	21.8134	-4.04119	Liver
AACGGGAGTATGCTAC-2	2.34367	-1.77676	Liver
AACGGGAGTCCAACGC-2	4.70097	-3.94618	Liver
AACGGGAGTCGCATTA-2	5.48362	-3.26695	Liver
AACGGGAGTGCCTTTC-2	7.14652	-21.7483	Liver
AACGGGATCCGGACGT-2	-1.56235	0.68302	Liver
AACGGGATCCGTCACT-2	4.32279	-21.975	Liver
AACGGGATCGTCACCT-2	19.1505	-4.67865	Liver
AACGGGATCTGCGGAC-2	20.1672	-7.55838	Liver
AACGGGATCTTCTGGC-2	4.15261	-5.30841	Liver
AACGTCAAGACCCGCT-2	9.32061	-0.103031	Liver
AACGTCAAGACTCTTG-2	9.4198	-2.36372	Liver
AACGTCAAGAGTTGCG-2	8.97162	-2.95133	Liver
AACGTCAAGCTTCTAG-2	7.85069	-20.1014	Liver
AACGTCAAGGAGCTGT-2	19.8539	-7.93523	Liver
AACGTCAAGGGCGAGA-2	1.84155	-7.44841	Liver
AACGTCAAGTCAGCGA-2	19.9871	-8.21797	Liver
AACGTCACACAGCATT-2	8.18886	-4.71401	Liver
AACGTCACACGCGTCA-2	7.43205	-3.76021	Liver
AACGTCACACTGTCCT-2	5.68801	-3.12817	Liver
AACGTCACAGAACTAA-2	19.588	-6.34363	Liver
AACGTCACATCATGAC-2	2.95081	-8.71363	Liver
AACGTCAGTAGTCACT-2	9.18729	-1.31362	Liver
AACGTCAGTAGTCTGT-2	19.8247	-8.08058	Liver
AACGTCAGTGACCGAA-2	19.7266	-8.81495	Liver
AACGTCAGTTTACGTG-2	7.75989	-2.13961	Liver
AACGTCATCACTCGAA-2	1.24006	-7.42529	Liver
AACGTCATCAGGACAG-2	13.873	0.276255	Liver
AACGTCATCAGTGATC-2	5.77834	-4.97325	Liver
AACGTCATCCAAGGGA-2	19.073	-10.0711	Liver
AACGTCATCCAGTGCG-2	6.59017	-22.4213	Liver
AACGTCATCTCGTTTA-2	6.97615	-4.369	Liver
AACTTCTAGAAGTATC-2	4.0473	-8.10845	Liver
AACTTCTAGAGCATTA-2	9.74112	-4.72389	Liver
AACTTCTAGATCCCAT-2	15.993	-11.3709	Liver
AACTTCTAGGTGCTGA-2	-6.59377	-2.62118	Liver
AACTTCTAGTTTCAGC-2	21.7738	-6.19812	Liver
AACTTCTCAACAGAGC-2	7.51939	-21.2291	Liver
AACTTCTCAACGATCT-2	5.41128	-3.14883	Liver
AACTTCTCAAGTGGCA-2	4.40172	-6.02666	Liver
AACTTCTCAAGTTCGT-2	20.2691	-3.81608	Liver
AACTTCTCAATGGGTG-2	-0.113909	7.62916	Liver
AACTTCTCAGAGCTAG-2	18.4542	-12.991	Liver
AACTTCTCAGGCATGA-2	9.66811	-0.128246	Liver
AACTTCTCAGTATACC-2	3.76545	-7.38548	Liver
AACTTCTCATCAGCGC-2	17.972	-10.6391	Liver
AACTTCTCATGTCAGT-2	19.3709	-2.99981	Liver
AACTTCTGTAAGGCTG-2	19.038	-1.40389	Liver
AACTTCTGTAGACAGC-2	11.162	-2.67155	Liver
AACTTCTGTCCAGAAG-2	7.47051	-21.9875	Liver
AACTTCTGTCCGGTCA-2	4.38233	-5.54824	Liver
AACTTCTGTCCTGGTG-2	1.38489	-6.5035	Liver
AACTTCTGTCGATTAC-2	19.2648	-6.78194	Liver
AACTTCTGTCGCATCG-2	20.9039	-4.56978	Liver
AACTTCTGTCTCACAA-2	2.47552	-6.83736	Liver
AACTTCTGTGCAACGA-2	2.64133	-3.95974	Liver
AACTTCTTCAAATGAG-2	7.80987	-20.7619	Liver
AACTTCTTCAAGTCGT-2	-3.76715	12.4314	Liver
AACTTCTTCAATCGGT-2	6.74272	-2.6846	Liver
AACTTCTTCACAAGGG-2	3.60586	-20.8271	Liver
AACTTCTTCAGTGTGT-2	-4.48297	11.6554	Liver
AACTTCTTCCCTGGTT-2	19.4556	-8.37974	Liver
AACTTCTTCGCCAATA-2	1.45875	-8.19343	Liver
AACTTCTTCGCTTAAG-2	2.9322	-8.0208	Liver
AACTTCTTCGGACTGC-2	20.3851	-4.55448	Liver
AACTTCTTCGTAGCTA-2	8.47506	-20.7419	Liver
AACTTCTTCTATCGTT-2	2.39825	-8.76961	Liver
AAGAACAAGACGAAGA-2	6.63578	-22.3539	Liver
AAGAACAAGACTCTTG-2	2.20032	-6.99449	Liver
AAGAACAAGCCAAGGT-2	21.9534	-6.19362	Liver
AAGAACACAAATACGA-2	17.8031	-4.23304	Liver
AAGAACACAACAAGAT-2	20.6173	-4.5203	Liver
AAGAACACAATTGGTC-2	18.0868	-8.44247	Liver
AAGAACACACGGTGAA-2	16.0403	-12.0875	Liver
AAGAACACAGAACTCT-2	19.6102	-4.76862	Liver
AAGAACACAGGTCCGT-2	18.5984	-11.2076	Liver
AAGAACACAGGTTACT-2	-2.44962	-0.164327	Liver
AAGAACACATCACAGT-2	-6.44534	-2.9697	Liver
AAGAACACATTGACCA-2	2.79762	-4.78988	Liver
AAGAACAGTACATACC-2	17.3937	-4.45017	Liver
AAGAACAGTGACAACG-2	22.9235	0.187772	Liver
AAGAACAGTGCAATGG-2	20.9928	-2.20937	Liver
AAGAACAGTTCCCACT-2	17.4082	-10.4961	Liver
AAGAACAGTTGCAACT-2	20.7305	-3.57082	Liver
AAGAACAGTTGCCGAC-2	17.7576	-2.94709	Liver
AAGAACATCAACTACG-2	2.53355	-5.86322	Liver
AAGAACATCAAGCCGC-2	18.1016	-3.46474	Liver
AAGAACATCACTGTTT-2	3.76549	0.0244455	Liver
AAGAACATCCGTTTCG-2	20.1733	-9.59276	Liver
AAGACAAAGCAAGCCA-2	0.213317	-4.15663	Liver
AAGACAAAGCAGCGAT-2	0.268602	-5.08192	Liver
AAGACAAAGCCGTTAT-2	17.4156	-11.3953	Liver
AAGACAAAGCTGCCAC-2	-0.396279	-0.731269	Liver
AAGACAAAGGATGCGT-2	4.20861	-5.76335	Liver
AAGACAAAGTAGGTTA-2	8.03321	-3.04696	Liver
AAGACAACAAAGACGC-2	-4.69327	11.5349	Liver
AAGACAACAAGTCCAT-2	17.3639	-10.7829	Liver
AAGACAACAATAGTCC-2	3.22662	-8.15379	Liver
AAGACAACACTACCCT-2	9.05437	-3.07977	Liver
AAGACAACAGACTCTA-2	-12.6739	-3.12707	Liver
AAGACAACAGGACTAG-2	6.22745	-21.5389	Liver
AAGACAACATACTTTC-2	16.1815	-5.10834	Liver
AAGACAACATGTACGT-2	18.7993	-4.91681	Liver
AAGACAAGTACGATCT-2	22.0222	-6.10173	Liver
AAGACAAGTAGAGACC-2	-4.9075	10.8353	Liver
AAGACAAGTATCGAAA-2	9.62865	-2.10901	Liver
AAGACAAGTCAGTCCG-2	0.756092	-3.81451	Liver
AAGACAAGTCGCGGTT-2	3.4101	-8.26848	Liver
AAGACAAGTCGTCGGT-2	9.91209	-1.8161	Liver
AAGACAAGTTAAACCC-2	9.00174	-3.82401	Liver
AAGACAAGTTTCTATC-2	0.925736	-3.72165	Liver
AAGACAATCATCACAG-2	6.62258	-21.9231	Liver
AAGACAATCGAGTTGT-2	20.3056	-9.17813	Liver
AAGACAATCGCAGATT-2	17.9607	2.06266	Liver
AAGACAATCGGTGTAT-2	4.81981	-6.57055	Liver
AAGACAATCTGGGAGA-2	7.30748	-21.7109	Liver
AAGACAATCTGTAACG-2	4.80611	-4.38816	Liver
AAGACTCAGACACACG-2	5.31319	-6.55948	Liver
AAGACTCAGAGAAGGT-2	18.5495	-4.50933	Liver
AAGACTCAGCGTGCTC-2	3.99365	-5.71178	Liver
AAGACTCAGCTATCCA-2	0.696778	-4.79556	Liver
AAGACTCAGTTCCGGC-2	19.7855	-8.04794	Liver
AAGACTCCAATGAAAC-2	17.4138	-3.43511	Liver
AAGACTCCACCAAAGG-2	18.9082	-10.3626	Liver
AAGACTCCACTAGAGG-2	8.15436	-2.55447	Liver
AAGACTCCACTAGTAC-2	7.20647	-21.562	Liver
AAGACTCCAGTCCCGA-2	3.07894	-13.653	Liver
AAGACTCCAGTCGCTG-2	6.785	-20.3649	Liver
AAGACTCCAGTTTCGA-2	9.56561	-3.16934	Liver
AAGACTCCATCTTAGG-2	-3.07419	12.0089	Liver
AAGACTCGTAGATCCT-2	8.93462	-3.15827	Liver
AAGACTCGTATCGTGT-2	17.2389	-4.20742	Liver
AAGACTCGTATTCCTT-2	17.2487	-4.99103	Liver
AAGACTCGTCCAGCGT-2	3.05792	-13.5659	Liver
AAGACTCGTCTAGGTT-2	9.85013	-2.66219	Liver
AAGACTCGTCTCAGGC-2	-12.561	-3.1503	Liver
AAGACTCGTCTCGGAC-2	5.31771	-5.76872	Liver
AAGACTCGTGTCTTGA-2	1.34863	-3.5769	Liver
AAGACTCGTTAGTCGT-2	3.48139	-19.52	Liver
AAGACTCGTTGCTCCT-2	1.52119	-7.59363	Liver
AAGACTCTCACGTCCT-2	18.4406	-2.54189	Liver
AAGACTCTCCCTTGGT-2	1.14568	-7.29542	Liver
AAGACTCTCCGTGTCT-2	10.4274	-3.33262	Liver
AAGACTCTCCTGGGTG-2	6.96743	-3.18624	Liver
AAGACTCTCGGTAGAG-2	18.6577	-3.30265	Liver
AAGACTCTCTCCGAAA-2	8.25089	-5.21374	Liver
AAGATAGAGCGTCAAG-2	19.7632	-1.37086	Liver
AAGATAGAGGCCTGCT-2	1.62566	-3.87492	Liver
AAGATAGAGGGTGGGA-2	7.77541	-21.5149	Liver
AAGATAGAGTGAGTTA-2	18.8811	-9.47739	Liver
AAGATAGAGTTCAACC-2	8.34047	-2.00124	Liver
AAGATAGCAACCGTGC-2	11.1111	-2.67251	Liver
AAGATAGCAAGACGGT-2	4.23049	-8.27998	Liver
AAGATAGCAAGACTGG-2	4.99609	-5.19468	Liver
AAGATAGCACGTGTGC-2	8.6049	-0.132847	Liver
AAGATAGCACTGTGTA-2	7.27326	-3.59289	Liver
AAGATAGCATAAGATG-2	22.2365	0.0763909	Liver
AAGATAGCATACCACA-2	2.50657	-5.57706	Liver
AAGATAGGTACCCACG-2	9.06711	-1.9901	Liver
AAGATAGGTAGTAAGT-2	19.6343	-8.21942	Liver
AAGATAGGTATCGTTG-2	7.44739	-3.11226	Liver
AAGATAGGTCATGCAT-2	3.83846	-5.2823	Liver
AAGATAGGTCCCTAAA-2	20.5761	-7.25083	Liver
AAGATAGGTTGCATTG-2	10.7701	-1.74957	Liver
AAGATAGTCAAGCCTA-2	3.70575	-19.9522	Liver
AAGATAGTCAAGTCGT-2	6.80681	-3.08688	Liver
AAGATAGTCACCTGTC-2	3.42239	-8.50987	Liver
AAGATAGTCATCCCGT-2	13.4201	-4.93354	Liver
AAGATAGTCCGCCTAT-2	5.58643	-20.9763	Liver
AAGATAGTCTCGCCTA-2	17.7692	-10.7599	Liver
AAGATAGTCTGCGAGC-2	10.4346	-3.47008	Liver
AAGCATCAGAAGAACG-2	18.8979	-3.62636	Liver
AAGCATCAGAGCTTTC-2	5.8748	-2.94244	Liver
AAGCATCAGAGTGTTA-2	2.8057	-7.93847	Liver
AAGCATCAGATCCCAT-2	6.50925	-2.92154	Liver
AAGCATCAGCACCAGA-2	1.40143	-3.67789	Liver
AAGCATCAGCCTCATA-2	3.95524	-6.92107	Liver
AAGCATCAGCGACTAG-2	-2.30872	12.0633	Liver
AAGCATCAGCTCGAAG-2	21.2062	-3.00143	Liver
AAGCATCAGCTGTTAC-2	16.6808	-4.86482	Liver
AAGCATCAGCTTAAGA-2	-3.05212	12.0196	Liver
AAGCATCAGGAGAGTA-2	2.37255	-7.22443	Liver
AAGCATCAGGCATGGT-2	6.22425	-20.2132	Liver
AAGCATCAGGGACCAT-2	10.7853	-0.680833	Liver
AAGCATCAGGTCCAGA-2	3.32364	-0.941778	Liver
AAGCATCAGTCTAGCT-2	18.6283	-5.69541	Liver
AAGCATCAGTGAGGCT-2	4.77709	-7.2438	Liver
AAGCATCCAACCGCTG-2	10.9777	-1.3413	Liver
AAGCATCCAACTACGT-2	20.2342	-4.51982	Liver
AAGCATCCAATACCCA-2	20.2974	-7.65241	Liver
AAGCATCCACAGGATG-2	18.0679	-12.9245	Liver
AAGCATCCACTCCGGA-2	13.8616	-4.54824	Liver
AAGCATCCAGCCGTCA-2	7.75771	-3.88937	Liver
AAGCATCCAGGAGGTT-2	2.59053	-5.81299	Liver
AAGCATCCAGGCATGA-2	16.464	-11.9604	Liver
AAGCATCCATAGACTC-2	-3.40971	11.7734	Liver
AAGCATCCATCCTAAG-2	19.3136	-4.49526	Liver
AAGCATCCATCGATGT-2	22.7769	0.107646	Liver
AAGCATCGTATACAGA-2	2.21154	-5.71996	Liver
AAGCATCGTATGACAA-2	3.7504	-19.0648	Liver
AAGCATCGTGACAGCA-2	0.525904	-3.78136	Liver
AAGCATCGTGGAATGC-2	10.2205	-0.365073	Liver
AAGCATCTCCTACGGG-2	-6.28435	-3.62087	Liver
AAGCATCTCGAGAGCA-2	16.6493	-4.91203	Liver
AAGCATCTCGAGATGG-2	3.60051	-20.947	Liver
AAGCATCTCGCAAGAG-2	-6.41212	-3.20686	Liver
AAGCATCTCTATCGGA-2	6.15229	-3.66663	Liver
AAGCCATAGAAAGTCT-2	19.8833	-10.6032	Liver
AAGCCATAGAGAGAAC-2	17.9697	-9.19225	Liver
AAGCCATAGCCAGAGT-2	6.7304	-3.04366	Liver
AAGCCATAGCGCCTTG-2	3.58752	-3.84835	Liver
AAGCCATAGCTACAAA-2	8.59663	-0.132042	Liver
AAGCCATCAACCGCTG-2	-4.91505	10.8523	Liver
AAGCCATCACGCGTCA-2	-3.95621	11.1848	Liver
AAGCCATCAGCAGAAC-2	20.1495	-9.18535	Liver
AAGCCATCAGCGGTTC-2	18.7519	-3.83309	Liver
AAGCCATCAGTCCCGA-2	17.4382	-4.16786	Liver
AAGCCATCAGTCGAGA-2	3.70669	-21.0211	Liver
AAGCCATCAGTCGGAA-2	19.0995	-1.70355	Liver
AAGCCATCATGACTAC-2	2.0636	-3.71749	Liver
AAGCCATGTAAGCGGT-2	7.87269	-0.350295	Liver
AAGCCATGTACCGTGC-2	3.62656	-20.9942	Liver
AAGCCATGTACGCTTA-2	5.62332	-5.30788	Liver
AAGCCATGTAGTTAGA-2	2.07727	-4.56474	Liver
AAGCCATTCAACTGAC-2	9.61478	-2.62983	Liver
AAGCCATTCAGACCCG-2	5.41578	-5.85901	Liver
AAGCCATTCCAATCTT-2	8.67732	-1.74161	Liver
AAGCCATTCCCAAGTA-2	-6.37867	-3.24954	Liver
AAGCCATTCCCAGGAC-2	9.61219	-0.110479	Liver
AAGCCATTCCGACGGT-2	-3.27302	11.8258	Liver
AAGCCATTCGATTTCT-2	6.63789	-20.4982	Liver
AAGCCATTCGGCAGTC-2	3.67573	-6.9714	Liver
AAGCCATTCGGTGTAT-2	7.13812	-3.40147	Liver
AAGCCATTCGTACACA-2	7.3728	-21.3686	Liver
AAGCCATTCTACCAGA-2	10.5797	-0.837517	Liver
AAGCCATTCTTGCGCT-2	7.91679	-3.01372	Liver
AAGCGAGAGAGAACCC-2	5.26539	-4.66083	Liver
AAGCGAGAGCATGCAG-2	13.9953	0.41847	Liver
AAGCGAGAGCCTCACG-2	19.7968	-6.48979	Liver
AAGCGAGAGGCAGGTT-2	3.54599	-20.2298	Liver
AAGCGAGAGGTTCTAC-2	13.0694	-0.114458	Liver
AAGCGAGAGTAACGTA-2	9.12912	-2.29515	Liver
AAGCGAGCAGGATGAC-2	8.31634	-20.5302	Liver
AAGCGAGCAGTGCCTG-2	0.872646	-3.43116	Liver
AAGCGAGCAGTGTGCC-2	17.9234	-11.4376	Liver
AAGCGAGCATCTAGAC-2	18.3072	-2.48848	Liver
AAGCGAGCATGACTCA-2	4.15429	-4.90007	Liver
AAGCGAGCATTCTTCA-2	7.12665	-4.60907	Liver
AAGCGAGGTAACACGG-2	21.4465	-6.71616	Liver
AAGCGAGGTAACGATA-2	10.6913	-0.996918	Liver
AAGCGAGGTACCACGC-2	0.98183	-5.13303	Liver
AAGCGAGGTGACAGCA-2	-3.88066	11.1952	Liver
AAGCGAGGTGGCTTAT-2	4.05643	-21.8305	Liver
AAGCGAGGTTCTCAGA-2	3.13402	-13.6929	Liver
AAGCGAGGTTGCGGAA-2	17.2897	-11.9341	Liver
AAGCGAGGTTTGAACC-2	19.5401	-3.68575	Liver
AAGCGAGTCAGGGTAG-2	23.0027	0.319584	Liver
AAGCGAGTCCCGAACG-2	4.67978	-4.31402	Liver
AAGCGAGTCCTCTCTT-2	2.03064	-5.53523	Liver
AAGCGAGTCGCCCAGA-2	1.75077	-7.47971	Liver
AAGCGAGTCGCCTATC-2	2.17534	-8.63433	Liver
AAGCGAGTCGGACTTA-2	19.0395	-8.72169	Liver
AAGCGAGTCTCAGTCC-2	5.6262	-3.19583	Liver
AAGCGTTAGACCTCAT-2	6.55364	-21.08	Liver
AAGCGTTAGACGAGCT-2	-3.01194	12.6544	Liver
AAGCGTTAGACTTAAG-2	10.6973	-4.07442	Liver
AAGCGTTAGATCACTC-2	7.87128	-0.346834	Liver
AAGCGTTAGCACTCGC-2	20.5886	0.655985	Liver
AAGCGTTAGCCGGAAT-2	3.03217	-7.78511	Liver
AAGCGTTAGCTTTGTG-2	17.9406	-6.70417	Liver
AAGCGTTCACCAGCTG-2	3.57903	-20.5024	Liver
AAGCGTTCAGCGTGCT-2	18.213	-9.94674	Liver
AAGCGTTCATGATGCT-2	1.68302	-4.39447	Liver
AAGCGTTCATGTTTGG-2	7.84344	-20.5408	Liver
AAGCGTTGTAAGACCG-2	-3.50908	11.8799	Liver
AAGCGTTGTAGTGATA-2	3.78793	-19.5837	Liver
AAGCGTTGTATCATGC-2	7.59285	-2.18032	Liver
AAGCGTTGTCATAGTC-2	4.16393	-4.39493	Liver
AAGCGTTGTCCGGCAT-2	9.34317	-0.13947	Liver
AAGCGTTGTGGATCGA-2	-4.00024	11.8335	Liver
AAGCGTTGTTTGGAAA-2	2.79666	-3.80247	Liver
AAGCGTTTCACCTCTG-2	22.0569	-5.92934	Liver
AAGCGTTTCCATCTAT-2	18.08	-11.8259	Liver
AAGCGTTTCCCGAGAC-2	1.63252	-8.01667	Liver
AAGCGTTTCGAGCCAC-2	19.1859	-6.48742	Liver
AAGCGTTTCTAGCATG-2	21.8906	-4.1695	Liver
AAGGAATAGCATTTGC-2	19.4413	-4.16733	Liver
AAGGAATAGCCTCTTC-2	6.08914	-3.13762	Liver
AAGGAATAGCCTGTCG-2	11.5808	-2.0854	Liver
AAGGAATAGGCTAACG-2	3.38233	-7.67924	Liver
AAGGAATAGGGTGGGA-2	22.4839	0.579698	Liver
AAGGAATAGTCTAACC-2	17.6463	-11.9052	Liver
AAGGAATAGTTCGGTT-2	8.001	-3.32332	Liver
AAGGAATAGTTGAATG-2	9.40674	-2.38797	Liver
AAGGAATCAACACGTT-2	3.72037	-4.61326	Liver
AAGGAATCAAGTGTCT-2	3.88951	-18.517	Liver
AAGGAATCAATCGAAA-2	16.8122	-10.9918	Liver
AAGGAATCAGCGTAGA-2	18.2176	-10.7948	Liver
AAGGAATCAGGTTACT-2	2.49229	-6.95155	Liver
AAGGAATCAGTCAGCC-2	11.0524	-2.39704	Liver
AAGGAATCATGGTGGA-2	-3.70795	11.7241	Liver
AAGGAATGTAAGGTCG-2	16.7648	-12.0259	Liver
AAGGAATGTACGATGG-2	1.25032	-20.1306	Liver
AAGGAATGTAGATCGG-2	18.4449	-3.40641	Liver
AAGGAATGTATGTCTG-2	16.5799	-12.7684	Liver
AAGGAATGTCCTGGGT-2	2.4066	-9.09959	Liver
AAGGAATGTGTTCATG-2	0.53205	-3.69773	Liver
AAGGAATTCACCGGGT-2	3.24457	-4.30447	Liver
AAGGAATTCAGGGATG-2	19.7396	-10.8076	Liver
AAGGAATTCATTTGTC-2	3.94273	-8.16032	Liver
AAGGAATTCCGCGATG-2	18.4286	-10.2299	Liver
AAGGAATTCGATAACC-2	10.8108	-2.33727	Liver
AAGGAATTCGATCCAA-2	0.316064	-3.93275	Liver
AAGGTAAAGAAGGATG-2	2.79129	-6.68507	Liver
AAGGTAAAGAGGTTTA-2	4.28789	-8.30657	Liver
AAGGTAAAGAGTCCGA-2	8.79333	-0.147559	Liver
AAGGTAAAGCCTCAGC-2	7.56077	-21.7507	Liver
AAGGTAAAGCGTGTCC-2	17.1504	-3.37461	Liver
AAGGTAAAGGCTTAGG-2	3.68357	-18.8441	Liver
AAGGTAAAGTAATCCC-2	4.5397	-6.91525	Liver
AAGGTAAAGTACGTCT-2	8.78211	-0.10657	Liver
AAGGTAACAAAGAACT-2	18.9984	1.54753	Liver
AAGGTAACAACCCGCA-2	9.73386	-1.38351	Liver
AAGGTAACAAGGCAAC-2	3.12908	-8.30965	Liver
AAGGTAACAATAGTCC-2	6.68112	-3.02849	Liver
AAGGTAACACCTGCGA-2	16.7089	-10.6185	Liver
AAGGTAACACGCGTGT-2	6.92411	-21.1945	Liver
AAGGTAACAGTTCCAA-2	5.4348	-3.25103	Liver
AAGGTAACATAAGCGG-2	18.3197	-11.0821	Liver
AAGGTAAGTACGTTCA-2	7.55368	-2.70545	Liver
AAGGTAAGTACTAGCT-2	7.2147	-3.04913	Liver
AAGGTAAGTAGTCTTG-2	18.6231	-8.41545	Liver
AAGGTAAGTATTTCGG-2	9.64162	-1.45773	Liver
AAGGTAAGTGCCTTTC-2	3.36823	-9.05633	Liver
AAGGTAAGTGTAACGG-2	13.6825	0.121354	Liver
AAGGTAAGTTGGCTAT-2	20.3744	-2.07979	Liver
AAGGTAATCAACACCA-2	20.0917	-7.72353	Liver
AAGGTAATCCTACTGC-2	3.12005	-13.8721	Liver
AAGGTAATCGGAATGG-2	0.125937	-4.75309	Liver
AAGGTAATCGTCCTTG-2	2.29867	-6.36777	Liver
AAGGTAATCGTGGAAG-2	16.1642	-11.0641	Liver
AAGGTAATCTATACTC-2	7.9072	-21.4471	Liver
AAGGTAATCTATTGTC-2	20.5114	-2.92115	Liver
AAGGTAATCTTAGGAC-2	20.1655	-4.7631	Liver
AAGTACCAGATCCCAT-2	8.79315	-3.26455	Liver
AAGTACCAGATCGCCC-2	19.0586	-4.18582	Liver
AAGTACCAGCCAACCC-2	6.56897	-22.1258	Liver
AAGTACCCAAAGAACT-2	17.5406	-5.70469	Liver
AAGTACCCAAATACGA-2	1.95764	-8.52228	Liver
AAGTACCCAAATGGCG-2	6.29948	-2.78337	Liver
AAGTACCCAACAGATA-2	0.168191	-1.00775	Liver
AAGTACCCAACCACAT-2	4.19666	-5.54663	Liver
AAGTACCCAACCGTAT-2	14.0579	0.504487	Liver
AAGTACCCACCTATCC-2	20.9365	0.136687	Liver
AAGTACCCACGTGTGC-2	7.16316	-22.2789	Liver
AAGTACCCACTTACAG-2	4.55761	-4.46301	Liver
AAGTACCCAGAGATGC-2	19.7272	-10.6506	Liver
AAGTACCCAGCATGCC-2	4.59955	-5.26368	Liver
AAGTACCCATAGGTAA-2	18.2926	-5.5277	Liver
AAGTACCGTACGTGAG-2	7.69435	-2.7519	Liver
AAGTACCGTCCAGCGT-2	3.28028	-8.26929	Liver
AAGTACCGTCCTCATC-2	8.49016	-0.167487	Liver
AAGTACCGTCGAATTC-2	-6.46424	-16.9581	Liver
AAGTACCGTGGAGGTT-2	21.4909	-4.32979	Liver
AAGTACCGTGTCCATA-2	20.0997	-1.80924	Liver
AAGTACCGTGTGTGGA-2	6.99346	-21.7358	Liver
AAGTACCGTTACCCTC-2	7.06481	-20.2272	Liver
AAGTACCGTTATAGCC-2	0.921806	-4.42843	Liver
AAGTACCGTTCTTAGG-2	19.5474	-11.1457	Liver
AAGTACCGTTTAGTCG-2	1.0652	-6.01468	Liver
AAGTACCTCAACTCTT-2	-6.17787	-4.10414	Liver
AAGTACCTCACGGGCT-2	7.85063	-0.352758	Liver
AAGTACCTCAGACCGC-2	18.0555	-8.76541	Liver
AAGTACCTCCCAGTGG-2	8.81573	-3.59863	Liver
AAGTACCTCGTAGTGT-2	4.43332	-4.39415	Liver
AAGTCGTAGAATCCCT-2	7.25857	-3.56427	Liver
AAGTCGTAGCGTATAA-2	1.73055	-7.85927	Liver
AAGTCGTAGGAAAGTG-2	-0.519414	11.817	Liver
AAGTCGTAGGCATGCA-2	-3.21323	12.4663	Liver
AAGTCGTAGGCCACTC-2	5.20827	-6.24776	Liver
AAGTCGTAGGTGAGAA-2	13.8206	0.225373	Liver
AAGTCGTAGGTTGACG-2	1.36408	-8.16019	Liver
AAGTCGTAGTCATTGC-2	6.96937	-3.58828	Liver
AAGTCGTAGTGCAGCA-2	19.0176	-9.36413	Liver
AAGTCGTCACGCGCAT-2	-6.55969	-2.79756	Liver
AAGTCGTCACGGAAGT-2	3.66543	-20.1499	Liver
AAGTCGTCACTGCATA-2	20.4705	-2.59091	Liver
AAGTCGTCAGAGGACT-2	7.87516	-3.16432	Liver
AAGTCGTCAGGACAGT-2	3.9754	-8.79208	Liver
AAGTCGTCATTGTACG-2	4.87113	-4.59085	Liver
AAGTCGTGTACCATAC-2	15.8922	-11.707	Liver
AAGTCGTGTATACAGA-2	17.9479	-11.5126	Liver
AAGTCGTGTATGGAAT-2	1.3845	-4.36463	Liver
AAGTCGTGTCCTTAAG-2	19.5511	-2.30756	Liver
AAGTCGTGTCGCAGTC-2	21.2594	-5.84533	Liver
AAGTCGTGTCGTATTG-2	2.83131	-7.66911	Liver
AAGTCGTGTCTGCATA-2	17.5806	-4.69226	Liver
AAGTCGTGTGCACAAG-2	2.86099	-7.75234	Liver
AAGTCGTTCACCTCAC-2	9.53137	-1.5833	Liver
AAGTCGTTCCAACCGG-2	3.00195	-6.61482	Liver
AAGTCGTTCGACATAC-2	7.30987	-22.2655	Liver
AAGTCGTTCTACTGCC-2	10.0641	-1.25602	Liver
AAGTCGTTCTGAGATC-2	10.1277	-1.61451	Liver
AAGTCGTTCTTACTGT-2	1.41891	-20.1217	Liver
AAGTGAAAGAAACTAC-2	3.89398	-6.99608	Liver
AAGTGAAAGATAACGT-2	18.2292	-3.17473	Liver
AAGTGAAAGATGAAGG-2	6.38462	-21.3855	Liver
AAGTGAAAGCAAGGAA-2	17.4187	-4.59319	Liver
AAGTGAAAGCATGTTC-2	0.242632	-5.89811	Liver
AAGTGAAAGGACTATA-2	4.11967	-21.7822	Liver
AAGTGAAAGGCGACAT-2	-3.35379	12.0019	Liver
AAGTGAAAGTAGCCAG-2	1.20005	0.200208	Liver
AAGTGAACAAGCAATA-2	9.31382	-3.06724	Liver
AAGTGAACAAGCACAG-2	4.77498	-6.03412	Liver
AAGTGAACACTTCAGA-2	3.8137	-8.63836	Liver
AAGTGAACACTTGTCC-2	-6.31049	-3.49464	Liver
AAGTGAAGTATCTTCT-2	9.25361	-2.54632	Liver
AAGTGAAGTCTTTCAT-2	0.343892	-4.70508	Liver
AAGTGAAGTGGTTTGT-2	17.6104	-3.1712	Liver
AAGTGAAGTTAGGAGC-2	18.5978	-3.27726	Liver
AAGTGAAGTTCCAGGC-2	4.43344	-22.0688	Liver
AAGTGAAGTTCTGACA-2	8.61727	-0.124934	Liver
AAGTGAATCATAGGCT-2	2.00919	-5.38458	Liver
AAGTGAATCGAGAAAT-2	0.609296	-5.72705	Liver
AAGTGAATCGATAACC-2	7.02531	-3.51568	Liver
AAGTGAATCGTAACAC-2	18.4288	-12.308	Liver
AAGTTCGAGAATAACC-2	20.5692	-10.8019	Liver
AAGTTCGAGACATATG-2	9.84268	-0.198262	Liver
AAGTTCGAGACGTCCC-2	4.92021	-5.74753	Liver
AAGTTCGAGAGCAGCT-2	4.03509	-8.23057	Liver
AAGTTCGAGAGTTGAT-2	6.50752	-2.85854	Liver
AAGTTCGAGGGACACT-2	10.582	14.0254	Liver
AAGTTCGAGTCAATCC-2	21.6283	-4.43277	Liver
AAGTTCGCAAATACGA-2	17.3507	-3.54349	Liver
AAGTTCGCAACCGACC-2	10.7291	-2.96483	Liver
AAGTTCGCATACATCG-2	-4.39703	11.2966	Liver
AAGTTCGCATGGAATA-2	21.9294	-4.59393	Liver
AAGTTCGGTCTAACGT-2	4.0967	-21.8948	Liver
AAGTTCGGTCTAGATC-2	-4.33352	11.5883	Liver
AAGTTCGGTCTTCGAA-2	13.8398	0.206051	Liver
AAGTTCGGTGCTCTCT-2	3.65121	-0.422698	Liver
AAGTTCGGTGGTCTCG-2	7.36737	-3.36534	Liver
AAGTTCGTCAGTAGGG-2	3.58091	-20.5718	Liver
AAGTTCGTCCAGCACG-2	20.2583	-6.91376	Liver
AAGTTCGTCGAGAAAT-2	2.27084	-6.91425	Liver
AAGTTCGTCTACCCAC-2	3.63782	-3.83391	Liver
AAGTTCGTCTGATTCT-2	2.02394	-5.1707	Liver
AAGTTCGTCTGGAGAG-2	8.66154	-4.90351	Liver
AAGTTCGTCTGGCCTT-2	13.2611	-0.104987	Liver
AATAGAGCAAGCCATT-2	2.52646	-7.94032	Liver
AATAGAGCAATATCCG-2	-6.24728	-3.46932	Liver
AATAGAGCACCGGAAA-2	0.518545	-4.52042	Liver
AATAGAGCACTGCGAC-2	1.30447	-8.02977	Liver
AATAGAGCAGAGTTGG-2	8.50223	-2.80544	Liver
AATAGAGCAGGCTCTG-2	18.8292	-7.20904	Liver
AATAGAGCATTAGGCT-2	19.1478	-2.59926	Liver
AATAGAGGTAGACAGC-2	20.4955	0.148955	Liver
AATAGAGGTAGCTGTT-2	-4.37227	11.4732	Liver
AATAGAGGTCGAGCTC-2	19.8618	-2.59828	Liver
AATAGAGGTGCATCTA-2	16.8023	-9.84434	Liver
AATAGAGGTGCTTATG-2	0.407676	-5.12103	Liver
AATAGAGGTGGACTAG-2	3.71764	-20.0068	Liver
AATAGAGGTGTGAGCA-2	5.04585	-6.87883	Liver
AATAGAGGTTCCGTTC-2	9.32499	-3.29063	Liver
AATAGAGGTTTACCAG-2	4.40654	-6.81498	Liver
AATAGAGTCATTTGCT-2	2.82717	-14.2842	Liver
AATAGAGTCCACTAGA-2	19.8484	1.49144	Liver
AATAGAGTCCGTGACG-2	16.8208	-10.0056	Liver
AATAGAGTCGCACGGT-2	1.10561	-4.64467	Liver
AATAGAGTCGGACCAC-2	19.1778	-8.74726	Liver
AATAGAGTCTCAACGA-2	23.2069	0.562538	Liver
AATAGAGTCTCGAGTA-2	18.7191	-10.4158	Liver
AATAGAGTCTGTAACG-2	4.05727	-6.02227	Liver
AATCACGAGAGAGGTA-2	20.6855	-6.18209	Liver
AATCACGAGAGGCGTT-2	19.6114	-5.67246	Liver
AATCACGAGATGACCG-2	19.0467	-2.43029	Liver
AATCACGAGCCGGATA-2	8.09288	-20.8406	Liver
AATCACGAGCGACTAG-2	19.4158	-1.221	Liver
AATCACGAGCTTAAGA-2	4.1344	-4.30016	Liver
AATCACGAGGTTCACT-2	4.06979	-6.57003	Liver
AATCACGAGTACCATC-2	8.27694	-20.9867	Liver
AATCACGCAACGGCTC-2	3.10769	-7.95784	Liver
AATCACGCAATAGTGA-2	8.70658	-20.5726	Liver
AATCACGCACCAGACC-2	-3.38004	11.8238	Liver
AATCACGCACTTCCTG-2	6.92741	-2.79613	Liver
AATCACGCAGAGGTAC-2	20.028	-3.35823	Liver
AATCACGCAGCAGTCC-2	2.40391	-6.64155	Liver
AATCACGCATATCTGG-2	18.225	-12.689	Liver
AATCACGCATCCTGTC-2	21.2626	-3.22976	Liver
AATCACGCATGTCTAG-2	-4.19188	11.769	Liver
AATCACGGTACCACGC-2	19.3768	-7.02611	Liver
AATCACGGTATCCTTT-2	-6.34176	-3.3964	Liver
AATCACGGTCAGGAGT-2	8.79564	-2.1137	Liver
AATCACGGTCCGTACG-2	8.08241	-3.11701	Liver
AATCACGGTCCTGTTC-2	19.5019	-5.03546	Liver
AATCACGGTCGTACAT-2	9.03421	-1.61132	Liver
AATCACGGTCTGTCAA-2	3.68693	-19.7613	Liver
AATCACGGTGCCGAAA-2	18.3579	-5.14893	Liver
AATCACGGTGGCTACC-2	1.82243	-5.02994	Liver
AATCACGGTGTGAGCA-2	10.6937	-0.584772	Liver
AATCACGGTGTTGAGG-2	21.2847	-5.36043	Liver
AATCACGGTTCCACAA-2	3.77831	-19.7512	Liver
AATCACGGTTCGGGTC-2	18.4682	-5.79902	Liver
AATCACGGTTTCACTT-2	19.6843	-2.38785	Liver
AATCACGTCACCCTGT-2	21.3404	0.0184095	Liver
AATCACGTCATGCAGT-2	6.12968	-3.02045	Liver
AATCACGTCATGCTAG-2	21.7503	-6.41198	Liver
AATCACGTCCATTGCC-2	4.8642	-4.43341	Liver
AATCACGTCCGTGGTG-2	4.23656	-6.14213	Liver
AATCACGTCGTTATCT-2	4.24264	-4.58558	Liver
AATCACGTCTAGCATG-2	21.1112	-6.88068	Liver
AATCACGTCTTGAGCA-2	18.094	-10.8509	Liver
AATCGACAGACTGGGT-2	8.86976	-0.114295	Liver
AATCGACAGATAACGT-2	3.01668	-2.51964	Liver
AATCGACAGCAAGCCA-2	0.40723	-3.80586	Liver
AATCGACAGCGACTGA-2	21.2144	-4.52731	Liver
AATCGACAGCGGCTCT-2	8.25912	-3.83914	Liver
AATCGACAGCGTGAGT-2	8.13121	-1.9921	Liver
AATCGACAGCTGACAG-2	8.70506	-2.1698	Liver
AATCGACAGCTGCCAC-2	13.7055	0.084351	Liver
AATCGACAGGTCCCTG-2	-6.30083	-3.44808	Liver
AATCGACAGTCCGTCG-2	2.40999	-8.17206	Liver
AATCGACAGTGACACG-2	19.3902	-2.62509	Liver
AATCGACCAACATACC-2	10.6992	-4.22714	Liver
AATCGACCAATACCCA-2	2.45575	-6.82344	Liver
AATCGACCACACCTTC-2	-6.23297	-3.76661	Liver
AATCGACCACTCAGAT-2	14.2178	0.720158	Liver
AATCGACCAGAAGCGT-2	-3.37252	11.2812	Liver
AATCGACCAGAGGTTG-2	20.4638	-11.0419	Liver
AATCGACCATAGGTTC-2	4.05978	-6.24623	Liver
AATCGACGTAGAGGAA-2	6.32287	-21.6533	Liver
AATCGACGTCGCGTCA-2	0.592018	-4.94704	Liver
AATCGACGTCTGTAGT-2	4.4284	-4.28537	Liver
AATCGACGTGCCGTAC-2	22.2459	-5.98049	Liver
AATCGACGTTTCTATC-2	9.60313	-1.31961	Liver
AATCGACTCAACTGGT-2	18.9241	-9.56525	Liver
AATCGACTCCCTGTTG-2	2.54657	-4.28093	Liver
AATCGACTCGAACACT-2	21.7655	-6.47883	Liver
AATCGACTCTCCTGCA-2	18.4801	-5.37474	Liver
AATCGTGAGAGAGCCT-2	19.1887	-6.80375	Liver
AATCGTGAGCAACTTC-2	13.7527	0.160846	Liver
AATCGTGAGCATCCCG-2	7.12601	-22.1884	Liver
AATCGTGAGCGTACAG-2	16.0085	-12.1374	Liver
AATCGTGAGCTAAGTA-2	1.03982	-6.42243	Liver
AATCGTGAGGCACCAA-2	18.3351	-2.38341	Liver
AATCGTGAGGCGCTCT-2	8.57365	-21.2386	Liver
AATCGTGAGTACAACA-2	4.15034	-5.49098	Liver
AATCGTGCAATCGCCG-2	20.7016	-10.5778	Liver
AATCGTGCAGAGGACT-2	8.77266	-4.00279	Liver
AATCGTGGTAACACCT-2	20.225	-5.81668	Liver
AATCGTGGTACAGTCT-2	21.6062	-5.98893	Liver
AATCGTGGTCCGGTGT-2	5.86641	-5.21187	Liver
AATCGTGGTCCTCCTA-2	-12.574	-3.19375	Liver
AATCGTGGTCGTAATC-2	1.27063	-8.06631	Liver
AATCGTGGTGATATAG-2	9.46786	-2.38089	Liver
AATCGTGTCAACACGT-2	5.42223	-4.91376	Liver
AATCGTGTCAGGCGAA-2	4.22233	-7.54591	Liver
AATCGTGTCCACGAAT-2	0.352945	-6.24568	Liver
AATCGTGTCCAGTACA-2	-3.87509	11.3347	Liver
AATCGTGTCCGATTAG-2	19.1884	-1.35641	Liver
AATCGTGTCCGCCTAT-2	10.9834	-2.0916	Liver
AATCGTGTCCTCAGGG-2	6.50665	-22.2301	Liver
AATCGTGTCTACCCAC-2	3.96548	-4.0837	Liver
AATCGTGTCTCACCCA-2	13.8448	-4.72487	Liver
AATCGTGTCTTCGGTC-2	16.9641	-10.4345	Liver
AATGAAGAGCAAGTGC-2	3.55505	-20.5022	Liver
AATGAAGAGCCGTAAG-2	6.77266	-20.4738	Liver
AATGAAGAGCTGACCC-2	20.7584	-4.65034	Liver
AATGAAGAGGAGCAAA-2	3.68908	-19.6904	Liver
AATGAAGAGGAGGTTC-2	8.92651	-4.13661	Liver
AATGAAGAGGCACTAG-2	16.9585	-9.50774	Liver
AATGAAGAGTAAATGC-2	2.54328	-8.7395	Liver
AATGAAGAGTGAGTTA-2	0.9665	-7.41823	Liver
AATGAAGAGTGTACCT-2	13.8907	0.251821	Liver
AATGAAGAGTTCCGGC-2	2.77888	-4.16319	Liver
AATGAAGCAACCTATG-2	3.3766	-8.95	Liver
AATGAAGCAAGATTGA-2	0.324999	-4.92305	Liver
AATGAAGCACCATATG-2	3.657	-4.52617	Liver
AATGAAGCACCCATAA-2	20.7389	-4.77047	Liver
AATGAAGCAGTTAAAG-2	8.62662	-4.35372	Liver
AATGAAGCATGACTAC-2	20.8895	-5.88964	Liver
AATGAAGGTAGATCGG-2	-0.521421	11.8529	Liver
AATGAAGGTAGGTACG-2	3.02706	-2.5187	Liver
AATGAAGGTCACGCTG-2	16.5564	-3.95318	Liver
AATGAAGGTCGTCGGT-2	2.60761	-6.751	Liver
AATGAAGGTCTACGTA-2	19.4276	-8.96724	Liver
AATGAAGGTGCGGCTT-2	21.9279	-4.72119	Liver
AATGAAGGTGGAATGC-2	21.0178	-6.20576	Liver
AATGAAGTCAAAGGTA-2	17.6515	-12.9925	Liver
AATGAAGTCAAGCCAT-2	7.3583	-2.87958	Liver
AATGAAGTCATTTGTC-2	19.3137	-11.9996	Liver
AATGAAGTCCTACCAC-2	1.33397	-8.24415	Liver
AATGAAGTCTGAGGTT-2	18.9806	-1.60286	Liver
AATGACCAGACGCAGT-2	10.8693	-1.12761	Liver
AATGACCAGAGTGACC-2	19.1159	-8.50056	Liver
AATGACCAGCCAGACA-2	21.6757	0.0476212	Liver
AATGACCAGCGTGAAC-2	1.50589	-20.1538	Liver
AATGACCAGGATGTTA-2	6.03713	-3.76304	Liver
AATGACCAGGGTTGCA-2	4.10741	-21.8643	Liver
AATGACCAGTTAGAAC-2	18.9228	-9.1901	Liver
AATGACCCAAACGTGG-2	-12.7863	-2.92145	Liver
AATGACCCAGCGGTCT-2	-4.89959	10.8839	Liver
AATGACCCAGGCTTGC-2	3.27931	-7.3592	Liver
AATGACCCATACTTTC-2	7.03973	-2.63913	Liver
AATGACCCATGATGCT-2	13.1535	-2.6373	Liver
AATGACCGTACCAGAG-2	10.9775	-3.06624	Liver
AATGACCGTAGACTGG-2	-6.26917	-3.60876	Liver
AATGACCGTCAGCGTC-2	11.2336	-2.63902	Liver
AATGACCGTCAGGTAG-2	-2.98663	11.5172	Liver
AATGACCGTTACCCTC-2	18.9902	-11.9907	Liver
AATGACCTCAAGTTGC-2	7.22065	-3.47759	Liver
AATGACCTCACCTACC-2	19.8972	-7.96498	Liver
AATGACCTCCCATAAG-2	17.992	-6.2901	Liver
AATGACCTCCGATAAC-2	0.734466	-2.59843	Liver
AATGACCTCCGTATAG-2	2.78813	-4.94999	Liver
AATGACCTCGTCTAAG-2	3.48329	-5.67816	Liver
AATGACCTCTACTTCA-2	1.054	-4.25331	Liver
AATGACCTCTCAACGA-2	-4.91089	11.0054	Liver
AATGACCTCTTACACT-2	13.285	-5.32284	Liver
AATGCCAAGCCACTCG-2	5.26974	-5.22609	Liver
AATGCCAAGCCTGTGC-2	-3.71092	11.3914	Liver
AATGCCAAGCTATCTG-2	23.0915	0.643026	Liver
AATGCCAAGCTGAAGC-2	17.6446	-3.4021	Liver
AATGCCAAGGTACCTT-2	19.64	-2.27085	Liver
AATGCCAAGGTCCTGC-2	8.91537	-4.28326	Liver
AATGCCAAGTGAGGCT-2	20.4619	-4.70246	Liver
AATGCCAAGTTGCTCA-2	4.13935	-5.80305	Liver
AATGCCACAATGAACA-2	16.6127	-5.18118	Liver
AATGCCACAATTGAAG-2	10.9118	-1.11098	Liver
AATGCCACAGGTTCAT-2	2.33851	-5.94504	Liver
AATGCCACAGTTAGAA-2	4.01901	-5.23708	Liver
AATGCCACATCCTGTC-2	4.63544	-6.31069	Liver
AATGCCACATCGGATT-2	5.45772	-3.04576	Liver
AATGCCAGTAGGAAAG-2	19.4368	-5.75454	Liver
AATGCCAGTATGGGAC-2	0.459147	-3.66956	Liver
AATGCCAGTCACGTGC-2	5.87262	-3.17689	Liver
AATGCCAGTGACGCCT-2	3.3605	-3.79157	Liver
AATGCCAGTTACACTG-2	10.5091	-1.61434	Liver
AATGCCAGTTCGGACC-2	7.03206	-20.0017	Liver
AATGCCAGTTGGACCC-2	18.1674	-4.67388	Liver
AATGCCATCACCACAA-2	13.7444	-4.47303	Liver
AATGCCATCCAATGCA-2	3.85713	-18.3752	Liver
AATGCCATCCGGGACT-2	19.1761	-5.9986	Liver
AATGCCATCCGTATAG-2	20.3687	-0.52742	Liver
AATGCCATCCGTGACG-2	20.4832	-4.21834	Liver
AATGCCATCGCTGATA-2	19.9525	-8.49073	Liver
AATGCCATCTCCAATT-2	15.9595	-12.0561	Liver
AATGGAAAGAAGAACG-2	3.58993	-20.4632	Liver
AATGGAAAGCACTCGC-2	3.57334	-6.8406	Liver
AATGGAAAGCCAAGTG-2	6.34707	-21.9242	Liver
AATGGAAAGCTACAAA-2	0.647933	-4.14459	Liver
AATGGAAAGCTCGTGC-2	3.33151	-6.8937	Liver
AATGGAAAGGTACAGC-2	2.97961	-3.6308	Liver
AATGGAAAGTCAGCGA-2	10.3588	-1.24923	Liver
AATGGAACAAACGTGG-2	7.50246	-1.8832	Liver
AATGGAACAACCCTAA-2	8.29618	-3.15197	Liver
AATGGAACACTCATAG-2	-2.69966	11.9885	Liver
AATGGAACAGCGTGAA-2	8.78889	-2.59891	Liver
AATGGAACAGCTACCG-2	11.5012	-2.18452	Liver
AATGGAACATACCACA-2	3.52966	-20.6156	Liver
AATGGAAGTATACAGA-2	18.0532	-9.40245	Liver
AATGGAAGTATCAGGG-2	3.35793	-8.32124	Liver
AATGGAAGTCGAGTGA-2	9.1815	-1.60359	Liver
AATGGAAGTGACACGA-2	1.15631	-6.8907	Liver
AATGGAAGTGAGTTGG-2	21.9354	-5.565	Liver
AATGGAAGTGCAACGA-2	6.81734	-22.0625	Liver
AATGGAAGTTCCGTTC-2	-4.33538	11.3193	Liver
AATGGAATCCAGTTCC-2	-12.6467	-3.14768	Liver
AATGGAATCTGCTTTA-2	18.8723	-8.49537	Liver
AATGGCTAGACTGGGT-2	19.7697	-3.37177	Liver
AATGGCTAGAGAGCAA-2	2.73586	-8.2004	Liver
AATGGCTAGATGAACT-2	6.82032	-21.8552	Liver
AATGGCTAGCCTAACT-2	1.8795	-2.55533	Liver
AATGGCTAGCGAAACC-2	8.8741	-2.19472	Liver
AATGGCTAGCTTAGTC-2	8.8613	-3.05448	Liver
AATGGCTAGGCCTAGA-2	18.9895	1.91519	Liver
AATGGCTAGGCTAAAT-2	13.8065	-4.96476	Liver
AATGGCTAGGTAAACT-2	3.12113	-14.1505	Liver
AATGGCTCAATACAGA-2	0.626702	-6.32536	Liver
AATGGCTCACACCTGG-2	8.14327	-21.4275	Liver
AATGGCTCACCACATA-2	10.2827	-2.648	Liver
AATGGCTCATAATCGC-2	6.66039	-20.9732	Liver
AATGGCTCATGATCTG-2	2.15745	-5.40102	Liver
AATGGCTCATGGCACC-2	18.9343	-9.00752	Liver
AATGGCTGTCCACAGC-2	20.5081	-5.64677	Liver
AATGGCTGTGATTAGA-2	4.48012	-4.94157	Liver
AATGGCTGTGCAATAA-2	21.3378	-3.22392	Liver
AATGGCTTCAGAGCAG-2	2.81558	-3.38712	Liver
AATGGCTTCATCGGGC-2	4.16228	-3.96975	Liver
AATGGCTTCGATTGAC-2	-6.21979	-3.85329	Liver
AATGGCTTCGGCACTG-2	18.1923	-10.563	Liver
AATGGCTTCGGCTTCT-2	-6.24799	-3.62177	Liver
AATGGCTTCGTAACTG-2	19.4945	-2.3848	Liver
AATGGCTTCTAGGAAA-2	8.1993	-1.75613	Liver
AATGGCTTCTCAACGA-2	2.81335	-4.59484	Liver
AATGGCTTCTTAAGGC-2	18.9805	-8.50195	Liver
AATGGCTTCTTGAGCA-2	-4.81988	11.3563	Liver
AATTCCTAGAATGTTG-2	10.1957	-2.57489	Liver
AATTCCTAGATAACGT-2	4.01612	-7.53459	Liver
AATTCCTAGATCACCT-2	3.73874	-18.0675	Liver
AATTCCTAGCCTCTGG-2	10.3041	-2.97007	Liver
AATTCCTAGCCTTCTC-2	6.68818	-20.9839	Liver
AATTCCTAGCTCTTCC-2	20.0968	-7.69824	Liver
AATTCCTAGGCTTAAA-2	3.58031	-20.8118	Liver
AATTCCTAGGGCTGAT-2	6.09631	-5.53832	Liver
AATTCCTCACGCCACA-2	7.67193	-3.30098	Liver
AATTCCTCAGATTCGT-2	3.78241	-8.57285	Liver
AATTCCTGTATCGGTT-2	1.44202	-4.75624	Liver
AATTCCTGTCGTCAGC-2	0.238276	-4.74368	Liver
AATTCCTGTTTCAGAC-2	18.9379	-8.27832	Liver
AATTCCTTCAAGAAAC-2	20.5745	-2.86875	Liver
AATTCCTTCAGGACAG-2	19.9818	-9.05767	Liver
AATTCCTTCCATCTGC-2	13.4559	-0.033419	Liver
AATTCCTTCCATTCAT-2	-6.25671	-3.62214	Liver
AATTCCTTCCCAAGTA-2	19.1082	-9.58572	Liver
AATTCCTTCCGCATAA-2	2.02868	-4.1368	Liver
AATTCCTTCTACCTTA-2	1.00296	-6.61648	Liver
AATTTCCAGAGGTTAT-2	17.6958	-6.90789	Liver
AATTTCCAGAGTCTTC-2	17.3421	-3.49228	Liver
AATTTCCAGCATGTTC-2	10.7027	-3.18133	Liver
AATTTCCAGCTCGGCT-2	-3.48671	11.8295	Liver
AATTTCCAGCTGGTGA-2	11.0375	-2.92503	Liver
AATTTCCAGGATTACA-2	3.52022	-5.43457	Liver
AATTTCCCAAATCAGA-2	9.44538	-0.0962193	Liver
AATTTCCCAACATCGT-2	19.4304	-8.55011	Liver
AATTTCCCAAGCCCAC-2	4.78197	-7.11633	Liver
AATTTCCCAATAGGAT-2	18.0976	-3.63787	Liver
AATTTCCCACAGACGA-2	5.28316	-5.72781	Liver
AATTTCCCACAGCCTG-2	1.5212	-4.54355	Liver
AATTTCCCACCCTTGT-2	8.13596	-4.50205	Liver
AATTTCCCACCGGTCA-2	9.19206	-2.26449	Liver
AATTTCCCACCGTCTT-2	1.91787	13.4542	Liver
AATTTCCCAGGGTTGA-2	-3.50564	11.8254	Liver
AATTTCCCAGTCACGC-2	19.2688	-9.53725	Liver
AATTTCCCAGTCGTTA-2	3.40671	-4.82108	Liver
AATTTCCCATCCGATA-2	-0.544048	-0.752739	Liver
AATTTCCCATCCGCGA-2	3.59252	-7.1917	Liver
AATTTCCCATGCCATA-2	1.167	-7.61455	Liver
AATTTCCGTATCAAGA-2	6.52262	-3.9833	Liver
AATTTCCGTCAAGCGA-2	6.40055	-2.9007	Liver
AATTTCCGTCGAAACG-2	17.8155	-10.6041	Liver
AATTTCCGTCGGAAAC-2	17.3163	-10.3185	Liver
AATTTCCGTGAATGTA-2	2.99045	-5.10853	Liver
AATTTCCGTGGAATGC-2	17.4719	-8.79095	Liver
AATTTCCGTTATCTTC-2	0.577207	-3.62692	Liver
AATTTCCGTTGGCTAT-2	19.6917	-2.63529	Liver
AATTTCCGTTTACTGG-2	19.912	-7.08383	Liver
AATTTCCTCAATCAGC-2	-4.909	10.9872	Liver
AATTTCCTCAGCTTGA-2	19.0765	-3.56521	Liver
AATTTCCTCCGCGATG-2	6.45777	-21.2651	Liver
AATTTCCTCGCTAGCG-2	1.69623	-3.618	Liver
ACAAAGAAGAACTTCC-2	3.36779	-4.86867	Liver
ACAAAGAAGAGGATGA-2	20.2108	-7.30394	Liver
ACAAAGAAGAGTATAC-2	-6.19435	-3.95915	Liver
ACAAAGAAGATAACAC-2	1.05453	-4.13635	Liver
ACAAAGAAGGAGTACC-2	18.1002	-11.6904	Liver
ACAAAGAAGGCTTAAA-2	18.4371	-8.52912	Liver
ACAAAGAAGGGACACT-2	16.8256	-4.36455	Liver
ACAAAGAAGTATAGGT-2	1.49705	-4.41176	Liver
ACAAAGAAGTGCAACG-2	3.63213	-6.71344	Liver
ACAAAGAAGTTGTCAC-2	7.89105	-0.339379	Liver
ACAAAGACAGCCGGTT-2	0.494273	-4.48366	Liver
ACAAAGACAGTAGTTC-2	6.15943	-5.42138	Liver
ACAAAGACATTACTCT-2	4.69315	-6.51137	Liver
ACAAAGAGTAACCCGC-2	5.00917	-2.9443	Liver
ACAAAGAGTACAGAGC-2	19.452	-1.42831	Liver
ACAAAGAGTACTGGGA-2	18.9332	-3.75008	Liver
ACAAAGAGTGGCACTC-2	5.28161	-6.55758	Liver
ACAAAGAGTTTACTGG-2	7.78967	-3.41829	Liver
ACAAAGATCACTTATC-2	-6.44531	-3.05346	Liver
ACAAAGATCAGCGGAA-2	0.278957	-5.18413	Liver
ACAAAGATCGTGTTCC-2	3.61345	-3.89347	Liver
ACAACCAAGAACGTGC-2	-3.09837	12.0095	Liver
ACAACCAAGATGTTCC-2	19.7894	-11.7327	Liver
ACAACCAAGCATCCCG-2	5.86961	-3.71075	Liver
ACAACCAAGTCCCAAT-2	19.2567	-6.5792	Liver
ACAACCAAGTGGACTG-2	12.3047	12.8963	Liver
ACAACCACAACGCCCA-2	17.8306	-12.6368	Liver
ACAACCACACAAACGG-2	8.72073	-21.1788	Liver
ACAACCACACCGGTCA-2	21.3528	-2.84899	Liver
ACAACCACACCTGCGA-2	9.18188	-3.71255	Liver
ACAACCACATACGCAT-2	17.9195	2.02852	Liver
ACAACCACATCCAACA-2	12.3156	-0.748378	Liver
ACAACCACATGACGTT-2	3.93909	-3.86939	Liver
ACAACCAGTACGATGG-2	6.40691	-22.2375	Liver
ACAACCAGTAGGGTAC-2	0.739844	-3.9357	Liver
ACAACCAGTAGTTAGA-2	8.24583	-4.06641	Liver
ACAACCAGTCCGGTCA-2	10.4601	-3.29336	Liver
ACAACCAGTGAGCAGT-2	10.096	-0.564424	Liver
ACAACCAGTGCCCTTT-2	-1.71295	12.3991	Liver
ACAACCAGTTACAGCT-2	3.68661	-20.4662	Liver
ACAACCAGTTATAGCC-2	8.87453	-3.0411	Liver
ACAACCATCCACATAG-2	16.7214	-12.5642	Liver
ACAACCATCGACCACG-2	7.04928	-4.12949	Liver
ACAACCATCGATCCCT-2	3.99267	-4.34514	Liver
ACAAGCTAGAAGATCT-2	0.492264	-4.51453	Liver
ACAAGCTAGACAGCTG-2	20.6946	0.949124	Liver
ACAAGCTAGCAGATAT-2	9.42685	-1.34469	Liver
ACAAGCTAGCGAAACC-2	7.56375	-20.7134	Liver
ACAAGCTAGCTGTTAC-2	1.75624	-6.52135	Liver
ACAAGCTAGCTTCATG-2	14.0402	0.482482	Liver
ACAAGCTCAAAGCTAA-2	20.581	-9.83782	Liver
ACAAGCTCAAATTAGG-2	7.1063	-3.23424	Liver
ACAAGCTCAATCGAAA-2	17.2472	-3.41736	Liver
ACAAGCTCACGCAGTC-2	18.8673	-4.35778	Liver
ACAAGCTCACTATCCC-2	6.31998	-21.5519	Liver
ACAAGCTCAGATCACT-2	19.0595	-8.54756	Liver
ACAAGCTCAGCGACAA-2	-4.03363	11.6895	Liver
ACAAGCTCAGCTTCGG-2	4.06934	-7.34434	Liver
ACAAGCTGTAACATAG-2	7.504	-4.72346	Liver
ACAAGCTGTAGACAAT-2	20.2345	-6.03011	Liver
ACAAGCTGTATCCCTC-2	4.45508	-7.07693	Liver
ACAAGCTGTCACGTGC-2	3.39071	-3.90967	Liver
ACAAGCTGTGATTCTG-2	18.4356	-12.2739	Liver
ACAAGCTGTGTTAAAG-2	16.7062	-12.063	Liver
ACAAGCTGTTGGCCGT-2	5.25976	-6.55464	Liver
ACAAGCTGTTTGCCGG-2	23.3387	0.579113	Liver
ACAAGCTTCAAGTGGG-2	-0.511063	11.8296	Liver
ACAAGCTTCACTCCGT-2	10.014	-0.739657	Liver
ACAAGCTTCCCGAATA-2	18.125	2.17115	Liver
ACAAGCTTCCGACGGT-2	4.66883	-7.90428	Liver
ACAAGCTTCCTACGAA-2	10.6042	-3.05547	Liver
ACAAGCTTCGATCCCT-2	3.25191	-5.59691	Liver
ACAAGCTTCTAGGAAA-2	13.841	-4.84733	Liver
ACACAGTAGCAAACAT-2	7.43149	-22.2064	Liver
ACACAGTAGCTAATCC-2	3.09251	-6.17605	Liver
ACACAGTAGCTCAGAG-2	-0.0826519	-0.871544	Liver
ACACAGTAGGACTGGT-2	2.87452	-5.70226	Liver
ACACAGTAGGAGCAAA-2	10.0812	-2.73819	Liver
ACACAGTAGGCGATAC-2	0.416518	-3.86843	Liver
ACACAGTAGGGCGAGA-2	4.75607	-6.86058	Liver
ACACAGTCAATGTCAC-2	10.7953	-3.16151	Liver
ACACAGTCACAATGCT-2	-6.28688	-3.53019	Liver
ACACAGTCACCGTCTT-2	-6.18475	-4.02915	Liver
ACACAGTCAGCTGTTA-2	-3.8497	11.9408	Liver
ACACAGTCATACAGAA-2	9.72937	-3.60085	Liver
ACACAGTCATTGAAAG-2	21.2474	-4.69007	Liver
ACACAGTGTAACTTCG-2	6.82684	-3.64253	Liver
ACACAGTGTAAGATAC-2	7.7854	-3.17216	Liver
ACACAGTGTAAGGAGA-2	3.77583	-18.3264	Liver
ACACAGTGTACTCCGG-2	3.71984	-19.7559	Liver
ACACAGTGTATGGAAT-2	9.15007	-1.56258	Liver
ACACAGTGTCGCAACC-2	-6.17941	-4.10909	Liver
ACACAGTGTGACGTCC-2	3.78686	-3.56205	Liver
ACACAGTGTGTATACC-2	9.57425	-0.093685	Liver
ACACAGTGTTACGATC-2	7.40376	-3.46094	Liver
ACACAGTGTTTAAGGA-2	0.835253	-4.01596	Liver
ACACAGTTCATAGCAC-2	18.7099	-8.86098	Liver
ACACAGTTCCTCTCTT-2	19.1352	-11.2285	Liver
ACACAGTTCGTTGTGA-2	-3.39225	11.668	Liver
ACACAGTTCTAGACAC-2	7.76409	-3.15323	Liver
ACACCAAAGACATAGT-2	18.1538	-6.13673	Liver
ACACCAAAGACCGCCT-2	11.0668	-2.88907	Liver
ACACCAAAGGCAGCTA-2	20.1487	0.488405	Liver
ACACCAAAGGCCTAGA-2	19.4882	-6.9241	Liver
ACACCAAAGTGAACAT-2	4.33099	-5.35344	Liver
ACACCAAAGTTTGTCG-2	4.4194	-4.83041	Liver
ACACCAACAAGTATAG-2	16.1182	-11.4981	Liver
ACACCAACACAATGAA-2	3.61146	-20.3379	Liver
ACACCAACACAATGCT-2	7.49192	-4.02122	Liver
ACACCAACACCAGCGT-2	-0.556739	11.8647	Liver
ACACCAACACCTGCTT-2	4.92212	-21.6369	Liver
ACACCAACACGAGGAT-2	10.5683	-1.74922	Liver
ACACCAACAGCTAACT-2	0.482162	-3.72896	Liver
ACACCAACATCATTGG-2	7.95336	-3.36137	Liver
ACACCAACATGATAGA-2	17.5888	-9.65415	Liver
ACACCAAGTGAGGCAT-2	-6.37984	-3.27077	Liver
ACACCAAGTTCCAGGC-2	19.574	-2.74084	Liver
ACACCAAGTTGATCGT-2	-6.46823	-2.95815	Liver
ACACCAAGTTGCCGAC-2	7.09674	-22.3056	Liver
ACACCAATCACTGGTA-2	4.7243	-6.48157	Liver
ACACCAATCATAGAGA-2	2.21259	-4.61556	Liver
ACACCAATCCGATTAG-2	3.19696	-7.1478	Liver
ACACCAATCCTAGCTC-2	3.3912	-6.13888	Liver
ACACCAATCGTCTACC-2	4.56226	-6.20903	Liver
ACACCAATCTCCGTGT-2	4.66626	-5.23407	Liver
ACACCAATCTTAATCC-2	13.7846	0.180619	Liver
ACACGCGAGAGTCCGA-2	6.76931	-3.25791	Liver
ACACGCGAGGACTAAT-2	21.1831	-4.81155	Liver
ACACGCGAGGTTCTTG-2	17.779	-3.5789	Liver
ACACGCGCAAATCAGA-2	13.8445	14.312	Liver
ACACGCGCACACGGTC-2	19.2711	-1.5517	Liver
ACACGCGCACATACGT-2	16.9727	-5.3258	Liver
ACACGCGCACTGCACG-2	2.34891	-2.9282	Liver
ACACGCGCAGACCCGT-2	16.0475	-12.3645	Liver
ACACGCGCAGCCTACG-2	20.0138	-2.11798	Liver
ACACGCGCAGCTATAC-2	-2.73279	11.8855	Liver
ACACGCGCAGCTGAGA-2	18.8217	-5.2358	Liver
ACACGCGCAGTAGTGG-2	20.9031	-2.34039	Liver
ACACGCGGTAACACCT-2	3.45131	-8.55315	Liver
ACACGCGGTACCGTGC-2	16.6839	-11.1589	Liver
ACACGCGGTAGCGAGT-2	6.68947	-3.47596	Liver
ACACGCGGTGTCATCA-2	20.1825	-4.87117	Liver
ACACGCGGTGTCTTCC-2	18.4439	-1.97731	Liver
ACACGCGGTTACCCAA-2	3.2247	-7.68721	Liver
ACACGCGGTTCAAACC-2	18.567	-9.08744	Liver
ACACGCGGTTGCTCGG-2	3.56284	-4.13575	Liver
ACACGCGGTTTATGCG-2	-6.31607	-3.53949	Liver
ACACGCGGTTTCAGAC-2	2.95826	-8.70146	Liver
ACACGCGTCCATATGG-2	4.00881	-4.01654	Liver
ACACGCGTCGCGTGAC-2	0.0951463	8.23839	Liver
ACACGCGTCTCATTAC-2	22.6699	0.416225	Liver
ACACGCGTCTCTTCAA-2	6.97344	-2.80459	Liver
ACACGCGTCTGAGAGG-2	1.36959	-5.25669	Liver
ACACGCGTCTTCCGTG-2	19.0615	-8.60313	Liver
ACACGCGTCTTCTCAA-2	20.2733	-3.03119	Liver
ACACTGAAGAGGTCGT-2	4.17129	-5.28797	Liver
ACACTGAAGCAAATCA-2	8.90086	-4.00505	Liver
ACACTGAAGCCGTTGC-2	18.659	-2.44224	Liver
ACACTGAAGGGCAAGG-2	-1.68082	12.3168	Liver
ACACTGAAGGGTACAC-2	22.0972	-5.69558	Liver
ACACTGACACTATCGA-2	3.0555	-14.2436	Liver
ACACTGACAGCAGTCC-2	6.68224	-4.33635	Liver
ACACTGACAGCGAACA-2	3.93874	-8.04361	Liver
ACACTGACAGTCGCTG-2	3.60661	-6.55056	Liver
ACACTGACAGTCTTCC-2	10.3159	-1.24288	Liver
ACACTGAGTAAGACCG-2	7.39369	-22.0584	Liver
ACACTGAGTATGGAAT-2	18.0585	-10.6056	Liver
ACACTGAGTGCGGTAA-2	20.038	1.29931	Liver
ACACTGAGTTCCGCGA-2	17.5768	-3.50137	Liver
ACACTGATCACCTCAC-2	19.7922	-5.96831	Liver
ACACTGATCATCGCCT-2	9.68494	-3.10617	Liver
ACACTGATCATGAAAG-2	18.4774	-11.2022	Liver
ACACTGATCCAAGCCG-2	18.6719	1.69839	Liver
ACACTGATCCTAGCGG-2	9.76901	-0.209131	Liver
ACACTGATCGACATTG-2	3.55153	-5.28955	Liver
ACACTGATCGCCTAGG-2	9.72624	-3.12339	Liver
ACACTGATCGCTACGG-2	-6.17105	-4.18698	Liver
ACACTGATCTCCCAAC-2	18.2332	-10.7525	Liver
ACAGAAAAGAGACAAG-2	3.8719	-6.0733	Liver
ACAGAAAAGCAGCGAT-2	17.4911	-11.2767	Liver
ACAGAAAAGGTCTACT-2	5.19755	-3.06023	Liver
ACAGAAAAGGTTATAG-2	-0.524331	11.8397	Liver
ACAGAAACAAGATCCT-2	0.227645	-4.85935	Liver
ACAGAAACAATTGTGC-2	17.2806	-12.0582	Liver
ACAGAAACACCGTCTT-2	1.29716	-7.35968	Liver
ACAGAAACACGAGGAT-2	-0.758368	-0.772456	Liver
ACAGAAACACTACCGG-2	2.26569	-8.58903	Liver
ACAGAAACAGTGGTGA-2	8.99557	-4.48822	Liver
ACAGAAACAGTGTATC-2	18.3034	-6.1769	Liver
ACAGAAACAGTTGAAA-2	-4.18365	11.7887	Liver
ACAGAAACATCTCCCA-2	-6.40699	-3.1798	Liver
ACAGAAAGTCCAGCCA-2	8.85483	-4.37011	Liver
ACAGAAAGTCGTGATT-2	18.7675	-9.77109	Liver
ACAGAAAGTGCTATTG-2	19.3894	-12.2832	Liver
ACAGAAAGTTGCTTGA-2	3.97875	-6.24811	Liver
ACAGAAAGTTGTCCCT-2	14.0929	0.53637	Liver
ACAGAAAGTTTAGTCG-2	3.07582	-13.7383	Liver
ACAGAAAGTTTGGAAA-2	3.04989	-2.4968	Liver
ACAGAAATCATCGTAG-2	17.2321	-4.84016	Liver
ACAGAAATCCGGCAAC-2	21.4463	0.0326321	Liver
ACAGAAATCGAACCTA-2	-3.58526	11.2276	Liver
ACAGAAATCGAATGCT-2	16.4174	-11.054	Liver
ACAGAAATCGGTCATA-2	20.9452	-3.70483	Liver
ACAGCCGAGAGAGCCT-2	16.8349	-4.72695	Liver
ACAGCCGAGCGTTCCG-2	19.9868	-9.5562	Liver
ACAGCCGAGGCATGCA-2	1.64916	-7.3883	Liver
ACAGCCGAGTAGCCAG-2	17.595	-11.2485	Liver
ACAGCCGCAGAACATA-2	4.76993	-6.13382	Liver
ACAGCCGCAGACAAAT-2	3.9726	-7.66199	Liver
ACAGCCGCAGCACAAG-2	7.29702	-4.49133	Liver
ACAGCCGCAGCGTTTA-2	4.35476	-6.28571	Liver
ACAGCCGCAGTAACGG-2	18.4283	-12.3217	Liver
ACAGCCGCATAGGTAA-2	4.15812	-8.12032	Liver
ACAGCCGCATGTTCGA-2	1.16468	-7.81938	Liver
ACAGCCGGTCATCTAG-2	8.4335	-3.90386	Liver
ACAGCCGGTCCTGAAT-2	17.6079	-10.6459	Liver
ACAGCCGGTCTACATG-2	2.38544	-5.76983	Liver
ACAGCCGGTGAACTAA-2	3.5867	-19.6666	Liver
ACAGCCGGTTTGGAAA-2	-12.6458	-3.15312	Liver
ACAGCCGTCCCATGGG-2	20.8136	-7.36574	Liver
ACAGCCGTCCGCTGTT-2	-3.09481	11.9865	Liver
ACAGCCGTCCGTGACG-2	2.46727	-6.61033	Liver
ACAGCCGTCCTGGCTT-2	9.52533	-0.0995368	Liver
ACAGCCGTCGCCACTT-2	16.7254	-11.7216	Liver
ACAGCCGTCGGAGTAG-2	9.79216	-1.75612	Liver
ACAGGGAAGAGGATCC-2	7.68516	-20.572	Liver
ACAGGGAAGATTAGCA-2	-4.52655	11.5683	Liver
ACAGGGAAGCGAACTG-2	-0.956159	12.2692	Liver
ACAGGGAAGCGACATG-2	4.11348	-4.94815	Liver
ACAGGGAAGCTTTCTT-2	21.2115	0.100211	Liver
ACAGGGAAGGAGGTTC-2	8.64274	-2.9469	Liver
ACAGGGAAGGGAGGCA-2	11.3589	-1.36597	Liver
ACAGGGAAGTTGCCCG-2	19.1322	-3.64782	Liver
ACAGGGACAAATCAAG-2	3.68847	-19.4541	Liver
ACAGGGACAAGTGTCT-2	16.8982	-4.17505	Liver
ACAGGGACAATCACGT-2	3.68302	-8.19407	Liver
ACAGGGACACAGTATC-2	8.25478	-0.244143	Liver
ACAGGGACACATGAAA-2	2.25579	-6.58251	Liver
ACAGGGACACCTGTCT-2	18.3949	-7.16783	Liver
ACAGGGACAGTGACCC-2	8.05026	-20.3119	Liver
ACAGGGACATCTCATT-2	6.04673	-21.2424	Liver
ACAGGGAGTAACCCGC-2	-4.01124	11.8756	Liver
ACAGGGAGTACGGATG-2	19.0035	-8.30744	Liver
ACAGGGAGTCATCGCG-2	-0.357387	-0.600379	Liver
ACAGGGAGTCATGGCC-2	3.82309	-4.84896	Liver
ACAGGGAGTCGCGGTT-2	3.10085	-14.1633	Liver
ACAGGGAGTCTCGCGA-2	-6.45253	-2.71479	Liver
ACAGGGAGTGACAGGT-2	17.1061	-10.3936	Liver
ACAGGGAGTGACGCCT-2	6.58068	-22.2121	Liver
ACAGGGAGTGCGGATA-2	0.667451	-5.07188	Liver
ACAGGGAGTGTTTCTT-2	5.76739	-21.0785	Liver
ACAGGGATCATTACGG-2	20.1151	-9.46832	Liver
ACAGGGATCCTAGCGG-2	-4.62077	11.5357	Liver
ACAGGGATCCTTCAGC-2	18.8885	-11.8864	Liver
ACAGGGATCTACTATC-2	0.950107	-5.9494	Liver
ACAGGGATCTAGAGCT-2	18.7847	-10.6028	Liver
ACATCCCAGAAGAACG-2	-2.45506	11.9685	Liver
ACATCCCAGGGAGGTG-2	-6.55285	-2.86716	Liver
ACATCCCCAACAAGTA-2	6.22759	-3.56713	Liver
ACATCCCCAACTGATC-2	4.23161	-1.01724	Liver
ACATCCCCACTACGGC-2	4.25992	-5.50502	Liver
ACATCCCCAGACCTGC-2	0.407451	-6.3809	Liver
ACATCCCGTACCTATG-2	11.1592	-3.15386	Liver
ACATCCCGTCACCACG-2	17.5197	-11.8885	Liver
ACATCCCGTCACTCAA-2	2.32474	-6.80717	Liver
ACATCCCGTCCATAGT-2	11.1338	-2.27209	Liver
ACATCCCGTGGCACTC-2	16.717	-10.3348	Liver
ACATCCCGTGTACATC-2	7.5329	-3.9686	Liver
ACATCCCTCAAACGAA-2	5.82676	-5.1153	Liver
ACATCCCTCACGATAC-2	20.0829	-5.74051	Liver
ACATCCCTCAGGAGAC-2	19.2304	-2.69705	Liver
ACATCCCTCCCAACTC-2	2.66674	-9.07579	Liver
ACATCCCTCGGAAACG-2	7.66837	-3.21563	Liver
ACATCCCTCGTCGACG-2	7.07153	-2.7888	Liver
ACATCCCTCTACTATC-2	10.5191	-0.476183	Liver
ACATCCCTCTAGCCAA-2	19.456	-2.70991	Liver
ACATCGAAGCGTCTGC-2	21.0607	-7.03941	Liver
ACATCGAAGCTACTGT-2	7.85396	-4.60505	Liver
ACATCGAAGGTCACTT-2	19.8241	-3.0229	Liver
ACATCGAAGTATGGCG-2	-3.41014	11.9109	Liver
ACATCGACAAGACGAC-2	0.635147	-3.9638	Liver
ACATCGACACCAGCCA-2	-3.16538	12.1056	Liver
ACATCGACACTGAGTT-2	3.69331	-7.6659	Liver
ACATCGACATCGGAAG-2	19.0163	-7.00511	Liver
ACATCGACATGATCTG-2	2.76083	-6.21659	Liver
ACATCGAGTACGCTAT-2	13.9845	0.395339	Liver
ACATCGAGTACTAAGA-2	4.15745	-7.53752	Liver
ACATCGAGTATGGTAA-2	3.32685	-8.81805	Liver
ACATCGAGTCACTCGG-2	20.8964	-2.7501	Liver
ACATCGAGTCAGTCCG-2	8.93478	-3.06294	Liver
ACATCGAGTCCCGCAA-2	0.988322	-3.49646	Liver
ACATCGAGTCTATGAC-2	20.7802	-6.58348	Liver
ACATCGAGTCTGTAGT-2	1.92156	-5.81841	Liver
ACATCGAGTTGGGATG-2	9.08481	-3.47585	Liver
ACATCGAGTTTGGCTA-2	7.09605	-20.3755	Liver
ACATCGATCAAACTGC-2	2.45069	-14.6599	Liver
ACATCGATCACGAGGA-2	17.0378	-10.0691	Liver
ACATCGATCGGACTTA-2	18.2981	-9.66253	Liver
ACATCGATCTGAACGT-2	9.5734	-1.61725	Liver
ACATCGATCTTCTTCC-2	2.73541	-1.70941	Liver
ACATGCAAGACCTCAT-2	4.83859	-4.15138	Liver
ACATGCAAGACTCGAG-2	19.1827	-2.85283	Liver
ACATGCAAGCTAGTTC-2	11.6315	-0.712761	Liver
ACATGCAAGGAACTCG-2	4.62771	-4.13101	Liver
ACATGCAAGGGCCAAT-2	18.7692	-5.07669	Liver
ACATGCAAGTAGGATT-2	-2.87673	11.9821	Liver
ACATGCAAGTCTACCA-2	2.63485	-9.08494	Liver
ACATGCAAGTTCATGC-2	3.0372	-13.9351	Liver
ACATGCACAACCCTCT-2	10.3765	-0.376097	Liver
ACATGCACACCGTCGA-2	7.96003	-3.28242	Liver
ACATGCACAGGCATGA-2	-0.526765	11.841	Liver
ACATGCACAGTCTACA-2	18.6983	-11.7651	Liver
ACATGCACATATGCGT-2	20.3161	-7.32289	Liver
ACATGCACATGGGAAC-2	8.98292	-4.87579	Liver
ACATGCACATGGTGGA-2	0.986157	-4.90137	Liver
ACATGCAGTCACGCTG-2	19.4679	-5.98685	Liver
ACATGCAGTCCATCTC-2	4.89669	-6.8709	Liver
ACATGCAGTCTCACAA-2	8.67779	-4.72711	Liver
ACATGCAGTGATAGAT-2	18.3682	-5.76377	Liver
ACATGCAGTGCTCTTC-2	21.4444	-5.63259	Liver
ACATGCAGTTCAATCG-2	8.0752	-2.84108	Liver
ACATGCAGTTCTCAGA-2	3.38088	-4.30547	Liver
ACATGCAGTTCTTCAT-2	16.6081	-9.54531	Liver
ACATGCATCACCGGGT-2	20.8736	-5.69846	Liver
ACATGCATCAGGACAG-2	17.7245	-9.51878	Liver
ACATGCATCATGGCCG-2	16.7928	-11.0047	Liver
ACATGCATCCCGAATA-2	7.7423	-20.8062	Liver
ACATGCATCCGCGGAT-2	0.912282	-3.81809	Liver
ACATGCATCGCACGGT-2	8.23804	-0.221245	Liver
ACATGCATCGTCCATC-2	8.33824	-3.49382	Liver
ACATGCATCTCCGAGG-2	4.5088	-22.0744	Liver
ACATGCATCTTACCGC-2	7.85097	-2.07708	Liver
ACATTTCAGAACGCGT-2	3.9079	-5.13484	Liver
ACATTTCAGCATCCCG-2	-0.165061	-0.82018	Liver
ACATTTCAGCGATGGT-2	13.6892	-0.45359	Liver
ACATTTCAGGAAAGGT-2	0.982605	-4.101	Liver
ACATTTCAGGCTCTCG-2	9.77028	-1.64318	Liver
ACATTTCAGGGCAGAG-2	12.8399	-4.79935	Liver
ACATTTCCAACCGCCA-2	8.04819	-0.281776	Liver
ACATTTCCAACTCGTA-2	5.25034	-7.03622	Liver
ACATTTCCAACTGAAA-2	-2.37087	12.012	Liver
ACATTTCCAAGAGAGA-2	10.8863	-2.65954	Liver
ACATTTCCAAGAGTAT-2	-4.90033	10.7836	Liver
ACATTTCCAGACCTAT-2	6.13141	-20.3538	Liver
ACATTTCCAGATACCT-2	8.11951	-3.58122	Liver
ACATTTCCAGCAGACA-2	3.40014	-8.97927	Liver
ACATTTCCAGGCCCTA-2	4.08462	-7.60115	Liver
ACATTTCCATCCAATG-2	13.9094	12.8975	Liver
ACATTTCCATGTTCAG-2	9.2078	-1.93068	Liver
ACATTTCCATTGGCAT-2	5.56709	-5.40862	Liver
ACATTTCGTACTCCGG-2	21.1816	-4.56167	Liver
ACATTTCGTATGCGTT-2	2.76871	-14.4677	Liver
ACATTTCGTCGCGTCA-2	16.4663	-11.6069	Liver
ACATTTCGTGAGTGAC-2	5.0933	-2.98636	Liver
ACATTTCGTGCAGATG-2	2.1696	-5.75551	Liver
ACATTTCGTGCCTTTC-2	13.7763	-4.49238	Liver
ACATTTCGTTCGAAGG-2	17.568	-12.9685	Liver
ACATTTCGTTCTTAGG-2	17.6113	-9.05473	Liver
ACATTTCGTTGATCGT-2	4.36096	-7.79075	Liver
ACATTTCTCCTCTTTC-2	5.03706	-2.97973	Liver
ACATTTCTCCTTCTAA-2	1.75643	-3.29126	Liver
ACATTTCTCGAAATCC-2	4.27744	-8.32885	Liver
ACATTTCTCTCAGAAC-2	9.892	-2.74527	Liver
ACATTTCTCTTAGCTT-2	13.3954	-5.04358	Liver
ACCAAACAGACCAACG-2	17.3738	-12.9571	Liver
ACCAAACAGACCATGG-2	3.46633	-7.95415	Liver
ACCAAACAGCCGATAG-2	13.612	0.0325053	Liver
ACCAAACAGCCGATTT-2	8.62106	-3.9858	Liver
ACCAAACAGCCTCAAT-2	21.0931	-5.60079	Liver
ACCAAACAGCTATCTG-2	10.9419	-0.80397	Liver
ACCAAACAGCTGGCCT-2	7.81879	-3.58719	Liver
ACCAAACAGCTTACGT-2	19.3932	-2.22034	Liver
ACCAAACAGGCCTTCG-2	3.63842	-3.6948	Liver
ACCAAACAGTCTGGAG-2	10.0422	-1.61617	Liver
ACCAAACAGTTGTAGA-2	3.48531	-19.7055	Liver
ACCAAACCAAGAGAGA-2	19.9439	-8.69561	Liver
ACCAAACCACACTGGC-2	20.6992	-5.25108	Liver
ACCAAACCACTCTAGA-2	0.788442	-4.98693	Liver
ACCAAACCAGACGCTC-2	-6.17528	-4.10834	Liver
ACCAAACCATACCATG-2	22.0453	-5.11211	Liver
ACCAAACCATAGTCGT-2	8.47464	-20.6902	Liver
ACCAAACCATCGATGT-2	2.47089	-14.7025	Liver
ACCAAACGTAATGATG-2	14.0312	0.460134	Liver
ACCAAACGTACCCGAC-2	0.977886	-4.89431	Liver
ACCAAACGTATCTCGA-2	3.75738	-0.106629	Liver
ACCAAACGTCTGTGCG-2	-0.68063	-0.747479	Liver
ACCAAACGTGTGCTTA-2	19.2137	1.97613	Liver
ACCAAACGTGTGTACT-2	6.37321	-21.9083	Liver
ACCAAACGTTCGAACT-2	9.18954	-3.30006	Liver
ACCAAACTCACCGGGT-2	4.65561	-6.16428	Liver
ACCAAACTCCACGGAC-2	1.52226	-3.22033	Liver
ACCAAACTCCCAGTGG-2	8.89058	-2.26278	Liver
ACCAAACTCCTTCTAA-2	19.489	1.91109	Liver
ACCAAACTCGAGTGAG-2	6.03322	-3.29105	Liver
ACCAAACTCGTTCAGA-2	9.94302	-2.09518	Liver
ACCAAACTCGTTCGCT-2	0.918936	-4.3114	Liver
ACCAAACTCTCCCAAC-2	5.96489	-5.36647	Liver
ACCAAACTCTGATGGT-2	4.02611	-8.01012	Liver
ACCAAACTCTGGACCG-2	7.64307	-4.10138	Liver
ACCAAACTCTTTGATC-2	18.0102	-6.27072	Liver
ACCAACAAGATACGAT-2	18.7959	-9.68462	Liver
ACCAACAAGATCCCAT-2	19.8766	-6.7041	Liver
ACCAACAAGCTGGAGT-2	17.6552	-5.51166	Liver
ACCAACAAGGCCTAGA-2	17.146	-10.1647	Liver
ACCAACAAGTATAACG-2	3.356	-7.08508	Liver
ACCAACACAAGGCCTC-2	3.41275	-4.91787	Liver
ACCAACACAATGAGCG-2	-4.80858	10.8167	Liver
ACCAACACACATCATG-2	18.7716	1.93335	Liver
ACCAACACACATTACG-2	-6.39316	-3.22514	Liver
ACCAACACAGAGAAAG-2	5.57491	-5.51958	Liver
ACCAACACAGCTGTTA-2	15.9959	-11.7134	Liver
ACCAACACAGGAGGAG-2	-0.489766	11.8095	Liver
ACCAACACATCCGATA-2	6.55849	-22.2602	Liver
ACCAACACATCTGTTT-2	2.60165	-3.56819	Liver
ACCAACACATTGGCAT-2	21.1172	-2.82924	Liver
ACCAACAGTAGACGGT-2	13.7699	0.184245	Liver
ACCAACAGTCGTAATC-2	1.81543	-5.72526	Liver
ACCAACAGTCGTGGTC-2	4.73965	-6.66719	Liver
ACCAACAGTCTGTTAG-2	18.1645	-9.29674	Liver
ACCAACAGTGAACGGT-2	13.9622	0.385517	Liver
ACCAACAGTGAAGCGT-2	3.64571	-20.5801	Liver
ACCAACAGTGATCATC-2	19.3698	-9.87111	Liver
ACCAACAGTGCACGCT-2	7.48735	-21.047	Liver
ACCAACAGTGTTGCCG-2	19.8184	-3.09554	Liver
ACCAACAGTTAAGGGC-2	18.3694	-5.63872	Liver
ACCAACAGTTCCACGG-2	3.06185	-14.2346	Liver
ACCAACATCAAACTGC-2	7.05044	-4.25517	Liver
ACCAACATCAGGAAAT-2	4.21765	-5.31567	Liver
ACCAACATCCTCACTG-2	0.778856	-5.77969	Liver
ACCAACATCGAGTCCG-2	-0.0219435	-0.913822	Liver
ACCAACATCGTTCCCA-2	0.9776	-4.24183	Liver
ACCAACATCTAAGGAA-2	21.4994	0.134996	Liver
ACCACAAAGAGTCCGA-2	6.78157	-3.32039	Liver
ACCACAAAGCACTCGC-2	10.6782	-1.46637	Liver
ACCACAAAGCAGCAGT-2	2.22943	-6.32642	Liver
ACCACAAAGCATCAGG-2	1.67162	-5.23551	Liver
ACCACAAAGCGTCAAG-2	6.23246	-5.52172	Liver
ACCACAAAGGCCTTCG-2	9.57915	-3.60676	Liver
ACCACAAAGTAAGACT-2	-4.04953	11.5702	Liver
ACCACAAAGTCCTGCG-2	19.6082	-5.00811	Liver
ACCACAAAGTTTGGCT-2	8.60693	-5.01357	Liver
ACCACAACAACAGAGC-2	9.4144	-2.04277	Liver
ACCACAACAACTACGT-2	16.3431	-5.15483	Liver
ACCACAACAAGTGGAC-2	1.97376	-4.41413	Liver
ACCACAACACCCAAGC-2	19.4831	-5.51054	Liver
ACCACAACACGACTAT-2	0.481915	-6.24797	Liver
ACCACAACACTCCGGA-2	5.74719	-4.98139	Liver
ACCACAACAGCACACC-2	4.76446	-6.22026	Liver
ACCACAACATCATTTC-2	-1.057	12.3661	Liver
ACCACAACATCCGCGA-2	19.9609	-8.04276	Liver
ACCACAAGTAACAAGT-2	1.5912	-3.40017	Liver
ACCACAAGTATAGCTC-2	7.01457	-3.26964	Liver
ACCACAAGTATAGGGC-2	20.2425	-7.49585	Liver
ACCACAAGTATCAAGA-2	22.9067	0.440846	Liver
ACCACAAGTCAAAGTA-2	8.46989	-2.15504	Liver
ACCACAAGTCAGGTGA-2	6.39921	-21.1949	Liver
ACCACAAGTCGAAACG-2	-0.135509	11.4119	Liver
ACCACAAGTCGTAATC-2	8.60799	-20.9886	Liver
ACCACAAGTGCCTTCT-2	4.38186	-8.51627	Liver
ACCACAAGTGGCTGCT-2	11.3202	-2.50861	Liver
ACCACAATCACAATGC-2	7.41277	-3.56562	Liver
ACCACAATCACCTGGG-2	3.30983	-7.40336	Liver
ACCACAATCACTACTT-2	2.21234	-4.75423	Liver
ACCACAATCCAGCACG-2	2.49553	-3.48827	Liver
ACCACAATCTGTCCGT-2	19.8948	-1.9247	Liver
ACCATTTAGACAGCGT-2	9.90268	-3.64768	Liver
ACCATTTAGAGCATTA-2	18.6916	-4.54837	Liver
ACCATTTAGAGTTGTA-2	6.37021	-3.18342	Liver
ACCATTTAGCATGAAT-2	1.56149	-3.48445	Liver
ACCATTTAGCGACATG-2	1.51159	-5.60655	Liver
ACCATTTAGGATGTTA-2	-0.60722	11.867	Liver
ACCATTTAGTCCTACA-2	19.05	-2.87677	Liver
ACCATTTAGTTTGTCG-2	20.4191	-7.2831	Liver
ACCATTTCAAGCTACT-2	6.97679	-3.50402	Liver
ACCATTTCAAGGTCGA-2	1.64499	-6.16318	Liver
ACCATTTCAGAGTTCT-2	7.01431	-20.5201	Liver
ACCATTTCAGTAGTTC-2	0.365998	-3.79599	Liver
ACCATTTGTAGGGTAC-2	16.6792	-12.7519	Liver
ACCATTTGTAGTCACT-2	18.1195	-6.13976	Liver
ACCATTTGTATGAGCG-2	9.90306	-1.29881	Liver
ACCATTTGTCGTTGGC-2	19.6121	-9.72565	Liver
ACCATTTGTCTGCGCA-2	16.4314	-10.1826	Liver
ACCATTTGTCTGTCAA-2	18.9023	-5.73462	Liver
ACCATTTGTGGACAGT-2	3.9752	-9.93912	Liver
ACCATTTGTTAAGGAT-2	2.15915	-5.65503	Liver
ACCATTTGTTGCTCAA-2	5.95256	-3.45776	Liver
ACCATTTTCAACGCTA-2	6.97301	-3.15661	Liver
ACCATTTTCCTCGATC-2	13.855	-4.52934	Liver
ACCATTTTCGAGAAAT-2	6.58531	-22.1853	Liver
ACCATTTTCGTGGGTC-2	1.36667	-3.55039	Liver
ACCATTTTCTATGCCC-2	19.5909	-6.24319	Liver
ACCATTTTCTGATGGT-2	1.50478	-5.43954	Liver
ACCATTTTCTGCACCT-2	18.4617	-5.62932	Liver
ACCCAAAAGAGTCAGC-2	18.9598	-3.29149	Liver
ACCCAAAAGCGCGTTC-2	20.6419	-2.24893	Liver
ACCCAAAAGGTCACTT-2	7.41694	-21.4713	Liver
ACCCAAAAGGTGCTTT-2	6.70935	-2.85493	Liver
ACCCAAAAGTGTTGTC-2	6.9174	-3.1282	Liver
ACCCAAAAGTTGAATG-2	22.8996	0.203236	Liver
ACCCAAACACAGCTGC-2	5.46655	-3.32779	Liver
ACCCAAACAGCGATTT-2	-12.8025	-2.93977	Liver
ACCCAAACAGGATTCT-2	7.61101	-3.79617	Liver
ACCCAAACAGGCACAA-2	3.60502	-20.359	Liver
ACCCAAACATGGCTGC-2	7.25608	-4.02273	Liver
ACCCAAAGTACGTTCA-2	7.91324	-21.4092	Liver
ACCCAAAGTACTGGGA-2	9.78137	-1.63278	Liver
ACCCAAAGTAGTGCGA-2	17.3037	-12.7437	Liver
ACCCAAAGTCAAGGCA-2	0.815104	-3.91005	Liver
ACCCAAAGTCGAGCAA-2	2.91568	-14.1182	Liver
ACCCAAAGTCTCACAA-2	20.7293	-6.92059	Liver
ACCCAAAGTTCAAGGG-2	10.7842	-3.64365	Liver
ACCCAAAGTTCCACAA-2	0.115763	-5.85008	Liver
ACCCAAAGTTGGCCGT-2	3.56897	-20.781	Liver
ACCCAAATCATAGCAC-2	7.13087	-3.27184	Liver
ACCCAAATCCAAAGGG-2	17.4454	-3.51528	Liver
ACCCAAATCCTGCTAC-2	16.7858	-10.2308	Liver
ACCCAAATCTGTCGCT-2	1.73268	-6.14581	Liver
ACCCTCAAGTAGACAT-2	-6.24718	-3.59792	Liver
ACCCTCACAAGCCCAC-2	-12.6528	-3.12505	Liver
ACCCTCACAAGGAGTC-2	9.14555	-0.195931	Liver
ACCCTCACAATAACCC-2	7.3733	-3.90973	Liver
ACCCTCACACCCTAAA-2	17.4089	-10.7233	Liver
ACCCTCACATGAATAG-2	-4.48071	11.6582	Liver
ACCCTCAGTAACTAAG-2	7.12721	-4.48275	Liver
ACCCTCAGTACCATAC-2	7.38083	-3.05973	Liver
ACCCTCAGTACTTCCC-2	5.62541	-6.18927	Liver
ACCCTCAGTGCTATTG-2	17.4319	-11.9396	Liver
ACCCTCAGTGTTTGCA-2	16.0911	-11.9113	Liver
ACCCTCAGTTTCTTAC-2	18.0943	-4.4945	Liver
ACCCTCATCACAGTGT-2	9.86139	-1.54415	Liver
ACCCTCATCAGACTGT-2	0.606429	-3.86522	Liver
ACCCTCATCAGGACAG-2	-0.441681	-0.768806	Liver
ACCCTCATCATCGCCT-2	2.9809	-5.19238	Liver
ACCCTCATCGGCTTCT-2	3.60322	-20.298	Liver
ACCCTCATCGGTTCAA-2	8.76991	-1.65345	Liver
ACCCTCATCTAAACGC-2	7.15299	-20.9395	Liver
ACCCTCATCTCCATAT-2	3.73549	-19.9076	Liver
ACCCTCATCTCTGAGA-2	18.5036	-8.50789	Liver
ACCCTTGAGCAAATGT-2	10.6046	-3.68664	Liver
ACCCTTGAGCTACTAC-2	17.6445	-11.0357	Liver
ACCCTTGAGCTCCATA-2	3.74466	-5.79126	Liver
ACCCTTGAGGATATGT-2	8.54721	-3.56687	Liver
ACCCTTGAGGTCGTGA-2	18.5211	-11.8709	Liver
ACCCTTGAGGTGCGAT-2	19.5709	-12.2016	Liver
ACCCTTGAGGTTAGTA-2	3.5428	-19.8008	Liver
ACCCTTGAGTAATACG-2	8.00662	-2.09477	Liver
ACCCTTGAGTATGGAT-2	19.5206	-7.11968	Liver
ACCCTTGAGTCAAGCG-2	2.91597	-4.42218	Liver
ACCCTTGAGTGTTGTC-2	3.09484	-14.1652	Liver
ACCCTTGCAAAGCAAT-2	2.98655	-5.4182	Liver
ACCCTTGCACAAATAG-2	0.100827	-5.75425	Liver
ACCCTTGCACACCGAC-2	3.85538	-5.83789	Liver
ACCCTTGCACGCACCA-2	7.3013	-21.8686	Liver
ACCCTTGCAGTCAACT-2	10.1923	-0.678495	Liver
ACCCTTGCATTCATCT-2	8.36267	-3.20036	Liver
ACCCTTGGTAACTTCG-2	20.1148	-4.51168	Liver
ACCCTTGGTAGGCTCC-2	-3.77088	12.2778	Liver
ACCCTTGGTAGTCCTA-2	6.52332	-4.35969	Liver
ACCCTTGGTAGTCGTT-2	9.49991	-0.159612	Liver
ACCCTTGGTCCACACG-2	-4.15047	11.9622	Liver
ACCCTTGGTCCGACGT-2	5.84859	-5.87377	Liver
ACCCTTGGTGCACGCT-2	19.8693	1.35903	Liver
ACCCTTGGTGCTGATT-2	-4.72131	11.4884	Liver
ACCCTTGGTGCTGCAC-2	18.3497	-12.7593	Liver
ACCCTTGTCCCGGTAG-2	1.92344	-5.20309	Liver
ACCCTTGTCCCTTGGT-2	9.10969	-0.0888089	Liver
ACCCTTGTCTGCATGA-2	8.00044	-4.55566	Liver
ACCCTTGTCTTAGGAC-2	10.7141	-1.90434	Liver
ACCCTTGTCTTCGGAA-2	5.83862	-21.1588	Liver
ACCGTTCAGAGAGGTA-2	6.71566	-4.09199	Liver
ACCGTTCAGAGGCTGT-2	21.1681	0.00182581	Liver
ACCGTTCAGCACGATG-2	20.1986	-9.17836	Liver
ACCGTTCAGCTGTTAC-2	2.56786	-5.64831	Liver
ACCGTTCAGTATGGCG-2	8.24572	-2.8368	Liver
ACCGTTCAGTCGGGAT-2	19.2336	-9.4018	Liver
ACCGTTCCAACACAAA-2	21.91	-4.38552	Liver
ACCGTTCCACTGTCGG-2	11.2128	-1.47881	Liver
ACCGTTCCATAACCCA-2	18.2386	-10.6196	Liver
ACCGTTCCATTCGGGC-2	-2.96781	11.9096	Liver
ACCGTTCGTACGGCAA-2	5.94505	-3.46359	Liver
ACCGTTCGTATCAAGA-2	8.04758	-3.48266	Liver
ACCGTTCGTCCAAGAG-2	17.5803	-11.2582	Liver
ACCGTTCGTCTTGCGG-2	2.7043	-4.54244	Liver
ACCGTTCGTGAATTGA-2	0.394061	-4.977	Liver
ACCGTTCGTGACTCGC-2	8.19685	-3.58468	Liver
ACCGTTCGTGTGTACT-2	-6.16643	-4.22415	Liver
ACCGTTCGTTTACACG-2	-3.04934	11.9846	Liver
ACCGTTCTCAATCTCT-2	19.0817	-6.54756	Liver
ACCGTTCTCAATGCAC-2	3.44746	-4.62369	Liver
ACCGTTCTCCACGGAC-2	7.56009	-2.19423	Liver
ACCGTTCTCCGTCCTA-2	17.9174	-6.40296	Liver
ACCGTTCTCGGTGTTA-2	3.37868	-8.60733	Liver
ACCGTTCTCTATTCGT-2	21.9872	-5.53951	Liver
ACCGTTCTCTCGTCAC-2	19.0153	-6.39993	Liver
ACCTACCAGAAATCCA-2	8.54407	-20.7913	Liver
ACCTACCAGAGCTTTC-2	1.59335	-3.44865	Liver
ACCTACCAGATGACCG-2	12.2095	12.99	Liver
ACCTACCAGATGGTAT-2	19.9578	-8.91847	Liver
ACCTACCAGCTCCCTT-2	16.955	-12.6733	Liver
ACCTACCAGCTCTTCC-2	8.36955	-20.7454	Liver
ACCTACCAGGCGCTCT-2	18.8559	-5.36996	Liver
ACCTACCAGTAGACAT-2	18.6388	-6.17572	Liver
ACCTACCAGTTCCAGT-2	17.9559	2.12037	Liver
ACCTACCCAATCCTTT-2	10.0803	-3.68884	Liver
ACCTACCCAATTGAGA-2	1.0975	-6.09989	Liver
ACCTACCCACCCATAA-2	2.72071	-5.47853	Liver
ACCTACCCACCGTCGA-2	9.64553	-0.110044	Liver
ACCTACCCACCTGTCT-2	2.4938	-6.68478	Liver
ACCTACCCACGGTAGA-2	19.4979	-6.24059	Liver
ACCTACCCAGCTCGGT-2	7.34374	-3.16956	Liver
ACCTACCCAGTAACAA-2	5.74322	-6.26005	Liver
ACCTACCCATGGTGGA-2	3.88586	-18.9948	Liver
ACCTACCGTAAGGCCA-2	7.59104	-2.28818	Liver
ACCTACCGTCATAACC-2	16.7438	-4.42499	Liver
ACCTACCGTCGCACGT-2	2.66771	-5.11352	Liver
ACCTACCGTGCATTAC-2	4.06922	-4.75434	Liver
ACCTACCGTGTCCCTT-2	10.3304	-4.39715	Liver
ACCTACCTCAGTGTTG-2	8.32236	-3.61406	Liver
ACCTACCTCATCACAG-2	18.6104	-8.65427	Liver
ACCTACCTCCGCTGTT-2	18.9879	-10.8311	Liver
ACCTACCTCCTAGCCT-2	19.6515	-1.30837	Liver
[truncated: 220,528+ more rows]

## Sheet: Fig. 1d
Figure 1d
Tissue	CellNumber	Percentage
Adipose-S	12814	0.0575843
Adipose-V	16417	0.0737756
AreaPostrema	5109	0.0229591
Brain	15794	0.070976
Cerebellum	10225	0.0459497
FrontalLobe	8812	0.0395999
Heart	3220	0.0144702
Hypothalamus	7302	0.0328141
Intestine	10518	0.0472664
Kidney	4255	0.0191214
Liver	32888	0.147794
Lung	25725	0.115604
OccipitalLobe	6829	0.0306885
OVoLT	7739	0.034778
ParietalLobe	6162	0.0276911
PBMC	10090	0.045343
Retina	12164	0.0546633
Spleen	21791	0.0979256
SubfornicalOrgan	1527	0.00686212
TemporalLobe	3145	0.0141332

## Sheet: Fig. 1e
Figure 1e
Cell	tSNE_1	tSNE_2	Celltype
AAACCCAAGACCATAA-2	-6.45688	-2.82217	Macrophages
AAACCCAAGATTGTGA-2	1.02151	-4.14597	T cells
AAACCCAAGCATTTCG-2	3.4809	-19.6983	T cells
AAACCCAAGCCGCTTG-2	1.52874	-8.197	Hepatocytes
AAACCCAAGCCTGAAG-2	10.9772	-3.58801	Hepatocytes
AAACCCAAGCCTGCCA-2	17.9315	-9.5037	Kupffer cells
AAACCCAAGCCTGTGC-2	19.3079	-11.4372	Kupffer cells
AAACCCAAGCTCAGAG-2	10.5397	-1.27922	Hepatocytes
AAACCCAAGCTCCATA-2	20.8999	-2.76588	Macrophages
AAACCCACAAGAATAC-2	3.06986	-6.81363	T cells
AAACCCACAAGTATCC-2	21.1905	-5.74867	Kupffer cells
AAACCCACACATAACC-2	19.8412	-2.2362	Macrophages
AAACCCACACATGTTG-2	1.96436	-3.30483	T cells
AAACCCACACTGGCGT-2	7.85815	-20.5506	Kupffer cells
AAACCCACAGTCGCTG-2	-3.50562	12.4618	Macrophages
AAACCCACATACAGCT-2	20.436	-5.50808	Macrophages
AAACCCAGTAAGTCAA-2	1.99399	-6.61157	T cells
AAACCCAGTATGGTTC-2	7.08774	-4.77044	Hepatocytes
AAACCCAGTCGCACAC-2	2.03877	-5.60277	T cells
AAACCCAGTGGCACTC-2	0.72523	-2.77192	Hepatocytes
AAACCCATCAGCTAGT-2	6.50701	-4.03806	Hepatocytes
AAACCCATCCCTCTTT-2	2.81577	-14.4679	T cells
AAACCCATCCCTTTGG-2	1.96398	-2.41938	Endothelial cells
AAACCCATCCGGGACT-2	7.6788	-2.23201	Hepatocytes
AAACCCATCCTCTAAT-2	3.61875	-8.45975	T cells
AAACCCATCGAGTTGT-2	18.0735	-3.58504	Hepatocytes
AAACCCATCGTTACCC-2	20.2871	-6.0081	Macrophages
AAACGAAAGAGGATCC-2	18.2678	-9.60634	Kupffer cells
AAACGAAAGATTGGGC-2	5.40294	-4.69453	T cells
AAACGAAAGCTGGCCT-2	0.960571	-5.30314	T cells
AAACGAAAGGCTCTAT-2	9.59657	-3.45884	Hepatocytes
AAACGAAAGGGAGGCA-2	19.6561	-10.4876	Kupffer cells
AAACGAAAGGTTTACC-2	7.49968	-21.561	Kupffer cells
AAACGAAAGTCGGCAA-2	11.1973	-1.03688	Hepatocytes
AAACGAACAAGATTGA-2	6.65611	-22.3733	Kupffer cells
AAACGAACAATTGCGT-2	21.6847	-3.62725	Kupffer cells
AAACGAACACCCAATA-2	8.72007	-3.82214	Hepatocytes
AAACGAACACGACGTC-2	-6.46093	-2.90521	Macrophages
AAACGAACACGGCTAC-2	2.53637	-9.16956	NK cells
AAACGAACAGTCCCGA-2	-6.34168	-3.34885	Macrophages
AAACGAACAGTTACCA-2	2.03033	-7.33565	T cells
AAACGAACATAATCCG-2	-0.547653	11.8625	Endothelial cells
AAACGAACATCCAACA-2	1.83061	-8.65842	NK cells
AAACGAACATCCGTGG-2	4.28071	-6.34465	NK cells
AAACGAAGTACTTCCC-2	-3.16626	12.384	Macrophages
AAACGAAGTAGTTAGA-2	4.0115	-5.228	T cells
AAACGAAGTATAGGAT-2	2.41339	-5.80109	T cells
AAACGAAGTCGGATTT-2	18.3627	-4.71694	Macrophages
AAACGAAGTCGTCAGC-2	20.8543	-6.03735	Kupffer cells
AAACGAAGTCTTCATT-2	4.62444	-6.38256	T cells
AAACGAAGTTGTGCCG-2	8.61472	-0.133471	Erythroid cells
AAACGAATCAGCGTCG-2	7.35645	-22.0834	Kupffer cells
AAACGAATCAGTAGGG-2	2.60352	-8.04454	T cells
AAACGAATCATTCTTG-2	19.5602	-11.3755	Kupffer cells
AAACGAATCCACTGGG-2	3.06744	-13.6486	NK cells
AAACGAATCCCTTTGG-2	-6.45918	-3.00128	Macrophages
AAACGAATCCGAGGCT-2	7.6808	-2.23651	Hepatocytes
AAACGAATCTAGAGCT-2	7.05964	-2.89831	Hepatocytes
AAACGAATCTCGACCT-2	19.6899	-3.02125	Macrophages
AAACGAATCTGGAGAG-2	5.44558	-4.94906	T cells
AAACGAATCTGGGCCA-2	8.19792	-0.237871	Erythroid cells
AAACGAATCTTCCTAA-2	22.1465	0.172346	T cells
AAACGCTAGAAGCTGC-2	2.51951	-5.14802	T cells
AAACGCTAGCATTTCG-2	7.00158	-3.37183	Hepatocytes
AAACGCTAGTGCGTCC-2	3.64833	-6.28267	NK cells
AAACGCTCAATTCGTG-2	5.02492	-2.98791	Hepatocytes
AAACGCTCACAGAGAC-2	19.4346	-8.06868	Kupffer cells
AAACGCTCACATTCGA-2	16.9678	-9.87984	Kupffer cells
AAACGCTCACCACATA-2	13.0014	-0.348097	Plasma cells
AAACGCTCAGAGGCTA-2	-4.92182	10.9431	Macrophages
AAACGCTCATAACTCG-2	14.0225	0.464504	B cells
AAACGCTCATTGACCA-2	19.9609	-7.90513	Kupffer cells
AAACGCTGTCACCACG-2	18.9876	-6.6616	Kupffer cells
AAACGCTGTCGTAATC-2	22.6056	0.0495063	T cells
AAACGCTGTGCAAGAC-2	-6.44612	-3.14298	Macrophages
AAACGCTGTGCCTATA-2	19.3174	-10.2569	Kupffer cells
AAACGCTGTGGTTTAC-2	13.9687	0.398131	B cells
AAACGCTGTTCTCCTG-2	20.4957	-4.69984	Macrophages
AAACGCTGTTGCATCA-2	20.4378	1.00034	T cells
AAACGCTTCATCACCC-2	18.2871	-8.59747	Kupffer cells
AAACGCTTCATTCTTG-2	18.7925	-8.57386	Erythroid cells
AAACGCTTCGCCGATG-2	7.09056	-2.69777	Hepatocytes
AAACGCTTCGCCTTTG-2	3.53678	-7.12811	NK cells
AAACGCTTCGTAGGAG-2	4.28495	-5.49341	T cells
AAACGCTTCTCATTTG-2	8.19689	-2.74007	Hepatocytes
AAAGAACAGCAGCACA-2	17.8089	-3.93472	Macrophages
AAAGAACAGGACTGGT-2	4.45146	-8.08625	NK cells
AAAGAACAGGAGCAAA-2	3.23407	-7.90131	NK cells
AAAGAACAGGCTTTCA-2	-13.0117	-2.82714	T cells
AAAGAACAGGGTACGT-2	2.12338	-8.53571	T cells
AAAGAACCAACTCCCT-2	16.9556	-10.2314	Kupffer cells
AAAGAACCAGAAGCTG-2	3.83163	-4.94273	T cells
AAAGAACCAGAGTGTG-2	21.8888	-5.02863	Macrophages
AAAGAACCAGCTTCGG-2	3.99501	-7.4133	NK cells
AAAGAACCAGGTATGG-2	3.75696	-0.0741692	Endothelial cells
AAAGAACCATACAGGG-2	9.90803	-2.57795	Hepatocytes
AAAGAACCATCACCAA-2	22.352	0.0622009	T cells
AAAGAACCATGACCCG-2	9.10035	-1.69278	Hepatocytes
AAAGAACGTACAAGCG-2	4.1512	-5.63768	T cells
AAAGAACGTAGTATAG-2	7.54046	-20.6619	Kupffer cells
AAAGAACTCAGTGTGT-2	19.063	1.93719	T cells
AAAGAACTCATTGCCC-2	7.40767	-21.5293	Kupffer cells
AAAGAACTCCCTCAAC-2	8.0183	-0.290683	Erythroid cells
AAAGAACTCCCTCATG-2	7.11426	-3.88804	Hepatocytes
AAAGAACTCGGAATTC-2	13.625	0.0623239	B cells
AAAGAACTCTCTCGAC-2	19.673	-8.27204	Kupffer cells
AAAGAACTCTGCTCTG-2	5.09254	-6.88728	NK cells
AAAGAACTCTGGTGGC-2	0.216843	-4.3179	T cells
AAAGGATAGCAGCCCT-2	18.2246	-12.0517	Kupffer cells
AAAGGATAGCGACAGT-2	19.7337	-11.945	Kupffer cells
AAAGGATAGCTAAGTA-2	1.84473	-5.74017	T cells
AAAGGATAGGATACCG-2	-1.02179	12.3408	Endothelial cells
AAAGGATAGTGAACAT-2	14.0027	0.431479	B cells
AAAGGATCAAAGGATT-2	20.0747	-6.31062	Kupffer cells
AAAGGATCAACCGTGC-2	20.1658	-9.41231	Kupffer cells
AAAGGATCAACTCCAA-2	20.3137	-2.95947	Macrophages
AAAGGATCACGACAGA-2	-1.25147	12.2295	Endothelial cells
AAAGGATCAGACTCTA-2	3.75588	-19.0781	T cells
AAAGGATCAGGTCCCA-2	0.444309	-3.89671	T cells
AAAGGATCAGTTGAAA-2	6.37059	-21.3384	Kupffer cells
AAAGGATCATATGGCT-2	5.58932	-6.59967	NK cells
AAAGGATCATCTGCGG-2	20.313	-5.21775	Macrophages
AAAGGATCATGGCTGC-2	18.4966	1.82083	Kupffer cells
AAAGGATCATTGAAAG-2	13.8913	0.298568	B cells
AAAGGATGTAATTGGA-2	3.70978	-5.43018	T cells
AAAGGATGTCAGTCCG-2	18.2278	-3.11653	Hepatocytes
AAAGGATGTGGTCTGC-2	-6.36278	-3.32201	Macrophages
AAAGGATGTTCCACAA-2	18.9748	-1.50398	Hepatocytes
AAAGGATGTTGTTGCA-2	16.7994	-10.3846	Kupffer cells
AAAGGATTCATTCACT-2	-6.33179	-3.37355	Macrophages
AAAGGATTCCGATGTA-2	5.21303	-3.12221	Hepatocytes
AAAGGATTCTATCGTT-2	18.78	-2.28843	Hepatocytes
AAAGGATTCTGGTGCG-2	1.62131	-3.34868	T cells
AAAGGGCAGATGTTGA-2	6.47643	-21.8796	Kupffer cells
AAAGGGCAGGTTACCT-2	21.6758	-3.70838	Macrophages
AAAGGGCAGTGGATAT-2	3.29378	-5.67521	T cells
AAAGGGCCAAATCCCA-2	5.3929	-5.38479	T cells
AAAGGGCCAAGCTCTA-2	6.26419	-21.7925	Kupffer cells
AAAGGGCCAATAGGAT-2	0.790035	-4.46343	T cells
AAAGGGCCACAACGCC-2	16.6692	-12.2363	Kupffer cells
AAAGGGCCACAGTGAG-2	20.2466	-6.97111	Kupffer cells
AAAGGGCCACATCCCT-2	15.9796	-11.8638	Kupffer cells
AAAGGGCCACTCCGGA-2	21.4981	-6.54267	Kupffer cells
AAAGGGCCAGCTGTCG-2	20.4497	-6.49474	Kupffer cells
AAAGGGCCATCCGAGC-2	22.8888	0.507719	T cells
AAAGGGCCATCTCATT-2	20.1972	-7.7464	Kupffer cells
AAAGGGCCATGACACT-2	19.174	-1.48562	Erythroid cells
AAAGGGCGTAGATCCT-2	2.965	-4.73511	T cells
AAAGGGCGTGTCACAT-2	20.9625	-2.87335	Macrophages
AAAGGGCTCAAGATAG-2	18.7934	-1.81931	Hepatocytes
AAAGGGCTCCCGGTAG-2	1.98126	-2.50036	Endothelial cells
AAAGGGCTCCTCACGT-2	19.5331	-9.86847	Kupffer cells
AAAGGGCTCCTGCCAT-2	-1.83645	12.1593	Endothelial cells
AAAGGGCTCGCATAGT-2	-3.38865	11.473	Macrophages
AAAGGGCTCGGAATTC-2	19.5876	-8.88712	Kupffer cells
AAAGGGCTCTACACAG-2	8.73772	-3.06542	Hepatocytes
AAAGGGCTCTCGTCGT-2	2.70486	-14.0656	Endothelial cells
AAAGGGCTCTTCACAT-2	2.82435	-14.2678	T cells
AAAGGTAAGACGAAGA-2	21.7889	-5.25219	Macrophages
AAAGGTAAGAGGGTCT-2	4.38621	-4.97755	NK cells
AAAGGTAAGCACACCC-2	8.44001	-20.7063	Kupffer cells
AAAGGTAAGCATGAAT-2	6.39892	-3.22868	Hepatocytes
AAAGGTAAGCCACAAG-2	17.5007	-5.3301	Macrophages
AAAGGTAAGGATTACA-2	8.03309	-21.3005	Kupffer cells
AAAGGTAAGTCGCGAA-2	19.904	-4.56085	Macrophages
AAAGGTAAGTTCGGTT-2	19.6939	-1.59774	Erythroid cells
AAAGGTACAACGAGGT-2	-0.46643	11.753	Endothelial cells
AAAGGTACACAAATCC-2	3.86297	-18.4962	T cells
AAAGGTACACATACGT-2	3.59808	-18.7224	T cells
AAAGGTAGTAAGCAAT-2	20.5653	-3.04374	Macrophages
AAAGGTAGTCTCACGG-2	5.46425	-6.53446	T cells
AAAGGTAGTGGATGAC-2	18.4487	-10.8378	Kupffer cells
AAAGGTAGTGTCATGT-2	3.53874	-20.0334	T cells
AAAGGTATCAAACGTC-2	21.6727	-6.65149	Kupffer cells
AAAGGTATCAAAGCCT-2	5.0368	-2.9744	Hepatocytes
AAAGGTATCATGCCGG-2	18.904	-3.06568	Macrophages
AAAGGTATCCACTAGA-2	8.21197	-3.05094	Hepatocytes
AAAGGTATCGGCTTGG-2	3.75503	-0.188938	Endothelial cells
AAAGGTATCTACCACC-2	10.9487	-3.65615	Hepatocytes
AAAGGTATCTCTCTTC-2	1.15107	-4.91616	T cells
AAAGGTATCTGTTGGA-2	20.1331	-3.12585	Macrophages
AAAGGTATCTTACACT-2	3.32965	-9.27248	NK cells
AAAGGTATCTTTACAC-2	16.7552	-12.5039	Kupffer cells
AAAGTCCAGAAACTCA-2	10.0634	-1.83318	Hepatocytes
AAAGTCCAGAAGCTCG-2	16.6467	-11.63	Kupffer cells
AAAGTCCAGAAGTCAT-2	12.7898	-5.22469	Plasma cells
AAAGTCCAGCATCTTG-2	-6.2828	-3.62994	Macrophages
AAAGTCCAGCCAGAGT-2	2.11218	-6.11587	T cells
AAAGTCCAGCGTCAGA-2	8.40203	-4.49685	Hepatocytes
AAAGTCCAGGCCTTGC-2	3.49665	-4.01122	T cells
AAAGTCCAGGTAAGTT-2	2.29458	-6.12813	T cells
AAAGTCCAGTAAAGCT-2	3.09197	-13.7452	NK cells
AAAGTCCAGTGCAACG-2	3.05192	-4.29063	T cells
AAAGTCCCAAGAGTGC-2	16.6712	-11.6119	Kupffer cells
AAAGTCCCAAGGTCAG-2	13.5159	-0.00597641	B cells
AAAGTCCCACATACGT-2	10.786	-0.723264	Hepatocytes
AAAGTCCCACCAACAT-2	20.5829	-4.7534	Macrophages
AAAGTCCCACTTTAGG-2	21.669	-4.08673	Macrophages
AAAGTCCCAGACACCC-2	2.44298	-8.92136	NK cells
AAAGTCCCAGATTTCG-2	6.42211	-21.0652	Kupffer cells
AAAGTCCCAGGGAATC-2	4.70096	-5.70834	NK cells
AAAGTCCCAGTAGATA-2	4.17922	-5.4154	T cells
AAAGTCCCATCTGTTT-2	7.11441	-3.85244	Hepatocytes
AAAGTCCGTACGGGAT-2	9.85495	-1.32636	Hepatocytes
AAAGTCCGTAGACACG-2	2.96915	-3.42759	T cells
AAAGTCCGTAGTATAG-2	2.21642	-8.68406	T cells
AAAGTCCGTATTTCTC-2	-0.10816	-0.854276	Macrophages
AAAGTCCGTCGACTGC-2	0.932511	-3.73478	T cells
AAAGTCCGTCTACATG-2	20.4372	-4.00491	Macrophages
AAAGTCCGTGAGGCAT-2	8.47928	-0.15727	Erythroid cells
AAAGTCCGTTCATCGA-2	10.2194	-1.64262	Hepatocytes
AAAGTCCGTTCGGCCA-2	19.3015	-10.0795	Kupffer cells
AAAGTCCGTTGATCGT-2	17.9189	-9.41104	Kupffer cells
AAAGTCCGTTGCCGCA-2	10.4784	-0.471493	Erythroid cells
AAAGTCCTCAGCTCTC-2	10.4795	-2.44397	Hepatocytes
AAAGTCCTCAGGTGTT-2	3.15315	-7.20764	T cells
AAAGTCCTCGCTCTCA-2	5.43671	-6.63145	NK cells
AAAGTCCTCTGGGCAC-2	0.207051	-4.24683	T cells
AAAGTGAAGACATAAC-2	2.45455	-4.43737	T cells
AAAGTGAAGAGAACCC-2	16.9718	-3.7163	Erythroid cells
AAAGTGAAGCAGCCTC-2	20.4384	-4.72404	Macrophages
AAAGTGAAGGAGAGGC-2	13.7988	12.9369	T cells
AAAGTGAAGGTCGAGT-2	1.22529	-7.90481	T cells
AAAGTGAAGGTGCTTT-2	18.0488	-4.61009	Macrophages
AAAGTGAAGTCAGCCC-2	18.9774	-2.95097	Macrophages
AAAGTGACAACAAAGT-2	19.9794	-7.9331	Kupffer cells
AAAGTGACAACGGGTA-2	9.90781	-3.4642	Hepatocytes
AAAGTGACAAGAGCTG-2	20.8451	-5.88062	Kupffer cells
AAAGTGACACCAGACC-2	7.0919	-21.0327	Kupffer cells
AAAGTGACAGAACTAA-2	4.82928	-6.07156	NK cells
AAAGTGACAGCGGTCT-2	-0.0303282	-0.899055	Kupffer cells
AAAGTGACATGGACAG-2	-6.58073	-2.76683	Macrophages
AAAGTGACATGGTACT-2	13.4935	-0.0148477	B cells
AAAGTGAGTAACCAGG-2	20.8657	-3.72857	Kupffer cells
AAAGTGAGTCGTGCCA-2	20.7514	-6.41055	Macrophages
AAAGTGAGTCTGCCTT-2	6.08302	-2.86999	Hepatocytes
AAAGTGAGTGCTGCAC-2	2.85838	-4.21836	T cells
AAAGTGAGTGGATTTC-2	10.534	-1.62924	Hepatocytes
AAAGTGAGTTAAGTCC-2	3.99402	-7.05946	NK cells
AAAGTGAGTTCGTGCG-2	3.1765	-5.21528	T cells
AAAGTGAGTTTGTTCT-2	-1.78866	12.4019	Endothelial cells
AAAGTGATCATCCCGT-2	17.6301	-5.06766	Macrophages
AAAGTGATCATCGTAG-2	1.84502	-5.5795	T cells
AAAGTGATCGAGAACG-2	22.8506	0.519157	T cells
AAAGTGATCGAGTGGA-2	7.74689	-2.68807	Hepatocytes
AAAGTGATCGCGCTGA-2	4.00613	-8.31374	NK cells
AAATGGAAGATAACGT-2	8.76031	-2.14114	Hepatocytes
AAATGGAAGCATACTC-2	18.8412	-3.10091	Macrophages
AAATGGAAGCCAACCC-2	3.09798	-14.1219	NK cells
AAATGGAAGCCGATTT-2	0.520731	-3.9412	T cells
AAATGGAAGGACCCAA-2	2.46891	-7.29058	T cells
AAATGGAAGTGCAAAT-2	6.76654	-3.75429	Hepatocytes
AAATGGACAAAGCACG-2	2.4536	-6.82437	T cells
AAATGGACACATATGC-2	4.50405	-22.0175	Kupffer cells
AAATGGACACATGACT-2	10.5136	-1.42504	Hepatocytes
AAATGGACACCTTCCA-2	18.7588	-6.0729	Kupffer cells
AAATGGACACTTGGCG-2	18.6698	-8.20627	Kupffer cells
AAATGGACAGTGACCC-2	19.1165	-3.85581	Macrophages
AAATGGACAGTGAGCA-2	8.90389	-2.82468	Hepatocytes
AAATGGACATCCGGCA-2	2.1719	-8.36734	T cells
AAATGGAGTAAGGCCA-2	14.0652	0.503282	B cells
AAATGGAGTACGCTTA-2	20.7828	-3.23443	Macrophages
AAATGGAGTCGCATCG-2	4.2819	-7.62623	NK cells
AAATGGAGTCGTTATG-2	8.49666	-3.40689	Hepatocytes
AAATGGAGTGAATTGA-2	21.21	0.0765197	T cells
AAATGGAGTGATTCTG-2	6.88367	-3.09318	Hepatocytes
AAATGGAGTGTGATGG-2	-12.5713	-3.21264	T cells
AAATGGAGTGTTCGTA-2	-13.8639	-1.29363	T cells
AAATGGAGTTACGGAG-2	19.2273	-5.46009	Kupffer cells
AAATGGAGTTCGGGTC-2	4.32084	-5.41069	T cells
AAATGGAGTTCTTCAT-2	3.7857	-6.27077	NK cells
AAATGGATCAAGGTGG-2	6.55245	-22.1251	Kupffer cells
AAATGGATCATCCTAT-2	8.91626	-3.98429	Hepatocytes
AAATGGATCCTACCGT-2	16.2312	-10.5678	Kupffer cells
AAATGGATCCTTGGAA-2	2.0491	-6.03681	T cells
AAATGGATCGAAGCCC-2	2.6219	-5.45205	T cells
AAATGGATCGCGCCAA-2	1.90787	-7.52351	T cells
AAATGGATCTGCATGA-2	8.5974	-2.32694	Hepatocytes
AAATGGATCTTACTGT-2	1.26516	-4.90848	T cells
AAATGGATCTTGGGCG-2	2.41855	-6.06478	T cells
AACAAAGAGGACACTG-2	18.8088	-6.72084	Kupffer cells
AACAAAGAGGACGCTA-2	5.61937	-4.86192	T cells
AACAAAGAGGCCACTC-2	2.94682	-8.88583	T cells
AACAAAGAGTTCACTG-2	18.5041	-5.5979	Macrophages
AACAAAGAGTTTCGGT-2	4.45842	-7.28433	T cells
AACAAAGCAAGCACAG-2	1.00959	-5.78457	T cells
AACAAAGCAATGGCAG-2	19.1963	-12.076	Kupffer cells
AACAAAGCAATTGTGC-2	9.71528	-1.39255	Hepatocytes
AACAAAGCACAATTCG-2	-3.09846	12.078	Macrophages
AACAAAGCAGAAATCA-2	-4.41664	11.6811	Macrophages
AACAAAGCAGAGGCAT-2	20.7932	-3.75139	Macrophages
AACAAAGCAGCTTTCC-2	2.71038	-5.36919	T cells
AACAAAGCATCGGAAG-2	1.79215	-3.45137	T cells
AACAAAGCATGACTAC-2	-3.63096	11.793	Macrophages
AACAAAGCATGGGTCC-2	9.46544	-1.92484	Hepatocytes
AACAAAGGTAACGATA-2	3.57284	-20.6296	NK cells
AACAAAGGTATCGTGT-2	7.53165	-3.93974	Hepatocytes
AACAAAGGTATGGGAC-2	10.7034	-2.61096	Hepatocytes
AACAAAGGTCCAAAGG-2	7.13303	-4.69032	Hepatocytes
AACAAAGGTCGATTTG-2	8.55634	-0.146237	Erythroid cells
AACAAAGGTCGGAACA-2	9.61424	-1.41832	Erythroid cells
AACAAAGGTCTGTGCG-2	19.1705	-6.81105	Kupffer cells
AACAAAGGTTTCCCAC-2	-6.36148	-3.30495	Macrophages
AACAAAGGTTTGCAGT-2	22.1291	0.260692	T cells
AACAAAGTCACAACCA-2	18.0599	-3.89476	Macrophages
AACAAAGTCACCGCTT-2	9.12724	-1.73045	Hepatocytes
AACAAAGTCAGGCGAA-2	16.842	-3.96128	Hepatocytes
AACAAAGTCCCTCTCC-2	7.76589	-4.56264	Hepatocytes
AACAAAGTCCGGACGT-2	3.32735	-7.31857	T cells
AACAAAGTCGATTCCC-2	16.4271	-11.5386	Kupffer cells
AACAAAGTCTAGCCAA-2	22.8936	0.353006	T cells
AACAAAGTCTGTAACG-2	17.6271	-3.05472	Hepatocytes
AACAACCAGAGCAAGA-2	7.85565	-0.351355	Erythroid cells
AACAACCCAAATCAAG-2	7.5411	-3.4956	Hepatocytes
AACAACCCAACCGCTG-2	20.3574	-11.2013	Kupffer cells
AACAACCCACGTACAT-2	18.4351	-2.45398	Hepatocytes
AACAACCCACTGCACG-2	1.32999	-8.122	T cells
AACAACCCAGAGAATT-2	-6.23599	-3.71522	Macrophages
AACAACCCAGCCGTTG-2	9.12209	-2.52718	Hepatocytes
AACAACCCAGGTCAAG-2	5.04911	-7.76146	NK cells
AACAACCCATGTAACC-2	18.8878	2.11008	T cells
AACAACCCATTGTAGC-2	3.45239	-19.3039	T cells
AACAACCGTCCTCCAT-2	16.9547	-10.341	Kupffer cells
AACAACCGTCGGCCTA-2	19.318	-2.76784	Macrophages
AACAACCGTGGTGATG-2	2.977	-2.65623	B cells
AACAACCGTTCCGGTG-2	16.8029	-10.0879	Kupffer cells
AACAACCTCAAGCCTA-2	4.29373	-5.51744	NK cells
AACAACCTCACTGATG-2	2.8343	-6.14809	T cells
AACAACCTCCCAAGCG-2	1.31819	-7.20467	T cells
AACAACCTCTATACTC-2	19.5207	-11.4712	Kupffer cells
AACAAGAAGAGAGCCT-2	15.9327	-11.8861	Kupffer cells
AACAAGAAGCCGCACT-2	1.63279	-4.33155	T cells
AACAAGAAGCCTCTTC-2	18.2814	-3.73443	Macrophages
AACAAGAAGTAGGCCA-2	18.6807	1.81609	T cells
AACAAGAAGTTCCGTA-2	5.11525	-6.63151	NK cells
AACAAGACAAATGAAC-2	20.1029	-7.76609	Kupffer cells
AACAAGACAAGTAGTA-2	-4.90272	11.0753	Macrophages
AACAAGACACATTACG-2	19.4278	-1.97274	Kupffer cells
AACAAGACACCGTGAC-2	2.51623	-7.31689	T cells
AACAAGACACTCAAGT-2	-0.460904	11.7582	Endothelial cells
AACAAGACAGGAGACT-2	1.35363	-8.14665	T cells
AACAAGACAGGTGTGA-2	2.61351	-7.02294	T cells
AACAAGACATCGTGCG-2	9.7619	-3.87933	Hepatocytes
AACAAGACATTGTCGA-2	7.56843	-20.3244	Kupffer cells
AACAAGAGTACAGGTG-2	9.44566	-2.45575	Hepatocytes
AACAAGAGTCTTACAG-2	1.32011	-3.41915	T cells
AACAAGAGTGTACAGG-2	3.7835	-5.21062	NK cells
AACAAGAGTGTATCCA-2	3.11599	-8.93288	T cells
AACAAGAGTTACACTG-2	5.31792	-6.10454	T cells
AACAAGAGTTAGAGTA-2	19.7268	-2.43339	Macrophages
AACAAGAGTTTAGACC-2	5.17444	-6.75261	NK cells
AACAAGATCACCATGA-2	6.16452	-2.88653	Hepatocytes
AACAAGATCAGAGCAG-2	2.70807	-14.3885	Kupffer cells
AACAAGATCATCGGGC-2	5.92707	-5.61325	NK cells
AACAAGATCATTACCT-2	3.74866	-19.7597	NK cells
AACAAGATCATTCGGA-2	8.47526	-0.152439	Erythroid cells
AACAAGATCCACAAGT-2	20.1514	-2.16255	Kupffer cells
AACAAGATCCTCACTG-2	-4.92573	11.1754	Macrophages
AACAAGATCGCTAAAC-2	20.6619	-5.95444	Kupffer cells
AACAAGATCGGCATCG-2	20.6103	-3.889	Macrophages
AACAAGATCGTCGCTT-2	6.63336	-4.28415	Hepatocytes
AACAAGATCGTGCACG-2	18.7585	-8.55526	Kupffer cells
AACAAGATCTTCTTCC-2	7.10318	-2.18935	Hepatocytes
AACACACAGAAATTGC-2	-6.18662	-4.03365	Macrophages
AACACACAGAAGCCAC-2	3.69904	-19.1394	T cells
AACACACAGCAGGGAG-2	11.4278	-0.865234	Hepatocytes
AACACACAGGACTAAT-2	2.05134	-7.98726	NK cells
AACACACAGGCCGCTT-2	4.25047	-6.39388	NK cells
AACACACCAACTGCCG-2	3.55795	-20.6692	T cells
AACACACCAAGGTCTT-2	20.378	-5.01524	Macrophages
AACACACCACGCGTGT-2	-4.91337	11.162	Macrophages
AACACACCAGCACCCA-2	10.2992	-3.51392	Hepatocytes
AACACACCAGGTGGAT-2	20.0265	-8.82414	Kupffer cells
AACACACGTATACAGA-2	20.3235	-9.18279	Kupffer cells
AACACACGTATTGACC-2	18.9734	-9.06774	Kupffer cells
AACACACGTCACAATC-2	5.46846	-6.18272	NK cells
AACACACGTCATACCA-2	5.20026	-3.06862	Hepatocytes
AACACACGTCGAGCAA-2	0.544282	-2.7511	Hepatocytes
AACACACGTTTCCAAG-2	17.424	-12.9202	Kupffer cells
AACACACTCACCGGGT-2	19.0427	-11.1571	Kupffer cells
AACACACTCACTACTT-2	6.40699	-4.04677	Hepatocytes
AACACACTCATGCATG-2	3.75394	-5.68572	T cells
AACACACTCATGTCTT-2	10.0813	-4.75945	Macrophages
AACACACTCCATAGAC-2	21.8642	-5.98455	Macrophages
AACACACTCCATCACC-2	19.8368	1.37554	T cells
AACACACTCGAAACAA-2	13.7521	0.0907651	B cells
AACACACTCGGCTCTT-2	3.64871	-5.40052	T cells
AACACACTCGTAGGGA-2	1.64423	-8.50718	T cells
AACACACTCTAGTCAG-2	6.43563	-3.96624	Hepatocytes
AACAGGGAGAGTCCGA-2	18.9433	-10.1126	Kupffer cells
AACAGGGAGCCAGACA-2	-4.92242	10.9937	Macrophages
AACAGGGAGCCTCATA-2	17.5118	-4.63014	Macrophages
AACAGGGAGCCTCTGG-2	17.5521	-10.4163	Kupffer cells
AACAGGGAGCCTGTGC-2	9.44676	-3.52577	Erythroid cells
AACAGGGAGGATATAC-2	2.15059	-6.74465	T cells
AACAGGGAGGGCTAAC-2	19.8631	-11.6789	Kupffer cells
AACAGGGAGTAACGAT-2	13.8835	0.287195	B cells
AACAGGGAGTTTAGGA-2	2.14289	-4.1283	T cells
AACAGGGCAAAGGGCT-2	9.72109	-1.3591	Hepatocytes
AACAGGGCAAATGCTC-2	4.01179	-8.52479	T cells
AACAGGGCAACCACAT-2	22.865	0.755593	T cells
AACAGGGCAAGCTCTA-2	9.67294	-1.73461	Hepatocytes
AACAGGGCAATACCTG-2	2.88537	-9.15478	NK cells
AACAGGGCACAGTCCG-2	16.0218	-10.7034	Kupffer cells
AACAGGGCACCCAATA-2	10.1871	-3.05684	Hepatocytes
AACAGGGCAGCTATTG-2	1.35456	-8.10903	T cells
AACAGGGCAGGCATGA-2	20.0431	-10.1182	Kupffer cells
AACAGGGCAGTTCTAG-2	4.29484	-7.38626	NK cells
AACAGGGCATACTTTC-2	0.30102	-6.09561	T cells
AACAGGGCATCAGTGT-2	1.06433	-3.76923	T cells
AACAGGGGTACCTATG-2	19.1728	-4.2615	Macrophages
AACAGGGGTCGATTCA-2	9.59015	-3.11193	Hepatocytes
AACAGGGGTCTTCAAG-2	1.29997	-6.16478	T cells
AACAGGGGTGAGGATC-2	0.174562	-5.37085	T cells
AACAGGGGTTATTCTC-2	-12.6218	-3.18727	T cells
AACAGGGGTTCTCTCG-2	2.99085	-2.56432	B cells
AACAGGGGTTGCATTG-2	1.71818	-7.66743	T cells
AACAGGGGTTTGAAAG-2	13.9123	0.328687	B cells
AACAGGGTCAGCAATC-2	0.34807	-4.93561	T cells
AACAGGGTCAGTCTTT-2	3.76646	-19.7414	NK cells
AACAGGGTCTCCTGTG-2	5.92737	-3.47136	Hepatocytes
AACCAACAGAACTTCC-2	2.0162	-8.72136	NK cells
AACCAACAGACTGGGT-2	19.3148	-12.4675	Kupffer cells
AACCAACAGAGAGCGG-2	-4.93676	11.0427	Macrophages
AACCAACAGCAATAGT-2	4.23738	-8.08114	T cells
AACCAACAGCGTTCAT-2	10.2677	-2.04503	Hepatocytes
AACCAACAGCTCCCTT-2	9.43829	-0.0789105	Erythroid cells
AACCAACAGGGTACGT-2	7.06697	-3.59571	Hepatocytes
AACCAACCACCATTCC-2	3.08701	-3.53808	T cells
AACCAACCACGAGGTA-2	0.855373	-4.32514	T cells
AACCAACCACGTATAC-2	17.7414	-4.47047	Macrophages
AACCAACCAGCGACCT-2	21.3331	-6.5859	Kupffer cells
AACCAACCAGGCATTT-2	16.3321	-11.4958	Kupffer cells
AACCAACGTAAGGCCA-2	4.44442	-4.4161	T cells
AACCAACGTACCACGC-2	17.7081	-4.44763	Macrophages
AACCAACGTATCGCTA-2	2.33125	-5.96573	NK cells
AACCAACGTCTACGAT-2	8.91694	-2.21954	Hepatocytes
AACCAACGTGCAATGG-2	17.8669	-4.90791	Macrophages
AACCAACGTGCTAGCC-2	5.32168	-5.39884	T cells
AACCAACGTTCAATCG-2	-12.6504	-3.16024	T cells
AACCAACGTTCGAGCC-2	17.7663	-12.0868	Kupffer cells
AACCAACGTTGTATGC-2	3.74332	-0.162652	Endothelial cells
AACCAACTCACCGACG-2	18.3429	-10.7211	Kupffer cells
AACCAACTCACCGGTG-2	17.6189	-3.44504	Macrophages
AACCAACTCAGCAATC-2	9.56067	-4.59968	Hepatocytes
AACCAACTCCACGGGT-2	17.7424	-12.8641	Kupffer cells
AACCAACTCCGGACTG-2	17.8771	-6.32635	Kupffer cells
AACCAACTCCGTAGGC-2	5.64099	-3.28269	Hepatocytes
AACCAACTCTATGTGG-2	1.80312	-8.24931	T cells
AACCAACTCTCTGACC-2	8.32623	-2.7105	Hepatocytes
AACCAACTCTTCGATT-2	10.0775	-0.489903	Erythroid cells
AACCACAAGACAGCTG-2	5.99147	-5.6207	NK cells
AACCACAAGGATAATC-2	8.49149	-3.08103	Hepatocytes
AACCACAAGTATTCCG-2	4.96982	-6.30037	NK cells
AACCACAAGTCGCCCA-2	18.2605	-11.8385	Kupffer cells
AACCACACAACAAAGT-2	13.9998	0.422301	B cells
AACCACACACACCTTC-2	5.26858	-5.20551	T cells
AACCACACACACTTAG-2	2.48634	-14.7131	T cells
AACCACACACTGCATA-2	16.9983	-9.47462	Kupffer cells
AACCACACATAAGATG-2	19.4093	-6.50124	Kupffer cells
AACCACACATACCAGT-2	7.77376	-20.3483	Kupffer cells
AACCACAGTCCAGTTA-2	7.03175	-3.79502	Hepatocytes
AACCACAGTCGGCCTA-2	21.4317	-4.05042	Macrophages
AACCACAGTCTTGCTC-2	19.2206	-10.8554	Kupffer cells
AACCACAGTCTTTATC-2	23.4031	0.521725	T cells
AACCACAGTGTACGCC-2	1.01773	-7.24389	T cells
AACCACATCCATCTGC-2	10.8223	-3.23239	Erythroid cells
AACCACATCCGTCACT-2	21.2282	-2.83377	Macrophages
AACCACATCGAACACT-2	2.42421	-4.66496	T cells
AACCACATCGTCAACA-2	0.266825	-5.93201	T cells
AACCACATCTACAGGT-2	4.3995	-5.75447	NK cells
AACCACATCTAGTTCT-2	-3.73429	11.8003	Macrophages
AACCACATCTCCCAAC-2	0.38116	-4.58757	T cells
AACCACATCTGAATCG-2	-6.23299	-3.80252	Macrophages
AACCACATCTGAGATC-2	9.64454	-1.27857	Hepatocytes
AACCATGAGATTGACA-2	16.7186	-10.725	Kupffer cells
AACCATGAGCAGGCAT-2	4.43556	-6.41924	NK cells
AACCATGAGTAAGACT-2	12.0099	-1.19634	Plasma cells
AACCATGCAAGAATGT-2	10.9964	-3.46998	Hepatocytes
AACCATGCAAGTACCT-2	4.68608	-7.49174	NK cells
AACCATGCACCAGCCA-2	9.95115	-0.261437	Erythroid cells
AACCATGCAGCGTGAA-2	7.53591	-21.251	Kupffer cells
AACCATGGTACTGGGA-2	19.113	-8.19927	Kupffer cells
AACCATGGTCAGTCCG-2	20.7971	-7.01649	Kupffer cells
AACCATGGTTCCTAAG-2	5.62842	-3.17102	Hepatocytes
AACCATGGTTTCCATT-2	3.97494	-21.8029	T cells
AACCATGTCCGTACGG-2	8.25219	-4.77167	Hepatocytes
AACCATGTCGAAATCC-2	6.79044	-21.5037	Kupffer cells
AACCATGTCTCGCTTG-2	-4.09862	11.7334	Macrophages
AACCATGTCTTTGCGC-2	2.68768	-7.18496	NK cells
AACCCAAAGAGTCTGG-2	10.6188	-1.88566	Hepatocytes
AACCCAAAGATTACCC-2	-0.190919	-0.792598	Macrophages
AACCCAAAGCAAGTCG-2	20.6412	-3.9303	Macrophages
AACCCAAAGCGTTACT-2	20.7819	0.960642	T cells
AACCCAAAGCTCGGCT-2	8.57175	-2.85122	Hepatocytes
AACCCAAAGGCACGAT-2	5.76799	-3.3198	Hepatocytes
AACCCAAAGGCCTAAG-2	17.7143	-9.58962	Kupffer cells
AACCCAAAGGCCTTCG-2	4.07903	-21.8387	T cells
AACCCAAAGTCCGTCG-2	7.0236	-3.07792	Hepatocytes
AACCCAAAGTGGGAAA-2	10.202	-3.4504	Hepatocytes
AACCCAAAGTTATGGA-2	4.07182	-5.37552	T cells
AACCCAACAATTGCCA-2	18.5625	-4.57816	Macrophages
AACCCAACACAAATGA-2	5.56821	-2.97876	Hepatocytes
AACCCAACACTATCCC-2	11.6646	-0.702607	Hepatocytes
AACCCAACACTGAGTT-2	16.046	-10.9725	Kupffer cells
AACCCAACACTGCGTG-2	-4.86944	11.5394	Macrophages
AACCCAACACTGTGTA-2	3.83192	-19.2386	NK cells
AACCCAACAGCGTTGC-2	7.17468	-3.65014	Hepatocytes
AACCCAACATCCAATG-2	2.42526	-1.9139	Macrophages
AACCCAACATGGCTGC-2	1.48436	-5.11494	T cells
AACCCAAGTCACAGTT-2	20.2507	-9.3847	Kupffer cells
AACCCAAGTGAAGCGT-2	17.6631	-5.87804	Macrophages
AACCCAAGTGCCAAGA-2	16.5104	-4.48631	Hepatocytes
AACCCAAGTTCCGCAG-2	2.5144	-4.19941	T cells
AACCCAATCAAACGTC-2	20.1878	-5.95346	Macrophages
AACCCAATCAAGGACG-2	19.3704	-2.47527	Macrophages
AACCCAATCATTCGGA-2	6.73955	-21.9957	Kupffer cells
AACCCAATCATTGAGC-2	18.1945	-10.8165	Kupffer cells
AACCCAATCCACTGAA-2	20.2383	-6.90008	Macrophages
AACCCAATCCATAGGT-2	18.2529	-11.1616	Kupffer cells
AACCCAATCGTGGCGT-2	17.2154	-5.71381	Macrophages
AACCTGAAGACCATAA-2	3.71738	-19.286	T cells
AACCTGAAGAGTGTGC-2	17.5387	-3.63468	Hepatocytes
AACCTGAAGCACGGAT-2	7.49286	-4.17674	Hepatocytes
AACCTGAAGCCAGAGT-2	19.4533	-7.07979	Kupffer cells
AACCTGAAGGGCATGT-2	18.6712	1.60612	T cells
AACCTGAAGGTACTGG-2	2.96649	-14.1482	T cells
AACCTGAAGGTCACAG-2	3.7933	-21.2236	T cells
AACCTGAAGTGTACCT-2	7.34739	-22.106	Kupffer cells
AACCTGACAAGTTCGT-2	2.90918	-4.44696	T cells
AACCTGACACAGAAGC-2	3.16834	-7.27235	NK cells
AACCTGACACCGGCTA-2	3.56392	-20.0561	T cells
AACCTGACAGAAATTG-2	20.597	-10.8249	Kupffer cells
AACCTGACAGCTATTG-2	-4.83949	10.9782	Macrophages
AACCTGACAGGAGGAG-2	6.13018	-3.04943	Hepatocytes
AACCTGACAGGCATGA-2	19.2228	-6.85169	Macrophages
AACCTGACATCGGATT-2	18.9369	-6.87275	Macrophages
AACCTGACATCTGCGG-2	18.1271	-6.2904	Kupffer cells
AACCTGACATTCTTCA-2	17.726	-12.789	Kupffer cells
AACCTGAGTGATAGAT-2	1.029	-6.9723	T cells
AACCTGAGTGCGTCGT-2	3.55034	-20.3134	T cells
AACCTGATCAACACGT-2	-4.0687	11.4055	Macrophages
AACCTGATCAAGTTGC-2	2.80766	-14.4528	Kupffer cells
AACCTGATCAATCCGA-2	-6.17724	-4.08351	Macrophages
AACCTGATCATAGGCT-2	10.6106	-3.24891	Hepatocytes
AACCTGATCCGATGCG-2	10.2646	-4.37347	Hepatocytes
AACCTGATCCGCTTAC-2	8.84971	-3.56318	Hepatocytes
AACCTGATCGAGAGAC-2	5.98978	-5.84957	NK cells
AACCTGATCTATACTC-2	4.58244	-5.47944	T cells
AACCTGATCTCGTTTA-2	3.67624	-21.0432	NK cells
AACCTGATCTCTCAAT-2	6.70854	-21.3976	Kupffer cells
AACCTGATCTGGCTGG-2	19.1342	-8.99595	Kupffer cells
AACCTGATCTGTCTCG-2	21.2006	-3.61102	Macrophages
AACCTGATCTGTTGGA-2	3.39369	-3.4659	T cells
AACCTTTAGAACAAGG-2	18.7216	-8.2179	Kupffer cells
AACCTTTAGACGATAT-2	8.45412	-20.7579	Kupffer cells
AACCTTTAGTTCCTGA-2	12.5184	-5.02562	Plasma cells
AACCTTTCAAACCACT-2	3.24458	-6.26877	T cells
AACCTTTCACCAGGTC-2	17.3435	-4.16858	Macrophages
AACCTTTCACGACGCT-2	3.54209	-8.84538	NK cells
AACCTTTCACGGGTAA-2	8.02899	-0.296674	Erythroid cells
AACCTTTCACGTGAGA-2	5.83427	-3.4584	Hepatocytes
AACCTTTCAGAAATTG-2	20.8259	-1.99224	Macrophages
AACCTTTCATGTGTCA-2	10.8237	-0.657775	Erythroid cells
AACCTTTCATTAGGCT-2	2.93475	-7.20347	T cells
AACCTTTCATTGTACG-2	4.84433	-21.7952	Kupffer cells
AACCTTTGTAAGATCA-2	19.0761	-2.62754	Macrophages
AACCTTTGTAAGTAGT-2	3.67675	-21.3324	NK cells
AACCTTTGTATCACCA-2	8.71482	-0.128251	Erythroid cells
AACCTTTGTTCCGCGA-2	4.88129	-7.13759	NK cells
AACCTTTGTTGGGCCT-2	-13.2778	15.9696	Hepatocytes
AACCTTTTCAAGAATG-2	17.7684	-10.4635	Kupffer cells
AACCTTTTCACGATAC-2	3.08669	-8.8656	NK cells
AACCTTTTCACTTGTT-2	19.079	-11.2571	Kupffer cells
AACCTTTTCAGAACCT-2	5.26791	-2.96694	Hepatocytes
AACCTTTTCATCTATC-2	8.60046	-0.185537	Erythroid cells
AACCTTTTCCATTCAT-2	23.4441	0.576913	T cells
AACCTTTTCCGATCGG-2	7.10048	-20.386	Kupffer cells
AACCTTTTCCGGTTCT-2	3.61628	-6.52583	NK cells
AACCTTTTCCGTTTCG-2	3.78765	-5.96202	T cells
AACCTTTTCCTATTTG-2	6.72386	-4.51432	Hepatocytes
AACCTTTTCGCCAGAC-2	3.68296	-20.8237	T cells
AACCTTTTCTGCACCT-2	8.95735	-21.1327	Kupffer cells
AACCTTTTCTGCGATA-2	4.9714	-7.4923	NK cells
AACGAAAAGAAGCCAC-2	17.7616	-10.9525	Kupffer cells
AACGAAAAGACATCAA-2	19.4834	-5.69929	Macrophages
AACGAAAAGCATGCAG-2	9.71834	-3.16294	Hepatocytes
AACGAAAAGCCTGAGA-2	17.0247	-4.34707	Macrophages
AACGAAAAGGAGTATT-2	7.56039	-20.779	Kupffer cells
AACGAAAAGTCTCTGA-2	18.7109	-10.275	Kupffer cells
AACGAAAAGTTAGTAG-2	3.04278	-4.45161	T cells
AACGAAACACAGACGA-2	20.8844	0.317636	T cells
AACGAAACAGAGATGC-2	2.72127	-6.52597	T cells
AACGAAACAGCTGCCA-2	-4.73593	11.438	Macrophages
AACGAAACATCGTCCT-2	8.17433	-3.58989	Hepatocytes
AACGAAACATGGAGAC-2	19.3651	-10.0005	Kupffer cells
AACGAAAGTAGGCAGT-2	13.6246	0.0549435	B cells
AACGAAAGTCTTCTAT-2	20.1762	-4.64287	Macrophages
AACGAAAGTCTTTCTA-2	-6.22579	-3.82312	Macrophages
AACGAAAGTGCCTTTC-2	1.5644	-5.46789	T cells
AACGAAAGTGGACAGT-2	8.1877	-20.5005	Kupffer cells
AACGAAAGTTGAGGAC-2	19.5016	1.87522	T cells
AACGAAATCACCTCGT-2	1.02467	-3.64157	T cells
AACGAAATCAGAGTGG-2	2.51957	-7.46413	T cells
AACGAAATCAGGAACG-2	8.71453	-2.95427	Hepatocytes
AACGAAATCAGTGGGA-2	8.8748	-2.60622	Hepatocytes
AACGAAATCATTTCCA-2	10.05	-1.16858	Hepatocytes
AACGAAATCCCATTCG-2	0.714254	-4.39141	T cells
AACGAAATCCGGCTTT-2	3.82547	-0.24101	Kupffer cells
AACGAAATCGAAGAAT-2	4.29862	-5.94852	NK cells
AACGAAATCGAGTTGT-2	13.7923	0.192479	B cells
AACGAAATCTAGCCTC-2	3.842	-4.51801	T cells
AACGAAATCTGCCCTA-2	3.75808	-8.52895	T cells
AACGAAATCTGGACTA-2	0.740366	-2.64682	Hepatocytes
AACGAAATCTTGGATG-2	5.15398	-6.53643	NK cells
AACGGGAAGAGAGCCT-2	18.5153	-5.02538	Macrophages
AACGGGAAGAGAGGTA-2	9.71356	-2.1035	Hepatocytes
AACGGGAAGCCATGCC-2	19.9601	-7.74433	Kupffer cells
AACGGGAAGGTGAGAA-2	18.5846	-6.53714	Macrophages
AACGGGACAAACTCGT-2	21.6972	-0.196765	T cells
AACGGGACAAGGGTCA-2	21.3967	-3.84195	Macrophages
AACGGGACAATGGGTG-2	6.67931	-4.21225	Hepatocytes
AACGGGACACTCCGGA-2	2.85394	-14.3477	T cells
AACGGGACACTTGGCG-2	-6.21777	-3.80481	Macrophages
AACGGGACAGACAATA-2	18.0775	-11.6441	Kupffer cells
AACGGGACATCCGCGA-2	2.85344	-8.90043	T cells
AACGGGAGTATCAAGA-2	21.8134	-4.04119	Macrophages
AACGGGAGTATGCTAC-2	2.34367	-1.77676	Kupffer cells
AACGGGAGTCCAACGC-2	4.70097	-3.94618	T cells
AACGGGAGTCGCATTA-2	5.48362	-3.26695	Hepatocytes
AACGGGAGTGCCTTTC-2	7.14652	-21.7483	Kupffer cells
AACGGGATCCGGACGT-2	-1.56235	0.68302	Endothelial cells
AACGGGATCCGTCACT-2	4.32279	-21.975	Kupffer cells
AACGGGATCGTCACCT-2	19.1505	-4.67865	Macrophages
AACGGGATCTGCGGAC-2	20.1672	-7.55838	Kupffer cells
AACGGGATCTTCTGGC-2	4.15261	-5.30841	NK cells
AACGTCAAGACCCGCT-2	9.32061	-0.103031	Erythroid cells
AACGTCAAGACTCTTG-2	9.4198	-2.36372	Hepatocytes
AACGTCAAGAGTTGCG-2	8.97162	-2.95133	Hepatocytes
AACGTCAAGCTTCTAG-2	7.85069	-20.1014	Kupffer cells
AACGTCAAGGAGCTGT-2	19.8539	-7.93523	Kupffer cells
AACGTCAAGGGCGAGA-2	1.84155	-7.44841	T cells
AACGTCAAGTCAGCGA-2	19.9871	-8.21797	Kupffer cells
AACGTCACACAGCATT-2	8.18886	-4.71401	Hepatocytes
AACGTCACACGCGTCA-2	7.43205	-3.76021	Hepatocytes
AACGTCACACTGTCCT-2	5.68801	-3.12817	Hepatocytes
AACGTCACAGAACTAA-2	19.588	-6.34363	Macrophages
AACGTCACATCATGAC-2	2.95081	-8.71363	T cells
AACGTCAGTAGTCACT-2	9.18729	-1.31362	Erythroid cells
AACGTCAGTAGTCTGT-2	19.8247	-8.08058	Kupffer cells
AACGTCAGTGACCGAA-2	19.7266	-8.81495	Kupffer cells
AACGTCAGTTTACGTG-2	7.75989	-2.13961	Hepatocytes
AACGTCATCACTCGAA-2	1.24006	-7.42529	T cells
AACGTCATCAGGACAG-2	13.873	0.276255	B cells
AACGTCATCAGTGATC-2	5.77834	-4.97325	T cells
AACGTCATCCAAGGGA-2	19.073	-10.0711	Kupffer cells
AACGTCATCCAGTGCG-2	6.59017	-22.4213	Kupffer cells
AACGTCATCTCGTTTA-2	6.97615	-4.369	Hepatocytes
AACTTCTAGAAGTATC-2	4.0473	-8.10845	NK cells
AACTTCTAGAGCATTA-2	9.74112	-4.72389	Hepatocytes
AACTTCTAGATCCCAT-2	15.993	-11.3709	Kupffer cells
AACTTCTAGGTGCTGA-2	-6.59377	-2.62118	Macrophages
AACTTCTAGTTTCAGC-2	21.7738	-6.19812	Kupffer cells
AACTTCTCAACAGAGC-2	7.51939	-21.2291	Kupffer cells
AACTTCTCAACGATCT-2	5.41128	-3.14883	Hepatocytes
AACTTCTCAAGTGGCA-2	4.40172	-6.02666	NK cells
AACTTCTCAAGTTCGT-2	20.2691	-3.81608	Macrophages
AACTTCTCAATGGGTG-2	-0.113909	7.62916	Endothelial cells
AACTTCTCAGAGCTAG-2	18.4542	-12.991	Kupffer cells
AACTTCTCAGGCATGA-2	9.66811	-0.128246	Erythroid cells
AACTTCTCAGTATACC-2	3.76545	-7.38548	NK cells
AACTTCTCATCAGCGC-2	17.972	-10.6391	Kupffer cells
AACTTCTCATGTCAGT-2	19.3709	-2.99981	Macrophages
AACTTCTGTAAGGCTG-2	19.038	-1.40389	Hepatocytes
AACTTCTGTAGACAGC-2	11.162	-2.67155	Erythroid cells
AACTTCTGTCCAGAAG-2	7.47051	-21.9875	Kupffer cells
AACTTCTGTCCGGTCA-2	4.38233	-5.54824	T cells
AACTTCTGTCCTGGTG-2	1.38489	-6.5035	T cells
AACTTCTGTCGATTAC-2	19.2648	-6.78194	Kupffer cells
AACTTCTGTCGCATCG-2	20.9039	-4.56978	Macrophages
AACTTCTGTCTCACAA-2	2.47552	-6.83736	T cells
AACTTCTGTGCAACGA-2	2.64133	-3.95974	T cells
AACTTCTTCAAATGAG-2	7.80987	-20.7619	Kupffer cells
AACTTCTTCAAGTCGT-2	-3.76715	12.4314	Macrophages
AACTTCTTCAATCGGT-2	6.74272	-2.6846	Hepatocytes
AACTTCTTCACAAGGG-2	3.60586	-20.8271	T cells
AACTTCTTCAGTGTGT-2	-4.48297	11.6554	Macrophages
AACTTCTTCCCTGGTT-2	19.4556	-8.37974	Kupffer cells
AACTTCTTCGCCAATA-2	1.45875	-8.19343	T cells
AACTTCTTCGCTTAAG-2	2.9322	-8.0208	T cells
AACTTCTTCGGACTGC-2	20.3851	-4.55448	Macrophages
AACTTCTTCGTAGCTA-2	8.47506	-20.7419	Kupffer cells
AACTTCTTCTATCGTT-2	2.39825	-8.76961	Erythroid cells
AAGAACAAGACGAAGA-2	6.63578	-22.3539	Kupffer cells
AAGAACAAGACTCTTG-2	2.20032	-6.99449	T cells
AAGAACAAGCCAAGGT-2	21.9534	-6.19362	Kupffer cells
AAGAACACAAATACGA-2	17.8031	-4.23304	Macrophages
AAGAACACAACAAGAT-2	20.6173	-4.5203	Macrophages
AAGAACACAATTGGTC-2	18.0868	-8.44247	Kupffer cells
AAGAACACACGGTGAA-2	16.0403	-12.0875	Kupffer cells
AAGAACACAGAACTCT-2	19.6102	-4.76862	Macrophages
AAGAACACAGGTCCGT-2	18.5984	-11.2076	Kupffer cells
AAGAACACAGGTTACT-2	-2.44962	-0.164327	B cells
AAGAACACATCACAGT-2	-6.44534	-2.9697	Macrophages
AAGAACACATTGACCA-2	2.79762	-4.78988	T cells
AAGAACAGTACATACC-2	17.3937	-4.45017	Kupffer cells
AAGAACAGTGACAACG-2	22.9235	0.187772	T cells
AAGAACAGTGCAATGG-2	20.9928	-2.20937	Macrophages
AAGAACAGTTCCCACT-2	17.4082	-10.4961	Kupffer cells
AAGAACAGTTGCAACT-2	20.7305	-3.57082	Macrophages
AAGAACAGTTGCCGAC-2	17.7576	-2.94709	Macrophages
AAGAACATCAACTACG-2	2.53355	-5.86322	T cells
AAGAACATCAAGCCGC-2	18.1016	-3.46474	Hepatocytes
AAGAACATCACTGTTT-2	3.76549	0.0244455	Endothelial cells
AAGAACATCCGTTTCG-2	20.1733	-9.59276	Kupffer cells
AAGACAAAGCAAGCCA-2	0.213317	-4.15663	T cells
AAGACAAAGCAGCGAT-2	0.268602	-5.08192	T cells
AAGACAAAGCCGTTAT-2	17.4156	-11.3953	Kupffer cells
AAGACAAAGCTGCCAC-2	-0.396279	-0.731269	Macrophages
AAGACAAAGGATGCGT-2	4.20861	-5.76335	T cells
AAGACAAAGTAGGTTA-2	8.03321	-3.04696	Hepatocytes
AAGACAACAAAGACGC-2	-4.69327	11.5349	Macrophages
AAGACAACAAGTCCAT-2	17.3639	-10.7829	Kupffer cells
AAGACAACAATAGTCC-2	3.22662	-8.15379	NK cells
AAGACAACACTACCCT-2	9.05437	-3.07977	Hepatocytes
AAGACAACAGACTCTA-2	-12.6739	-3.12707	T cells
AAGACAACAGGACTAG-2	6.22745	-21.5389	Kupffer cells
AAGACAACATACTTTC-2	16.1815	-5.10834	Hepatocytes
AAGACAACATGTACGT-2	18.7993	-4.91681	Macrophages
AAGACAAGTACGATCT-2	22.0222	-6.10173	Kupffer cells
AAGACAAGTAGAGACC-2	-4.9075	10.8353	Macrophages
AAGACAAGTATCGAAA-2	9.62865	-2.10901	Erythroid cells
AAGACAAGTCAGTCCG-2	0.756092	-3.81451	T cells
AAGACAAGTCGCGGTT-2	3.4101	-8.26848	T cells
AAGACAAGTCGTCGGT-2	9.91209	-1.8161	Erythroid cells
AAGACAAGTTAAACCC-2	9.00174	-3.82401	Hepatocytes
AAGACAAGTTTCTATC-2	0.925736	-3.72165	T cells
AAGACAATCATCACAG-2	6.62258	-21.9231	Kupffer cells
AAGACAATCGAGTTGT-2	20.3056	-9.17813	Kupffer cells
AAGACAATCGCAGATT-2	17.9607	2.06266	T cells
AAGACAATCGGTGTAT-2	4.81981	-6.57055	T cells
AAGACAATCTGGGAGA-2	7.30748	-21.7109	Kupffer cells
AAGACAATCTGTAACG-2	4.80611	-4.38816	T cells
AAGACTCAGACACACG-2	5.31319	-6.55948	T cells
AAGACTCAGAGAAGGT-2	18.5495	-4.50933	Macrophages
AAGACTCAGCGTGCTC-2	3.99365	-5.71177	T cells
AAGACTCAGCTATCCA-2	0.696778	-4.79556	T cells
AAGACTCAGTTCCGGC-2	19.7855	-8.04794	Kupffer cells
AAGACTCCAATGAAAC-2	17.4138	-3.43511	Macrophages
AAGACTCCACCAAAGG-2	18.9082	-10.3626	Kupffer cells
AAGACTCCACTAGAGG-2	8.15436	-2.55447	Hepatocytes
AAGACTCCACTAGTAC-2	7.20647	-21.562	Kupffer cells
AAGACTCCAGTCCCGA-2	3.07894	-13.653	T cells
AAGACTCCAGTCGCTG-2	6.785	-20.3649	Kupffer cells
AAGACTCCAGTTTCGA-2	9.56561	-3.16934	Hepatocytes
AAGACTCCATCTTAGG-2	-3.07419	12.0089	Macrophages
AAGACTCGTAGATCCT-2	8.93462	-3.15827	Hepatocytes
AAGACTCGTATCGTGT-2	17.2389	-4.20742	Hepatocytes
AAGACTCGTATTCCTT-2	17.2487	-4.99103	Macrophages
AAGACTCGTCCAGCGT-2	3.05792	-13.5659	T cells
AAGACTCGTCTAGGTT-2	9.85013	-2.66219	Hepatocytes
AAGACTCGTCTCAGGC-2	-12.561	-3.1503	T cells
AAGACTCGTCTCGGAC-2	5.31771	-5.76872	NK cells
AAGACTCGTGTCTTGA-2	1.34863	-3.5769	T cells
AAGACTCGTTAGTCGT-2	3.48139	-19.52	T cells
AAGACTCGTTGCTCCT-2	1.52119	-7.59363	T cells
AAGACTCTCACGTCCT-2	18.4406	-2.54189	Macrophages
AAGACTCTCCCTTGGT-2	1.14568	-7.29542	T cells
AAGACTCTCCGTGTCT-2	10.4274	-3.33262	Hepatocytes
AAGACTCTCCTGGGTG-2	6.96743	-3.18624	Hepatocytes
AAGACTCTCGGTAGAG-2	18.6577	-3.30265	Macrophages
AAGACTCTCTCCGAAA-2	8.25089	-5.21374	Hepatocytes
AAGATAGAGCGTCAAG-2	19.7632	-1.37086	Erythroid cells
AAGATAGAGGCCTGCT-2	1.62566	-3.87492	T cells
AAGATAGAGGGTGGGA-2	7.77541	-21.5149	Kupffer cells
AAGATAGAGTGAGTTA-2	18.8811	-9.47739	Kupffer cells
AAGATAGAGTTCAACC-2	8.34047	-2.00124	Hepatocytes
AAGATAGCAACCGTGC-2	11.1111	-2.67251	Hepatocytes
AAGATAGCAAGACGGT-2	4.23049	-8.27998	NK cells
AAGATAGCAAGACTGG-2	4.99609	-5.19468	T cells
AAGATAGCACGTGTGC-2	8.6049	-0.132847	Erythroid cells
AAGATAGCACTGTGTA-2	7.27326	-3.59289	Hepatocytes
AAGATAGCATAAGATG-2	22.2365	0.0763909	T cells
AAGATAGCATACCACA-2	2.50657	-5.57706	T cells
AAGATAGGTACCCACG-2	9.06711	-1.9901	Hepatocytes
AAGATAGGTAGTAAGT-2	19.6343	-8.21942	Kupffer cells
AAGATAGGTATCGTTG-2	7.44739	-3.11226	Erythroid cells
AAGATAGGTCATGCAT-2	3.83846	-5.2823	T cells
AAGATAGGTCCCTAAA-2	20.5761	-7.25083	Kupffer cells
AAGATAGGTTGCATTG-2	10.7701	-1.74957	Erythroid cells
AAGATAGTCAAGCCTA-2	3.70575	-19.9522	NK cells
AAGATAGTCAAGTCGT-2	6.80681	-3.08688	Hepatocytes
AAGATAGTCACCTGTC-2	3.42239	-8.50987	NK cells
AAGATAGTCATCCCGT-2	13.4201	-4.93354	Plasma cells
AAGATAGTCCGCCTAT-2	5.58643	-20.9763	Macrophages
AAGATAGTCTCGCCTA-2	17.7692	-10.7599	Kupffer cells
AAGATAGTCTGCGAGC-2	10.4346	-3.47008	Hepatocytes
AAGCATCAGAAGAACG-2	18.8979	-3.62636	Macrophages
AAGCATCAGAGCTTTC-2	5.8748	-2.94244	Hepatocytes
AAGCATCAGAGTGTTA-2	2.8057	-7.93847	NK cells
AAGCATCAGATCCCAT-2	6.50925	-2.92154	Hepatocytes
AAGCATCAGCACCAGA-2	1.40143	-3.67789	T cells
AAGCATCAGCCTCATA-2	3.95524	-6.92107	T cells
AAGCATCAGCGACTAG-2	-2.30872	12.0633	Macrophages
AAGCATCAGCTCGAAG-2	21.2062	-3.00143	Macrophages
AAGCATCAGCTGTTAC-2	16.6808	-4.86482	Kupffer cells
AAGCATCAGCTTAAGA-2	-3.05212	12.0196	Macrophages
AAGCATCAGGAGAGTA-2	2.37255	-7.22443	T cells
AAGCATCAGGCATGGT-2	6.22425	-20.2132	Kupffer cells
AAGCATCAGGGACCAT-2	10.7853	-0.680833	Hepatocytes
AAGCATCAGGTCCAGA-2	3.32364	-0.941778	B cells
AAGCATCAGTCTAGCT-2	18.6283	-5.69541	Macrophages
AAGCATCAGTGAGGCT-2	4.77709	-7.2438	NK cells
AAGCATCCAACCGCTG-2	10.9777	-1.3413	Hepatocytes
AAGCATCCAACTACGT-2	20.2342	-4.51982	Macrophages
AAGCATCCAATACCCA-2	20.2974	-7.65241	Macrophages
AAGCATCCACAGGATG-2	18.0679	-12.9245	Kupffer cells
AAGCATCCACTCCGGA-2	13.8616	-4.54824	Plasma cells
AAGCATCCAGCCGTCA-2	7.75771	-3.88937	Hepatocytes
AAGCATCCAGGAGGTT-2	2.59053	-5.81299	T cells
AAGCATCCAGGCATGA-2	16.464	-11.9604	Kupffer cells
AAGCATCCATAGACTC-2	-3.40971	11.7734	Macrophages
AAGCATCCATCCTAAG-2	19.3136	-4.49526	Macrophages
AAGCATCCATCGATGT-2	22.7769	0.107646	T cells
AAGCATCGTATACAGA-2	2.21154	-5.71996	T cells
AAGCATCGTATGACAA-2	3.7504	-19.0648	T cells
AAGCATCGTGACAGCA-2	0.525904	-3.78136	T cells
AAGCATCGTGGAATGC-2	10.2205	-0.365073	Erythroid cells
AAGCATCTCCTACGGG-2	-6.28435	-3.62087	Macrophages
AAGCATCTCGAGAGCA-2	16.6493	-4.91203	Macrophages
AAGCATCTCGAGATGG-2	3.60051	-20.947	T cells
AAGCATCTCGCAAGAG-2	-6.41212	-3.20686	Macrophages
AAGCATCTCTATCGGA-2	6.15229	-3.66663	Hepatocytes
AAGCCATAGAAAGTCT-2	19.8833	-10.6032	Kupffer cells
AAGCCATAGAGAGAAC-2	17.9697	-9.19225	Kupffer cells
AAGCCATAGCCAGAGT-2	6.7304	-3.04366	Hepatocytes
AAGCCATAGCGCCTTG-2	3.58752	-3.84835	T cells
AAGCCATAGCTACAAA-2	8.59663	-0.132042	Erythroid cells
AAGCCATCAACCGCTG-2	-4.91505	10.8523	Macrophages
AAGCCATCACGCGTCA-2	-3.95621	11.1848	Macrophages
AAGCCATCAGCAGAAC-2	20.1495	-9.18535	Kupffer cells
AAGCCATCAGCGGTTC-2	18.7519	-3.83309	Macrophages
AAGCCATCAGTCCCGA-2	17.4382	-4.16786	Hepatocytes
AAGCCATCAGTCGAGA-2	3.70669	-21.0211	Kupffer cells
AAGCCATCAGTCGGAA-2	19.0995	-1.70355	Erythroid cells
AAGCCATCATGACTAC-2	2.0636	-3.71749	T cells
AAGCCATGTAAGCGGT-2	7.87269	-0.350295	Erythroid cells
AAGCCATGTACCGTGC-2	3.62656	-20.9942	T cells
AAGCCATGTACGCTTA-2	5.62332	-5.30788	T cells
AAGCCATGTAGTTAGA-2	2.07727	-4.56474	T cells
AAGCCATTCAACTGAC-2	9.61478	-2.62983	Hepatocytes
AAGCCATTCAGACCCG-2	5.41578	-5.85901	T cells
AAGCCATTCCAATCTT-2	8.67732	-1.74162	Hepatocytes
AAGCCATTCCCAAGTA-2	-6.37867	-3.24954	Macrophages
AAGCCATTCCCAGGAC-2	9.61219	-0.11048	Erythroid cells
AAGCCATTCCGACGGT-2	-3.27302	11.8258	Macrophages
AAGCCATTCGATTTCT-2	6.63789	-20.4982	Kupffer cells
AAGCCATTCGGCAGTC-2	3.67573	-6.9714	T cells
AAGCCATTCGGTGTAT-2	7.13812	-3.40147	Hepatocytes
AAGCCATTCGTACACA-2	7.3728	-21.3686	Kupffer cells
AAGCCATTCTACCAGA-2	10.5797	-0.837517	Hepatocytes
AAGCCATTCTTGCGCT-2	7.91679	-3.01372	Hepatocytes
AAGCGAGAGAGAACCC-2	5.26539	-4.66083	T cells
AAGCGAGAGCATGCAG-2	13.9953	0.41847	B cells
AAGCGAGAGCCTCACG-2	19.7968	-6.48979	Macrophages
AAGCGAGAGGCAGGTT-2	3.54599	-20.2298	T cells
AAGCGAGAGGTTCTAC-2	13.0694	-0.114458	B cells
AAGCGAGAGTAACGTA-2	9.12912	-2.29515	Hepatocytes
AAGCGAGCAGGATGAC-2	8.31634	-20.5302	Kupffer cells
AAGCGAGCAGTGCCTG-2	0.872646	-3.43116	T cells
AAGCGAGCAGTGTGCC-2	17.9234	-11.4376	Kupffer cells
AAGCGAGCATCTAGAC-2	18.3072	-2.48848	Hepatocytes
AAGCGAGCATGACTCA-2	4.15429	-4.90007	NK cells
AAGCGAGCATTCTTCA-2	7.12665	-4.60907	Hepatocytes
AAGCGAGGTAACACGG-2	21.4465	-6.71616	Kupffer cells
AAGCGAGGTAACGATA-2	10.6913	-0.996918	Hepatocytes
AAGCGAGGTACCACGC-2	0.98183	-5.13303	T cells
AAGCGAGGTGACAGCA-2	-3.88066	11.1952	Macrophages
AAGCGAGGTGGCTTAT-2	4.05643	-21.8305	T cells
AAGCGAGGTTCTCAGA-2	3.13402	-13.6929	NK cells
AAGCGAGGTTGCGGAA-2	17.2897	-11.9341	Kupffer cells
AAGCGAGGTTTGAACC-2	19.5401	-3.68575	Macrophages
AAGCGAGTCAGGGTAG-2	23.0027	0.319584	T cells
AAGCGAGTCCCGAACG-2	4.67978	-4.31402	NK cells
AAGCGAGTCCTCTCTT-2	2.03064	-5.53523	T cells
AAGCGAGTCGCCCAGA-2	1.75077	-7.47971	T cells
AAGCGAGTCGCCTATC-2	2.17534	-8.63433	T cells
AAGCGAGTCGGACTTA-2	19.0395	-8.72169	Kupffer cells
AAGCGAGTCTCAGTCC-2	5.6262	-3.19583	Hepatocytes
AAGCGTTAGACCTCAT-2	6.55364	-21.08	Kupffer cells
AAGCGTTAGACGAGCT-2	-3.01194	12.6544	Endothelial cells
AAGCGTTAGACTTAAG-2	10.6973	-4.07442	Hepatocytes
AAGCGTTAGATCACTC-2	7.87128	-0.346834	Erythroid cells
AAGCGTTAGCACTCGC-2	20.5886	0.655985	T cells
AAGCGTTAGCCGGAAT-2	3.03217	-7.78511	T cells
AAGCGTTAGCTTTGTG-2	17.9406	-6.70417	Kupffer cells
AAGCGTTCACCAGCTG-2	3.57903	-20.5024	Kupffer cells
AAGCGTTCAGCGTGCT-2	18.213	-9.94674	Kupffer cells
AAGCGTTCATGATGCT-2	1.68302	-4.39447	T cells
AAGCGTTCATGTTTGG-2	7.84344	-20.5408	Kupffer cells
AAGCGTTGTAAGACCG-2	-3.50908	11.8799	Macrophages
AAGCGTTGTAGTGATA-2	3.78793	-19.5838	T cells
AAGCGTTGTATCATGC-2	7.59285	-2.18032	Hepatocytes
AAGCGTTGTCATAGTC-2	4.16393	-4.39493	T cells
AAGCGTTGTCCGGCAT-2	9.34317	-0.13947	Erythroid cells
AAGCGTTGTGGATCGA-2	-4.00024	11.8335	Macrophages
AAGCGTTGTTTGGAAA-2	2.79666	-3.80247	T cells
AAGCGTTTCACCTCTG-2	22.0569	-5.92934	Kupffer cells
AAGCGTTTCCATCTAT-2	18.08	-11.8259	Kupffer cells
AAGCGTTTCCCGAGAC-2	1.63252	-8.01667	T cells
AAGCGTTTCGAGCCAC-2	19.1859	-6.48742	Kupffer cells
AAGCGTTTCTAGCATG-2	21.8906	-4.1695	Macrophages
AAGGAATAGCATTTGC-2	19.4413	-4.16733	Macrophages
AAGGAATAGCCTCTTC-2	6.08914	-3.13762	Hepatocytes
AAGGAATAGCCTGTCG-2	11.5808	-2.0854	Hepatocytes
AAGGAATAGGCTAACG-2	3.38233	-7.67924	NK cells
AAGGAATAGGGTGGGA-2	22.4839	0.579698	T cells
AAGGAATAGTCTAACC-2	17.6463	-11.9052	Kupffer cells
AAGGAATAGTTCGGTT-2	8.001	-3.32332	Hepatocytes
AAGGAATAGTTGAATG-2	9.40674	-2.38797	Hepatocytes
AAGGAATCAACACGTT-2	3.72037	-4.61326	T cells
AAGGAATCAAGTGTCT-2	3.88951	-18.517	T cells
AAGGAATCAATCGAAA-2	16.8122	-10.9918	Kupffer cells
AAGGAATCAGCGTAGA-2	18.2176	-10.7948	Kupffer cells
AAGGAATCAGGTTACT-2	2.49229	-6.95155	T cells
AAGGAATCAGTCAGCC-2	11.0524	-2.39704	Hepatocytes
AAGGAATCATGGTGGA-2	-3.70795	11.7241	Macrophages
AAGGAATGTAAGGTCG-2	16.7648	-12.0259	Kupffer cells
AAGGAATGTACGATGG-2	1.25032	-20.1306	Plasma cells
AAGGAATGTAGATCGG-2	18.4449	-3.40641	Macrophages
AAGGAATGTATGTCTG-2	16.5799	-12.7684	Kupffer cells
AAGGAATGTCCTGGGT-2	2.4066	-9.09959	T cells
AAGGAATGTGTTCATG-2	0.53205	-3.69773	T cells
AAGGAATTCACCGGGT-2	3.24457	-4.30447	T cells
AAGGAATTCAGGGATG-2	19.7396	-10.8076	Kupffer cells
AAGGAATTCATTTGTC-2	3.94273	-8.16032	NK cells
AAGGAATTCCGCGATG-2	18.4286	-10.2299	Kupffer cells
AAGGAATTCGATAACC-2	10.8108	-2.33727	Hepatocytes
AAGGAATTCGATCCAA-2	0.316064	-3.93275	T cells
AAGGTAAAGAAGGATG-2	2.79129	-6.68507	T cells
AAGGTAAAGAGGTTTA-2	4.28789	-8.30657	T cells
AAGGTAAAGAGTCCGA-2	8.79333	-0.147559	Erythroid cells
AAGGTAAAGCCTCAGC-2	7.56077	-21.7507	Kupffer cells
AAGGTAAAGCGTGTCC-2	17.1504	-3.37461	Hepatocytes
AAGGTAAAGGCTTAGG-2	3.68357	-18.8441	T cells
AAGGTAAAGTAATCCC-2	4.5397	-6.91525	T cells
AAGGTAAAGTACGTCT-2	8.78211	-0.10657	Erythroid cells
AAGGTAACAAAGAACT-2	18.9984	1.54753	T cells
AAGGTAACAACCCGCA-2	9.73386	-1.38351	Erythroid cells
AAGGTAACAAGGCAAC-2	3.12908	-8.30965	NK cells
AAGGTAACAATAGTCC-2	6.68112	-3.02849	Hepatocytes
AAGGTAACACCTGCGA-2	16.7089	-10.6185	Kupffer cells
AAGGTAACACGCGTGT-2	6.92411	-21.1945	Kupffer cells
AAGGTAACAGTTCCAA-2	5.4348	-3.25103	Hepatocytes
AAGGTAACATAAGCGG-2	18.3197	-11.0821	Kupffer cells
AAGGTAAGTACGTTCA-2	7.55368	-2.70545	Erythroid cells
AAGGTAAGTACTAGCT-2	7.2147	-3.04913	Hepatocytes
AAGGTAAGTAGTCTTG-2	18.6231	-8.41545	Kupffer cells
AAGGTAAGTATTTCGG-2	9.64162	-1.45773	Hepatocytes
AAGGTAAGTGCCTTTC-2	3.36823	-9.05633	NK cells
AAGGTAAGTGTAACGG-2	13.6825	0.121354	B cells
AAGGTAAGTTGGCTAT-2	20.3744	-2.07979	Macrophages
AAGGTAATCAACACCA-2	20.0917	-7.72353	Kupffer cells
AAGGTAATCCTACTGC-2	3.12005	-13.8721	NK cells
AAGGTAATCGGAATGG-2	0.125937	-4.75309	T cells
AAGGTAATCGTCCTTG-2	2.29867	-6.36777	T cells
AAGGTAATCGTGGAAG-2	16.1642	-11.0641	Kupffer cells
AAGGTAATCTATACTC-2	7.9072	-21.4471	Kupffer cells
AAGGTAATCTATTGTC-2	20.5114	-2.92115	Macrophages
AAGGTAATCTTAGGAC-2	20.1655	-4.7631	Macrophages
AAGTACCAGATCCCAT-2	8.79315	-3.26455	Hepatocytes
AAGTACCAGATCGCCC-2	19.0586	-4.18582	Macrophages
AAGTACCAGCCAACCC-2	6.56897	-22.1258	Kupffer cells
AAGTACCCAAAGAACT-2	17.5406	-5.70469	Macrophages
AAGTACCCAAATACGA-2	1.95764	-8.52228	T cells
AAGTACCCAAATGGCG-2	6.29948	-2.78337	Hepatocytes
AAGTACCCAACAGATA-2	0.168191	-1.00775	Macrophages
AAGTACCCAACCACAT-2	4.19666	-5.54663	T cells
AAGTACCCAACCGTAT-2	14.0579	0.504487	B cells
AAGTACCCACCTATCC-2	20.9365	0.136687	T cells
AAGTACCCACGTGTGC-2	7.16316	-22.2789	Kupffer cells
AAGTACCCACTTACAG-2	4.55761	-4.46301	T cells
AAGTACCCAGAGATGC-2	19.7272	-10.6506	Kupffer cells
AAGTACCCAGCATGCC-2	4.59955	-5.26368	T cells
AAGTACCCATAGGTAA-2	18.2926	-5.5277	Macrophages
AAGTACCGTACGTGAG-2	7.69435	-2.7519	Hepatocytes
AAGTACCGTCCAGCGT-2	3.28028	-8.26929	NK cells
AAGTACCGTCCTCATC-2	8.49016	-0.167487	Erythroid cells
AAGTACCGTCGAATTC-2	-6.46424	-16.9581	Macrophages
AAGTACCGTGGAGGTT-2	21.4909	-4.32979	Kupffer cells
AAGTACCGTGTCCATA-2	20.0997	-1.80924	Macrophages
AAGTACCGTGTGTGGA-2	6.99346	-21.7358	Kupffer cells
AAGTACCGTTACCCTC-2	7.06481	-20.2272	Kupffer cells
AAGTACCGTTATAGCC-2	0.921806	-4.42843	T cells
AAGTACCGTTCTTAGG-2	19.5474	-11.1457	Kupffer cells
AAGTACCGTTTAGTCG-2	1.0652	-6.01468	T cells
AAGTACCTCAACTCTT-2	-6.17787	-4.10414	Macrophages
AAGTACCTCACGGGCT-2	7.85063	-0.352759	Erythroid cells
AAGTACCTCAGACCGC-2	18.0555	-8.76541	Kupffer cells
AAGTACCTCCCAGTGG-2	8.81573	-3.59863	Hepatocytes
AAGTACCTCGTAGTGT-2	4.43332	-4.39415	T cells
AAGTCGTAGAATCCCT-2	7.25857	-3.56427	Hepatocytes
AAGTCGTAGCGTATAA-2	1.73055	-7.85927	T cells
AAGTCGTAGGAAAGTG-2	-0.519414	11.817	Endothelial cells
AAGTCGTAGGCATGCA-2	-3.21323	12.4663	Macrophages
AAGTCGTAGGCCACTC-2	5.20827	-6.24776	T cells
AAGTCGTAGGTGAGAA-2	13.8206	0.225373	B cells
AAGTCGTAGGTTGACG-2	1.36408	-8.16019	T cells
AAGTCGTAGTCATTGC-2	6.96937	-3.58828	Hepatocytes
AAGTCGTAGTGCAGCA-2	19.0176	-9.36413	Macrophages
AAGTCGTCACGCGCAT-2	-6.55969	-2.79756	Macrophages
AAGTCGTCACGGAAGT-2	3.66543	-20.1499	NK cells
AAGTCGTCACTGCATA-2	20.4705	-2.59091	Macrophages
AAGTCGTCAGAGGACT-2	7.87516	-3.16432	Hepatocytes
AAGTCGTCAGGACAGT-2	3.9754	-8.79208	T cells
AAGTCGTCATTGTACG-2	4.87113	-4.59085	T cells
AAGTCGTGTACCATAC-2	15.8922	-11.707	Kupffer cells
AAGTCGTGTATACAGA-2	17.9479	-11.5126	Kupffer cells
AAGTCGTGTATGGAAT-2	1.3845	-4.36463	T cells
AAGTCGTGTCCTTAAG-2	19.5511	-2.30756	Macrophages
AAGTCGTGTCGCAGTC-2	21.2594	-5.84533	Macrophages
AAGTCGTGTCGTATTG-2	2.83131	-7.66911	NK cells
AAGTCGTGTCTGCATA-2	17.5806	-4.69226	Macrophages
AAGTCGTGTGCACAAG-2	2.86099	-7.75234	T cells
AAGTCGTTCACCTCAC-2	9.53137	-1.5833	Hepatocytes
AAGTCGTTCCAACCGG-2	3.00195	-6.61482	T cells
AAGTCGTTCGACATAC-2	7.30987	-22.2655	Kupffer cells
AAGTCGTTCTACTGCC-2	10.0641	-1.25602	Erythroid cells
AAGTCGTTCTGAGATC-2	10.1277	-1.61451	Hepatocytes
AAGTCGTTCTTACTGT-2	1.41891	-20.1217	Plasma cells
AAGTGAAAGAAACTAC-2	3.89398	-6.99608	NK cells
AAGTGAAAGATAACGT-2	18.2292	-3.17473	Macrophages
AAGTGAAAGATGAAGG-2	6.38462	-21.3855	Kupffer cells
AAGTGAAAGCAAGGAA-2	17.4187	-4.59319	Macrophages
AAGTGAAAGCATGTTC-2	0.242632	-5.89811	T cells
AAGTGAAAGGACTATA-2	4.11967	-21.7822	Kupffer cells
AAGTGAAAGGCGACAT-2	-3.35379	12.0019	Macrophages
AAGTGAAAGTAGCCAG-2	1.20005	0.200208	NK cells
AAGTGAACAAGCAATA-2	9.31382	-3.06724	Erythroid cells
AAGTGAACAAGCACAG-2	4.77498	-6.03412	NK cells
AAGTGAACACTTCAGA-2	3.8137	-8.63836	NK cells
AAGTGAACACTTGTCC-2	-6.31049	-3.49464	Macrophages
AAGTGAAGTATCTTCT-2	9.25361	-2.54632	Hepatocytes
AAGTGAAGTCTTTCAT-2	0.343892	-4.70508	T cells
AAGTGAAGTGGTTTGT-2	17.6104	-3.1712	Macrophages
AAGTGAAGTTAGGAGC-2	18.5978	-3.27726	Macrophages
AAGTGAAGTTCCAGGC-2	4.43344	-22.0688	Kupffer cells
AAGTGAAGTTCTGACA-2	8.61727	-0.124934	Erythroid cells
AAGTGAATCATAGGCT-2	2.00919	-5.38458	T cells
AAGTGAATCGAGAAAT-2	0.609296	-5.72705	T cells
AAGTGAATCGATAACC-2	7.02531	-3.51568	Hepatocytes
AAGTGAATCGTAACAC-2	18.4288	-12.308	Kupffer cells
AAGTTCGAGAATAACC-2	20.5692	-10.8019	Kupffer cells
AAGTTCGAGACATATG-2	9.84268	-0.198262	Erythroid cells
AAGTTCGAGACGTCCC-2	4.92021	-5.74753	T cells
AAGTTCGAGAGCAGCT-2	4.03509	-8.23057	NK cells
AAGTTCGAGAGTTGAT-2	6.50752	-2.85854	Hepatocytes
AAGTTCGAGGGACACT-2	10.582	14.0254	B cells
AAGTTCGAGTCAATCC-2	21.6283	-4.43277	Macrophages
AAGTTCGCAAATACGA-2	17.3507	-3.54349	Hepatocytes
AAGTTCGCAACCGACC-2	10.7291	-2.96483	Hepatocytes
AAGTTCGCATACATCG-2	-4.39703	11.2966	Macrophages
AAGTTCGCATGGAATA-2	21.9294	-4.59393	Macrophages
AAGTTCGGTCTAACGT-2	4.0967	-21.8948	Kupffer cells
AAGTTCGGTCTAGATC-2	-4.33352	11.5883	Macrophages
AAGTTCGGTCTTCGAA-2	13.8398	0.206051	B cells
AAGTTCGGTGCTCTCT-2	3.65121	-0.422698	Macrophages
AAGTTCGGTGGTCTCG-2	7.36737	-3.36534	Hepatocytes
AAGTTCGTCAGTAGGG-2	3.58091	-20.5718	NK cells
AAGTTCGTCCAGCACG-2	20.2583	-6.91376	Macrophages
AAGTTCGTCGAGAAAT-2	2.27084	-6.91425	T cells
AAGTTCGTCTACCCAC-2	3.63782	-3.83391	T cells
AAGTTCGTCTGATTCT-2	2.02394	-5.1707	T cells
AAGTTCGTCTGGAGAG-2	8.66154	-4.90351	Hepatocytes
AAGTTCGTCTGGCCTT-2	13.2611	-0.104987	B cells
AATAGAGCAAGCCATT-2	2.52646	-7.94032	NK cells
AATAGAGCAATATCCG-2	-6.24728	-3.46932	Macrophages
AATAGAGCACCGGAAA-2	0.518545	-4.52042	T cells
AATAGAGCACTGCGAC-2	1.30447	-8.02977	T cells
AATAGAGCAGAGTTGG-2	8.50223	-2.80544	Erythroid cells
AATAGAGCAGGCTCTG-2	18.8292	-7.20904	Kupffer cells
AATAGAGCATTAGGCT-2	19.1478	-2.59926	Macrophages
AATAGAGGTAGACAGC-2	20.4955	0.148955	T cells
AATAGAGGTAGCTGTT-2	-4.37227	11.4732	Macrophages
AATAGAGGTCGAGCTC-2	19.8618	-2.59828	Macrophages
AATAGAGGTGCATCTA-2	16.8023	-9.84434	Kupffer cells
AATAGAGGTGCTTATG-2	0.407676	-5.12103	T cells
AATAGAGGTGGACTAG-2	3.71764	-20.0068	NK cells
AATAGAGGTGTGAGCA-2	5.04585	-6.87883	NK cells
AATAGAGGTTCCGTTC-2	9.32499	-3.29063	Hepatocytes
AATAGAGGTTTACCAG-2	4.40654	-6.81498	NK cells
AATAGAGTCATTTGCT-2	2.82717	-14.2842	T cells
AATAGAGTCCACTAGA-2	19.8484	1.49144	T cells
AATAGAGTCCGTGACG-2	16.8208	-10.0056	Kupffer cells
AATAGAGTCGCACGGT-2	1.10561	-4.64467	T cells
AATAGAGTCGGACCAC-2	19.1778	-8.74726	Kupffer cells
AATAGAGTCTCAACGA-2	23.2069	0.562538	T cells
AATAGAGTCTCGAGTA-2	18.7191	-10.4158	Kupffer cells
AATAGAGTCTGTAACG-2	4.05727	-6.02227	T cells
AATCACGAGAGAGGTA-2	20.6855	-6.18209	Macrophages
AATCACGAGAGGCGTT-2	19.6114	-5.67246	Macrophages
AATCACGAGATGACCG-2	19.0467	-2.43029	Kupffer cells
AATCACGAGCCGGATA-2	8.09288	-20.8406	Kupffer cells
AATCACGAGCGACTAG-2	19.4158	-1.221	Endothelial cells
AATCACGAGCTTAAGA-2	4.1344	-4.30016	T cells
AATCACGAGGTTCACT-2	4.06979	-6.57003	NK cells
AATCACGAGTACCATC-2	8.27694	-20.9867	Kupffer cells
AATCACGCAACGGCTC-2	3.10769	-7.95784	T cells
AATCACGCAATAGTGA-2	8.70658	-20.5726	Kupffer cells
AATCACGCACCAGACC-2	-3.38004	11.8238	Macrophages
AATCACGCACTTCCTG-2	6.92741	-2.79613	Hepatocytes
AATCACGCAGAGGTAC-2	20.028	-3.35823	Macrophages
AATCACGCAGCAGTCC-2	2.40391	-6.64155	T cells
AATCACGCATATCTGG-2	18.225	-12.689	Kupffer cells
AATCACGCATCCTGTC-2	21.2626	-3.22976	Kupffer cells
AATCACGCATGTCTAG-2	-4.19188	11.769	Macrophages
AATCACGGTACCACGC-2	19.3768	-7.02611	Macrophages
AATCACGGTATCCTTT-2	-6.34176	-3.3964	Macrophages
AATCACGGTCAGGAGT-2	8.79564	-2.1137	Hepatocytes
AATCACGGTCCGTACG-2	8.08241	-3.11701	Hepatocytes
AATCACGGTCCTGTTC-2	19.5019	-5.03546	Macrophages
AATCACGGTCGTACAT-2	9.03421	-1.61132	Hepatocytes
AATCACGGTCTGTCAA-2	3.68693	-19.7613	T cells
AATCACGGTGCCGAAA-2	18.3579	-5.14893	Macrophages
AATCACGGTGGCTACC-2	1.82243	-5.02994	Erythroid cells
AATCACGGTGTGAGCA-2	10.6937	-0.584772	Hepatocytes
AATCACGGTGTTGAGG-2	21.2847	-5.36043	Kupffer cells
AATCACGGTTCCACAA-2	3.77831	-19.7512	T cells
AATCACGGTTCGGGTC-2	18.4682	-5.79902	Kupffer cells
AATCACGGTTTCACTT-2	19.6843	-2.38785	Macrophages
AATCACGTCACCCTGT-2	21.3404	0.0184095	T cells
AATCACGTCATGCAGT-2	6.12968	-3.02045	Hepatocytes
AATCACGTCATGCTAG-2	21.7503	-6.41198	Kupffer cells
AATCACGTCCATTGCC-2	4.8642	-4.43341	T cells
AATCACGTCCGTGGTG-2	4.23656	-6.14213	NK cells
AATCACGTCGTTATCT-2	4.24264	-4.58558	T cells
AATCACGTCTAGCATG-2	21.1112	-6.88068	Kupffer cells
AATCACGTCTTGAGCA-2	18.094	-10.8509	Kupffer cells
AATCGACAGACTGGGT-2	8.86976	-0.114295	Erythroid cells
AATCGACAGATAACGT-2	3.01668	-2.51964	B cells
AATCGACAGCAAGCCA-2	0.40723	-3.80586	T cells
AATCGACAGCGACTGA-2	21.2144	-4.52731	Erythroid cells
AATCGACAGCGGCTCT-2	8.25912	-3.83914	Hepatocytes
AATCGACAGCGTGAGT-2	8.13121	-1.9921	Hepatocytes
AATCGACAGCTGACAG-2	8.70506	-2.1698	Erythroid cells
AATCGACAGCTGCCAC-2	13.7055	0.084351	B cells
AATCGACAGGTCCCTG-2	-6.30083	-3.44808	Macrophages
AATCGACAGTCCGTCG-2	2.40999	-8.17206	T cells
AATCGACAGTGACACG-2	19.3902	-2.62509	Macrophages
AATCGACCAACATACC-2	10.6992	-4.22714	Hepatocytes
AATCGACCAATACCCA-2	2.45575	-6.82344	T cells
AATCGACCACACCTTC-2	-6.23297	-3.76661	Macrophages
AATCGACCACTCAGAT-2	14.2178	0.720158	B cells
AATCGACCAGAAGCGT-2	-3.37252	11.2812	Macrophages
AATCGACCAGAGGTTG-2	20.4638	-11.0419	Kupffer cells
AATCGACCATAGGTTC-2	4.05978	-6.24623	T cells
AATCGACGTAGAGGAA-2	6.32287	-21.6533	Kupffer cells
AATCGACGTCGCGTCA-2	0.592018	-4.94704	T cells
AATCGACGTCTGTAGT-2	4.4284	-4.28537	T cells
AATCGACGTGCCGTAC-2	22.2459	-5.98049	Kupffer cells
AATCGACGTTTCTATC-2	9.60313	-1.31961	Hepatocytes
AATCGACTCAACTGGT-2	18.9241	-9.56525	Erythroid cells
AATCGACTCCCTGTTG-2	2.54657	-4.28093	T cells
AATCGACTCGAACACT-2	21.7655	-6.47883	Kupffer cells
AATCGACTCTCCTGCA-2	18.4801	-5.37474	Macrophages
AATCGTGAGAGAGCCT-2	19.1887	-6.80375	Kupffer cells
AATCGTGAGCAACTTC-2	13.7527	0.160846	B cells
AATCGTGAGCATCCCG-2	7.12601	-22.1884	Kupffer cells
AATCGTGAGCGTACAG-2	16.0085	-12.1374	Kupffer cells
AATCGTGAGCTAAGTA-2	1.03982	-6.42243	T cells
AATCGTGAGGCACCAA-2	18.3351	-2.38341	Macrophages
AATCGTGAGGCGCTCT-2	8.57365	-21.2386	Kupffer cells
AATCGTGAGTACAACA-2	4.15034	-5.49098	NK cells
AATCGTGCAATCGCCG-2	20.7016	-10.5778	Kupffer cells
AATCGTGCAGAGGACT-2	8.77266	-4.00279	Hepatocytes
AATCGTGGTAACACCT-2	20.225	-5.81668	Macrophages
AATCGTGGTACAGTCT-2	21.6062	-5.98893	Kupffer cells
AATCGTGGTCCGGTGT-2	5.86641	-5.21187	NK cells
AATCGTGGTCCTCCTA-2	-12.574	-3.19375	Macrophages
AATCGTGGTCGTAATC-2	1.27063	-8.06631	T cells
AATCGTGGTGATATAG-2	9.46786	-2.38089	Hepatocytes
AATCGTGTCAACACGT-2	5.42223	-4.91376	NK cells
AATCGTGTCAGGCGAA-2	4.22233	-7.54591	NK cells
AATCGTGTCCACGAAT-2	0.352945	-6.24568	T cells
AATCGTGTCCAGTACA-2	-3.87509	11.3347	Macrophages
AATCGTGTCCGATTAG-2	19.1884	-1.35641	Hepatocytes
AATCGTGTCCGCCTAT-2	10.9834	-2.0916	Hepatocytes
AATCGTGTCCTCAGGG-2	6.50665	-22.2301	Kupffer cells
AATCGTGTCTACCCAC-2	3.96548	-4.0837	T cells
AATCGTGTCTCACCCA-2	13.8448	-4.72487	Plasma cells
AATCGTGTCTTCGGTC-2	16.9641	-10.4345	Kupffer cells
AATGAAGAGCAAGTGC-2	3.55505	-20.5022	T cells
AATGAAGAGCCGTAAG-2	6.77266	-20.4738	Kupffer cells
AATGAAGAGCTGACCC-2	20.7584	-4.65034	Macrophages
AATGAAGAGGAGCAAA-2	3.68908	-19.6904	NK cells
AATGAAGAGGAGGTTC-2	8.92651	-4.13661	Hepatocytes
AATGAAGAGGCACTAG-2	16.9585	-9.50774	Kupffer cells
AATGAAGAGTAAATGC-2	2.54328	-8.7395	T cells
AATGAAGAGTGAGTTA-2	0.9665	-7.41823	T cells
AATGAAGAGTGTACCT-2	13.8907	0.251821	B cells
AATGAAGAGTTCCGGC-2	2.77888	-4.16319	T cells
AATGAAGCAACCTATG-2	3.3766	-8.95	NK cells
AATGAAGCAAGATTGA-2	0.324999	-4.92305	T cells
AATGAAGCACCATATG-2	3.657	-4.52617	T cells
AATGAAGCACCCATAA-2	20.7389	-4.77047	Macrophages
AATGAAGCAGTTAAAG-2	8.62662	-4.35372	Hepatocytes
AATGAAGCATGACTAC-2	20.8895	-5.88964	Kupffer cells
AATGAAGGTAGATCGG-2	-0.521421	11.8529	Endothelial cells
AATGAAGGTAGGTACG-2	3.02706	-2.5187	B cells
AATGAAGGTCACGCTG-2	16.5564	-3.95318	Hepatocytes
AATGAAGGTCGTCGGT-2	2.60761	-6.751	T cells
AATGAAGGTCTACGTA-2	19.4276	-8.96724	Kupffer cells
AATGAAGGTGCGGCTT-2	21.9279	-4.72119	Macrophages
AATGAAGGTGGAATGC-2	21.0178	-6.20576	Macrophages
AATGAAGTCAAAGGTA-2	17.6515	-12.9925	Kupffer cells
AATGAAGTCAAGCCAT-2	7.3583	-2.87958	Hepatocytes
AATGAAGTCATTTGTC-2	19.3137	-11.9996	Kupffer cells
AATGAAGTCCTACCAC-2	1.33397	-8.24415	T cells
AATGAAGTCTGAGGTT-2	18.9806	-1.60286	Kupffer cells
AATGACCAGACGCAGT-2	10.8693	-1.12761	Hepatocytes
AATGACCAGAGTGACC-2	19.1159	-8.50056	Kupffer cells
AATGACCAGCCAGACA-2	21.6757	0.0476212	T cells
AATGACCAGCGTGAAC-2	1.50589	-20.1538	Plasma cells
AATGACCAGGATGTTA-2	6.03713	-3.76304	Hepatocytes
AATGACCAGGGTTGCA-2	4.10741	-21.8643	Kupffer cells
AATGACCAGTTAGAAC-2	18.9228	-9.1901	Kupffer cells
AATGACCCAAACGTGG-2	-12.7863	-2.92145	T cells
AATGACCCAGCGGTCT-2	-4.89959	10.8839	Macrophages
AATGACCCAGGCTTGC-2	3.27931	-7.3592	T cells
AATGACCCATACTTTC-2	7.03973	-2.63913	Hepatocytes
AATGACCCATGATGCT-2	13.1535	-2.6373	T cells
AATGACCGTACCAGAG-2	10.9775	-3.06624	Hepatocytes
AATGACCGTAGACTGG-2	-6.26917	-3.60876	Macrophages
AATGACCGTCAGCGTC-2	11.2336	-2.63902	Hepatocytes
AATGACCGTCAGGTAG-2	-2.98663	11.5172	Macrophages
AATGACCGTTACCCTC-2	18.9902	-11.9907	Kupffer cells
AATGACCTCAAGTTGC-2	7.22065	-3.47759	Hepatocytes
AATGACCTCACCTACC-2	19.8972	-7.96498	Kupffer cells
AATGACCTCCCATAAG-2	17.992	-6.2901	Macrophages
AATGACCTCCGATAAC-2	0.734466	-2.59843	Macrophages
AATGACCTCCGTATAG-2	2.78813	-4.94999	T cells
AATGACCTCGTCTAAG-2	3.48329	-5.67816	NK cells
AATGACCTCTACTTCA-2	1.054	-4.25331	T cells
AATGACCTCTCAACGA-2	-4.91089	11.0054	Macrophages
AATGACCTCTTACACT-2	13.285	-5.32284	Plasma cells
AATGCCAAGCCACTCG-2	5.26974	-5.22609	T cells
AATGCCAAGCCTGTGC-2	-3.71092	11.3914	Macrophages
AATGCCAAGCTATCTG-2	23.0915	0.643026	T cells
AATGCCAAGCTGAAGC-2	17.6446	-3.4021	Hepatocytes
AATGCCAAGGTACCTT-2	19.64	-2.27085	Endothelial cells
AATGCCAAGGTCCTGC-2	8.91537	-4.28326	Hepatocytes
AATGCCAAGTGAGGCT-2	20.4619	-4.70246	Macrophages
AATGCCAAGTTGCTCA-2	4.13935	-5.80305	NK cells
AATGCCACAATGAACA-2	16.6127	-5.18118	Macrophages
AATGCCACAATTGAAG-2	10.9118	-1.11098	Hepatocytes
AATGCCACAGGTTCAT-2	2.33851	-5.94504	T cells
AATGCCACAGTTAGAA-2	4.01901	-5.23708	T cells
AATGCCACATCCTGTC-2	4.63544	-6.31069	NK cells
AATGCCACATCGGATT-2	5.45772	-3.04576	Hepatocytes
AATGCCAGTAGGAAAG-2	19.4368	-5.75454	Kupffer cells
AATGCCAGTATGGGAC-2	0.459147	-3.66956	T cells
AATGCCAGTCACGTGC-2	5.87262	-3.17689	Erythroid cells
AATGCCAGTGACGCCT-2	3.3605	-3.79157	T cells
AATGCCAGTTACACTG-2	10.5091	-1.61434	Hepatocytes
AATGCCAGTTCGGACC-2	7.03206	-20.0017	Kupffer cells
AATGCCAGTTGGACCC-2	18.1674	-4.67388	Macrophages
AATGCCATCACCACAA-2	13.7444	-4.47303	Plasma cells
AATGCCATCCAATGCA-2	3.85713	-18.3752	T cells
AATGCCATCCGGGACT-2	19.1761	-5.9986	Macrophages
AATGCCATCCGTATAG-2	20.3687	-0.52742	Kupffer cells
AATGCCATCCGTGACG-2	20.4832	-4.21834	Macrophages
AATGCCATCGCTGATA-2	19.9525	-8.49073	Kupffer cells
AATGCCATCTCCAATT-2	15.9595	-12.0561	Kupffer cells
AATGGAAAGAAGAACG-2	3.58993	-20.4632	T cells
AATGGAAAGCACTCGC-2	3.57334	-6.8406	NK cells
AATGGAAAGCCAAGTG-2	6.34707	-21.9242	Kupffer cells
AATGGAAAGCTACAAA-2	0.647933	-4.14459	T cells
AATGGAAAGCTCGTGC-2	3.33151	-6.8937	T cells
AATGGAAAGGTACAGC-2	2.97961	-3.6308	T cells
AATGGAAAGTCAGCGA-2	10.3588	-1.24923	Erythroid cells
AATGGAACAAACGTGG-2	7.50246	-1.8832	Hepatocytes
AATGGAACAACCCTAA-2	8.29618	-3.15197	Hepatocytes
AATGGAACACTCATAG-2	-2.69966	11.9885	Macrophages
AATGGAACAGCGTGAA-2	8.78889	-2.59891	Hepatocytes
AATGGAACAGCTACCG-2	11.5012	-2.18452	Hepatocytes
AATGGAACATACCACA-2	3.52966	-20.6156	T cells
AATGGAAGTATACAGA-2	18.0532	-9.40245	Kupffer cells
AATGGAAGTATCAGGG-2	3.35793	-8.32124	T cells
AATGGAAGTCGAGTGA-2	9.1815	-1.60359	Hepatocytes
AATGGAAGTGACACGA-2	1.15631	-6.8907	T cells
AATGGAAGTGAGTTGG-2	21.9354	-5.565	Macrophages
AATGGAAGTGCAACGA-2	6.81734	-22.0625	Kupffer cells
AATGGAAGTTCCGTTC-2	-4.33538	11.3193	Macrophages
AATGGAATCCAGTTCC-2	-12.6467	-3.14768	T cells
AATGGAATCTGCTTTA-2	18.8723	-8.49537	Kupffer cells
AATGGCTAGACTGGGT-2	19.7697	-3.37177	Macrophages
AATGGCTAGAGAGCAA-2	2.73586	-8.2004	NK cells
AATGGCTAGATGAACT-2	6.82032	-21.8552	Kupffer cells
AATGGCTAGCCTAACT-2	1.8795	-2.55533	Endothelial cells
AATGGCTAGCGAAACC-2	8.8741	-2.19472	Hepatocytes
AATGGCTAGCTTAGTC-2	8.8613	-3.05448	Hepatocytes
AATGGCTAGGCCTAGA-2	18.9895	1.91519	T cells
AATGGCTAGGCTAAAT-2	13.8065	-4.96476	Plasma cells
AATGGCTAGGTAAACT-2	3.12113	-14.1505	NK cells
AATGGCTCAATACAGA-2	0.626702	-6.32536	T cells
AATGGCTCACACCTGG-2	8.14327	-21.4275	Kupffer cells
AATGGCTCACCACATA-2	10.2827	-2.648	Hepatocytes
AATGGCTCATAATCGC-2	6.66039	-20.9732	Kupffer cells
AATGGCTCATGATCTG-2	2.15745	-5.40102	T cells
AATGGCTCATGGCACC-2	18.9343	-9.00752	Kupffer cells
AATGGCTGTCCACAGC-2	20.5081	-5.64677	Macrophages
AATGGCTGTGATTAGA-2	4.48012	-4.94157	T cells
AATGGCTGTGCAATAA-2	21.3378	-3.22392	Macrophages
AATGGCTTCAGAGCAG-2	2.81558	-3.38712	NK cells
AATGGCTTCATCGGGC-2	4.16228	-3.96975	T cells
AATGGCTTCGATTGAC-2	-6.21979	-3.85329	Macrophages
AATGGCTTCGGCACTG-2	18.1923	-10.563	Kupffer cells
AATGGCTTCGGCTTCT-2	-6.24799	-3.62177	Macrophages
AATGGCTTCGTAACTG-2	19.4945	-2.3848	Macrophages
AATGGCTTCTAGGAAA-2	8.1993	-1.75613	Hepatocytes
AATGGCTTCTCAACGA-2	2.81335	-4.59484	T cells
AATGGCTTCTTAAGGC-2	18.9805	-8.50195	Kupffer cells
AATGGCTTCTTGAGCA-2	-4.81988	11.3563	Macrophages
AATTCCTAGAATGTTG-2	10.1957	-2.57489	Hepatocytes
AATTCCTAGATAACGT-2	4.01612	-7.53459	NK cells
AATTCCTAGATCACCT-2	3.73874	-18.0675	T cells
AATTCCTAGCCTCTGG-2	10.3041	-2.97007	Hepatocytes
AATTCCTAGCCTTCTC-2	6.68818	-20.9839	Kupffer cells
AATTCCTAGCTCTTCC-2	20.0968	-7.69824	Kupffer cells
AATTCCTAGGCTTAAA-2	3.58031	-20.8118	T cells
AATTCCTAGGGCTGAT-2	6.09631	-5.53832	T cells
AATTCCTCACGCCACA-2	7.67193	-3.30098	Hepatocytes
AATTCCTCAGATTCGT-2	3.78241	-8.57285	T cells
AATTCCTGTATCGGTT-2	1.44202	-4.75624	T cells
AATTCCTGTCGTCAGC-2	0.238276	-4.74368	T cells
AATTCCTGTTTCAGAC-2	18.9379	-8.27832	Kupffer cells
AATTCCTTCAAGAAAC-2	20.5745	-2.86875	Macrophages
AATTCCTTCAGGACAG-2	19.9818	-9.05767	Kupffer cells
AATTCCTTCCATCTGC-2	13.4559	-0.033419	B cells
AATTCCTTCCATTCAT-2	-6.25671	-3.62214	Macrophages
AATTCCTTCCCAAGTA-2	19.1082	-9.58572	Kupffer cells
AATTCCTTCCGCATAA-2	2.02868	-4.1368	T cells
AATTCCTTCTACCTTA-2	1.00296	-6.61648	T cells
AATTTCCAGAGGTTAT-2	17.6958	-6.90789	Kupffer cells
AATTTCCAGAGTCTTC-2	17.3421	-3.49228	Macrophages
AATTTCCAGCATGTTC-2	10.7027	-3.18133	Hepatocytes
AATTTCCAGCTCGGCT-2	-3.48671	11.8295	Macrophages
AATTTCCAGCTGGTGA-2	11.0375	-2.92503	Hepatocytes
AATTTCCAGGATTACA-2	3.52022	-5.43457	T cells
AATTTCCCAAATCAGA-2	9.44538	-0.0962193	Erythroid cells
AATTTCCCAACATCGT-2	19.4304	-8.55011	Kupffer cells
AATTTCCCAAGCCCAC-2	4.78197	-7.11633	T cells
AATTTCCCAATAGGAT-2	18.0976	-3.63787	Macrophages
AATTTCCCACAGACGA-2	5.28316	-5.72781	NK cells
AATTTCCCACAGCCTG-2	1.5212	-4.54355	T cells
AATTTCCCACCCTTGT-2	8.13596	-4.50205	Hepatocytes
AATTTCCCACCGGTCA-2	9.19206	-2.26449	Erythroid cells
AATTTCCCACCGTCTT-2	1.91787	13.4542	T cells
AATTTCCCAGGGTTGA-2	-3.50564	11.8254	Macrophages
AATTTCCCAGTCACGC-2	19.2688	-9.53725	Kupffer cells
AATTTCCCAGTCGTTA-2	3.40671	-4.82108	T cells
AATTTCCCATCCGATA-2	-0.544048	-0.752739	T cells
AATTTCCCATCCGCGA-2	3.59252	-7.1917	T cells
AATTTCCCATGCCATA-2	1.167	-7.61455	NK cells
AATTTCCGTATCAAGA-2	6.52262	-3.9833	Hepatocytes
AATTTCCGTCAAGCGA-2	6.40055	-2.9007	Hepatocytes
AATTTCCGTCGAAACG-2	17.8155	-10.6041	Kupffer cells
AATTTCCGTCGGAAAC-2	17.3163	-10.3185	Kupffer cells
AATTTCCGTGAATGTA-2	2.99045	-5.10853	T cells
AATTTCCGTGGAATGC-2	17.4719	-8.79095	T cells
AATTTCCGTTATCTTC-2	0.577207	-3.62692	T cells
AATTTCCGTTGGCTAT-2	19.6917	-2.63529	Hepatocytes
AATTTCCGTTTACTGG-2	19.912	-7.08383	Kupffer cells
AATTTCCTCAATCAGC-2	-4.909	10.9872	Macrophages
AATTTCCTCAGCTTGA-2	19.0765	-3.56521	Macrophages
AATTTCCTCCGCGATG-2	6.45777	-21.2651	Kupffer cells
AATTTCCTCGCTAGCG-2	1.69623	-3.618	T cells
ACAAAGAAGAACTTCC-2	3.36779	-4.86867	T cells
ACAAAGAAGAGGATGA-2	20.2108	-7.30394	Kupffer cells
ACAAAGAAGAGTATAC-2	-6.19435	-3.95915	Macrophages
ACAAAGAAGATAACAC-2	1.05453	-4.13635	T cells
ACAAAGAAGGAGTACC-2	18.1002	-11.6904	Kupffer cells
ACAAAGAAGGCTTAAA-2	18.4371	-8.52912	Kupffer cells
ACAAAGAAGGGACACT-2	16.8256	-4.36455	Hepatocytes
ACAAAGAAGTATAGGT-2	1.49705	-4.41176	T cells
ACAAAGAAGTGCAACG-2	3.63213	-6.71344	T cells
ACAAAGAAGTTGTCAC-2	7.89105	-0.339378	Erythroid cells
ACAAAGACAGCCGGTT-2	0.494273	-4.48366	T cells
ACAAAGACAGTAGTTC-2	6.15943	-5.42138	T cells
ACAAAGACATTACTCT-2	4.69315	-6.51137	NK cells
ACAAAGAGTAACCCGC-2	5.00917	-2.9443	Hepatocytes
ACAAAGAGTACAGAGC-2	19.452	-1.42831	Erythroid cells
ACAAAGAGTACTGGGA-2	18.9332	-3.75008	Kupffer cells
ACAAAGAGTGGCACTC-2	5.28161	-6.55758	NK cells
ACAAAGAGTTTACTGG-2	7.78967	-3.41829	Hepatocytes
ACAAAGATCACTTATC-2	-6.44531	-3.05346	Macrophages
ACAAAGATCAGCGGAA-2	0.278957	-5.18413	T cells
ACAAAGATCGTGTTCC-2	3.61345	-3.89347	T cells
ACAACCAAGAACGTGC-2	-3.09837	12.0095	Macrophages
ACAACCAAGATGTTCC-2	19.7894	-11.7327	Kupffer cells
ACAACCAAGCATCCCG-2	5.86961	-3.71075	Hepatocytes
ACAACCAAGTCCCAAT-2	19.2567	-6.5792	Kupffer cells
ACAACCAAGTGGACTG-2	12.3047	12.8963	Kupffer cells
ACAACCACAACGCCCA-2	17.8306	-12.6368	Kupffer cells
ACAACCACACAAACGG-2	8.72073	-21.1788	Kupffer cells
ACAACCACACCGGTCA-2	21.3528	-2.84899	Endothelial cells
ACAACCACACCTGCGA-2	9.18188	-3.71255	Hepatocytes
ACAACCACATACGCAT-2	17.9195	2.02852	T cells
ACAACCACATCCAACA-2	12.3156	-0.748378	Plasma cells
ACAACCACATGACGTT-2	3.93909	-3.86939	T cells
ACAACCAGTACGATGG-2	6.40691	-22.2375	Kupffer cells
ACAACCAGTAGGGTAC-2	0.739844	-3.9357	T cells
ACAACCAGTAGTTAGA-2	8.24583	-4.06641	Hepatocytes
ACAACCAGTCCGGTCA-2	10.4601	-3.29336	Hepatocytes
ACAACCAGTGAGCAGT-2	10.096	-0.564424	Erythroid cells
ACAACCAGTGCCCTTT-2	-1.71295	12.3991	Endothelial cells
ACAACCAGTTACAGCT-2	3.68661	-20.4662	T cells
ACAACCAGTTATAGCC-2	8.87453	-3.0411	Hepatocytes
ACAACCATCCACATAG-2	16.7214	-12.5642	Kupffer cells
ACAACCATCGACCACG-2	7.04928	-4.12949	Hepatocytes
ACAACCATCGATCCCT-2	3.99267	-4.34514	T cells
ACAAGCTAGAAGATCT-2	0.492264	-4.51453	T cells
ACAAGCTAGACAGCTG-2	20.6946	0.949124	T cells
ACAAGCTAGCAGATAT-2	9.42685	-1.34469	Erythroid cells
ACAAGCTAGCGAAACC-2	7.56375	-20.7134	Kupffer cells
ACAAGCTAGCTGTTAC-2	1.75624	-6.52135	T cells
ACAAGCTAGCTTCATG-2	14.0402	0.482482	B cells
ACAAGCTCAAAGCTAA-2	20.581	-9.83782	Kupffer cells
ACAAGCTCAAATTAGG-2	7.1063	-3.23424	Hepatocytes
ACAAGCTCAATCGAAA-2	17.2472	-3.41736	Hepatocytes
ACAAGCTCACGCAGTC-2	18.8673	-4.35778	Macrophages
ACAAGCTCACTATCCC-2	6.31998	-21.5519	Kupffer cells
ACAAGCTCAGATCACT-2	19.0595	-8.54756	Kupffer cells
ACAAGCTCAGCGACAA-2	-4.03363	11.6895	Macrophages
ACAAGCTCAGCTTCGG-2	4.06934	-7.34434	NK cells
ACAAGCTGTAACATAG-2	7.504	-4.72346	Hepatocytes
ACAAGCTGTAGACAAT-2	20.2345	-6.03011	Macrophages
ACAAGCTGTATCCCTC-2	4.45508	-7.07693	T cells
ACAAGCTGTCACGTGC-2	3.39071	-3.90967	NK cells
ACAAGCTGTGATTCTG-2	18.4356	-12.2739	Kupffer cells
ACAAGCTGTGTTAAAG-2	16.7062	-12.063	Kupffer cells
ACAAGCTGTTGGCCGT-2	5.25976	-6.55464	NK cells
ACAAGCTGTTTGCCGG-2	23.3387	0.579113	T cells
ACAAGCTTCAAGTGGG-2	-0.511063	11.8296	Endothelial cells
ACAAGCTTCACTCCGT-2	10.014	-0.739657	Erythroid cells
ACAAGCTTCCCGAATA-2	18.125	2.17115	T cells
ACAAGCTTCCGACGGT-2	4.66883	-7.90428	T cells
ACAAGCTTCCTACGAA-2	10.6042	-3.05547	Hepatocytes
ACAAGCTTCGATCCCT-2	3.25191	-5.59691	T cells
ACAAGCTTCTAGGAAA-2	13.841	-4.84733	Plasma cells
ACACAGTAGCAAACAT-2	7.43149	-22.2064	Kupffer cells
ACACAGTAGCTAATCC-2	3.09251	-6.17605	T cells
ACACAGTAGCTCAGAG-2	-0.0826519	-0.871543	Macrophages
ACACAGTAGGACTGGT-2	2.87452	-5.70226	T cells
ACACAGTAGGAGCAAA-2	10.0812	-2.73819	Hepatocytes
ACACAGTAGGCGATAC-2	0.416518	-3.86843	T cells
ACACAGTAGGGCGAGA-2	4.75607	-6.86058	NK cells
ACACAGTCAATGTCAC-2	10.7953	-3.16151	Hepatocytes
ACACAGTCACAATGCT-2	-6.28688	-3.53019	Macrophages
ACACAGTCACCGTCTT-2	-6.18475	-4.02915	Macrophages
ACACAGTCAGCTGTTA-2	-3.8497	11.9408	Macrophages
ACACAGTCATACAGAA-2	9.72937	-3.60085	Hepatocytes
ACACAGTCATTGAAAG-2	21.2474	-4.69007	Kupffer cells
ACACAGTGTAACTTCG-2	6.82684	-3.64253	Hepatocytes
ACACAGTGTAAGATAC-2	7.7854	-3.17216	Hepatocytes
ACACAGTGTAAGGAGA-2	3.77583	-18.3264	T cells
ACACAGTGTACTCCGG-2	3.71984	-19.7559	NK cells
ACACAGTGTATGGAAT-2	9.15007	-1.56258	Hepatocytes
ACACAGTGTCGCAACC-2	-6.17941	-4.10909	Macrophages
ACACAGTGTGACGTCC-2	3.78686	-3.56205	T cells
ACACAGTGTGTATACC-2	9.57425	-0.093685	Erythroid cells
ACACAGTGTTACGATC-2	7.40376	-3.46094	Hepatocytes
ACACAGTGTTTAAGGA-2	0.835253	-4.01596	T cells
ACACAGTTCATAGCAC-2	18.7099	-8.86098	Kupffer cells
ACACAGTTCCTCTCTT-2	19.1352	-11.2285	Kupffer cells
ACACAGTTCGTTGTGA-2	-3.39225	11.668	Macrophages
ACACAGTTCTAGACAC-2	7.76409	-3.15323	Hepatocytes
ACACCAAAGACATAGT-2	18.1538	-6.13673	Macrophages
ACACCAAAGACCGCCT-2	11.0668	-2.88907	Hepatocytes
ACACCAAAGGCAGCTA-2	20.1487	0.488405	T cells
ACACCAAAGGCCTAGA-2	19.4882	-6.9241	Macrophages
ACACCAAAGTGAACAT-2	4.33099	-5.35344	NK cells
ACACCAAAGTTTGTCG-2	4.4194	-4.83041	NK cells
ACACCAACAAGTATAG-2	16.1182	-11.4981	Kupffer cells
ACACCAACACAATGAA-2	3.61146	-20.3379	T cells
ACACCAACACAATGCT-2	7.49192	-4.02122	Hepatocytes
ACACCAACACCAGCGT-2	-0.556739	11.8647	Endothelial cells
ACACCAACACCTGCTT-2	4.92212	-21.6369	Kupffer cells
ACACCAACACGAGGAT-2	10.5683	-1.74922	Hepatocytes
ACACCAACAGCTAACT-2	0.482162	-3.72896	T cells
ACACCAACATCATTGG-2	7.95336	-3.36137	Hepatocytes
ACACCAACATGATAGA-2	17.5888	-9.65415	Kupffer cells
ACACCAAGTGAGGCAT-2	-6.37984	-3.27077	Macrophages
ACACCAAGTTCCAGGC-2	19.574	-2.74084	Macrophages
ACACCAAGTTGATCGT-2	-6.46823	-2.95815	Macrophages
ACACCAAGTTGCCGAC-2	7.09674	-22.3056	Kupffer cells
ACACCAATCACTGGTA-2	4.7243	-6.48157	NK cells
ACACCAATCATAGAGA-2	2.21259	-4.61556	T cells
ACACCAATCCGATTAG-2	3.19696	-7.1478	NK cells
ACACCAATCCTAGCTC-2	3.3912	-6.13888	T cells
ACACCAATCGTCTACC-2	4.56226	-6.20903	T cells
ACACCAATCTCCGTGT-2	4.66626	-5.23407	T cells
ACACCAATCTTAATCC-2	13.7846	0.180619	B cells
ACACGCGAGAGTCCGA-2	6.76931	-3.25791	Hepatocytes
ACACGCGAGGACTAAT-2	21.1831	-4.81155	Macrophages
ACACGCGAGGTTCTTG-2	17.779	-3.5789	Macrophages
ACACGCGCAAATCAGA-2	13.8445	14.312	T cells
ACACGCGCACACGGTC-2	19.2711	-1.5517	Erythroid cells
ACACGCGCACATACGT-2	16.9727	-5.3258	Kupffer cells
ACACGCGCACTGCACG-2	2.34891	-2.9282	Hepatocytes
ACACGCGCAGACCCGT-2	16.0475	-12.3645	Kupffer cells
ACACGCGCAGCCTACG-2	20.0138	-2.11798	Macrophages
ACACGCGCAGCTATAC-2	-2.73279	11.8855	Macrophages
ACACGCGCAGCTGAGA-2	18.8217	-5.2358	Macrophages
ACACGCGCAGTAGTGG-2	20.9031	-2.34039	Macrophages
ACACGCGGTAACACCT-2	3.45131	-8.55315	T cells
ACACGCGGTACCGTGC-2	16.6839	-11.1589	Kupffer cells
ACACGCGGTAGCGAGT-2	6.68947	-3.47596	Hepatocytes
ACACGCGGTGTCATCA-2	20.1825	-4.87117	Macrophages
ACACGCGGTGTCTTCC-2	18.4439	-1.97731	Hepatocytes
ACACGCGGTTACCCAA-2	3.2247	-7.68721	NK cells
ACACGCGGTTCAAACC-2	18.567	-9.08744	Kupffer cells
ACACGCGGTTGCTCGG-2	3.56284	-4.13575	Hepatocytes
ACACGCGGTTTATGCG-2	-6.31607	-3.53949	Macrophages
ACACGCGGTTTCAGAC-2	2.95826	-8.70146	T cells
ACACGCGTCCATATGG-2	4.00881	-4.01654	T cells
ACACGCGTCGCGTGAC-2	0.0951463	8.23839	Endothelial cells
ACACGCGTCTCATTAC-2	22.6699	0.416225	T cells
ACACGCGTCTCTTCAA-2	6.97344	-2.80459	Hepatocytes
ACACGCGTCTGAGAGG-2	1.36959	-5.25669	T cells
ACACGCGTCTTCCGTG-2	19.0615	-8.60313	Kupffer cells
ACACGCGTCTTCTCAA-2	20.2733	-3.03119	Macrophages
ACACTGAAGAGGTCGT-2	4.17129	-5.28797	T cells
ACACTGAAGCAAATCA-2	8.90086	-4.00505	Hepatocytes
ACACTGAAGCCGTTGC-2	18.659	-2.44224	Hepatocytes
ACACTGAAGGGCAAGG-2	-1.68082	12.3168	Endothelial cells
ACACTGAAGGGTACAC-2	22.0972	-5.69558	Macrophages
ACACTGACACTATCGA-2	3.0555	-14.2436	NK cells
ACACTGACAGCAGTCC-2	6.68224	-4.33635	Hepatocytes
ACACTGACAGCGAACA-2	3.93874	-8.04361	NK cells
ACACTGACAGTCGCTG-2	3.60661	-6.55056	T cells
ACACTGACAGTCTTCC-2	10.3159	-1.24288	Hepatocytes
ACACTGAGTAAGACCG-2	7.39369	-22.0584	Kupffer cells
ACACTGAGTATGGAAT-2	18.0585	-10.6056	Kupffer cells
ACACTGAGTGCGGTAA-2	20.038	1.29931	T cells
ACACTGAGTTCCGCGA-2	17.5768	-3.50137	Macrophages
ACACTGATCACCTCAC-2	19.7922	-5.96831	Macrophages
ACACTGATCATCGCCT-2	9.68494	-3.10617	Hepatocytes
ACACTGATCATGAAAG-2	18.4774	-11.2022	Kupffer cells
ACACTGATCCAAGCCG-2	18.6719	1.69839	Kupffer cells
ACACTGATCCTAGCGG-2	9.76901	-0.209131	Erythroid cells
ACACTGATCGACATTG-2	3.55153	-5.28955	T cells
ACACTGATCGCCTAGG-2	9.72624	-3.12339	Hepatocytes
ACACTGATCGCTACGG-2	-6.17105	-4.18698	Macrophages
ACACTGATCTCCCAAC-2	18.2332	-10.7525	Kupffer cells
ACAGAAAAGAGACAAG-2	3.8719	-6.0733	NK cells
ACAGAAAAGCAGCGAT-2	17.4911	-11.2767	Kupffer cells
ACAGAAAAGGTCTACT-2	5.19755	-3.06023	Hepatocytes
ACAGAAAAGGTTATAG-2	-0.524331	11.8397	Endothelial cells
ACAGAAACAAGATCCT-2	0.227645	-4.85935	T cells
ACAGAAACAATTGTGC-2	17.2806	-12.0582	Kupffer cells
ACAGAAACACCGTCTT-2	1.29716	-7.35968	T cells
ACAGAAACACGAGGAT-2	-0.758368	-0.772456	Macrophages
ACAGAAACACTACCGG-2	2.26569	-8.58903	T cells
ACAGAAACAGTGGTGA-2	8.99557	-4.48822	Hepatocytes
ACAGAAACAGTGTATC-2	18.3034	-6.1769	Macrophages
ACAGAAACAGTTGAAA-2	-4.18365	11.7887	Macrophages
ACAGAAACATCTCCCA-2	-6.40699	-3.1798	Macrophages
ACAGAAAGTCCAGCCA-2	8.85483	-4.37011	Hepatocytes
ACAGAAAGTCGTGATT-2	18.7675	-9.77109	Kupffer cells
ACAGAAAGTGCTATTG-2	19.3894	-12.2832	Kupffer cells
ACAGAAAGTTGCTTGA-2	3.97875	-6.24811	NK cells
ACAGAAAGTTGTCCCT-2	14.0929	0.53637	B cells
ACAGAAAGTTTAGTCG-2	3.07582	-13.7383	T cells
ACAGAAAGTTTGGAAA-2	3.04989	-2.4968	B cells
ACAGAAATCATCGTAG-2	17.2321	-4.84016	Macrophages
ACAGAAATCCGGCAAC-2	21.4463	0.0326321	T cells
ACAGAAATCGAACCTA-2	-3.58526	11.2276	Macrophages
ACAGAAATCGAATGCT-2	16.4174	-11.054	Kupffer cells
ACAGAAATCGGTCATA-2	20.9452	-3.70483	Macrophages
ACAGCCGAGAGAGCCT-2	16.8349	-4.72695	Hepatocytes
ACAGCCGAGCGTTCCG-2	19.9868	-9.5562	Kupffer cells
ACAGCCGAGGCATGCA-2	1.64916	-7.3883	T cells
ACAGCCGAGTAGCCAG-2	17.595	-11.2485	Kupffer cells
ACAGCCGCAGAACATA-2	4.76993	-6.13382	NK cells
ACAGCCGCAGACAAAT-2	3.9726	-7.66199	NK cells
ACAGCCGCAGCACAAG-2	7.29702	-4.49133	Hepatocytes
ACAGCCGCAGCGTTTA-2	4.35476	-6.28571	NK cells
ACAGCCGCAGTAACGG-2	18.4283	-12.3217	Kupffer cells
ACAGCCGCATAGGTAA-2	4.15812	-8.12032	NK cells
ACAGCCGCATGTTCGA-2	1.16468	-7.81938	T cells
ACAGCCGGTCATCTAG-2	8.4335	-3.90386	Hepatocytes
ACAGCCGGTCCTGAAT-2	17.6079	-10.6459	Kupffer cells
ACAGCCGGTCTACATG-2	2.38544	-5.76983	T cells
ACAGCCGGTGAACTAA-2	3.5867	-19.6666	T cells
ACAGCCGGTTTGGAAA-2	-12.6458	-3.15312	T cells
ACAGCCGTCCCATGGG-2	20.8136	-7.36574	Kupffer cells
ACAGCCGTCCGCTGTT-2	-3.09481	11.9865	Macrophages
ACAGCCGTCCGTGACG-2	2.46727	-6.61033	T cells
ACAGCCGTCCTGGCTT-2	9.52533	-0.0995368	Erythroid cells
ACAGCCGTCGCCACTT-2	16.7254	-11.7216	Kupffer cells
ACAGCCGTCGGAGTAG-2	9.79216	-1.75612	Hepatocytes
ACAGGGAAGAGGATCC-2	7.68516	-20.572	Kupffer cells
ACAGGGAAGATTAGCA-2	-4.52655	11.5683	Macrophages
ACAGGGAAGCGAACTG-2	-0.956159	12.2692	Endothelial cells
ACAGGGAAGCGACATG-2	4.11348	-4.94815	T cells
ACAGGGAAGCTTTCTT-2	21.2115	0.100211	T cells
ACAGGGAAGGAGGTTC-2	8.64274	-2.9469	Hepatocytes
ACAGGGAAGGGAGGCA-2	11.3589	-1.36597	Hepatocytes
ACAGGGAAGTTGCCCG-2	19.1322	-3.64782	Macrophages
ACAGGGACAAATCAAG-2	3.68847	-19.4541	T cells
ACAGGGACAAGTGTCT-2	16.8982	-4.17505	Macrophages
ACAGGGACAATCACGT-2	3.68302	-8.19407	NK cells
ACAGGGACACAGTATC-2	8.25478	-0.244143	Erythroid cells
ACAGGGACACATGAAA-2	2.25579	-6.58251	NK cells
ACAGGGACACCTGTCT-2	18.3949	-7.16783	Kupffer cells
ACAGGGACAGTGACCC-2	8.05026	-20.3119	Kupffer cells
ACAGGGACATCTCATT-2	6.04673	-21.2424	Kupffer cells
ACAGGGAGTAACCCGC-2	-4.01124	11.8756	Macrophages
ACAGGGAGTACGGATG-2	19.0035	-8.30745	Kupffer cells
ACAGGGAGTCATCGCG-2	-0.357387	-0.600379	Macrophages
ACAGGGAGTCATGGCC-2	3.82309	-4.84896	T cells
ACAGGGAGTCGCGGTT-2	3.10085	-14.1633	NK cells
ACAGGGAGTCTCGCGA-2	-6.45253	-2.71479	Macrophages
ACAGGGAGTGACAGGT-2	17.1061	-10.3936	Kupffer cells
ACAGGGAGTGACGCCT-2	6.58068	-22.2121	Kupffer cells
ACAGGGAGTGCGGATA-2	0.667451	-5.07188	T cells
ACAGGGAGTGTTTCTT-2	5.76739	-21.0785	Endothelial cells
ACAGGGATCATTACGG-2	20.1151	-9.46832	Kupffer cells
ACAGGGATCCTAGCGG-2	-4.62077	11.5357	Macrophages
ACAGGGATCCTTCAGC-2	18.8885	-11.8864	Kupffer cells
ACAGGGATCTACTATC-2	0.950107	-5.9494	T cells
ACAGGGATCTAGAGCT-2	18.7847	-10.6028	Kupffer cells
ACATCCCAGAAGAACG-2	-2.45506	11.9685	Macrophages
ACATCCCAGGGAGGTG-2	-6.55285	-2.86716	Macrophages
ACATCCCCAACAAGTA-2	6.22759	-3.56713	Hepatocytes
ACATCCCCAACTGATC-2	4.23161	-1.01724	NK cells
ACATCCCCACTACGGC-2	4.25992	-5.50502	NK cells
ACATCCCCAGACCTGC-2	0.407451	-6.3809	T cells
ACATCCCGTACCTATG-2	11.1592	-3.15386	Hepatocytes
ACATCCCGTCACCACG-2	17.5197	-11.8885	Kupffer cells
ACATCCCGTCACTCAA-2	2.32474	-6.80717	T cells
ACATCCCGTCCATAGT-2	11.1338	-2.27209	Erythroid cells
ACATCCCGTGGCACTC-2	16.717	-10.3348	Kupffer cells
ACATCCCGTGTACATC-2	7.5329	-3.9686	Hepatocytes
ACATCCCTCAAACGAA-2	5.82676	-5.1153	NK cells
ACATCCCTCACGATAC-2	20.0829	-5.74051	Macrophages
ACATCCCTCAGGAGAC-2	19.2304	-2.69705	Macrophages
ACATCCCTCCCAACTC-2	2.66674	-9.07579	T cells
ACATCCCTCGGAAACG-2	7.66837	-3.21563	Hepatocytes
ACATCCCTCGTCGACG-2	7.07153	-2.7888	Hepatocytes
ACATCCCTCTACTATC-2	10.5191	-0.476183	Erythroid cells
ACATCCCTCTAGCCAA-2	19.456	-2.70991	Macrophages
ACATCGAAGCGTCTGC-2	21.0607	-7.03941	Kupffer cells
ACATCGAAGCTACTGT-2	7.85396	-4.60505	Hepatocytes
ACATCGAAGGTCACTT-2	19.8241	-3.0229	Macrophages
ACATCGAAGTATGGCG-2	-3.41014	11.9109	Macrophages
ACATCGACAAGACGAC-2	0.635147	-3.9638	T cells
ACATCGACACCAGCCA-2	-3.16538	12.1056	Macrophages
ACATCGACACTGAGTT-2	3.69331	-7.6659	NK cells
ACATCGACATCGGAAG-2	19.0163	-7.00511	Kupffer cells
ACATCGACATGATCTG-2	2.76083	-6.21659	T cells
ACATCGAGTACGCTAT-2	13.9845	0.395339	B cells
ACATCGAGTACTAAGA-2	4.15745	-7.53752	NK cells
ACATCGAGTATGGTAA-2	3.32685	-8.81805	NK cells
ACATCGAGTCACTCGG-2	20.8964	-2.7501	Macrophages
ACATCGAGTCAGTCCG-2	8.93478	-3.06294	Hepatocytes
ACATCGAGTCCCGCAA-2	0.988322	-3.49646	T cells
ACATCGAGTCTATGAC-2	20.7802	-6.58348	Kupffer cells
ACATCGAGTCTGTAGT-2	1.92156	-5.81841	T cells
ACATCGAGTTGGGATG-2	9.08481	-3.47585	Hepatocytes
ACATCGAGTTTGGCTA-2	7.09605	-20.3755	Kupffer cells
ACATCGATCAAACTGC-2	2.45069	-14.6599	Kupffer cells
ACATCGATCACGAGGA-2	17.0378	-10.0691	Kupffer cells
ACATCGATCGGACTTA-2	18.2981	-9.66253	Kupffer cells
ACATCGATCTGAACGT-2	9.5734	-1.61725	Hepatocytes
ACATCGATCTTCTTCC-2	2.73541	-1.70941	Macrophages
ACATGCAAGACCTCAT-2	4.83859	-4.15138	T cells
ACATGCAAGACTCGAG-2	19.1827	-2.85283	Macrophages
ACATGCAAGCTAGTTC-2	11.6315	-0.712761	Hepatocytes
ACATGCAAGGAACTCG-2	4.62771	-4.13101	T cells
ACATGCAAGGGCCAAT-2	18.7692	-5.07669	Macrophages
ACATGCAAGTAGGATT-2	-2.87673	11.9821	Macrophages
ACATGCAAGTCTACCA-2	2.63485	-9.08494	NK cells
ACATGCAAGTTCATGC-2	3.0372	-13.9351	NK cells
ACATGCACAACCCTCT-2	10.3765	-0.376097	Erythroid cells
ACATGCACACCGTCGA-2	7.96003	-3.28242	Hepatocytes
ACATGCACAGGCATGA-2	-0.526765	11.841	Endothelial cells
ACATGCACAGTCTACA-2	18.6983	-11.7651	Kupffer cells
ACATGCACATATGCGT-2	20.3161	-7.32289	Kupffer cells
ACATGCACATGGGAAC-2	8.98292	-4.87579	Hepatocytes
ACATGCACATGGTGGA-2	0.986157	-4.90137	T cells
ACATGCAGTCACGCTG-2	19.4679	-5.98685	Macrophages
ACATGCAGTCCATCTC-2	4.89669	-6.8709	NK cells
ACATGCAGTCTCACAA-2	8.67779	-4.72711	Hepatocytes
ACATGCAGTGATAGAT-2	18.3682	-5.76377	Macrophages
ACATGCAGTGCTCTTC-2	21.4444	-5.63259	Kupffer cells
ACATGCAGTTCAATCG-2	8.0752	-2.84108	Hepatocytes
ACATGCAGTTCTCAGA-2	3.38088	-4.30547	T cells
ACATGCAGTTCTTCAT-2	16.6081	-9.54531	Kupffer cells
ACATGCATCACCGGGT-2	20.8736	-5.69846	Macrophages
ACATGCATCAGGACAG-2	17.7245	-9.51878	Kupffer cells
ACATGCATCATGGCCG-2	16.7928	-11.0047	Kupffer cells
ACATGCATCCCGAATA-2	7.7423	-20.8062	Kupffer cells
ACATGCATCCGCGGAT-2	0.912282	-3.81809	T cells
ACATGCATCGCACGGT-2	8.23804	-0.221245	Erythroid cells
ACATGCATCGTCCATC-2	8.33824	-3.49382	Hepatocytes
ACATGCATCTCCGAGG-2	4.5088	-22.0744	Kupffer cells
ACATGCATCTTACCGC-2	7.85097	-2.07708	Hepatocytes
ACATTTCAGAACGCGT-2	3.9079	-5.13484	NK cells
ACATTTCAGCATCCCG-2	-0.165062	-0.82018	Macrophages
ACATTTCAGCGATGGT-2	13.6892	-0.45359	B cells
ACATTTCAGGAAAGGT-2	0.982605	-4.101	T cells
ACATTTCAGGCTCTCG-2	9.77028	-1.64318	Hepatocytes
ACATTTCAGGGCAGAG-2	12.8399	-4.79935	Plasma cells
ACATTTCCAACCGCCA-2	8.04819	-0.281776	Erythroid cells
ACATTTCCAACTCGTA-2	5.25034	-7.03622	T cells
ACATTTCCAACTGAAA-2	-2.37087	12.012	Macrophages
ACATTTCCAAGAGAGA-2	10.8863	-2.65954	Hepatocytes
ACATTTCCAAGAGTAT-2	-4.90033	10.7836	Macrophages
ACATTTCCAGACCTAT-2	6.13141	-20.3538	Kupffer cells
ACATTTCCAGATACCT-2	8.11951	-3.58122	Hepatocytes
ACATTTCCAGCAGACA-2	3.40014	-8.97927	NK cells
ACATTTCCAGGCCCTA-2	4.08462	-7.60115	NK cells
ACATTTCCATCCAATG-2	13.9094	12.8975	B cells
ACATTTCCATGTTCAG-2	9.2078	-1.93068	Hepatocytes
ACATTTCCATTGGCAT-2	5.56709	-5.40862	T cells
ACATTTCGTACTCCGG-2	21.1816	-4.56167	Kupffer cells
ACATTTCGTATGCGTT-2	2.76871	-14.4677	T cells
ACATTTCGTCGCGTCA-2	16.4663	-11.6069	Kupffer cells
ACATTTCGTGAGTGAC-2	5.0933	-2.98636	Hepatocytes
ACATTTCGTGCAGATG-2	2.1696	-5.75551	T cells
ACATTTCGTGCCTTTC-2	13.7763	-4.49238	Plasma cells
ACATTTCGTTCGAAGG-2	17.568	-12.9685	Kupffer cells
ACATTTCGTTCTTAGG-2	17.6113	-9.05473	Kupffer cells
ACATTTCGTTGATCGT-2	4.36096	-7.79075	NK cells
ACATTTCTCCTCTTTC-2	5.03706	-2.97973	Hepatocytes
ACATTTCTCCTTCTAA-2	1.75643	-3.29126	T cells
ACATTTCTCGAAATCC-2	4.27744	-8.32885	NK cells
ACATTTCTCTCAGAAC-2	9.892	-2.74527	Hepatocytes
ACATTTCTCTTAGCTT-2	13.3954	-5.04358	Plasma cells
ACCAAACAGACCAACG-2	17.3738	-12.9571	Kupffer cells
ACCAAACAGACCATGG-2	3.46633	-7.95415	T cells
ACCAAACAGCCGATAG-2	13.612	0.0325053	B cells
ACCAAACAGCCGATTT-2	8.62106	-3.9858	Hepatocytes
ACCAAACAGCCTCAAT-2	21.0931	-5.60079	Macrophages
ACCAAACAGCTATCTG-2	10.9419	-0.80397	Hepatocytes
ACCAAACAGCTGGCCT-2	7.81879	-3.58719	Hepatocytes
ACCAAACAGCTTACGT-2	19.3932	-2.22034	Macrophages
ACCAAACAGGCCTTCG-2	3.63842	-3.6948	NK cells
ACCAAACAGTCTGGAG-2	10.0422	-1.61617	Erythroid cells
ACCAAACAGTTGTAGA-2	3.48531	-19.7055	T cells
ACCAAACCAAGAGAGA-2	19.9439	-8.69561	Macrophages
ACCAAACCACACTGGC-2	20.6992	-5.25108	Macrophages
ACCAAACCACTCTAGA-2	0.788442	-4.98693	T cells
ACCAAACCAGACGCTC-2	-6.17528	-4.10834	Macrophages
ACCAAACCATACCATG-2	22.0453	-5.11211	Macrophages
ACCAAACCATAGTCGT-2	8.47464	-20.6903	Kupffer cells
ACCAAACCATCGATGT-2	2.47089	-14.7025	T cells
ACCAAACGTAATGATG-2	14.0312	0.460134	B cells
ACCAAACGTACCCGAC-2	0.977886	-4.89431	T cells
ACCAAACGTATCTCGA-2	3.75738	-0.106629	Endothelial cells
ACCAAACGTCTGTGCG-2	-0.68063	-0.747478	Macrophages
ACCAAACGTGTGCTTA-2	19.2137	1.97613	T cells
ACCAAACGTGTGTACT-2	6.37321	-21.9083	Kupffer cells
ACCAAACGTTCGAACT-2	9.18954	-3.30006	Hepatocytes
ACCAAACTCACCGGGT-2	4.65561	-6.16428	T cells
ACCAAACTCCACGGAC-2	1.52226	-3.22033	T cells
ACCAAACTCCCAGTGG-2	8.89058	-2.26278	T cells
ACCAAACTCCTTCTAA-2	19.489	1.91109	T cells
ACCAAACTCGAGTGAG-2	6.03322	-3.29105	Hepatocytes
ACCAAACTCGTTCAGA-2	9.94302	-2.09518	Hepatocytes
ACCAAACTCGTTCGCT-2	0.918936	-4.3114	T cells
ACCAAACTCTCCCAAC-2	5.96489	-5.36647	T cells
ACCAAACTCTGATGGT-2	4.02611	-8.01012	NK cells
ACCAAACTCTGGACCG-2	7.64307	-4.10138	Hepatocytes
ACCAAACTCTTTGATC-2	18.0102	-6.27072	Macrophages
ACCAACAAGATACGAT-2	18.7959	-9.68462	Kupffer cells
ACCAACAAGATCCCAT-2	19.8766	-6.7041	Kupffer cells
ACCAACAAGCTGGAGT-2	17.6552	-5.51166	Macrophages
ACCAACAAGGCCTAGA-2	17.146	-10.1647	Kupffer cells
ACCAACAAGTATAACG-2	3.356	-7.08508	T cells
ACCAACACAAGGCCTC-2	3.41275	-4.91787	T cells
ACCAACACAATGAGCG-2	-4.80858	10.8167	Macrophages
ACCAACACACATCATG-2	18.7716	1.93335	T cells
ACCAACACACATTACG-2	-6.39316	-3.22514	Macrophages
ACCAACACAGAGAAAG-2	5.57491	-5.51958	NK cells
ACCAACACAGCTGTTA-2	15.9959	-11.7135	Kupffer cells
ACCAACACAGGAGGAG-2	-0.489765	11.8095	Endothelial cells
ACCAACACATCCGATA-2	6.55849	-22.2602	Kupffer cells
ACCAACACATCTGTTT-2	2.60165	-3.56819	T cells
ACCAACACATTGGCAT-2	21.1172	-2.82924	Macrophages
ACCAACAGTAGACGGT-2	13.7699	0.184245	B cells
ACCAACAGTCGTAATC-2	1.81543	-5.72526	T cells
ACCAACAGTCGTGGTC-2	4.73965	-6.66719	NK cells
ACCAACAGTCTGTTAG-2	18.1645	-9.29674	Kupffer cells
ACCAACAGTGAACGGT-2	13.9622	0.385517	B cells
ACCAACAGTGAAGCGT-2	3.64571	-20.5801	NK cells
ACCAACAGTGATCATC-2	19.3698	-9.87111	Kupffer cells
ACCAACAGTGCACGCT-2	7.48735	-21.047	Kupffer cells
ACCAACAGTGTTGCCG-2	19.8184	-3.09554	Macrophages
ACCAACAGTTAAGGGC-2	18.3694	-5.63872	Macrophages
ACCAACAGTTCCACGG-2	3.06185	-14.2346	NK cells
ACCAACATCAAACTGC-2	7.05044	-4.25517	Hepatocytes
ACCAACATCAGGAAAT-2	4.21765	-5.31567	T cells
ACCAACATCCTCACTG-2	0.778856	-5.77969	T cells
ACCAACATCGAGTCCG-2	-0.0219435	-0.913822	Macrophages
ACCAACATCGTTCCCA-2	0.9776	-4.24183	T cells
ACCAACATCTAAGGAA-2	21.4994	0.134996	T cells
ACCACAAAGAGTCCGA-2	6.78157	-3.32039	Hepatocytes
ACCACAAAGCACTCGC-2	10.6782	-1.46637	Hepatocytes
ACCACAAAGCAGCAGT-2	2.22943	-6.32642	NK cells
ACCACAAAGCATCAGG-2	1.67162	-5.23551	T cells
ACCACAAAGCGTCAAG-2	6.23246	-5.52172	NK cells
ACCACAAAGGCCTTCG-2	9.57915	-3.60676	Hepatocytes
ACCACAAAGTAAGACT-2	-4.04953	11.5702	Macrophages
ACCACAAAGTCCTGCG-2	19.6082	-5.00811	Macrophages
ACCACAAAGTTTGGCT-2	8.60693	-5.01357	Hepatocytes
ACCACAACAACAGAGC-2	9.4144	-2.04277	Hepatocytes
ACCACAACAACTACGT-2	16.3431	-5.15483	Macrophages
ACCACAACAAGTGGAC-2	1.97376	-4.41413	T cells
ACCACAACACCCAAGC-2	19.4831	-5.51054	Macrophages
ACCACAACACGACTAT-2	0.481915	-6.24797	T cells
ACCACAACACTCCGGA-2	5.74719	-4.98139	T cells
ACCACAACAGCACACC-2	4.76446	-6.22026	T cells
ACCACAACATCATTTC-2	-1.057	12.3661	Endothelial cells
ACCACAACATCCGCGA-2	19.9609	-8.04276	Macrophages
ACCACAAGTAACAAGT-2	1.5912	-3.40017	T cells
ACCACAAGTATAGCTC-2	7.01457	-3.26964	Hepatocytes
ACCACAAGTATAGGGC-2	20.2425	-7.49585	Kupffer cells
ACCACAAGTATCAAGA-2	22.9067	0.440846	T cells
ACCACAAGTCAAAGTA-2	8.46989	-2.15504	Hepatocytes
ACCACAAGTCAGGTGA-2	6.39921	-21.1949	Kupffer cells
ACCACAAGTCGAAACG-2	-0.135509	11.4119	Endothelial cells
ACCACAAGTCGTAATC-2	8.60799	-20.9886	Kupffer cells
ACCACAAGTGCCTTCT-2	4.38186	-8.51627	NK cells
ACCACAAGTGGCTGCT-2	11.3202	-2.50861	Hepatocytes
ACCACAATCACAATGC-2	7.41277	-3.56562	Hepatocytes
ACCACAATCACCTGGG-2	3.30983	-7.40336	NK cells
ACCACAATCACTACTT-2	2.21234	-4.75423	T cells
ACCACAATCCAGCACG-2	2.49553	-3.48827	T cells
ACCACAATCTGTCCGT-2	19.8948	-1.9247	Erythroid cells
ACCATTTAGACAGCGT-2	9.90268	-3.64768	Hepatocytes
ACCATTTAGAGCATTA-2	18.6916	-4.54837	Macrophages
ACCATTTAGAGTTGTA-2	6.37021	-3.18342	Hepatocytes
ACCATTTAGCATGAAT-2	1.56149	-3.48445	T cells
ACCATTTAGCGACATG-2	1.51159	-5.60655	T cells
ACCATTTAGGATGTTA-2	-0.60722	11.867	Endothelial cells
ACCATTTAGTCCTACA-2	19.05	-2.87677	Macrophages
ACCATTTAGTTTGTCG-2	20.4191	-7.2831	Kupffer cells
ACCATTTCAAGCTACT-2	6.97679	-3.50402	Hepatocytes
ACCATTTCAAGGTCGA-2	1.64499	-6.16318	T cells
ACCATTTCAGAGTTCT-2	7.01431	-20.5201	Kupffer cells
ACCATTTCAGTAGTTC-2	0.365998	-3.79599	T cells
ACCATTTGTAGGGTAC-2	16.6792	-12.7519	Kupffer cells
ACCATTTGTAGTCACT-2	18.1195	-6.13976	Macrophages
ACCATTTGTATGAGCG-2	9.90306	-1.29881	Hepatocytes
ACCATTTGTCGTTGGC-2	19.6121	-9.72565	Kupffer cells
ACCATTTGTCTGCGCA-2	16.4314	-10.1826	Kupffer cells
ACCATTTGTCTGTCAA-2	18.9023	-5.73462	Macrophages
ACCATTTGTGGACAGT-2	3.9752	-9.93912	T cells
ACCATTTGTTAAGGAT-2	2.15915	-5.65503	Erythroid cells
ACCATTTGTTGCTCAA-2	5.95256	-3.45776	Hepatocytes
ACCATTTTCAACGCTA-2	6.97301	-3.15661	Hepatocytes
ACCATTTTCCTCGATC-2	13.855	-4.52934	Plasma cells
ACCATTTTCGAGAAAT-2	6.58531	-22.1853	Kupffer cells
ACCATTTTCGTGGGTC-2	1.36667	-3.55039	T cells
ACCATTTTCTATGCCC-2	19.5909	-6.24319	Macrophages
ACCATTTTCTGATGGT-2	1.50478	-5.43954	T cells
ACCATTTTCTGCACCT-2	18.4617	-5.62932	Kupffer cells
ACCCAAAAGAGTCAGC-2	18.9598	-3.29149	Macrophages
ACCCAAAAGCGCGTTC-2	20.6419	-2.24893	Macrophages
ACCCAAAAGGTCACTT-2	7.41694	-21.4713	Kupffer cells
ACCCAAAAGGTGCTTT-2	6.70935	-2.85493	Hepatocytes
ACCCAAAAGTGTTGTC-2	6.9174	-3.1282	Hepatocytes
ACCCAAAAGTTGAATG-2	22.8996	0.203236	T cells
ACCCAAACACAGCTGC-2	5.46655	-3.32779	Hepatocytes
ACCCAAACAGCGATTT-2	-12.8025	-2.93977	Macrophages
ACCCAAACAGGATTCT-2	7.61101	-3.79617	Hepatocytes
ACCCAAACAGGCACAA-2	3.60502	-20.359	NK cells
ACCCAAACATGGCTGC-2	7.25608	-4.02273	Hepatocytes
ACCCAAAGTACGTTCA-2	7.91324	-21.4092	Kupffer cells
ACCCAAAGTACTGGGA-2	9.78137	-1.63278	Hepatocytes
ACCCAAAGTAGTGCGA-2	17.3037	-12.7437	Kupffer cells
ACCCAAAGTCAAGGCA-2	0.815104	-3.91005	Hepatocytes
ACCCAAAGTCGAGCAA-2	2.91568	-14.1182	T cells
ACCCAAAGTCTCACAA-2	20.7293	-6.92059	Macrophages
ACCCAAAGTTCAAGGG-2	10.7842	-3.64365	Hepatocytes
ACCCAAAGTTCCACAA-2	0.115763	-5.85008	Hepatocytes
ACCCAAAGTTGGCCGT-2	3.56897	-20.781	T cells
ACCCAAATCATAGCAC-2	7.13087	-3.27184	Hepatocytes
ACCCAAATCCAAAGGG-2	17.4454	-3.51528	Macrophages
ACCCAAATCCTGCTAC-2	16.7858	-10.2308	Kupffer cells
ACCCAAATCTGTCGCT-2	1.73268	-6.14581	Hepatocytes
ACCCTCAAGTAGACAT-2	-6.24718	-3.59792	Macrophages
ACCCTCACAAGCCCAC-2	-12.6528	-3.12505	T cells
ACCCTCACAAGGAGTC-2	9.14555	-0.195931	Erythroid cells
ACCCTCACAATAACCC-2	7.3733	-3.90973	Hepatocytes
ACCCTCACACCCTAAA-2	17.4089	-10.7233	Kupffer cells
ACCCTCACATGAATAG-2	-4.48071	11.6582	Macrophages
ACCCTCAGTAACTAAG-2	7.12721	-4.48275	Hepatocytes
ACCCTCAGTACCATAC-2	7.38083	-3.05973	Hepatocytes
ACCCTCAGTACTTCCC-2	5.62541	-6.18927	NK cells
ACCCTCAGTGCTATTG-2	17.4319	-11.9396	Kupffer cells
ACCCTCAGTGTTTGCA-2	16.0911	-11.9113	Kupffer cells
ACCCTCAGTTTCTTAC-2	18.0943	-4.4945	Macrophages
ACCCTCATCACAGTGT-2	9.86139	-1.54415	Hepatocytes
ACCCTCATCAGACTGT-2	0.606429	-3.86522	T cells
ACCCTCATCAGGACAG-2	-0.441681	-0.768805	Macrophages
ACCCTCATCATCGCCT-2	2.9809	-5.19238	T cells
ACCCTCATCGGCTTCT-2	3.60322	-20.298	T cells
ACCCTCATCGGTTCAA-2	8.76991	-1.65345	Hepatocytes
ACCCTCATCTAAACGC-2	7.15299	-20.9395	Kupffer cells
ACCCTCATCTCCATAT-2	3.73549	-19.9076	NK cells
ACCCTCATCTCTGAGA-2	18.5036	-8.50789	Kupffer cells
ACCCTTGAGCAAATGT-2	10.6046	-3.68664	Hepatocytes
ACCCTTGAGCTACTAC-2	17.6445	-11.0357	Kupffer cells
ACCCTTGAGCTCCATA-2	3.74466	-5.79126	T cells
ACCCTTGAGGATATGT-2	8.54721	-3.56687	Hepatocytes
ACCCTTGAGGTCGTGA-2	18.5211	-11.8709	Kupffer cells
ACCCTTGAGGTGCGAT-2	19.5709	-12.2016	Kupffer cells
ACCCTTGAGGTTAGTA-2	3.5428	-19.8008	T cells
ACCCTTGAGTAATACG-2	8.00662	-2.09477	Hepatocytes
ACCCTTGAGTATGGAT-2	19.5206	-7.11968	Macrophages
ACCCTTGAGTCAAGCG-2	2.91597	-4.42218	T cells
ACCCTTGAGTGTTGTC-2	3.09484	-14.1652	NK cells
ACCCTTGCAAAGCAAT-2	2.98655	-5.4182	T cells
ACCCTTGCACAAATAG-2	0.100827	-5.75424	Hepatocytes
ACCCTTGCACACCGAC-2	3.85538	-5.83789	NK cells
ACCCTTGCACGCACCA-2	7.3013	-21.8686	Kupffer cells
ACCCTTGCAGTCAACT-2	10.1923	-0.678495	Erythroid cells
ACCCTTGCATTCATCT-2	8.36267	-3.20036	Hepatocytes
ACCCTTGGTAACTTCG-2	20.1148	-4.51168	Macrophages
ACCCTTGGTAGGCTCC-2	-3.77088	12.2778	Macrophages
ACCCTTGGTAGTCCTA-2	6.52332	-4.35969	Hepatocytes
ACCCTTGGTAGTCGTT-2	9.49991	-0.159612	Erythroid cells
ACCCTTGGTCCACACG-2	-4.15047	11.9622	Macrophages
ACCCTTGGTCCGACGT-2	5.84859	-5.87377	T cells
ACCCTTGGTGCACGCT-2	19.8693	1.35903	T cells
ACCCTTGGTGCTGATT-2	-4.72131	11.4884	Macrophages
ACCCTTGGTGCTGCAC-2	18.3497	-12.7593	Kupffer cells
ACCCTTGTCCCGGTAG-2	1.92344	-5.20309	T cells
ACCCTTGTCCCTTGGT-2	9.10969	-0.0888089	Erythroid cells
ACCCTTGTCTGCATGA-2	8.00044	-4.55566	Hepatocytes
ACCCTTGTCTTAGGAC-2	10.7141	-1.90434	Hepatocytes
ACCCTTGTCTTCGGAA-2	5.83862	-21.1588	Kupffer cells
ACCGTTCAGAGAGGTA-2	6.71566	-4.09199	Hepatocytes
ACCGTTCAGAGGCTGT-2	21.1681	0.00182581	T cells
ACCGTTCAGCACGATG-2	20.1986	-9.17836	Kupffer cells
ACCGTTCAGCTGTTAC-2	2.56786	-5.64831	T cells
ACCGTTCAGTATGGCG-2	8.24572	-2.8368	Hepatocytes
ACCGTTCAGTCGGGAT-2	19.2336	-9.4018	Kupffer cells
ACCGTTCCAACACAAA-2	21.91	-4.38552	Macrophages
ACCGTTCCACTGTCGG-2	11.2128	-1.47881	Hepatocytes
ACCGTTCCATAACCCA-2	18.2386	-10.6196	Kupffer cells
ACCGTTCCATTCGGGC-2	-2.96781	11.9096	Macrophages
ACCGTTCGTACGGCAA-2	5.94505	-3.46359	Hepatocytes
ACCGTTCGTATCAAGA-2	8.04758	-3.48266	Hepatocytes
ACCGTTCGTCCAAGAG-2	17.5803	-11.2582	Kupffer cells
ACCGTTCGTCTTGCGG-2	2.7043	-4.54244	T cells
ACCGTTCGTGAATTGA-2	0.394061	-4.977	T cells
ACCGTTCGTGACTCGC-2	8.19685	-3.58468	Hepatocytes
ACCGTTCGTGTGTACT-2	-6.16643	-4.22415	Macrophages
ACCGTTCGTTTACACG-2	-3.04934	11.9846	Macrophages
ACCGTTCTCAATCTCT-2	19.0817	-6.54756	Erythroid cells
ACCGTTCTCAATGCAC-2	3.44746	-4.62369	T cells
ACCGTTCTCCACGGAC-2	7.56009	-2.19423	Hepatocytes
ACCGTTCTCCGTCCTA-2	17.9174	-6.40296	Kupffer cells
ACCGTTCTCGGTGTTA-2	3.37868	-8.60733	T cells
ACCGTTCTCTATTCGT-2	21.9872	-5.53951	Macrophages
ACCGTTCTCTCGTCAC-2	19.0153	-6.39993	Kupffer cells
ACCTACCAGAAATCCA-2	8.54407	-20.7913	Kupffer cells
ACCTACCAGAGCTTTC-2	1.59335	-3.44865	T cells
ACCTACCAGATGACCG-2	12.2095	12.99	Kupffer cells
ACCTACCAGATGGTAT-2	19.9578	-8.91847	Kupffer cells
ACCTACCAGCTCCCTT-2	16.955	-12.6733	Kupffer cells
ACCTACCAGCTCTTCC-2	8.36955	-20.7454	Kupffer cells
ACCTACCAGGCGCTCT-2	18.8559	-5.36996	Kupffer cells
ACCTACCAGTAGACAT-2	18.6388	-6.17572	Macrophages
ACCTACCAGTTCCAGT-2	17.9559	2.12037	T cells
ACCTACCCAATCCTTT-2	10.0803	-3.68884	Hepatocytes
ACCTACCCAATTGAGA-2	1.0975	-6.09989	T cells
ACCTACCCACCCATAA-2	2.72071	-5.47853	T cells
ACCTACCCACCGTCGA-2	9.64553	-0.110044	Erythroid cells
ACCTACCCACCTGTCT-2	2.4938	-6.68478	T cells
ACCTACCCACGGTAGA-2	19.4979	-6.24059	Macrophages
ACCTACCCAGCTCGGT-2	7.34374	-3.16956	Hepatocytes
ACCTACCCAGTAACAA-2	5.74322	-6.26005	NK cells
ACCTACCCATGGTGGA-2	3.88586	-18.9948	NK cells
ACCTACCGTAAGGCCA-2	7.59104	-2.28818	Hepatocytes
ACCTACCGTCATAACC-2	16.7438	-4.42499	Hepatocytes
ACCTACCGTCGCACGT-2	2.66771	-5.11352	T cells
ACCTACCGTGCATTAC-2	4.06922	-4.75434	T cells
ACCTACCGTGTCCCTT-2	10.3304	-4.39715	Hepatocytes
ACCTACCTCAGTGTTG-2	8.32236	-3.61406	Hepatocytes
ACCTACCTCATCACAG-2	18.6104	-8.65427	Kupffer cells
ACCTACCTCCGCTGTT-2	18.9879	-10.8311	Kupffer cells
ACCTACCTCCTAGCCT-2	19.6515	-1.30837	Endothelial cells
[truncated: 220,528+ more rows]

## Sheet: Fig. 1f
Figure 1f
Celltype	Adipose-S	Adipose-V	AreaPostrema	Brain	Cerebellum	FrontalLobe	Heart	Hypothalamus	Intestine	Kidney	Liver	Lung	OccipitalLobe	OVoLT	ParietalLobe	PBMC	Retina	Spleen	SubfornicalOrgan	TemporalLobe
Astrocytes	0	0	1	1	1	1	0	1	0	0	0	0	0	1	1	0	0	0	1	1
AT1	0	0	0	0	0	0	0	0	0	0	0	1	0	0	0	0	0	0	0	0
AT1/AT2	0	0	0	0	0	0	0	0	0	0	0	1	0	0	0	0	0	0	0	0
AT2	0	0	0	0	0	0	0	0	0	0	0	1	0	0	0	0	0	0	0	0
B cells	1	0	0	0	0	0	1	0	1	0	1	1	0	0	0	0	0	1	0	0
Basophils	0	0	0	0	0	0	0	0	0	0	0	1	0	0	0	0	0	0	0	0
Beige adipocytes	1	1	0	0	0	0	0	0	0	0	0	0	0	0	0	0	0	0	0	0
Bipolar cells	0	0	0	0	0	0	0	0	0	0	0	0	0	0	0	0	1	0	0	0
Cardiomyocytes	0	0	0	0	0	0	1	0	0	0	0	0	0	0	0	0	0	0	0	0
CD4+ Naive T cells	0	0	0	0	0	0	0	0	0	0	0	0	0	0	0	1	0	0	0	0
CD8+ Cytotoxic T cells	0	0	0	0	0	0	0	0	0	0	0	0	0	0	0	1	0	0	0	0
CD8+ Naive T cells	0	0	0	0	0	0	0	0	0	0	0	0	0	0	0	1	0	0	0	0
Cholangiocytes	0	0	0	0	0	0	0	0	0	0	1	0	0	0	0	0	0	0	0	0
Ciliated cells	0	0	0	0	0	0	0	0	0	0	0	1	0	0	0	0	0	0	0	0
Clara cells	0	0	0	0	0	0	0	0	0	0	0	1	0	0	0	0	0	0	0	0
Collecting duct cells	0	0	0	0	0	0	0	0	0	1	0	0	0	0	0	0	0	0	0	0
Cone photoreceptor cells	0	0	0	0	0	0	0	0	0	0	0	0	0	0	0	0	1	0	0	0
Cycling cells	0	0	0	0	0	0	0	0	0	0	0	1	0	0	0	1	0	1	0	0
Dendritic cells	0	0	0	0	0	0	0	0	0	0	0	0	0	0	0	1	0	1	0	0
Distal convoluted tubule cells	0	0	0	0	0	0	0	0	0	1	0	0	0	0	0	0	0	0	0	0
Endothelial cells	1	1	1	1	1	1	1	1	1	1	1	1	1	1	1	0	1	1	0	1
Enterocytes	0	0	0	0	0	0	0	0	1	0	0	0	0	0	0	0	0	0	0	0
Erythroid cells	0	1	0	1	0	0	0	0	0	0	1	0	0	0	0	1	0	1	0	0
Excitatory neurons	0	0	1	1	0	1	0	1	0	0	0	0	1	1	1	0	0	0	1	1
Fibroblasts	0	0	0	0	0	0	1	0	1	1	0	1	0	0	0	0	0	0	0	0
Granule cells	0	0	0	0	1	0	0	0	0	0	0	0	0	0	0	0	0	0	0	0
Hepatic stellate cells	0	0	0	0	0	0	0	0	0	0	1	0	0	0	0	0	0	0	0	0
Hepatocytes	0	0	0	0	0	0	0	0	0	0	1	0	0	0	0	0	0	0	0	0
Immune cells	0	0	0	0	0	0	0	0	0	0	0	1	0	0	0	0	0	0	0	0
Inhibitory neurons	0	0	1	1	0	1	0	1	0	0	0	0	1	1	1	0	0	0	1	1
Kupffer cells	0	0	0	0	0	0	0	0	0	0	1	0	0	0	0	0	0	0	0	0
Loop of Henle's cells	0	0	0	0	0	0	0	0	0	1	0	0	0	0	0	0	0	0	0	0
Macrophages	1	1	0	0	0	0	1	0	1	0	1	1	0	0	0	0	0	1	0	0
Mast cells	0	1	0	0	0	0	0	0	0	0	0	1	0	0	0	0	0	0	0	0
Megakaryocytes	0	0	0	0	0	0	0	0	0	0	0	0	0	0	0	1	0	0	0	0
Memory B cells	0	0	0	0	0	0	0	0	0	0	0	0	0	0	0	1	0	0	0	0
Mesenchymal cells	1	1	0	0	0	0	0	0	0	0	0	0	0	0	0	0	0	0	0	0
Microglia	0	0	1	1	1	1	0	1	0	0	0	0	1	1	1	0	1	0	1	1
Monocytes	0	0	0	0	0	0	0	0	0	0	0	0	0	0	0	1	0	1	0	0
Muller glia	0	0	0	0	0	0	0	0	0	0	0	0	0	0	0	0	1	0	0	0
Naive B cells	0	0	0	0	0	0	0	0	0	0	0	0	0	0	0	1	0	0	0	0
Neural progenitor cells	0	0	0	1	1	0	0	0	0	0	0	0	0	0	0	0	0	0	0	0
Neutrophils	0	0	0	0	0	0	0	0	0	0	0	1	0	0	0	0	0	0	0	0
Newly formed oligodendrocytes	0	0	0	0	0	0	0	0	0	0	0	0	0	1	0	0	0	0	0	0
NK cells	0	0	0	0	0	0	0	0	0	0	1	0	0	0	0	0	0	1	0	0
Oligodendrocyte progenitor cells	0	0	1	1	1	1	0	1	0	0	0	0	1	1	1	0	0	0	1	1
Oligodendrocytes	0	0	1	1	1	1	0	1	0	0	0	0	1	1	1	0	0	0	1	1
Others	0	0	0	0	0	1	0	1	0	0	0	0	1	0	0	0	0	0	0	0
Plasma cells	0	0	0	0	0	0	0	0	0	0	1	1	0	0	0	1	0	1	0	0
Podocytes	0	0	0	0	0	0	0	0	0	1	0	0	0	0	0	0	0	0	0	0
Proximal tubule cells	0	0	0	0	0	0	0	0	0	1	0	0	0	0	0	0	0	0	0	0
Purkinje cells	0	0	0	0	1	0	0	0	0	0	0	0	0	0	0	0	0	0	0	0
Retinal ganglion cells	0	0	0	0	0	0	0	0	0	0	0	0	0	0	0	0	1	0	0	0
Rod photoreceptor cells	0	0	0	0	0	0	0	0	0	0	0	0	0	0	0	0	1	0	0	0
Smooth muscle cells	1	1	0	0	0	0	0	0	0	0	0	0	0	0	0	0	0	1	0	0
T cells	1	1	0	1	0	0	1	0	1	1	1	1	0	0	0	1	1	1	0	0
Transient amplifying cells	0	0	0	0	0	0	0	0	1	0	0	0	0	0	0	0	0	0	0	0
Ureteric epithelial cells	0	0	0	0	0	0	0	0	0	1	0	0	0	0	0	0	0	0	0	0

## Sheet: Fig. S1a
Figure S1a Metadata of Spleen
Cell	tSNE_1	tSNE_2	CellType	Platform
AAACCCAAGACCTCCG-1	-21.6751568256503	-8.35779890887834	T cells	10X
AAACCCAAGACGGAAA-1	10.686158808886	-2.7355759165821	Dendritic cells	10X
AAACCCAAGATGTTAG-1	9.56821658234319	-40.1854620174052	B cells	10X
AAACCCAAGGCTAACG-1	-30.9298998042286	25.1156402048498	Macrophages	10X
AAACCCAAGGTACTGG-1	42.8394887477104	-9.95934004102832	T cells	10X
AAACCCACAAATGAGT-1	20.1142405927228	32.9726975988111	Erythroid cells	10X
AAACCCACAAGACCTT-1	28.0559940996105	-29.0169302954047	Dendritic cells	10X
AAACCCACAGAGAGGG-1	14.5782152596289	-18.4177316731612	T cells	10X
AAACCCACAGATCATC-1	42.6783560397079	28.1210456491842	Plasma cells	10X
AAACCCAGTAACGATA-1	-19.4569334325053	-6.9888178337891	T cells	10X
AAACCCAGTACTAGCT-1	8.31209390455608	-33.7482401314975	B cells	10X
AAACCCAGTAGCGCCT-1	13.1403337602074	27.2404390202918	Erythroid cells	10X
AAACCCAGTCAGGCAA-1	2.71425304023838	-25.9256110941884	T cells	10X
AAACCCAGTCCCGTGA-1	-35.5001579083893	-10.1109076535474	NK cells	10X
AAACCCAGTCGCAACC-1	22.49948140092	9.25303647629925	Plasma cells	10X
AAACCCAGTGAGTAAT-1	18.6120820108821	1.33449849969498	T cells	10X
AAACCCAGTGTACGCC-1	8.51925652247276	-19.8896298682454	T cells	10X
AAACCCATCATATGGC-1	11.6800990019858	-43.1383458714739	B cells	10X
AAACCCATCCATACTT-1	36.4175407562924	-5.85505621300206	T cells	10X
AAACCCATCCCACAGG-1	-1.53154153072886	-47.1082924974006	B cells	10X
AAACCCATCGGACGTC-1	-27.5452494025753	-35.9849767971572	B cells	10X
AAACCCATCTGGGATT-1	12.0814139099939	-42.1858785750282	B cells	10X
AAACGAAAGAACTTCC-1	35.922027679637	-11.2828977253454	T cells	10X
AAACGAAAGCAATAGT-1	32.68597973123	2.65306093269548	Erythroid cells	10X
AAACGAAAGCCTGCCA-1	17.0139062807191	-9.75762926770433	B cells	10X
AAACGAAAGGGACCAT-1	-11.6477596572823	48.2965144424155	Erythroid cells	10X
AAACGAAAGTGGCGAT-1	-19.2219093255955	16.0243456625306	Monocytes	10X
AAACGAACAAGACCTT-1	-27.4395413430138	-31.9462353481122	B cells	10X
AAACGAACACAATCTG-1	-29.4781841091209	-20.8017271048204	T cells	10X
AAACGAACATGGATCT-1	21.6385549356867	41.2532531561813	Erythroid cells	10X
AAACGAACATTAAGCC-1	-23.2080742623757	4.06041487449424	T cells	10X
AAACGAACATTGGCAT-1	-30.4352580897338	-2.66308765309838	T cells	10X
AAACGAAGTAAGTTGA-1	31.8559981545303	12.6139760385403	Plasma cells	10X
AAACGAAGTATGTCCA-1	13.3250264911917	-15.829193886699	T cells	10X
AAACGAAGTCCGGACT-1	28.6384637309565	-34.8376961835197	Dendritic cells	10X
AAACGAAGTGTTGATC-1	-25.5369601510691	3.76918709086743	T cells	10X
AAACGAAGTTCCTAAG-1	-33.5680158567311	27.6474712661386	Macrophages	10X
AAACGAATCCCGTAAA-1	-12.5218924559709	-40.6665615265513	Cycling cells	10X
AAACGAATCGCGAAGA-1	34.5335081150485	-13.0775172437226	T cells	10X
AAACGAATCGTGCATA-1	18.3485376973472	-13.4574909749648	T cells	10X
AAACGAATCTCGAACA-1	-14.3777979283619	-36.7078678455383	B cells	10X
AAACGAATCTTGCAGA-1	-28.3774290362385	1.08666087232883	T cells	10X
AAACGCTAGACCATAA-1	17.4237540489054	-14.8188468668594	T cells	10X
AAACGCTAGACCATGG-1	15.216121326545	-9.93337042666104	T cells	10X
AAACGCTAGCTTCTAG-1	4.54749811521862	34.7292034260211	Macrophages	10X
AAACGCTAGGCGTTGA-1	-2.63006599979548	26.4325311318124	Macrophages	10X
AAACGCTAGGGCATGT-1	-27.3364983847452	-21.7498079242095	T cells	10X
AAACGCTAGTACAACA-1	3.66576152569121	-6.21489732261473	T cells	10X
AAACGCTAGTTGTAGA-1	15.0413104108174	20.6407162506515	Erythroid cells	10X
AAACGCTCAAAGGTTA-1	21.3478231302111	-18.445400665477	T cells	10X
AAACGCTCAACTGCTA-1	27.6033813552626	-2.17211220577529	T cells	10X
AAACGCTCAATGGGTG-1	1.88311822496768	-21.642510678279	T cells	10X
AAACGCTCAGCACAGA-1	-23.6864298880595	33.8648306720994	Macrophages	10X
AAACGCTCAGGCCCTA-1	-8.51226859908518	-33.9578102003737	B cells	10X
AAACGCTCATCGATGT-1	-26.6308645664895	-6.17028048060017	T cells	10X
AAACGCTCATCGCTCT-1	-39.001932055759	20.4809557234512	Macrophages	10X
AAACGCTCATCTCAAG-1	17.7666957999603	-3.72790514633609	T cells	10X
AAACGCTGTAATGATG-1	6.29048947750366	-10.2399467300774	T cells	10X
AAACGCTGTCAACACT-1	-10.8404184470613	-43.7688989365548	B cells	10X
AAACGCTGTCCTCCTA-1	2.07694902795124	-17.8169360518799	T cells	10X
AAACGCTGTTCGGTAT-1	5.19732899723696	-38.8293708795542	B cells	10X
AAACGCTGTTGAAGTA-1	-20.3138950254078	-5.97713758404806	T cells	10X
AAACGCTTCCGTTGAA-1	-9.05832041260173	-2.77364168663178	T cells	10X
AAACGCTTCGAGAAAT-1	31.6908411902975	-10.3079445966626	T cells	10X
AAACGCTTCTCTATGT-1	-8.70203844911427	25.016192460356	Macrophages	10X
AAAGAACAGAATTGTG-1	27.5146433550052	-3.95941116451206	T cells	10X
AAAGAACAGATGTTCC-1	40.4124821687873	10.1794368458581	Plasma cells	10X
AAAGAACAGGGATGTC-1	-6.73651077273713	-13.3942305497306	T cells	10X
AAAGAACAGGTTCCGC-1	-25.0123527957064	-36.4574653661707	B cells	10X
AAAGAACAGTCTCTGA-1	-21.0474608198882	38.7806421029669	Macrophages	10X
AAAGAACCAGCGCGTT-1	12.718535112482	-15.8769442199246	T cells	10X
AAAGAACCATAGAATG-1	19.8021594492274	30.9271450977905	Erythroid cells	10X
AAAGAACCATATGCGT-1	32.369163369923	-10.409746037803	T cells	10X
AAAGAACCATCGGATT-1	11.5671577788179	-18.9087213801495	T cells	10X
AAAGAACGTAATGATG-1	-41.1441828945179	-12.9320102608691	NK cells	10X
AAAGAACGTGATTGGG-1	23.8576926977661	36.6370831790213	Erythroid cells	10X
AAAGAACGTGCACGCT-1	-30.6263828461998	22.8092447547181	Macrophages	10X
AAAGAACGTGCGAACA-1	32.5386702826804	22.7657884626459	Plasma cells	10X
AAAGAACGTTGGGCCT-1	2.21106757777079	41.0439790813744	Macrophages	10X
AAAGAACTCAGATGCT-1	10.9082588727478	-40.8464290413074	B cells	10X
AAAGAACTCCCAGGAC-1	-25.2037721356248	0.790183574281722	T cells	10X
AAAGAACTCCCTGTTG-1	-42.5837945526615	-1.02000558460615	NK cells	10X
AAAGAACTCGATGCAT-1	-29.051974100383	-21.9836931179694	T cells	10X
AAAGAACTCGTAACTG-1	-33.2564665050273	-1.20187432046997	Cycling cells	10X
AAAGAACTCTTAATCC-1	-20.8072911574641	16.7413720191728	Monocytes	10X
AAAGGATAGAACAAGG-1	-45.2686541006609	10.1859184866737	Macrophages	10X
AAAGGATAGACCAGCA-1	-9.08539391361959	-41.2744854362069	Cycling cells	10X
AAAGGATAGACTCAAA-1	-29.1884091533357	-0.208947974874362	T cells	10X
AAAGGATAGCAACCAG-1	9.42640067799234	-32.9669973532932	B cells	10X
AAAGGATAGTATGAGT-1	34.9073258983922	22.4058794184315	Plasma cells	10X
AAAGGATAGTCCTGCG-1	34.166065275947	17.1849906270944	Plasma cells	10X
AAAGGATCAAATACAG-1	-23.2863043701829	3.5852126736894	T cells	10X
AAAGGATCACTTGACA-1	21.0377929897212	23.9788047122896	T cells	10X
AAAGGATCAGGTCTCG-1	16.9529795664772	24.177511384889	Dendritic cells	10X
AAAGGATGTAAGATTG-1	12.5412426218129	-40.1128787577999	B cells	10X
AAAGGATGTCATCCGG-1	4.83469710254621	19.3496403094354	B cells	10X
AAAGGATGTCCCGGTA-1	13.7008751161266	14.3390014512551	T cells	10X
AAAGGATGTTCTCCCA-1	6.07866636068899	-22.2870125832473	T cells	10X
AAAGGATGTTGATCGT-1	28.633195543241	12.8443679377765	Plasma cells	10X
AAAGGATTCACGGACC-1	44.0039067207787	-9.30883134834829	T cells	10X
AAAGGATTCCTAGCTC-1	11.0075372786994	-6.46200914698446	Dendritic cells	10X
AAAGGATTCGCCTTTG-1	-11.5344987341212	21.8362901289005	Macrophages	10X
AAAGGATTCGTAGGGA-1	-12.5099601468585	-6.35110886689717	T cells	10X
AAAGGATTCGTCTCAC-1	-17.9361959753827	-40.2056591198037	B cells	10X
AAAGGATTCTGCGAGC-1	22.3092695885883	-14.0350488394188	T cells	10X
AAAGGGCAGAAGTCAT-1	-17.3688735612207	-26.9528411454909	Cycling cells	10X
AAAGGGCAGACGAGCT-1	18.9769266871014	33.6056371622361	Erythroid cells	10X
AAAGGGCAGAGGTTAT-1	21.3337368094441	-5.25119074480009	T cells	10X
AAAGGGCAGATGAACT-1	40.5141435289399	22.7011019313343	Plasma cells	10X
AAAGGGCAGCAGAAAG-1	-9.50288316695804	26.8855932199394	Macrophages	10X
AAAGGGCAGCGCTGCT-1	12.5091746895636	-17.4248246660629	T cells	10X
AAAGGGCAGCGTTGTT-1	1.22722069093237	-20.9398014015935	T cells	10X
AAAGGGCAGTATAGAC-1	21.1689422583333	-12.0381896445379	T cells	10X
AAAGGGCCAACCCGCA-1	3.58355364445387	-17.5897434873584	T cells	10X
AAAGGGCCAACTGCTA-1	-43.1360015036529	-10.2142612823467	NK cells	10X
AAAGGGCCACCGGCTA-1	-41.0459237672097	-0.667719741022661	NK cells	10X
AAAGGGCCAGATACCT-1	4.53821732553347	-14.5757990053203	T cells	10X
AAAGGGCCAGGTAGTG-1	-16.103203042558	17.0531863000437	Monocytes	10X
AAAGGGCGTAGTGTGG-1	-17.6168009794943	-39.5531200467466	B cells	10X
AAAGGGCGTCAATGGG-1	24.4342681695222	23.9752659480511	Erythroid cells	10X
AAAGGGCGTCGAGCAA-1	-28.729913202246	-22.4386169277278	T cells	10X
AAAGGGCGTGCATTTG-1	-16.2384225769381	42.1021529304467	Macrophages	10X
AAAGGGCGTGTGAGCA-1	-14.5605886115593	11.1160444868721	Dendritic cells	10X
AAAGGGCGTTAAGTCC-1	-13.4561169717463	29.4388103900421	Macrophages	10X
AAAGGGCTCAAGATAG-1	20.8857240203937	35.2074025490552	Erythroid cells	10X
AAAGGGCTCAATGCAC-1	-0.959762876557115	-25.9876504341922	T cells	10X
AAAGGGCTCCATATGG-1	-19.8775846365062	-2.43410492431059	T cells	10X
AAAGGGCTCCCGTTCA-1	39.7607282866133	-8.15478088211765	T cells	10X
AAAGGGCTCGCTATTT-1	-39.4014624576509	20.006874108682	Macrophages	10X
AAAGGGCTCTGAGGTT-1	12.9054418040265	-28.873140440886	B cells	10X
AAAGGTAAGCCGTAAG-1	-9.49020232683839	-14.11574050167	T cells	10X
AAAGGTAAGCGCTTCG-1	-40.680021499959	18.7913817904333	Macrophages	10X
AAAGGTAAGTGCAACG-1	-8.46032996092042	4.13645708101887	B cells	10X
AAAGGTACAATCTCTT-1	20.3126877466391	-0.906511340311917	T cells	10X
AAAGGTACACCCTGAG-1	-24.7797575399659	-37.6277196044932	B cells	10X
AAAGGTACACCTTCCA-1	27.4232118312264	-11.0051010759539	T cells	10X
AAAGGTACACTGATTG-1	-2.91793357711399	-21.7838915026215	T cells	10X
AAAGGTACAGGACTTT-1	12.1378391401683	-34.2364431222485	B cells	10X
AAAGGTACATCCGTTC-1	12.7033096856365	16.8498007440497	Macrophages	10X
AAAGGTAGTACAACGG-1	-22.851067015879	-0.528442985511084	T cells	10X
AAAGGTAGTACAGAGC-1	38.9236898489424	-9.08751643102162	T cells	10X
AAAGGTAGTCATGACT-1	23.462306315848	-18.3609788854559	T cells	10X
AAAGGTAGTCTACATG-1	44.5148903041241	-0.918577306980964	T cells	10X
AAAGGTAGTCTCGGAC-1	-2.16477965050557	40.0953074878871	Macrophages	10X
AAAGGTAGTCTGATCA-1	14.6665338245492	-45.8854329370125	B cells	10X
AAAGGTAGTGCCGAAA-1	32.6677609421628	-11.9951390801374	T cells	10X
AAAGGTAGTTCAGGTT-1	-6.95785262821456	42.6324996412641	Macrophages	10X
AAAGGTAGTTCCGCAG-1	12.7924056777261	-29.599968051634	B cells	10X
AAAGGTAGTTGGGATG-1	-4.25553176216697	-15.4795821012877	T cells	10X
AAAGGTATCAAAGGAT-1	24.3408079718819	21.8410693393263	Erythroid cells	10X
AAAGGTATCATAGCAC-1	-41.5084399582688	-0.146220198068911	NK cells	10X
AAAGGTATCCATCCGT-1	-15.9100087048072	-6.55290000132456	T cells	10X
AAAGGTATCGCGATCG-1	-15.9954560650671	-38.3402273988407	B cells	10X
AAAGTCCAGAGCAGAA-1	13.1353088199731	-35.9517400544554	B cells	10X
AAAGTCCAGTAATTGG-1	-45.4722908657979	-15.638326294222	NK cells	10X
AAAGTCCCACGTCTCT-1	37.2026735483197	14.6029083814972	Plasma cells	10X
AAAGTCCCACTAGGCC-1	-13.150093559633	-27.3919220025824	B cells	10X
AAAGTCCCACTGGACC-1	-12.5317023770128	26.9072279543666	Macrophages	10X
AAAGTCCCACTGGCCA-1	-30.8859105499631	27.8508977519538	Macrophages	10X
AAAGTCCCACTTCCTG-1	5.14317839385926	-0.463482917322741	Dendritic cells	10X
AAAGTCCCAGACGCTC-1	-7.80114277910589	-20.2846131008534	T cells	10X
AAAGTCCCAGCGCTTG-1	-17.7697235869464	-41.7325794596907	B cells	10X
AAAGTCCGTCACTTAG-1	-6.60408989651428	25.9187074239845	Macrophages	10X
AAAGTCCGTCCGACGT-1	-25.5907736588695	-3.18813850901191	T cells	10X
AAAGTCCGTCTTACTT-1	40.3491723489803	24.4576631734106	Plasma cells	10X
AAAGTCCGTGCTCGTG-1	-7.27559311464898	31.6039437133934	Macrophages	10X
AAAGTCCGTGGGTCAA-1	-0.39478460810642	41.1736729705289	Macrophages	10X
AAAGTCCGTGTACATC-1	2.71828565547819	3.69625007338229	Dendritic cells	10X
AAAGTCCGTTCAGCTA-1	-26.5669688080345	7.97766444113066	NK cells	10X
AAAGTCCTCAGAGCGA-1	-12.3331862344268	40.5416653815501	Macrophages	10X
AAAGTCCTCCACGAAT-1	-16.0984613814328	-3.28856526704626	T cells	10X
AAAGTCCTCCAGCTCT-1	-12.1232675584412	43.4356910126826	Macrophages	10X
AAAGTCCTCGCTTGAA-1	30.5204346495856	16.2408515675515	Plasma cells	10X
AAAGTGAAGCCGATAG-1	-29.2948763141646	-30.3256543502227	B cells	10X
AAAGTGAAGTGAGTGC-1	-28.7959353660965	-30.4008604442274	B cells	10X
AAAGTGACAAATCGTC-1	5.66224313103219	-23.2431612149273	T cells	10X
AAAGTGACACCATAAC-1	-1.97330664048615	-1.65869422059985	Cycling cells	10X
AAAGTGACACGAGAAC-1	-43.3323284508193	11.560455958103	Macrophages	10X
AAAGTGAGTCATAGTC-1	-33.4345764979177	3.50644473383189	T cells	10X
AAAGTGAGTCGACTTA-1	1.03183545380518	3.47476659277385	T cells	10X
AAAGTGAGTGCAATAA-1	-6.64465996100197	-2.11134713520132	T cells	10X
AAAGTGAGTGTCTTGA-1	-6.29018684797267	14.5573584510488	Monocytes	10X
AAAGTGAGTTGCTCGG-1	-22.3303461580225	4.20750160696766	T cells	10X
AAAGTGATCAGAACCT-1	15.8655437018958	-43.3653236952905	B cells	10X
AAAGTGATCCATAAGC-1	-38.5767878212881	-8.96922974383994	NK cells	10X
AAAGTGATCCCACAGG-1	5.81156480456179	33.5329538675355	Macrophages	10X
AAAGTGATCGATCCAA-1	26.1456374546421	-29.2278505592731	Dendritic cells	10X
AAAGTGATCGATCCCT-1	-11.5903748379558	45.5612522962366	Macrophages	10X
AAATGGAAGGGCAAGG-1	19.6075880057847	44.6742762154076	Erythroid cells	10X
AAATGGAAGGTGCTTT-1	5.32612772740754	-9.71102133104154	T cells	10X
AAATGGAAGTCATCGT-1	-11.7425675719516	48.2888543282128	Erythroid cells	10X
AAATGGACAAATCAGA-1	-12.5580243935763	44.1672231065725	Macrophages	10X
AAATGGACAATCACGT-1	-22.9426811236161	6.50670014635465	T cells	10X
AAATGGACACCGTACG-1	4.74634723552479	16.7591450809874	B cells	10X
AAATGGACAGACGGAT-1	-0.985348111618981	39.1544508277685	Macrophages	10X
AAATGGACAGCTCCTT-1	-27.6692844621138	24.3911501876827	Macrophages	10X
AAATGGACATGGAACG-1	23.0807921588689	-29.2307570468434	Dendritic cells	10X
AAATGGAGTACAGCGA-1	-17.9439666274517	36.7074186479627	Macrophages	10X
AAATGGAGTCGCGTCA-1	11.8524912200798	-38.5667481073482	B cells	10X
AAATGGAGTGATCGTT-1	-23.5318090387094	-6.58491679061561	NK cells	10X
AAATGGAGTGCTCTCT-1	27.8963965652671	-14.6511497597271	T cells	10X
AAATGGAGTTCACGAT-1	-26.7576461377738	31.3308597232943	Macrophages	10X
AAATGGAGTTGTTGTG-1	-37.2066511899865	-9.8900534033967	NK cells	10X
AAATGGAGTTTCGGCG-1	5.98771885241904	6.05262797371572	Dendritic cells	10X
AAATGGATCATTCGTT-1	-15.16940129506	-0.57314497993073	T cells	10X
AAATGGATCCGCTTAC-1	-37.3159205548215	20.1169964801523	Macrophages	10X
AAATGGATCCTTCGAC-1	21.1029455272687	6.15079473602863	T cells	10X
AAATGGATCGGAGTAG-1	-12.5475191104342	-7.76534522549003	T cells	10X
AAATGGATCGTCCTCA-1	-6.56874816552549	31.9951985775747	Macrophages	10X
AACAAAGAGAGATGCC-1	-45.0755701662503	9.95685079752621	Macrophages	10X
AACAAAGAGCCATTTG-1	-46.2478237629941	10.1454346811421	Macrophages	10X
AACAAAGAGGCAGGTT-1	22.5460811283186	-15.9341518763684	T cells	10X
AACAAAGAGGGCGAGA-1	-8.72104058208424	-13.26748040952	T cells	10X
AACAAAGAGTTGTAGA-1	2.92976130310106	-18.2150744091433	T cells	10X
AACAAAGCAACCTATG-1	31.0873805565448	-17.9906617716659	T cells	10X
AACAAAGCAACTTGGT-1	12.4928864994082	-33.8577603861989	B cells	10X
AACAAAGCACATAACC-1	-21.2790308642583	35.3120250742619	Macrophages	10X
AACAAAGCACCGTGAC-1	3.81931626392904	-26.6790645970156	T cells	10X
AACAAAGCACTCACTC-1	30.408488987869	21.6155055790697	Plasma cells	10X
AACAAAGCAGAGTAAT-1	12.1863474166456	-34.2304440589587	B cells	10X
AACAAAGCAGGAGGTT-1	30.629627267097	20.9290829989095	Plasma cells	10X
AACAAAGCAGGGAGAG-1	-21.333363405637	-35.5931192309549	B cells	10X
AACAAAGCAGTCAACT-1	-23.9486127977015	-1.93813747171682	T cells	10X
AACAAAGCATCCTATT-1	26.1445778565761	-19.6643988778476	T cells	10X
AACAAAGGTAGGGTAC-1	-42.8662401401743	-10.6011300901963	NK cells	10X
AACAAAGGTATCATGC-1	-11.8046746573949	42.8584704466251	Macrophages	10X
AACAAAGGTCGCCTAG-1	-35.3367923892236	-13.2904341411102	NK cells	10X
AACAAAGGTCTTAGTG-1	-43.3781188895483	-23.6173679917639	NK cells	10X
AACAAAGGTTAGAGTA-1	17.0133983709071	25.1556760126406	Erythroid cells	10X
AACAAAGGTTGAGGAC-1	-31.2726839367182	0.724634825413406	T cells	10X
AACAAAGGTTTGGAAA-1	37.0547373453426	-16.2515919790775	T cells	10X
AACAAAGTCAGCGTCG-1	-17.2688363101069	-3.31095831800071	T cells	10X
AACAAAGTCCGCTGTT-1	31.0398761796326	-3.84746869516311	T cells	10X
AACAAAGTCGATAACC-1	6.69083727072628	8.67402780584949	Dendritic cells	10X
AACAAAGTCGCAATGT-1	-13.8012649520529	40.8392814478761	Macrophages	10X
AACAAAGTCTCAATCT-1	6.34648836705513	-37.4003284998209	B cells	10X
AACAAAGTCTGTAACG-1	-42.5126374226248	2.23142793795142	NK cells	10X
AACAACCAGGAATTAC-1	35.9385568566816	-11.4198066486903	T cells	10X
AACAACCAGGCTAGCA-1	30.2925121408609	-32.0097606344521	Dendritic cells	10X
AACAACCAGTTAGTAG-1	32.8912304138732	-19.6107628198593	T cells	10X
AACAACCCAAATCGGG-1	-45.217358140118	-16.2044827014135	NK cells	10X
AACAACCCACAGCTTA-1	-45.1376439436558	-18.9255377182919	NK cells	10X
AACAACCGTAATGTGA-1	7.78718289572082	-37.3413704466521	B cells	10X
AACAACCGTACAAGCG-1	-42.9272267648839	-12.4980356029301	NK cells	10X
AACAACCGTACAGTCT-1	35.3520115108207	12.7945152853934	Plasma cells	10X
AACAACCGTAGCTCGC-1	-20.8632594473087	16.4622866365687	Monocytes	10X
AACAACCGTAGCTTGT-1	3.89367504090909	36.5141998630333	Macrophages	10X
AACAACCGTAGGTGCA-1	-22.0703449841704	34.9999669543391	Macrophages	10X
AACAACCGTCTTTCAT-1	-13.4077918518792	-10.6711071273172	T cells	10X
AACAACCTCCATGCAA-1	-31.976722680896	25.0443446411573	Macrophages	10X
AACAACCTCCCTCAAC-1	43.8336636175074	1.07938811459058	T cells	10X
AACAACCTCCTGGGAC-1	1.39580915109485	-20.6274995825846	T cells	10X
AACAACCTCGATGGAG-1	36.6198565076321	-6.86547501546522	T cells	10X
AACAACCTCTACCACC-1	26.3528367016996	8.84602298670393	Plasma cells	10X
AACAAGAAGAATGTTG-1	-19.0916999395282	-27.2694208553879	Cycling cells	10X
AACAAGAAGAATTTGG-1	-12.0194995173559	-5.8769183063305	T cells	10X
AACAAGAAGACCTGGA-1	-15.8183362865873	20.5937547284315	Monocytes	10X
AACAAGAAGGTGATCG-1	-21.5275300939519	28.445246305724	Macrophages	10X
AACAAGAAGTCAATCC-1	-17.5598883501662	-39.6596289772664	B cells	10X
AACAAGACAAGACGGT-1	-6.81488881193667	27.4551954098449	Macrophages	10X
AACAAGACACTGGAAG-1	-17.6762635741248	-7.37224592459981	T cells	10X
AACAAGACAGGTCCGT-1	23.0564912709435	22.732137172746	Erythroid cells	10X
AACAAGACATCATGAC-1	0.741756595897338	-25.555127697401	T cells	10X
AACAAGACATCGAACT-1	-35.8549336685494	21.6862932062166	Macrophages	10X
AACAAGAGTGCCGTAC-1	-3.37209585334183	-41.8796616876424	B cells	10X
AACAAGAGTGGGTCAA-1	20.3081378610992	-17.6802757816227	T cells	10X
AACAAGAGTTTACCTT-1	-10.537917912853	38.0540177546176	Macrophages	10X
AACAAGATCCTAGAGT-1	31.730648945071	11.2421929259751	Plasma cells	10X
AACAAGATCGCCTTGT-1	-18.5551245262568	16.3814026166416	Monocytes	10X
AACAAGATCTTCGGTC-1	0.788591464935777	24.9966210440846	Macrophages	10X
AACACACAGAAACCAT-1	11.1164831591274	-29.5205423564668	B cells	10X
AACACACAGAGAAGGT-1	-32.4407284026485	6.95317263229361	T cells	10X
AACACACCAAGATTGA-1	-15.8213308097391	-40.0483376960123	B cells	10X
AACACACCAGAACATA-1	0.0989482279692566	25.4011741282454	B cells	10X
AACACACCAGCGCGTT-1	45.0942381209211	14.6276828599275	Plasma cells	10X
AACACACCAGGACGAT-1	-23.9271107969524	-0.0956223490327122	T cells	10X
AACACACCAGTTAAAG-1	27.4714910355265	-17.0808607653598	T cells	10X
AACACACGTAGCTCGC-1	-26.9495629116845	15.7623716627717	Monocytes	10X
AACACACGTGTCGATT-1	-3.60247425220561	-19.2776625350822	T cells	10X
AACACACGTTTGTGGT-1	13.6241017679622	-42.5412851420893	B cells	10X
AACACACTCCCTTGTG-1	-11.090661624527	-43.4554789790735	B cells	10X
AACACACTCGGTTGTA-1	-44.4261151479484	-20.0082228808411	NK cells	10X
AACACACTCTTCGTGC-1	3.48220958023407	29.9232501767694	Macrophages	10X
AACAGGGAGACATCAA-1	-38.826932654657	-11.0536528988683	NK cells	10X
AACAGGGAGGGTTAAT-1	11.137171420394	-33.8296316145828	B cells	10X
AACAGGGAGGTTAGTA-1	30.008823561522	20.5324101713663	Plasma cells	10X
AACAGGGCAATCGAAA-1	-26.7487959798142	1.26813208557896	T cells	10X
AACAGGGCACCAAATC-1	18.1889775797637	33.2886903899242	Erythroid cells	10X
AACAGGGCACCCTAAA-1	24.7176472430182	-28.2813176550398	Dendritic cells	10X
AACAGGGCACGTGAGA-1	23.3088648413413	-18.4651745587985	T cells	10X
AACAGGGCATAGAGGC-1	-2.46041707209679	-26.9944603618297	T cells	10X
AACAGGGCATCTTCGC-1	0.903453454088258	16.1903645893867	Macrophages	10X
AACAGGGCATGCAGCC-1	41.8571565167108	-8.12883234032922	T cells	10X
AACAGGGGTAATCAAG-1	-42.0981549684383	-7.71505432961612	NK cells	10X
AACAGGGGTACCGGCT-1	-20.2368114517457	8.63185472091758	T cells	10X
AACAGGGGTCCGGTCA-1	-3.08029119708382	12.714238981614	T cells	10X
AACAGGGGTCGAGCTC-1	10.8855591294619	-47.4257102891901	B cells	10X
AACAGGGGTGATAGTA-1	5.68804768371437	-25.6695376044461	T cells	10X
AACAGGGGTTGCGTAT-1	5.92932246276796	32.3476502240593	Macrophages	10X
AACAGGGTCAAGTCGT-1	-7.1241810464884	28.8414641400994	Macrophages	10X
AACAGGGTCAGCAATC-1	-16.3841464239882	22.3213445111591	Monocytes	10X
AACAGGGTCATCACCC-1	8.12095573700623	-32.9953780401424	B cells	10X
AACAGGGTCATTTCGT-1	1.06580774131434	-27.3628980615512	T cells	10X
AACAGGGTCGCTTACC-1	44.8701105094823	-5.04208980072992	T cells	10X
AACAGGGTCGTTCTAT-1	-15.9163694008139	-39.0017921196427	B cells	10X
AACAGGGTCTCACGAA-1	-25.5684708470132	-1.41751163412587	T cells	10X
AACAGGGTCTTGTGCC-1	-13.7810731789327	-8.914678966171	NK cells	10X
AACCAACAGAGACAAG-1	5.34190145746489	7.83492781291498	Dendritic cells	10X
AACCAACAGCAACCAG-1	-40.9457017157416	11.1543789229221	Macrophages	10X
AACCAACAGCTAGATA-1	2.17222914217958	28.082008606925	Macrophages	10X
AACCAACAGCTGTTCA-1	-21.3498707841127	36.1315623708726	Macrophages	10X
AACCAACAGTAGCAAT-1	2.64837886479411	-23.0899726637881	T cells	10X
AACCAACAGTCTAGCT-1	-21.9407752143989	35.4037988118635	Macrophages	10X
AACCAACCAACATACC-1	7.32154814744824	20.2188357715387	Macrophages	10X
AACCAACCAAGGTCGA-1	27.1101083435426	-36.1388564359274	Dendritic cells	10X
AACCAACCACAAACGG-1	32.7127127360557	17.7717632579653	Plasma cells	10X
AACCAACCACAGACGA-1	-43.583586205554	-20.2386345659687	NK cells	10X
AACCAACCACAGTGAG-1	4.08372451520274	35.3006985693295	Macrophages	10X
AACCAACCACCTATCC-1	9.6133579765466	-29.4110713832715	Cycling cells	10X
AACCAACCAGACGGAT-1	-46.4285698887824	8.63101720137874	Macrophages	10X
AACCAACCAGCGTATT-1	14.3381559424012	-14.4265263924053	T cells	10X
AACCAACCATCACCAA-1	-22.3633416357985	-17.8426753275533	NK cells	10X
AACCAACGTAAGAACT-1	40.9780436529133	27.6064484532431	Plasma cells	10X
AACCAACGTCATATGC-1	2.22703016175332	38.6240572414673	Macrophages	10X
AACCAACGTCTACGTA-1	-12.538651437206	-12.6887992123178	NK cells	10X
AACCAACTCACGAACT-1	-17.4902510794436	-12.9059283256806	T cells	10X
AACCAACTCGCCAGTG-1	-30.9608891918991	29.9772015727026	Macrophages	10X
AACCACAAGCACTAGG-1	8.09691165516757	3.02742653659893	Dendritic cells	10X
AACCACAAGGCATCTT-1	36.889850614137	20.8406509741746	Plasma cells	10X
AACCACAAGGTTGCCC-1	31.7487368793453	-16.6184639666181	T cells	10X
AACCACACACAAAGTA-1	33.7547077073807	5.34709011020775	Erythroid cells	10X
AACCACACACCCTAAA-1	24.9358210312318	21.6495293596785	T cells	10X
AACCACACAGTGCCTG-1	15.9284614019324	13.570872758025	Plasma cells	10X
AACCACACATAAGATG-1	6.25585937940024	-20.1716375777735	T cells	10X
AACCACACATAAGCGG-1	-14.7962492778575	-35.4759022554586	B cells	10X
AACCACACATCGGTTA-1	-12.4365483502553	-16.2347687037857	T cells	10X
AACCACACATGGTACT-1	-30.9246660741178	-1.55370761911569	T cells	10X
AACCACACATTGGCAT-1	9.84410601322048	-30.5879927560957	B cells	10X
AACCACAGTACGACTT-1	-26.4925364824632	-14.0826075349304	B cells	10X
AACCACAGTATTGGCT-1	9.68991387542689	4.0338363515072	Dendritic cells	10X
AACCACAGTGAGACGT-1	-1.1754908003823	-47.5346051767634	B cells	10X
AACCACAGTGGCTGCT-1	9.99245794482544	-2.6245176927798	Dendritic cells	10X
AACCACAGTGTCCTAA-1	21.7189450339181	25.0366621647252	Erythroid cells	10X
AACCACAGTTATTCTC-1	3.92916936044519	19.1152662095003	B cells	10X
AACCACAGTTCGGGTC-1	-0.516481830038402	-5.98201280337259	T cells	10X
AACCACATCAGACTGT-1	-34.321877571681	25.7036887700844	Macrophages	10X
AACCACATCAGGTAAA-1	41.2793969979096	9.23323331471282	Plasma cells	10X
AACCACATCATAGAGA-1	6.12005518356295	-21.5732392019357	T cells	10X
AACCACATCATGGAGG-1	23.5327965946354	9.20952890842273	Plasma cells	10X
AACCACATCCTTATAC-1	4.63477012873158	5.77353763727973	Dendritic cells	10X
AACCACATCGATTCCC-1	-1.71325443441881	39.9991539392284	Macrophages	10X
AACCATGAGATAGTCA-1	26.5013867331231	4.54402924141608	Plasma cells	10X
AACCATGAGCCAGTAG-1	-35.0531572459303	-10.4841921237862	NK cells	10X
AACCATGAGCTGACCC-1	-1.37409508648786	5.54216804832925	T cells	10X
AACCATGAGGATGCGT-1	28.8184656484212	-34.6119793110014	Dendritic cells	10X
AACCATGAGGTGAGAA-1	-19.3071905069343	36.7064954160865	Macrophages	10X
AACCATGAGGTGGCTA-1	-1.69708214908455	39.4742864516883	Macrophages	10X
AACCATGCATGGCTAT-1	-39.8991298345819	16.7152270871721	Macrophages	10X
AACCATGGTAAGACCG-1	-12.3594589168796	-31.9887042183352	Cycling cells	10X
AACCATGGTACAAGCG-1	17.0170077708838	-2.68638762461925	T cells	10X
AACCATGGTACGGTTT-1	-30.0728804644681	-31.4221963880457	B cells	10X
AACCATGGTCCTACAA-1	-30.6731882028103	-3.23473347435332	B cells	10X
AACCATGGTGCCGTAC-1	23.7799144280704	34.7062441023379	Erythroid cells	10X
AACCATGGTGGCGTAA-1	31.9280313391469	18.3217744573763	Plasma cells	10X
AACCATGTCAGTCACA-1	33.1168056790201	-15.9511750809025	T cells	10X
AACCATGTCTCCTGTG-1	-1.65926875279984	-26.0786913482434	T cells	10X
AACCCAAAGCCGCTTG-1	-25.08798052895	-37.6351536515391	B cells	10X
AACCCAAAGGGCAGGA-1	12.0366595783917	-6.04985961839259	Dendritic cells	10X
AACCCAAAGTATGACA-1	23.1052218266626	37.401258482934	Erythroid cells	10X
AACCCAACAACACGTT-1	-38.9832148479825	18.2655169099703	Macrophages	10X
AACCCAACACATTGTG-1	11.9169447506833	26.4146941405416	NK cells	10X
AACCCAACACCATTCC-1	10.5850748498788	-37.4796698531395	B cells	10X
AACCCAACACTCCGGA-1	-22.4209137991448	6.5652802098995	T cells	10X
AACCCAACAGCGAGTA-1	-44.4779418831754	11.9006041922281	Macrophages	10X
AACCCAACATACCGTA-1	-1.22197187049008	41.8904570284047	Macrophages	10X
AACCCAACATAGGTAA-1	-8.41440820857786	-15.4526267184614	T cells	10X
AACCCAACATGCCGGT-1	-22.284085232918	-37.5763506209791	B cells	10X
AACCCAAGTGAAGCTG-1	0.0104596282033207	-44.9122692387085	B cells	10X
AACCCAAGTGCATTTG-1	-11.8234610660633	39.9294963652525	Macrophages	10X
AACCCAAGTGCCTGCA-1	31.2218429931201	1.19443900091247	T cells	10X
AACCCAATCAAGCCTA-1	-24.6566899753058	-2.51511807040839	T cells	10X
AACCCAATCCGTAATG-1	12.407902551944	-32.5217546242786	B cells	10X
AACCCAATCGGCATAT-1	34.9028452956506	26.3961091005601	Plasma cells	10X
AACCCAATCTCGACCT-1	29.889972835188	-11.0419062836858	T cells	10X
AACCCAATCTGGACTA-1	-5.84742829407081	38.8648594153232	Macrophages	10X
AACCTGAAGATTAGTG-1	-3.72633066877987	-16.8187348026408	T cells	10X
AACCTGAAGCGCCTTG-1	5.22498640519059	18.4984069542778	B cells	10X
AACCTGAAGGGCAGTT-1	-2.20632612758098	22.2874483632904	Macrophages	10X
AACCTGAAGTGGTTGG-1	-23.9385505183405	-38.5512701598109	B cells	10X
AACCTGACACTTCCTG-1	6.63034665214421	27.7862892440609	Macrophages	10X
AACCTGACAGACCAGA-1	7.1100961883969	20.4833934934224	Macrophages	10X
AACCTGACAGCGATTT-1	27.3130297732233	-4.30841891943564	T cells	10X
AACCTGACATCGGTTA-1	-33.2939440056353	6.54063656836097	T cells	10X
AACCTGAGTCCCAAAT-1	24.5713988234035	22.5631000425245	Erythroid cells	10X
AACCTGAGTCGAACGA-1	41.0406752634439	-3.55637825450988	T cells	10X
AACCTGAGTCTCAGAT-1	-31.5105474007056	22.6806463058554	Macrophages	10X
AACCTGAGTGCTGCAC-1	-19.9191234564553	8.71256838925344	T cells	10X
AACCTGAGTGGTCCCA-1	23.8256012482381	33.2492635131294	Erythroid cells	10X
AACCTGAGTTTCCAAG-1	-30.4123139438322	-3.5085443201655	T cells	10X
AACCTGATCAACACGT-1	-7.40224224833704	-10.4334519984216	T cells	10X
AACCTGATCAAGGACG-1	12.0283759588767	-29.8906610667608	B cells	10X
AACCTGATCAATGTCG-1	23.1731967821144	-30.0022805806921	Dendritic cells	10X
AACCTGATCATCGGGC-1	24.2475380835577	35.6325221715984	Erythroid cells	10X
AACCTTTAGAGGTCGT-1	22.6685822449093	25.6720641711931	Erythroid cells	10X
AACCTTTAGAGTCCGA-1	3.66726929412691	19.0916833534845	B cells	10X
AACCTTTAGATTGACA-1	-41.6236669023283	-12.4791478305507	NK cells	10X
AACCTTTAGCAGGTCA-1	31.0061887779923	21.8820938193256	Plasma cells	10X
AACCTTTAGGTAATCA-1	-8.47761330225961	-31.836792366135	B cells	10X
AACCTTTAGGTTCATC-1	-26.9623161700711	7.89981518923805	T cells	10X
AACCTTTAGGTTGGAC-1	5.71853700360279	-19.4671667960971	T cells	10X
AACCTTTAGTCTAGAA-1	-40.9264692643807	10.579495094347	Macrophages	10X
AACCTTTCAACACAGG-1	-13.6976910341246	27.5667082301206	Macrophages	10X
AACCTTTCAAGAATGT-1	-3.76665928463253	-43.3215637800666	B cells	10X
AACCTTTCAAGCCCAC-1	25.9895029722795	-18.2306834016579	T cells	10X
AACCTTTCAATCCTTT-1	-4.13902808021324	17.3063511761399	Macrophages	10X
AACCTTTCACAATCTG-1	-27.3657997248401	24.1576799802575	Macrophages	10X
AACCTTTCACATATGC-1	6.40297720402576	-10.1715370842469	T cells	10X
AACCTTTCACGATTCA-1	-15.7404460772085	-38.6468117131433	Cycling cells	10X
AACCTTTCAGGCCTGT-1	29.9856996087885	-0.737375823383241	T cells	10X
AACCTTTCATATCTCT-1	-6.92095401126634	42.0987414192972	Macrophages	10X
AACCTTTGTACTGACT-1	-8.95737554422895	19.5739553256916	Macrophages	10X
AACCTTTGTCGCGTTG-1	23.9182436845075	-31.9063221838985	Dendritic cells	10X
AACCTTTGTGGCTGAA-1	28.2965040262849	-13.8543561955082	T cells	10X
AACCTTTTCGTAGGAG-1	-3.72972161652411	-48.0696933971846	B cells	10X
AACGAAAAGACTCTTG-1	-25.1012450611671	34.9500882550337	Macrophages	10X
AACGAAAAGCTAATCC-1	-14.7276628472959	18.8072583233966	Macrophages	10X
AACGAAAAGTGTACAA-1	20.7803888687052	-2.82811119713083	T cells	10X
AACGAAAAGTTCGGTT-1	37.7980957394772	-11.8523433617067	T cells	10X
AACGAAACACGCTATA-1	37.6018196943948	-18.2567697927816	T cells	10X
AACGAAACAGCTACCG-1	27.3344331485681	18.1172713569187	Plasma cells	10X
AACGAAACAGTAACGG-1	1.40047701085829	42.0398726460644	Macrophages	10X
AACGAAACATGTACGT-1	28.0353014395622	-15.3045759795474	T cells	10X
AACGAAAGTAACGCGA-1	14.3293583360895	-41.6690301380136	B cells	10X
AACGAAAGTAACTTCG-1	-3.63159786540334	28.1949858046083	Macrophages	10X
AACGAAAGTCCACACG-1	-20.2079764256931	17.6901577254075	Monocytes	10X
AACGAAAGTGAGGATC-1	-1.39370567609914	-27.5602505331308	T cells	10X
AACGAAAGTTCCAGGC-1	23.7818828825098	28.9437140943947	B cells	10X
AACGAAATCGCGGACT-1	-30.716136777293	3.56496447392602	T cells	10X
AACGAAATCTATCACT-1	46.055834217873	-3.48336174842033	T cells	10X
AACGAAATCTCCACTG-1	14.8834484488486	-19.382216866249	T cells	10X
AACGAAATCTCGGTCT-1	-16.5040415061795	21.3642649441684	Monocytes	10X
AACGAAATCTCTCTTC-1	-10.2865889206409	39.5303724235241	Macrophages	10X
AACGGGAAGCATATGA-1	13.5173347647328	-20.068812130107	B cells	10X
AACGGGAAGGTAACTA-1	-11.6284799187606	30.9575644859226	Macrophages	10X
AACGGGAAGGTTGAGC-1	-9.87937162145066	-9.97751400674122	T cells	10X
AACGGGAAGTCGCCCA-1	5.85500793966167	-8.9256218442891	T cells	10X
AACGGGACAAACTAAG-1	2.6228155971597	2.81146041297749	Dendritic cells	10X
AACGGGACAAATGGAT-1	28.848848230615	9.26150090702597	Plasma cells	10X
AACGGGACAAGTGACG-1	11.992483150083	-5.29080487231941	Dendritic cells	10X
AACGGGACAATTGAAG-1	-20.0507590718417	15.7765629912957	Monocytes	10X
AACGGGACACAACGCC-1	-33.033471007693	-10.9508949648387	NK cells	10X
AACGGGACACGACTAT-1	-27.1525099196576	-35.061516249742	B cells	10X
AACGGGACAGATACTC-1	17.3686599216427	-16.3020713960772	T cells	10X
AACGGGACATGGGATG-1	-26.4687258082486	-14.0763359593634	Cycling cells	10X
AACGGGAGTACGGTTT-1	-17.5628050707999	0.966081506017061	T cells	10X
AACGGGAGTCGCGGTT-1	-4.89807245852132	-4.05572628116369	T cells	10X
AACGGGAGTTTGTGGT-1	-36.3024016983525	15.4001199174263	Macrophages	10X
AACGGGATCAAATGAG-1	-17.7652996013079	25.2526232184049	Macrophages	10X
AACGGGATCAAGAGTA-1	30.7500274793806	-12.6689809824034	T cells	10X
AACGGGATCACCATGA-1	-22.6064842089662	-8.61525439412485	T cells	10X
AACGGGATCAGGGTAG-1	-10.6725712821118	22.8967787519157	Macrophages	10X
AACGGGATCGCGTAGC-1	14.4631385475562	-39.6861701142264	B cells	10X
AACGGGATCTCGGTAA-1	11.5346609206954	-29.2504712553225	B cells	10X
AACGGGATCTTGGGCG-1	-6.12879190516267	43.8987120204341	Macrophages	10X
AACGTCAAGCGATCGA-1	-13.1680149402027	10.6559948328027	Dendritic cells	10X
AACGTCAAGCGCCTCA-1	-9.56230397472502	-31.7232672348315	Cycling cells	10X
AACGTCAAGGGAGAAT-1	11.9078675295122	-12.5541292929651	T cells	10X
AACGTCAAGGGTTAAT-1	-43.2578701328647	11.282618367349	Macrophages	10X
AACGTCAAGGTATCTC-1	-27.7108521061592	-35.7612865598247	B cells	10X
AACGTCACAACACGTT-1	0.393491671806372	-11.4347257086709	T cells	10X
AACGTCACACAGACGA-1	11.134724864287	-29.9845271493055	B cells	10X
AACGTCACAGGGAATC-1	-26.161589790464	5.79502343616871	T cells	10X
AACGTCACATGTGGCC-1	35.755346786672	12.7842442457635	Plasma cells	10X
AACGTCAGTACCAATC-1	34.872005479787	-9.98855293400264	T cells	10X
AACGTCAGTACTCGTA-1	23.6331286423333	33.7463647359412	Erythroid cells	10X
AACGTCAGTCAGGCAA-1	-26.0032016855176	-3.69323132211106	T cells	10X
AACGTCAGTCGGCCTA-1	0.458886707265831	-0.558388790942971	T cells	10X
AACGTCAGTGAACTAA-1	-1.64888436085025	36.3572751535289	Macrophages	10X
AACGTCAGTGAGAGGG-1	-24.9259366183557	-19.9349433543734	T cells	10X
AACGTCAGTGCATTAC-1	24.5182019587934	-15.0648307521166	T cells	10X
AACGTCATCAAGCCCG-1	-42.8679432134127	-10.2551598716695	NK cells	10X
AACGTCATCAATCGGT-1	9.36879458077784	-4.93338896423317	Dendritic cells	10X
AACGTCATCCAAGGGA-1	-2.77796496337563	37.8382470253673	Macrophages	10X
AACGTCATCCAGGACC-1	-2.2661814424869	-25.6609387597839	T cells	10X
AACGTCATCGCGTCGA-1	0.879427103311893	-37.3612400608352	Cycling cells	10X
AACGTCATCGCTAGCG-1	43.2004425059135	-4.22110262595278	T cells	10X
AACGTCATCTGCCTCA-1	25.2308069692062	-18.5158842730748	T cells	10X
AACTTCTAGAACAGGA-1	21.9873601597113	-28.0089188824426	Dendritic cells	10X
AACTTCTAGAATTGTG-1	0.51581366664001	-17.3710662934667	T cells	10X
AACTTCTAGCGCTGAA-1	-12.7734460903085	-10.4242434387689	T cells	10X
AACTTCTAGGACTAAT-1	-27.8507574640338	-3.24051249398741	T cells	10X
AACTTCTAGGAGTCTG-1	-26.2801282020406	1.74730971177635	T cells	10X
AACTTCTAGTCGAAAT-1	-15.1426495203689	-6.22323124867039	NK cells	10X
AACTTCTCAAGCTCTA-1	-5.22193721718703	29.5262331436571	Macrophages	10X
AACTTCTCACACACGC-1	31.6167015159663	12.7217179233407	Plasma cells	10X
AACTTCTCACCAGGTC-1	-2.71534919423905	36.2938184279051	Macrophages	10X
AACTTCTCAGGAATAT-1	19.2527904739163	-1.83231294886524	T cells	10X
AACTTCTCATCGCTAA-1	-20.1428368883226	-36.7604778760154	B cells	10X
AACTTCTGTACCGTCG-1	-25.5874951659181	-3.6204904014658	T cells	10X
AACTTCTGTAGCGATG-1	2.70308444728897	-26.6703656231332	T cells	10X
AACTTCTGTCCACGCA-1	-11.9138511946476	39.4392118560488	Macrophages	10X
AACTTCTGTGTAAATG-1	-3.06911672398018	-25.5759250150464	T cells	10X
AACTTCTGTTTCGTAG-1	-24.7401073640363	37.456117203714	Macrophages	10X
AACTTCTTCCTCTAAT-1	-5.87197804020084	-10.5649849059455	T cells	10X
AACTTCTTCTCATAGG-1	1.83932355403721	15.6482299119318	T cells	10X
AAGAACAAGCGGTAAC-1	40.3095371681816	11.9058497621843	Plasma cells	10X
AAGAACAAGGCACGAT-1	20.6483907933369	-15.1842729864454	T cells	10X
AAGAACAAGTGATAGT-1	-21.6455496950207	28.4386184775063	Macrophages	10X
AAGAACAAGTTTGTCG-1	-4.2972869573025	-42.5334550816939	B cells	10X
AAGAACACAAACCGGA-1	-10.0000782858592	-5.49096305307531	T cells	10X
AAGAACACAAGTAGTA-1	25.7812489280847	-13.5964682160131	T cells	10X
AAGAACACAAGTTCGT-1	-6.70120289206898	12.1502439628796	T cells	10X
AAGAACACAGAGAGGG-1	-10.8293655053349	-16.6211425495221	T cells	10X
AAGAACACAGGCGATA-1	19.2931259397278	-2.15815270920623	T cells	10X
AAGAACACATCAGCTA-1	10.3635673086597	-39.8964524465219	B cells	10X
AAGAACACATGTGCTA-1	3.08913304485937	26.8190372253076	Macrophages	10X
AAGAACAGTAGACGTG-1	-20.3638404825806	28.4712064871698	Macrophages	10X
AAGAACAGTGATTGGG-1	21.0680131519909	42.5008726561575	Erythroid cells	10X
AAGAACAGTGGCATCC-1	8.82087597890472	-3.76714236528213	Dendritic cells	10X
AAGAACATCACTTGGA-1	-1.65264616984901	-3.76692072574966	T cells	10X
AAGAACATCCAACACA-1	-9.1768840587921	-2.00720219377466	T cells	10X
AAGAACATCTGCAGCG-1	-7.73104314250394	27.3691777280954	Macrophages	10X
AAGACAAAGATGACCG-1	1.19625349143906	38.0174540344019	Macrophages	10X
AAGACAAAGCACTAAA-1	14.4169230747818	-46.1142144136793	B cells	10X
AAGACAAAGCCGTTAT-1	-38.4289934662715	21.7524556546843	Macrophages	10X
AAGACAAAGCCTTTGA-1	23.4437425788646	-31.4609488126148	Dendritic cells	10X
AAGACAAAGCGTGCTC-1	-20.9471410875161	-5.04102757671486	T cells	10X
AAGACAAAGGTTCACT-1	7.45247921138478	-26.3985138328111	T cells	10X
AAGACAAAGTGCCCGT-1	12.6648207742587	-5.59715572051479	Dendritic cells	10X
AAGACAACAAGCTCTA-1	27.8633445159562	15.0157017278207	Plasma cells	10X
AAGACAACACTGAGGA-1	12.414636197566	1.75663205915225	Erythroid cells	10X
AAGACAACAGAGAGGG-1	44.8569619831995	15.8139986786222	Plasma cells	10X
AAGACAACAGTTTCAG-1	-32.33767997337	18.565909799861	T cells	10X
AAGACAAGTAGATCGG-1	10.5278698710714	37.2061225610136	Macrophages	10X
AAGACAAGTCACCCTT-1	18.7659611214918	45.2926694839685	Erythroid cells	10X
AAGACAATCAATCCGA-1	5.86740275888674	30.1567803605226	Macrophages	10X
AAGACAATCAGAGCGA-1	-28.6140792417679	-20.7917310505851	T cells	10X
AAGACAATCGAAGAAT-1	0.723587329360966	-24.3815222655838	T cells	10X
AAGACAATCGCGTAGC-1	28.6004171261562	15.3057667256561	Plasma cells	10X
AAGACAATCGGTCGAC-1	-17.6091853977847	-26.2619915652277	Cycling cells	10X
AAGACAATCGTGCAGC-1	18.7925260477177	-18.498736107073	T cells	10X
AAGACAATCTACAGGT-1	-11.2678119303954	41.226153648067	Macrophages	10X
AAGACTCAGAATTGCA-1	5.53781022697211	-15.4285221538815	T cells	10X
AAGACTCAGAGTACCG-1	-43.3370043826548	2.48922753845777	NK cells	10X
AAGACTCAGATACAGT-1	34.1472561618579	-16.1625826358915	T cells	10X
AAGACTCAGCAGCCCT-1	10.0907676222566	-4.49500366808141	Dendritic cells	10X
AAGACTCCAAGCGGAT-1	-17.2426302840235	3.58866990790299	T cells	10X
AAGACTCCACGGATCC-1	22.833949263467	37.7559484575204	Erythroid cells	10X
AAGACTCGTAACAGTA-1	-18.8065333381626	16.0807393598873	Monocytes	10X
AAGACTCGTCTACACA-1	30.8618649169172	-12.9974072832939	T cells	10X
AAGACTCGTTTACCAG-1	24.715919980785	36.6698138424448	Erythroid cells	10X
AAGACTCTCATGGGAG-1	-38.4001267472261	19.1755456731133	Macrophages	10X
AAGACTCTCGATACTG-1	19.3370886712329	1.54765136147047	T cells	10X
AAGATAGAGAGAGGGC-1	42.1656447865338	17.4476491414841	Plasma cells	10X
AAGATAGAGCAGCCCT-1	-4.40964519335023	5.48509930899267	T cells	10X
AAGATAGAGCGCCTCA-1	6.31767328289405	2.47889290480035	Dendritic cells	10X
AAGATAGAGGCACTAG-1	3.75575696890119	-27.9368488862941	T cells	10X
AAGATAGAGTCTGGAG-1	11.4859969288416	-0.586819911735631	Dendritic cells	10X
AAGATAGAGTTCATGC-1	-29.0955337672628	0.626857997535355	T cells	10X
AAGATAGCAAAGACGC-1	-24.1110956544842	36.6750258086023	Macrophages	10X
AAGATAGCAACACGTT-1	-45.3367483192775	-18.2452803333209	NK cells	10X
AAGATAGCACGACGTC-1	-26.1389299357492	-0.483098255000689	T cells	10X
AAGATAGCATCTGCGG-1	31.6824753810949	-19.737892272107	T cells	10X
AAGATAGGTAGTCACT-1	-18.7672856461289	-27.9591936974161	Cycling cells	10X
AAGATAGGTATGGAAT-1	-29.6172424529817	-2.77225539538061	T cells	10X
AAGATAGGTCAGGTGA-1	-44.4696453794963	9.98157181098872	Macrophages	10X
AAGATAGGTCCGCAGT-1	13.7794300349128	-41.5688029132861	B cells	10X
AAGATAGGTCGGTGTC-1	-6.54272001361703	38.0625476014419	Macrophages	10X
AAGATAGGTGCGAGTA-1	-25.6851650388416	-4.89691297204265	T cells	10X
AAGATAGGTTATGGTC-1	18.7172187730262	33.7009809972037	Erythroid cells	10X
AAGATAGGTTGCCGCA-1	17.1080102909778	32.7545851212641	Erythroid cells	10X
AAGATAGTCAATCTTC-1	13.5153442443215	7.17863462141056	Dendritic cells	10X
AAGATAGTCACGTAGT-1	-27.0509386758794	-35.0971176426901	B cells	10X
AAGATAGTCATTTGTC-1	-30.7164600854597	27.8223931920911	Macrophages	10X
AAGATAGTCCCAGGCA-1	-11.1166950158367	-43.0777719661591	B cells	10X
AAGATAGTCGGCACTG-1	8.85663002968787	2.63657440488078	Dendritic cells	10X
AAGATAGTCGTGCATA-1	1.37922168724453	-26.5760879094183	T cells	10X
AAGATAGTCTGACCCT-1	-3.67408212428	-27.9374726569812	T cells	10X
AAGCATCAGAATCTAG-1	23.5347417550398	-13.1816965297705	T cells	10X
AAGCATCAGAGGTCGT-1	-2.23654749280178	-14.5885920053359	T cells	10X
AAGCATCAGCACACAG-1	9.68692727216082	-3.04854597913185	Dendritic cells	10X
AAGCATCAGTGCACCC-1	-2.18951518960247	36.4006869265096	Macrophages	10X
AAGCATCAGTTATGGA-1	-27.733113344276	-34.3886799381884	B cells	10X
AAGCATCCAACAACAA-1	-1.20374242390401	-15.0634298386507	T cells	10X
AAGCATCCACACCTGG-1	-8.22659647058819	-12.0628839954235	T cells	10X
AAGCATCCAGGTTCGC-1	-32.6771148717798	-9.45472510636879	NK cells	10X
AAGCATCCAGTTGAAA-1	-19.7666637708346	-29.5301711603352	Cycling cells	10X
AAGCATCCATCTTCGC-1	-23.1133994509248	35.2719394210686	Macrophages	10X
AAGCATCGTACACTCA-1	24.8500855763848	21.7792641260173	Erythroid cells	10X
AAGCATCGTCCATAGT-1	-2.96081132370413	-4.1118930036861	T cells	10X
AAGCATCGTCGCTGCA-1	-18.8134262683606	-28.711060185466	Cycling cells	10X
AAGCATCGTTCCGTTC-1	19.6801239973398	-5.31775274010296	T cells	10X
AAGCATCGTTCTTGCC-1	-32.6999662534401	4.41988055671884	T cells	10X
AAGCATCGTTGGGACA-1	22.1780772751116	-14.0585830263592	T cells	10X
AAGCATCGTTGTCTAG-1	-29.0434165440013	30.0869278727649	Macrophages	10X
AAGCATCGTTGTGTTG-1	2.30386666176162	-19.682313567021	T cells	10X
AAGCATCTCACAAGAA-1	-13.0517234070139	-1.46978596888093	T cells	10X
AAGCATCTCACGGAGA-1	44.4519429826831	14.5456648958295	Plasma cells	10X
AAGCATCTCAGCGTCG-1	43.0096921816925	-5.98338921445641	T cells	10X
AAGCATCTCATTCTTG-1	13.4840630381522	-40.7095602036345	B cells	10X
AAGCATCTCCCAATAG-1	-5.93934013000031	33.4841544299653	Macrophages	10X
AAGCATCTCGCCGAGT-1	-1.4740213477752	39.9727405060736	Macrophages	10X
AAGCATCTCGGCCTTT-1	1.04868209531907	33.6872895402473	Macrophages	10X
AAGCCATAGAACTGAT-1	-4.7600529500888	-42.9585793544478	B cells	10X
AAGCCATAGCCTTCTC-1	-19.6185399884878	-11.4575310082356	T cells	10X
AAGCCATAGGTCCAGA-1	5.75177325655621	14.7026914495224	Dendritic cells	10X
AAGCCATCAACGGCCT-1	-4.63570615183307	-24.0048506005853	T cells	10X
AAGCCATCAACGTAAA-1	-46.5444964535409	-15.8508718501835	NK cells	10X
AAGCCATCAATGGGTG-1	-32.1737860037162	26.8654810846755	Macrophages	10X
AAGCCATCACACAGCC-1	23.3578545675231	37.3675951625388	Erythroid cells	10X
AAGCCATCAGACCATT-1	33.6117481250421	21.5921136569126	Plasma cells	10X
AAGCCATCAGTACTAC-1	-27.2118416165685	-34.5366326569269	B cells	10X
AAGCCATCATACCACA-1	15.3221243013145	-41.3213027746161	B cells	10X
AAGCCATCATATAGCC-1	-31.0051151342338	7.25378044448743	T cells	10X
AAGCCATCATGACAAA-1	-31.1218164280064	0.729201696387294	T cells	10X
AAGCCATGTGCTGTCG-1	41.478693083293	-9.12273530159662	T cells	10X
AAGCCATTCAAACGAA-1	-27.2705357589055	-13.8925199777215	B cells	10X
AAGCCATTCCTTCTTC-1	40.2819140786934	24.1787963926902	Plasma cells	10X
AAGCCATTCGGCTGAC-1	-16.0034453713058	-34.2486417398686	B cells	10X
AAGCCATTCTGGCCTT-1	-20.520885780239	-1.33463635545092	T cells	10X
AAGCGAGAGCCTAACT-1	-22.8379268872707	-4.61574294490419	T cells	10X
AAGCGAGAGGACGCAT-1	-29.0193832119209	27.1462643561928	Macrophages	10X
AAGCGAGCAACCTATG-1	14.3019508424353	-21.9853057015683	B cells	10X
AAGCGAGCACCCTATC-1	-24.2516557229582	15.22359223055	Monocytes	10X
AAGCGAGCAGCACCCA-1	34.7946215897985	4.80291316382865	Erythroid cells	10X
AAGCGAGCAGTGAGCA-1	0.949209203046748	17.7058290633341	T cells	10X
AAGCGAGCATCTTTCA-1	-16.5676272315778	0.909664284802059	T cells	10X
AAGCGAGCATGTGCCG-1	-40.709409334878	13.4518223300512	Macrophages	10X
AAGCGAGGTAGCTTAC-1	16.6452267803199	33.2132125930162	Erythroid cells	10X
AAGCGAGGTGTCTTCC-1	-19.968711652628	41.3925469392095	Macrophages	10X
AAGCGAGGTTCAGCGC-1	15.4568414784535	-41.9937080090423	B cells	10X
AAGCGAGTCCTTGGAA-1	5.05168115183221	29.8186656901258	Macrophages	10X
AAGCGAGTCGAACGCC-1	12.2051424693118	-40.7924860449181	B cells	10X
AAGCGAGTCGAGTCTA-1	34.3424243712329	25.3005472447154	Plasma cells	10X
AAGCGAGTCGCGTAGC-1	-4.50851163975492	-42.1462548904798	B cells	10X
AAGCGAGTCGCTAGCG-1	19.4611048534632	-18.7228205875195	T cells	10X
AAGCGAGTCGTAGTGT-1	-15.6634029930986	-10.5810752642232	T cells	10X
AAGCGAGTCTATACTC-1	29.1385398652974	-2.04389070555849	T cells	10X
AAGCGAGTCTGCTGAA-1	20.8890311854341	-26.1576799904741	Dendritic cells	10X
AAGCGTTAGCTCGACC-1	-24.4514694200232	37.754935468973	Macrophages	10X
AAGCGTTAGGAAGTCC-1	0.0732392805636758	-13.9010709833989	T cells	10X
AAGCGTTAGGCAGCTA-1	-4.35027799552011	27.2698213876576	Macrophages	10X
AAGCGTTAGGTTCAGG-1	7.05044480537526	35.6900818842427	Macrophages	10X
AAGCGTTCAAAGCGTG-1	-36.9255843005245	-10.1925279280321	NK cells	10X
AAGCGTTCACCCTATC-1	19.1629514645409	33.4109222947421	Erythroid cells	10X
AAGCGTTCACGCTTAA-1	46.0463242606941	-3.07246554138567	T cells	10X
AAGCGTTCAGTTTGGT-1	-15.9264831423957	14.0275902214992	Monocytes	10X
AAGCGTTCATAGTCAC-1	-4.78713381464317	-10.4270030507426	T cells	10X
AAGCGTTGTACAAAGT-1	-4.79554048575725	42.2005428258512	Macrophages	10X
AAGCGTTGTACAGTTC-1	17.6170286193394	-39.1385219849127	B cells	10X
AAGCGTTGTAGGTACG-1	-3.8987991963229	-10.7534532181453	T cells	10X
AAGCGTTGTAGTCTGT-1	5.31700342620474	20.0522173871618	B cells	10X
AAGCGTTGTCTTCATT-1	-4.14652931660446	42.8126608955146	Macrophages	10X
AAGCGTTGTGCAGGAT-1	-18.9537148764114	-3.88799220623036	T cells	10X
AAGCGTTGTGTTACTG-1	6.87928012532493	1.90456398591012	Dendritic cells	10X
AAGCGTTGTTGCGGAA-1	-10.9124144270094	-8.17328208575726	T cells	10X
AAGCGTTTCCAGGACC-1	-32.1514126222139	-28.8970096649735	B cells	10X
AAGCGTTTCCGGCTTT-1	-2.30864038215895	-14.4289109396985	T cells	10X
AAGGAATAGAGAGGTA-1	41.9787871968786	-8.15184796178806	T cells	10X
AAGGAATAGATGCGAC-1	-27.9723986626003	29.9868859293349	Macrophages	10X
AAGGAATAGGATTTAG-1	31.1016063519975	-17.2723472488964	T cells	10X
AAGGAATAGGCAATGC-1	-4.70468048668706	4.26945103729373	T cells	10X
AAGGAATAGTGAGTTA-1	-11.6529359926483	-7.61771779752449	T cells	10X
AAGGAATAGTTAGTGA-1	32.4073887071355	-18.9555613276132	T cells	10X
AAGGAATCAGGAAGTC-1	7.17956114593642	1.38024589608969	Dendritic cells	10X
AAGGAATCAGGTATGG-1	33.5331101590218	-4.44651520647504	T cells	10X
AAGGAATCAGTGCGCT-1	-3.13865629829806	3.87917217265266	T cells	10X
AAGGAATCATGTTCAG-1	-19.5647355615639	14.6952357012086	Monocytes	10X
AAGGAATCATTCTCCG-1	3.99775725783599	-24.9785298955705	T cells	10X
AAGGAATGTATAGCTC-1	23.6266456516209	-17.5053111461934	T cells	10X
AAGGAATGTGGCAACA-1	12.1944972170911	27.2127457954802	Erythroid cells	10X
AAGGAATGTGTTAACC-1	-2.92054770629507	12.5323527349012	T cells	10X
AAGGAATGTTACACAC-1	2.55418437987865	40.6739547008941	Macrophages	10X
AAGGAATTCCTACGGG-1	40.5366395862275	11.1756936149523	Plasma cells	10X
AAGGAATTCGAGAGAC-1	-6.08831648733958	-11.2037267511225	T cells	10X
AAGGAATTCGATACTG-1	-2.28589859826264	-42.0082289715426	B cells	10X
AAGGAATTCGGCCTTT-1	32.7621151618686	-11.8625035478259	T cells	10X
AAGGAATTCTGGCCTT-1	-22.9237935320049	-9.91087996850968	T cells	10X
AAGGTAAAGACGGAAA-1	-9.23717293829874	28.1963684023362	Macrophages	10X
AAGGTAAAGGAGACCT-1	-11.7448587050632	-9.20901657984769	T cells	10X
AAGGTAAAGGGAGTGG-1	-7.67131952054404	5.53017639247773	Macrophages	10X
AAGGTAAAGGTCTGGA-1	9.11199281572862	-43.6437629888262	B cells	10X
AAGGTAAAGGTCTTTG-1	-13.6875163193771	23.1292448751316	Dendritic cells	10X
AAGGTAAAGTAGTCCT-1	-23.3464247811024	-33.4864410522369	B cells	10X
AAGGTAAAGTTGGGAC-1	-19.3522182174581	38.9722180965992	Macrophages	10X
AAGGTAACAACGCATT-1	-28.8641321809726	5.48080042313765	T cells	10X
AAGGTAACAAGCTACT-1	-13.1262265620192	-27.4157432324845	B cells	10X
AAGGTAACACCAGTTA-1	30.4820626677828	-16.497406373289	T cells	10X
AAGGTAACACCCTAAA-1	29.6617865782024	-17.0432206026586	T cells	10X
AAGGTAACAGAAGTTA-1	-17.9979893191897	24.6490893271893	Macrophages	10X
AAGGTAACAGAGGGTT-1	-2.37536085586009	-32.6803118094193	B cells	10X
AAGGTAAGTAGCGTCC-1	-32.4711147076525	3.18443673320694	T cells	10X
AAGGTAAGTAGTCTGT-1	-4.66711554792876	38.4158404161111	Macrophages	10X
AAGGTAAGTCCCGCAA-1	0.748689210056067	-9.1447258413714	T cells	10X
AAGGTAAGTGGCTGAA-1	-27.5168097456369	-36.7486967635991	B cells	10X
AAGGTAAGTGTGTGTT-1	37.623985449539	9.25136978242129	Plasma cells	10X
AAGGTAATCAGCCTTC-1	-46.1197737272177	-11.3600163155778	NK cells	10X
AAGGTAATCCACCTCA-1	17.9410611589272	-1.44563779360072	T cells	10X
AAGGTAATCCTCAGGG-1	-11.0753034520481	-2.5575427395445	T cells	10X
AAGGTAATCTCTGCTG-1	20.3475513651041	12.0557286890939	Plasma cells	10X
AAGTACCAGAAGGTAG-1	-12.2945639845673	-41.9137101972639	B cells	10X
AAGTACCAGCAATTCC-1	-4.51511806099348	-33.4764913499562	Cycling cells	10X
AAGTACCAGCCTTGAT-1	14.5764408993013	-18.1455661257191	T cells	10X
AAGTACCAGGCATCGA-1	-43.6317220299354	-19.6235089434642	NK cells	10X
AAGTACCAGTGCAGCA-1	-2.54533582974411	-19.1983446044353	T cells	10X
AAGTACCAGTGGAAGA-1	0.429959702641979	-37.4028395202929	Cycling cells	10X
AAGTACCCAATAGGGC-1	-18.3005066743931	-30.5804392901287	Cycling cells	10X
AAGTACCCAATCGCGC-1	-30.8608152095069	25.5264576165327	Macrophages	10X
AAGTACCCAATGTTGC-1	6.41945628227107	35.9124419148316	Macrophages	10X
AAGTACCCACTAACGT-1	-45.1890673105211	-13.7054412140008	NK cells	10X
AAGTACCCAGACCATT-1	-21.618128922502	-39.3756353032937	B cells	10X
AAGTACCCAGCTATTG-1	-36.7991467424375	26.2667328434936	Macrophages	10X
AAGTACCGTACGTGTT-1	23.5482060854156	38.5638069355855	Erythroid cells	10X
AAGTACCGTACTCCGG-1	-1.09631226825914	-6.30543791930908	T cells	10X
AAGTACCGTACTGTTG-1	-2.4896476440848	-32.7451174274738	B cells	10X
AAGTACCGTCCGCAGT-1	32.3472056170966	22.7717438755658	Plasma cells	10X
AAGTACCGTGCTTATG-1	4.35364015768665	34.4041716678916	Macrophages	10X
AAGTACCGTTGGAGGT-1	-19.4076816884048	-27.5797485071897	Cycling cells	10X
AAGTACCTCACCGCTT-1	20.609472310669	-12.5370971083461	T cells	10X
AAGTACCTCATCCTGC-1	-9.93699817379994	-39.0054218292448	B cells	10X
AAGTACCTCCGAGATT-1	20.3059110081551	42.564544002091	Erythroid cells	10X
AAGTACCTCCGATTAG-1	-14.8811287703141	22.8737698942886	Macrophages	10X
AAGTACCTCCGCACTT-1	-18.2569357062429	16.4515673690885	Monocytes	10X
AAGTACCTCCTGTTAT-1	36.9655762334308	25.3335422361127	Plasma cells	10X
AAGTCGTAGAAGCTGC-1	34.940176410065	-9.22908964898605	T cells	10X
AAGTCGTAGCGAATGC-1	40.0252494746909	7.91486376888817	Plasma cells	10X
AAGTCGTAGCTGTCCG-1	-9.28230669856834	-10.3069893247055	T cells	10X
AAGTCGTAGGCTAAAT-1	-19.9464490180971	42.8707665820835	Macrophages	10X
AAGTCGTAGGGTGAGG-1	0.146328620150294	-1.33963409855231	T cells	10X
AAGTCGTAGTAGTCCT-1	-4.77796216728099	-6.55647260759879	T cells	10X
AAGTCGTCAAATTGCC-1	6.57284239086513	29.1091390134982	Macrophages	10X
AAGTCGTCAGGGAATC-1	-28.9949857718409	-11.8918061760407	NK cells	10X
AAGTCGTCATGATGCT-1	-43.5263683714184	4.93173830520827	Macrophages	10X
AAGTCGTCATGTCAGT-1	-23.0044396228228	-1.57388056631361	T cells	10X
AAGTCGTGTCGCGGTT-1	-15.3826112763325	-36.5658326011564	B cells	10X
AAGTCGTGTGACTGAG-1	37.75261595382	8.17386815893108	Plasma cells	10X
AAGTCGTGTGAGACCA-1	15.8549293305486	-37.7153934515652	B cells	10X
AAGTCGTGTGGAACAC-1	-30.9309954635227	-0.162557024601599	T cells	10X
AAGTCGTGTGGTCTCG-1	-4.72945102193123	-38.316910366021	Cycling cells	10X
AAGTCGTGTGTCCGGT-1	-9.95319945822749	-42.03143723239	B cells	10X
AAGTCGTGTGTGTCCG-1	-6.18725988953005	-44.2140597123345	B cells	10X
AAGTCGTTCAATCCAG-1	-8.147486642729	-11.743535027017	T cells	10X
AAGTCGTTCGAGAAAT-1	-13.1728362359236	-19.2005739086339	T cells	10X
AAGTGAAAGACGCTCC-1	-21.686494777884	-5.25205221262955	T cells	10X
AAGTGAAAGCCAAGTG-1	-45.7891169792631	-17.1743684112817	NK cells	10X
AAGTGAAAGCCAGACA-1	-37.1712681595424	22.7165805243351	Macrophages	10X
AAGTGAAAGCTTCATG-1	-25.4517411396759	37.0579932159473	Macrophages	10X
AAGTGAAAGTCTCCTC-1	-16.5027401419888	5.26873873710847	T cells	10X
AAGTGAAAGTTCATCG-1	14.6806229557734	0.264757775307758	Dendritic cells	10X
AAGTGAACACGTCTCT-1	-27.0923028376237	23.0706362509874	T cells	10X
AAGTGAACAGAACGCA-1	-25.108842962439	-1.46499430494983	T cells	10X
AAGTGAACAGGATTCT-1	37.7626116001855	26.4838271953906	Plasma cells	10X
AAGTGAACAGGTCCCA-1	43.6067186128799	16.33775328349	Plasma cells	10X
AAGTGAACAGTCGTTA-1	-6.4888534212391	40.0511402057383	Macrophages	10X
AAGTGAACATCGGATT-1	22.4992268657291	14.1770354047019	Plasma cells	10X
AAGTGAACATGACAGG-1	12.9654286316201	34.2845530358731	Erythroid cells	10X
AAGTGAAGTACTAGCT-1	-4.148138280127	-47.2145629402053	B cells	10X
AAGTGAAGTGGCATCC-1	31.031578205429	19.1437697575106	Plasma cells	10X
AAGTGAAGTTTACGTG-1	-38.283531626174	22.1852846309858	Macrophages	10X
AAGTGAATCAATGCAC-1	-15.0021484747648	22.7925504327789	Macrophages	10X
AAGTTCGAGATGTTCC-1	4.20473283467814	-21.0404113160659	T cells	10X
AAGTTCGAGTCCCGGT-1	-10.3732584388233	25.8369509228332	Macrophages	10X
AAGTTCGCAAGTGGAC-1	-0.414207229188041	33.853119755758	Macrophages	10X
AAGTTCGCACAAAGCG-1	-2.21099788654281	-11.090236848163	T cells	10X
AAGTTCGCACAACATC-1	21.7953431577174	-5.36081111450539	T cells	10X
AAGTTCGCACATAACC-1	-1.18891128786117	-1.87821313233835	T cells	10X
AAGTTCGCAGAACATA-1	31.22038878366	-34.039685406323	Dendritic cells	10X
AAGTTCGCAGATGCGA-1	-10.9742363436024	28.6043343474151	Macrophages	10X
AAGTTCGCAGTAACCT-1	-7.12774763607604	-39.2722535369612	Cycling cells	10X
AAGTTCGCATAGATCC-1	27.5280870428391	-19.1595557295156	T cells	10X
AAGTTCGCATCGCTCT-1	26.2012207150134	-15.7362082297556	T cells	10X
AAGTTCGCATCTCCCA-1	-20.8114068654449	2.68978187059426	T cells	10X
AAGTTCGGTCCCTCAT-1	46.2998177623554	0.311719604402469	T cells	10X
AAGTTCGGTCTACGAT-1	-21.4139786463473	-18.3916729102821	T cells	10X
AAGTTCGGTGCCTGAC-1	-44.5923291701013	10.2527743771818	Macrophages	10X
AAGTTCGGTTACGTAC-1	27.2740619787563	-17.2527308135626	T cells	10X
AAGTTCGTCAGAGTTC-1	-22.5551534612323	-34.8692935305949	B cells	10X
AAGTTCGTCAGCAGAG-1	-13.8571903770088	-15.9364117303538	T cells	10X
AAGTTCGTCGAGTTGT-1	-8.5644965357002	-16.5951060085956	T cells	10X
AAGTTCGTCGTGCATA-1	-27.8597711307342	-11.3210233293323	NK cells	10X
AAGTTCGTCGTGGTAT-1	8.95143075816394	-35.6368306395607	B cells	10X
AAGTTCGTCTACGCAA-1	35.498139284162	19.3330313359555	Plasma cells	10X
AAGTTCGTCTCTAGGA-1	-0.715999406657696	43.1298983123791	Macrophages	10X
AATAGAGAGAACGTGC-1	20.2866003173482	34.6816749678144	Erythroid cells	10X
AATAGAGAGATTAGCA-1	18.658687297661	-11.4800318610812	T cells	10X
AATAGAGAGCGACCCT-1	-22.2452240096235	-34.8912303092052	Cycling cells	10X
AATAGAGAGCTTTCCC-1	-6.24345427435074	40.5471786558238	Macrophages	10X
AATAGAGAGGCACAAC-1	-6.8325972908138	42.277942270458	Macrophages	10X
AATAGAGAGGCCACCT-1	25.5991553065892	-32.4449328180454	Dendritic cells	10X
AATAGAGAGGCGTTAG-1	-10.5888985769816	22.6952972995668	Macrophages	10X
AATAGAGAGGCTAAAT-1	39.060418056879	23.2945296353565	Plasma cells	10X
AATAGAGAGGCTGTAG-1	0.999356606708225	16.311585683037	Macrophages	10X
AATAGAGCAAGGTCTT-1	-47.2746676722564	8.58844162435628	Macrophages	10X
AATAGAGCACCGAATT-1	8.30999309966258	1.19566799338284	Dendritic cells	10X
AATAGAGCACTGAGGA-1	1.96498856313297	41.2622418946976	Macrophages	10X
AATAGAGCATTGTGCA-1	6.3910475705465	37.0681988104231	Macrophages	10X
AATAGAGGTACGCTAT-1	44.8122446436203	-5.37485283798474	T cells	10X
AATAGAGGTAGGTTTC-1	-1.24515924159318	-19.7461172612247	T cells	10X
AATAGAGGTCTTACAG-1	33.4883537800454	-2.73985715526078	T cells	10X
AATAGAGGTGTATTCG-1	-4.33089214476776	29.8349361385714	Macrophages	10X
AATAGAGGTGTGCTTA-1	-7.73424769799317	-45.499374838931	B cells	10X
AATAGAGGTTAGGGAC-1	-7.42997530902652	19.5899103554971	Macrophages	10X
AATAGAGGTTCAGTAC-1	-0.713892336229041	-2.94760579438955	T cells	10X
AATAGAGTCATCGCTC-1	8.59351837176436	0.678583303014847	Dendritic cells	10X
AATAGAGTCATTACGG-1	8.58659205026236	-0.897661745746984	Dendritic cells	10X
AATAGAGTCCCGAATA-1	12.3421209318576	-14.7368947796652	T cells	10X
AATAGAGTCGTGCTCT-1	-36.0728423034718	-8.46246568597546	NK cells	10X
AATAGAGTCTCTGAGA-1	36.0872190325262	17.9461376985984	Plasma cells	10X
AATAGAGTCTGACCCT-1	20.716899145376	44.9707023538587	Erythroid cells	10X
AATAGAGTCTTCTTCC-1	30.0674297084607	18.3904358431656	Plasma cells	10X
AATCACGAGAGCAGTC-1	36.1929326668236	24.9558513273934	Plasma cells	10X
AATCACGAGATGCTTC-1	39.916438486236	-13.3640991239864	T cells	10X
AATCACGAGCAGCGAT-1	-11.2354936618262	-16.3937017389866	T cells	10X
AATCACGAGGCTCTAT-1	-5.15047362878245	3.89104632081804	T cells	10X
AATCACGAGGGTCTTT-1	1.71016954365619	25.1649728331276	Macrophages	10X
AATCACGCACTACCGG-1	-6.26254570369305	-41.9283031985432	B cells	10X
AATCACGCAGGGTTGA-1	-31.2344441209698	29.1614629174379	Macrophages	10X
AATCACGCATATACCG-1	13.8937082504457	-46.318326522315	B cells	10X
AATCACGCATGGAGAC-1	37.9727247856586	20.1959325329158	Plasma cells	10X
AATCACGGTACGGTTT-1	-25.6316835835084	-4.84898865260224	T cells	10X
AATCACGGTAGCGCTC-1	26.0335092515088	28.9875107529596	B cells	10X
AATCACGGTGCATCTA-1	9.50103244673079	0.411361993331196	Dendritic cells	10X
AATCACGGTTGTGTAC-1	23.3854205185084	7.44270485427189	Plasma cells	10X
AATCACGTCCATCTCG-1	-25.4961288629325	-5.88445350847347	T cells	10X
AATCACGTCCATTCAT-1	-2.12854878863913	-3.30384764715845	T cells	10X
AATCACGTCCGAACGC-1	7.83994669036344	-19.4288517658586	T cells	10X
AATCACGTCGAGAAAT-1	-8.02183334763277	41.3429474302689	Macrophages	10X
AATCACGTCGCTACGG-1	-10.1859126556339	39.6686098678816	Macrophages	10X
AATCACGTCGTTCCTG-1	18.2151906898832	-10.4035993916888	T cells	10X
AATCACGTCTTGAACG-1	-8.71947971986786	23.6123830401562	Macrophages	10X
AATCGACAGAACGTGC-1	28.7502862381024	15.5147065928531	Plasma cells	10X
AATCGACAGCATCTTG-1	-11.9339248887809	31.9905393949813	B cells	10X
AATCGACAGCCATTCA-1	28.3857284424275	-34.9127022823658	Dendritic cells	10X
AATCGACAGGGCCAAT-1	18.4920940921814	29.5713977943287	Erythroid cells	10X
AATCGACAGGTTGCCC-1	16.5805537333801	-41.3459870725041	B cells	10X
AATCGACAGTAACCGG-1	-24.1041109292801	-1.2458370985796	T cells	10X
AATCGACCAAGCGAGT-1	-3.42145105818552	5.54141309703803	T cells	10X
AATCGACCACCGCTGA-1	5.76536030700953	22.6666486646118	Macrophages	10X
AATCGACCAGCACAAG-1	-1.225239636815	-36.8657963825897	B cells	10X
AATCGACCAGGATGAC-1	16.7029935543431	5.97611148035203	Dendritic cells	10X
AATCGACCATACTGTG-1	-19.6041483789363	26.2175306165036	Dendritic cells	10X
AATCGACCATATACCG-1	-32.4439872201037	32.0833167439539	Macrophages	10X
AATCGACGTACAAAGT-1	-2.5259767108047	-43.9068520515243	B cells	10X
AATCGACGTACTAACC-1	39.5543608286165	24.5528240853678	Plasma cells	10X
AATCGACGTAGCGTAG-1	-30.2863233859711	32.2968590082573	Macrophages	10X
AATCGACGTTGGAGGT-1	-7.35655842311194	-4.38162763046228	T cells	10X
AATCGACTCTCACGAA-1	3.30101365600268	-38.0875986308677	B cells	10X
AATCGTGAGAGAGCCT-1	-25.0896770444532	37.4615435534962	Macrophages	10X
AATCGTGAGCAACCAG-1	-25.4702290057817	-17.7743773537168	T cells	10X
AATCGTGAGCGATTCT-1	30.5762320794958	-13.5359688639902	T cells	10X
AATCGTGAGGTTCCGC-1	22.1386129265883	26.7551191495484	Erythroid cells	10X
AATCGTGCAAGGTCAG-1	4.45226731523714	35.0299493364466	Macrophages	10X
AATCGTGCAGGTGACA-1	4.50912350023637	-25.8814837810114	T cells	10X
AATCGTGGTGCTCCGA-1	-26.9639426332583	2.68944017531763	T cells	10X
AATCGTGGTGTTCAGT-1	29.2535408050969	9.1854619624909	Plasma cells	10X
AATCGTGTCAATCTCT-1	21.3865983713276	-27.4923390843039	Dendritic cells	10X
AATCGTGTCATAGCAC-1	-31.2753321972798	1.48924966917869	T cells	10X
AATCGTGTCCCGTGAG-1	-2.20446415935724	31.715180113477	Plasma cells	10X
AATCGTGTCGCGTCGA-1	1.78886828066979	-15.152307036743	T cells	10X
AATCGTGTCTAGTACG-1	10.6595076166167	-2.11705750114247	Dendritic cells	10X
AATCGTGTCTGTGCAA-1	-20.3577700869636	38.1896024438397	Macrophages	10X
AATGAAGAGAACTCCT-1	-31.2393097668187	-16.901881562615	T cells	10X
AATGAAGAGCACAAAT-1	4.87671260557592	31.832165589763	Macrophages	10X
AATGAAGAGGTACCTT-1	-15.2791933682118	16.0716315793915	Monocytes	10X
AATGAAGAGTGCAAAT-1	-6.92239354992476	-8.40629532683325	T cells	10X
AATGAAGCAACCGGAA-1	26.0979483355013	5.05177365653877	Plasma cells	10X
AATGAAGCAATAACGA-1	22.2871346473685	-13.5037572191284	T cells	10X
AATGAAGCACTGCGTG-1	-6.8547837668563	-30.2056680340649	B cells	10X
AATGAAGCAGAACATA-1	-33.101046382157	-28.2599899083794	B cells	10X
AATGAAGCATCCTTGC-1	-15.4025285502466	10.7781151676374	Dendritic cells	10X
AATGAAGGTAGGCAAC-1	-6.5866376210616	5.06868339337159	T cells	10X
AATGAAGGTCAAATCC-1	9.82067603424818	-45.897571478379	B cells	10X
AATGAAGGTCAGTCTA-1	-5.2642199012545	-22.5629312918421	T cells	10X
AATGAAGGTGAATGTA-1	-0.219931505098101	36.7649522878305	Macrophages	10X
AATGAAGGTTTGTTGG-1	25.5833444264864	-12.4677852974828	T cells	10X
AATGAAGTCACCTCAC-1	-42.3172041640185	14.266595032276	Macrophages	10X
AATGAAGTCAGACTGT-1	-1.93714394221456	21.6886844718979	Macrophages	10X
AATGAAGTCAGTGCGC-1	19.6741783726743	43.6227859095822	Erythroid cells	10X
AATGAAGTCCCAATAG-1	-19.3637392796117	42.7107048532986	Macrophages	10X
AATGAAGTCCGAGATT-1	15.2387672980558	-14.6704596090831	T cells	10X
AATGAAGTCGATGCTA-1	8.95757172937795	-0.904756397396588	Dendritic cells	10X
AATGAAGTCGCGCTGA-1	-30.0166131858524	-29.2207193626178	B cells	10X
AATGAAGTCGGATAAA-1	6.84909845151244	7.59981323169529	Dendritic cells	10X
AATGAAGTCTAGGCAT-1	-20.5294949572122	37.1406874401094	Macrophages	10X
AATGAAGTCTATTGTC-1	-4.03128823201136	17.3240195187298	Dendritic cells	10X
AATGAAGTCTCCCAAC-1	-20.0411945519845	-12.9627028479159	T cells	10X
AATGAAGTCTGAACGT-1	-22.1618195263666	-9.35431252282237	T cells	10X
AATGAAGTCTGAGCAT-1	41.9955789125074	-7.88225385025347	T cells	10X
AATGACCAGACGATAT-1	0.427775579425282	-0.0641102657761179	T cells	10X
AATGACCAGGAACATT-1	-14.1911321921903	-1.2991429962423	T cells	10X
AATGACCAGGTCGTAG-1	18.0870971477451	1.47609174491495	Macrophages	10X
AATGACCAGTTCTACG-1	-44.2569362416043	11.9451393480074	Macrophages	10X
AATGACCCAACGATCT-1	2.92180372395687	-22.0841981610217	T cells	10X
AATGACCCAACGTATC-1	4.43007794457887	-11.3668404935847	T cells	10X
AATGACCCAAGAGTTA-1	44.8199866219891	-9.48672782337212	T cells	10X
AATGACCGTAACTAAG-1	11.0987261569355	-36.7334173202897	B cells	10X
AATGACCGTCACAGAG-1	-19.4911888372078	38.9401820015228	Macrophages	10X
AATGACCGTCCTGGTG-1	-11.1623605642601	-7.23749049800163	T cells	10X
AATGACCGTGGGTATG-1	-33.631160779685	21.0914247502823	Macrophages	10X
AATGACCGTTCAGTAC-1	-4.79626225155953	-38.3993279895238	B cells	10X
AATGACCTCATTACTC-1	25.7727604981606	-5.67811591203961	T cells	10X
AATGACCTCCTAGCCT-1	-43.8340438156675	-24.1197595663292	NK cells	10X
AATGACCTCGACCTAA-1	-27.4737441986899	-0.0661678401692912	T cells	10X
AATGACCTCTGCATGA-1	-25.4659959283904	-6.84501166644967	T cells	10X
AATGACCTCTTTGCAT-1	6.8219944227991	28.8571114336133	Macrophages	10X
AATGCCAAGAGCAAGA-1	10.3889044256019	14.2228721602562	B cells	10X
AATGCCAAGATCGACG-1	10.1869801703226	-28.9050682355619	B cells	10X
AATGCCAAGGCTAACG-1	-14.9648496081978	4.21844044662953	NK cells	10X
AATGCCAAGGTGCAGT-1	31.0274473712091	-15.661095093293	T cells	10X
AATGCCACAAGAAATC-1	-43.0213848934392	-8.64332237387755	NK cells	10X
AATGCCACAATGAGCG-1	-14.7482618547249	0.234553473361844	NK cells	10X
AATGCCACACTTGGCG-1	-15.1584744197583	-36.7109122560824	B cells	10X
AATGCCACATGACAAA-1	46.4009752896277	-5.64788616364294	T cells	10X
AATGCCAGTACGGCAA-1	14.6782617009637	-14.0690497288888	T cells	10X
AATGCCAGTCCTGAAT-1	-8.7661461530611	8.54136258216014	T cells	10X
AATGCCATCGTCACCT-1	7.26297855557796	19.7157467724635	Macrophages	10X
AATGCCATCGTGGCTG-1	-39.2511254350678	-10.5864382050517	NK cells	10X
AATGCCATCTCAGAAC-1	-25.678914940645	-0.0258172586294918	T cells	10X
AATGGAAAGCGATGAC-1	41.8562665626065	-2.32457570847137	T cells	10X
AATGGAACAACCTATG-1	-33.0400739689057	-28.2877610106393	B cells	10X
AATGGAACAGCCGTCA-1	6.14782328669945	24.0381557042607	Macrophages	10X
AATGGAACAGGAACCA-1	-0.735396330299506	-27.2702258991564	T cells	10X
AATGGAACAGGTATGG-1	-2.55933580804191	-47.6925880780745	B cells	10X
AATGGAACATAACTCG-1	-3.42731560008894	25.167364813209	Macrophages	10X
AATGGAAGTAAGGCCA-1	-1.33143029319131	1.12136022285361	T cells	10X
AATGGAAGTATCCTTT-1	33.6848705875322	-11.6849077336256	T cells	10X
AATGGAAGTATGAAAC-1	-17.8991487810849	13.998485250141	Monocytes	10X
AATGGAAGTGCGTGCT-1	1.76476513584427	-15.3474622329014	T cells	10X
AATGGAATCAAGCCCG-1	-16.8176052235174	41.8082854505157	Macrophages	10X
AATGGAATCACAGAGG-1	-2.10830018885931	1.42005204727606	T cells	10X
AATGGAATCCCAGGAC-1	17.8282979279449	-6.34460571276861	T cells	10X
AATGGAATCCTATTTG-1	1.05202681842233	24.3076431725933	Macrophages	10X
AATGGCTAGAAGGTAG-1	30.5137867915922	-33.530533919368	Dendritic cells	10X
AATGGCTAGACCATAA-1	-5.92723956111872	34.8924019468246	Macrophages	10X
AATGGCTAGGTAGTAT-1	42.557804154776	12.9244912383864	Plasma cells	10X
AATGGCTAGTATTCCG-1	-15.7291567708867	-5.6031036245624	T cells	10X
AATGGCTCATCCCACT-1	16.61276780651	-35.2554108314142	Cycling cells	10X
AATGGCTGTAGGATAT-1	-6.24231039967761	28.7967331714808	Macrophages	10X
AATGGCTGTGAGTCAG-1	-2.7346475679927	25.3374283309418	Macrophages	10X
AATGGCTTCAGCCCAG-1	-2.25066897496942	43.8707306785284	Macrophages	10X
AATGGCTTCATGTCTT-1	-3.9715221961087	-4.57421004386467	T cells	10X
AATGGCTTCGTGCGAC-1	-30.4990220146737	-31.4492728768277	B cells	10X
AATGGCTTCTATACTC-1	21.1473907546828	36.3218470745526	Erythroid cells	10X
AATGGCTTCTGAATCG-1	7.56664186840938	-35.7832522192137	B cells	10X
AATGGCTTCTTGGATG-1	-24.1160670345657	31.3339297768753	Macrophages	10X
AATTCCTAGAGGGTCT-1	3.27366367113294	-22.3759543604181	T cells	10X
AATTCCTAGAGTGACC-1	-14.772385225176	-8.27985599906531	T cells	10X
AATTCCTAGCGGTAAC-1	1.3076000990852	38.6518789318441	Macrophages	10X
AATTCCTAGGTATCTC-1	12.4993330407581	-18.082808581386	B cells	10X
AATTCCTAGGTGCATG-1	-4.37249121016784	-18.8084902430628	T cells	10X
AATTCCTAGTCCCGGT-1	-4.16244003682207	-46.3213624811071	B cells	10X
AATTCCTCAATTCTTC-1	32.3714002693643	-7.65153311836281	T cells	10X
AATTCCTCACCTCTAC-1	4.29114434393514	21.4333287742553	B cells	10X
AATTCCTCAGCTGCCA-1	-22.643460867499	-38.8560370655132	B cells	10X
AATTCCTCAGGTGACA-1	11.9916670330231	-37.9092672940182	B cells	10X
AATTCCTCATGTGGTT-1	-23.7652036231868	-15.8010667131785	Monocytes	10X
AATTCCTGTAGGCTGA-1	-32.6762237513585	2.45632121674439	T cells	10X
AATTCCTGTCTACAGT-1	7.00382790011872	-11.7142157070331	T cells	10X
AATTCCTGTGTGTCGC-1	16.6755784382345	5.98158548487106	Dendritic cells	10X
AATTCCTGTTGGGCCT-1	-1.59699441410065	34.3912684211445	Macrophages	10X
AATTCCTTCAGTGGGA-1	8.00936900120082	-33.6753278921826	B cells	10X
AATTCCTTCCTGCTAC-1	-24.882974035711	-35.0833627531544	B cells	10X
AATTCCTTCGCTGATA-1	-3.61697803640167	4.79639620158133	T cells	10X
AATTCCTTCGTGGCGT-1	35.7366593482916	12.794812933406	Plasma cells	10X
AATTTCCAGACAACTA-1	4.03771636465832	2.97771052683425	T cells	10X
AATTTCCAGCCATATC-1	7.99156772604542	21.5418608950526	Macrophages	10X
AATTTCCAGGACGCAT-1	-24.7568756521195	-35.7225070932545	B cells	10X
AATTTCCCAAGTCCCG-1	-24.7971860518226	14.2460062195452	Monocytes	10X
AATTTCCCATGGAACG-1	-13.048867077857	41.0851713123201	Macrophages	10X
AATTTCCGTAATGATG-1	29.2023272626114	11.1245401640024	Plasma cells	10X
AATTTCCGTACCACGC-1	25.5461815079556	-4.45254054423538	T cells	10X
AATTTCCGTAGCTTTG-1	-1.21479202422593	25.4138930350009	Macrophages	10X
AATTTCCGTATGAAAC-1	-1.74003943071074	25.7504426953098	Macrophages	10X
AATTTCCGTCAACGCC-1	42.1889901004853	18.3026810975562	Plasma cells	10X
AATTTCCGTCCGACGT-1	26.0299234153438	-29.0273284216323	Dendritic cells	10X
AATTTCCGTGAATAAC-1	-8.00907553458629	-20.245772576448	T cells	10X
AATTTCCGTGGCACTC-1	-26.9784351807975	29.8346186658723	Macrophages	10X
AATTTCCGTTACGTAC-1	-3.92929683224397	-46.1847581135826	B cells	10X
AATTTCCGTTTCGCTC-1	-42.8108065913444	-1.18062791166599	NK cells	10X
AATTTCCTCCAAAGGG-1	9.74229589368051	-37.380610832433	B cells	10X
AATTTCCTCGAGGCAA-1	-46.0340681338071	-11.3367993574528	NK cells	10X
AATTTCCTCGCAGAGA-1	-37.936103864764	-7.21551563093518	NK cells	10X
ACAAAGAAGAAAGCGA-1	-15.1771340420762	38.6405651296111	Macrophages	10X
ACAAAGAAGACCTCCG-1	-20.2093126104203	3.98631725553421	T cells	10X
ACAAAGAAGCAAATCA-1	-29.6166847633512	31.4304203152808	Macrophages	10X
ACAAAGAAGGCCTGCT-1	1.0264122916518	43.0915645498175	Macrophages	10X
ACAAAGAAGGTCACAG-1	-11.426911386518	-13.1989855850754	T cells	10X
ACAAAGAAGTAACAGT-1	-8.43784809120853	40.6520726674446	Macrophages	10X
ACAAAGAAGTGAGCCA-1	-38.3682789040404	11.9846705565282	Macrophages	10X
ACAAAGACAAAGAACT-1	44.1975056662266	13.9757953596979	Plasma cells	10X
ACAAAGACAAAGGCTG-1	-0.398243168572314	41.6444078909748	Macrophages	10X
ACAAAGACAAGTACCT-1	-8.38831995835245	7.79363297746835	T cells	10X
ACAAAGACACACCGCA-1	24.8066107462954	-7.45871897566978	T cells	10X
ACAAAGACACGAGGAT-1	-34.8438661066434	27.8753974714258	Macrophages	10X
ACAAAGACAGGTTCCG-1	42.2715321348943	12.731639872616	Plasma cells	10X
ACAAAGACATCCGGTG-1	36.6134721692064	-7.35369693754786	T cells	10X
ACAAAGACATCCTTGC-1	33.8478907278513	4.16951219842003	Erythroid cells	10X
ACAAAGAGTATGCTTG-1	31.3388181535474	1.32942545982618	T cells	10X
ACAAAGAGTCCAGGTC-1	-1.41720905895463	25.9480515061199	Macrophages	10X
ACAAAGAGTCTCAGGC-1	-29.1102008888777	-20.7649369278935	T cells	10X
ACAAAGAGTGAGCAGT-1	15.5808148942735	-44.1841415622613	B cells	10X
ACAAAGAGTGCAACAG-1	8.8674435292983	-19.9604031603509	T cells	10X
ACAAAGAGTGTTATCG-1	3.16221550723358	-28.5419492147708	T cells	10X
ACAAAGAGTTCATCTT-1	12.1281239274568	-6.04795090338815	Dendritic cells	10X
ACAAAGATCAAACTGC-1	31.4926453821914	-15.3332147109058	T cells	10X
ACAAAGATCAGTGTCA-1	-22.2177257967581	-2.93826944665858	T cells	10X
ACAAAGATCGCCAACG-1	16.9212746936776	-13.6036721220264	T cells	10X
ACAACCAAGAGCCCAA-1	-20.0453968552982	41.6610475351245	Macrophages	10X
ACAACCAAGCGATTCT-1	-8.2911931354922	7.92371566763829	T cells	10X
ACAACCAAGCGCCTTG-1	30.7666885051476	17.6798462720987	Plasma cells	10X
ACAACCAAGCTCCATA-1	26.3123891711902	-29.7075741972468	Dendritic cells	10X
ACAACCAAGGGACTGT-1	-0.945494993213263	-25.7630090453195	T cells	10X
ACAACCAAGTTAGTAG-1	1.48484658927076	-27.19497464123	T cells	10X
ACAACCACAAATGAGT-1	4.14574289107333	-14.4298402973324	T cells	10X
ACAACCACACTGCGTG-1	-31.8068947467686	5.87050598348479	T cells	10X
ACAACCACAGACCAAG-1	-38.8682229777733	16.0562893834024	Macrophages	10X
ACAACCACAGCTTTCC-1	13.4715185275912	27.1759944374245	Erythroid cells	10X
ACAACCACATCCTTGC-1	7.28733324682317	26.2234088095192	Macrophages	10X
ACAACCACATTCGATG-1	-23.4802449865685	-1.84244990248151	T cells	10X
ACAACCAGTGAAAGTT-1	14.624592093068	-39.1837853089383	B cells	10X
ACAACCAGTGCCTTTC-1	-6.33671840210089	10.7053744195049	T cells	10X
ACAACCATCATCCTGC-1	-2.02137419782178	26.4522619573354	Macrophages	10X
ACAAGCTAGACGACTG-1	-2.49932650678659	-4.27437734302525	T cells	10X
ACAAGCTAGACGCTCC-1	9.36298669592152	20.7808494792164	Macrophages	10X
ACAAGCTAGAGGGCGA-1	-26.1501421677322	1.72744211357029	T cells	10X
ACAAGCTAGTAGTCAA-1	23.7607507843096	-16.8501564835706	T cells	10X
ACAAGCTAGTGCAACG-1	-19.0078749266779	-39.403554036281	B cells	10X
ACAAGCTCAACCACGC-1	-13.6234076756205	10.4071760476835	Dendritic cells	10X
ACAAGCTCACGACGTC-1	-27.3978880814956	-32.0636085495612	B cells	10X
ACAAGCTCAGCAGACA-1	14.6928721995209	0.183674001569447	Dendritic cells	10X
ACAAGCTCATCCCGTT-1	2.48608089463851	-16.8255619740668	T cells	10X
ACAAGCTCATGTGCCG-1	-47.0139758333917	-15.0808770385715	NK cells	10X
ACAAGCTGTCAGGTAG-1	5.23778348548242	-16.6857467294022	T cells	10X
ACAAGCTGTCCAGCCA-1	-16.2231508232502	-40.5141937764253	B cells	10X
ACAAGCTGTCCCTCAT-1	-11.5022951085482	39.9116444916315	Cycling cells	10X
ACAAGCTGTGCCTTCT-1	-26.3400953133613	-5.97810665407619	T cells	10X
ACAAGCTGTGCGACAA-1	-20.7529032823746	3.72625697085316	T cells	10X
ACAAGCTGTTCGGCGT-1	29.7986530812915	-16.6231512131587	T cells	10X
ACAAGCTGTTGAGTCT-1	23.0716098468945	7.71575755537506	Plasma cells	10X
ACAAGCTTCAGCTTCC-1	0.22082104438936	-5.14388320714899	T cells	10X
ACAAGCTTCCAGTGCG-1	10.6323755990241	-1.75520201167055	Dendritic cells	10X
ACAAGCTTCCCATAAG-1	3.45820871817262	19.0150191335289	Cycling cells	10X
ACAAGCTTCCCTGTTG-1	-2.11892564649012	39.0855598380653	Macrophages	10X
ACAAGCTTCCGGCAAC-1	-13.16184909496	37.1961585377073	Macrophages	10X
ACAAGCTTCTCCCAAC-1	27.8628307416833	-31.5148877421199	Dendritic cells	10X
ACACAGTAGATGCCGA-1	21.3585825508565	31.814737569809	Erythroid cells	10X
ACACAGTAGATTCGCT-1	-16.8531387330204	2.4791861696105	T cells	10X
ACACAGTCAAAGGAGA-1	13.7356310269018	14.5781478321177	T cells	10X
ACACAGTCACAGTACT-1	15.240514449779	-16.9856240262227	T cells	10X
ACACAGTCACGCAAAG-1	34.8220127119277	-8.53268644861714	T cells	10X
ACACAGTCAGACCTGC-1	14.850328554231	-15.4470186380668	T cells	10X
ACACAGTCAGGATCTT-1	-17.1882428926505	22.1382215489438	Macrophages	10X
ACACAGTCATTATGCG-1	-9.82466488907771	-17.7572121597352	T cells	10X
ACACAGTGTACGCGTC-1	-3.73020895803554	25.9488529135013	Macrophages	10X
ACACAGTGTAGTGATA-1	-44.1832463570642	-12.0058610992556	NK cells	10X
ACACAGTGTCAGTCCG-1	20.5784899111213	-3.51822852567901	T cells	10X
ACACAGTGTCTGTGTA-1	-27.6251036986207	-5.16791576814964	T cells	10X
ACACAGTGTTCAGCGC-1	-46.1871192842933	-14.7654356399827	NK cells	10X
ACACAGTGTTCTAAGC-1	5.32965266332628	-10.0847230182364	T cells	10X
ACACCAAAGAACGTGC-1	36.4620113645619	26.5217353542426	Plasma cells	10X
ACACCAAAGACCGCCT-1	7.75557078059074	-15.410002080443	T cells	10X
ACACCAAAGACGACGT-1	-1.98124848160068	-32.5214745792188	B cells	10X
ACACCAAAGATGAACT-1	7.08735768117686	2.52240879355567	Dendritic cells	10X
ACACCAAAGGGAGTTC-1	-13.9567723889948	1.7426014506433	NK cells	10X
ACACCAAAGTAACGTA-1	34.8209356311813	-11.2620693932754	T cells	10X
ACACCAAAGTCCGCGT-1	24.5316716399166	37.766443123418	Erythroid cells	10X
ACACCAAAGTTCAACC-1	-13.3347708934955	29.2460752384033	Macrophages	10X
ACACCAACACAATTCG-1	31.9216365334031	20.8014036927404	Plasma cells	10X
ACACCAACAGCGTAGA-1	16.9398134545745	30.3603436610014	Erythroid cells	10X
ACACCAACAGCTATAC-1	-7.90519924813319	9.70352246418615	T cells	10X
ACACCAACAGCTCATA-1	13.6263998816669	-20.098828911973	B cells	10X
ACACCAACAGGACAGT-1	-6.79576171605073	7.10714951197361	Macrophages	10X
ACACCAACAGGTTTAC-1	-20.9652962946983	15.4116525855928	Monocytes	10X
ACACCAAGTAGCACGA-1	24.3708657254656	-5.60260708618633	T cells	10X
ACACCAAGTAGCCAGA-1	-43.5463818840074	-24.4558406983666	NK cells	10X
ACACCAAGTAGCGTAG-1	0.936835513125134	6.68166673272489	T cells	10X
ACACCAAGTGCGGTAA-1	-43.3063161310501	-5.3764705928605	NK cells	10X
ACACCAAGTGTACAGG-1	-8.17535083049055	-20.3581619298112	T cells	10X
ACACCAAGTGTATTCG-1	21.6548788884022	-19.0893870095714	T cells	10X
ACACCAAGTGTTCAGT-1	17.7122758571907	21.0746098388792	Erythroid cells	10X
ACACCAAGTTCAGGTT-1	-28.2210095802134	-12.0673092102332	NK cells	10X
ACACCAAGTTGCGAAG-1	0.954838136497078	42.2517650335077	Macrophages	10X
ACACCAATCGACACCG-1	33.0395388772289	22.6017520595047	Plasma cells	10X
ACACCAATCGCTCTCA-1	-1.9451168647031	21.9893811930442	Macrophages	10X
ACACGCGAGACAACAT-1	10.7181781819552	-18.1581476254773	T cells	10X
ACACGCGAGACTCTTG-1	28.3221006554869	-13.9790675669789	T cells	10X
ACACGCGAGATCCGAG-1	12.1630958942553	-31.439015816946	B cells	10X
ACACGCGAGCTGTTCA-1	-35.3225095537674	-9.37085567144971	NK cells	10X
ACACGCGAGGCCCGTT-1	-14.6849552377681	-0.814510247905311	NK cells	10X
ACACGCGAGGCCTGAA-1	-12.115735336456	-19.63516243109	T cells	10X
ACACGCGAGTAAAGCT-1	-17.2524511191167	2.95628551465277	T cells	10X
ACACGCGCAAGCGCAA-1	-48.0157929671955	7.99138291851969	Macrophages	10X
ACACGCGCAATGGCCC-1	-17.3108643733309	-1.2909849818971	T cells	10X
ACACGCGCACCTTCGT-1	46.5768638818636	-3.60590382896945	T cells	10X
ACACGCGCAGGCTATT-1	38.9916099985031	-5.71290808316953	T cells	10X
ACACGCGCAGTCTTCC-1	-8.38307127010331	45.8286717594381	Macrophages	10X
ACACGCGCATAGACTC-1	18.8425965120061	0.302276266192062	T cells	10X
ACACGCGCATGAATAG-1	-17.7023776083584	35.033235252642	Macrophages	10X
ACACGCGGTCTACGTA-1	-12.3804296648927	-6.92987651746594	T cells	10X
ACACGCGGTGATTCAC-1	40.4075980747524	-14.2988980347876	T cells	10X
ACACGCGGTGGAATGC-1	-44.6319136862801	9.51068480887798	Macrophages	10X
ACACGCGGTGTCCGGT-1	-7.89067518213213	41.2823559753557	Macrophages	10X
ACACGCGTCCACGTAA-1	36.6103014789489	-19.2119239637779	T cells	10X
ACACGCGTCCCTCAAC-1	-10.9723337737787	47.4126808132746	Erythroid cells	10X
ACACGCGTCTGCATAG-1	-23.7871520998095	15.8985705033336	Monocytes	10X
ACACTGAAGACGTCGA-1	21.4591547376709	-11.817422569667	T cells	10X
ACACTGAAGGATACAT-1	31.0639887786392	15.2510506864565	Plasma cells	10X
ACACTGAAGTTGCATC-1	-6.69643764734021	-43.4458993144555	B cells	10X
ACACTGACAAACACGG-1	17.5732573844787	-37.9798749022519	B cells	10X
ACACTGACAAACTCGT-1	22.8503114772505	17.3744674168579	Plasma cells	10X
ACACTGACAAAGGCTG-1	20.0185696523045	-15.0228541644173	T cells	10X
ACACTGACACTTCAGA-1	2.25891698224566	28.0002330185572	Macrophages	10X
ACACTGACAGACCAAG-1	-15.2194680273307	-13.1246533650867	B cells	10X
ACACTGACAGAGGTAC-1	-19.5138622126815	41.3425913827002	Macrophages	10X
ACACTGACAGGATTCT-1	-19.3559218738455	-6.1782405783904	T cells	10X
ACACTGACATGTTACG-1	41.6203619503144	28.4193216258024	Plasma cells	10X
ACACTGAGTAGACTGG-1	-7.31739191754357	-15.3720097630276	T cells	10X
ACACTGAGTCCTCATC-1	9.14167293130302	14.3743312230825	Macrophages	10X
ACACTGAGTGTGTCGC-1	-41.1612580049302	13.9949721322276	Macrophages	10X
ACACTGAGTTCGGTAT-1	-40.5363698728282	-10.3005506820163	NK cells	10X
ACACTGATCACGACTA-1	37.9768676709195	24.1829592642458	Plasma cells	10X
ACACTGATCGTGGCTG-1	19.0306215753275	-9.98657925424881	T cells	10X
ACAGAAAAGAGCTGCA-1	-45.5301469803191	-16.440218281123	NK cells	10X
ACAGAAAAGAGGTCGT-1	-9.19122735436633	39.7863031982093	Macrophages	10X
ACAGAAAAGCACTCTA-1	35.0973582758216	12.5513604979573	Plasma cells	10X
ACAGAAAAGCAGATAT-1	43.8764229102914	-5.71054841458126	T cells	10X
ACAGAAAAGCGCATCC-1	-13.5006094029521	37.3243946354091	Macrophages	10X
ACAGAAAAGGTAGGCT-1	-9.00902042934714	-7.75176751964001	NK cells	10X
ACAGAAACAACTCCAA-1	-28.1908527783936	30.9806452633032	Macrophages	10X
ACAGAAACAACTTGGT-1	-29.5785933146715	5.52779004603636	T cells	10X
ACAGAAACAGCGACAA-1	-1.37901517396768	-16.9201252183013	T cells	10X
ACAGAAAGTAACAGGC-1	-2.22237918538936	-43.8774128378891	B cells	10X
ACAGAAAGTACTAGCT-1	1.35511073146478	-22.4847626317744	T cells	10X
ACAGAAAGTATCATGC-1	-17.5917931168136	-27.4084377064186	Cycling cells	10X
ACAGAAAGTATGTGTC-1	17.8104105527623	-38.6323104828397	T cells	10X
ACAGAAAGTCGACTTA-1	12.9452426798164	-39.3233336773393	B cells	10X
ACAGAAAGTTCAAACC-1	-1.78295976231978	1.39406477511176	T cells	10X
ACAGAAAGTTCAGTAC-1	-39.5403651808888	-10.4265874662382	NK cells	10X
ACAGAAAGTTGCCGCA-1	39.11607624742	-10.0785929364988	T cells	10X
ACAGAAATCAGACCCG-1	-2.54250880865406	43.632978057631	Macrophages	10X
ACAGAAATCATGGTAC-1	23.8480443367894	36.5559116574337	Erythroid cells	10X
ACAGAAATCTCGCCTA-1	-7.70467191487204	28.7099214923068	Macrophages	10X
ACAGAAATCTGATTCT-1	10.0082651188127	-42.0712500511269	B cells	10X
ACAGCCGAGAACCCGA-1	29.651752735465	12.4034186159223	Plasma cells	10X
ACAGCCGAGAGGATGA-1	-46.3246519384921	-14.4830150732844	NK cells	10X
ACAGCCGAGGGCGAAG-1	-42.3422775072993	11.5046074449214	Macrophages	10X
ACAGCCGAGTCACACT-1	-13.9311314164686	-18.2312082430084	T cells	10X
ACAGCCGAGTCGAGGT-1	-22.9403688491339	5.13292421337657	T cells	10X
ACAGCCGAGTCGCGAA-1	-11.0506145487625	47.3836865077019	Macrophages	10X
ACAGCCGAGTTACGGG-1	25.4106842175475	-14.7415805398072	T cells	10X
ACAGCCGCAAAGGATT-1	-20.6359523445933	4.66277307703961	T cells	10X
ACAGCCGCAAGTTCCA-1	-13.3836131815339	-19.6578742546641	B cells	10X
ACAGCCGCAGAGTAAT-1	-0.392570184238208	-42.4133641419448	B cells	10X
ACAGCCGCAGGTGAGT-1	-3.76126733309415	-41.8333159956291	B cells	10X
ACAGCCGGTAAGATCA-1	-22.6563800058312	37.0041293603386	Macrophages	10X
ACAGCCGGTAATCAAG-1	-16.4744626077898	-5.53680763419005	NK cells	10X
ACAGCCGGTCGATTAC-1	-25.5440184215709	29.8456750953132	Macrophages	10X
ACAGCCGGTCTAGTGT-1	-41.6133393217413	-5.72477266167894	NK cells	10X
ACAGCCGGTTGGACTT-1	38.0882530043105	20.3089674654186	Plasma cells	10X
ACAGCCGGTTTCGATG-1	10.7039477881101	-28.7688793875736	B cells	10X
ACAGCCGTCCATTTGT-1	-3.78846842792617	-43.2555938449404	B cells	10X
ACAGCCGTCCGAAATC-1	-4.87066625718805	26.548997463153	Macrophages	10X
ACAGCCGTCGCTAGCG-1	-7.21077975775059	43.243506966707	Macrophages	10X
ACAGCCGTCGGCTGGT-1	-29.7014972486259	-13.1424843268985	NK cells	10X
ACAGCCGTCTACTGCC-1	-43.4966185197117	-9.54441761442925	NK cells	10X
ACAGGGAAGACACACG-1	14.5620487455754	-45.343348059373	B cells	10X
ACAGGGAAGAGGGTAA-1	-9.72912404975548	45.5597447278455	Macrophages	10X
ACAGGGAAGCCGATCC-1	-11.3939542795071	1.69303703518695	T cells	10X
ACAGGGAAGGCCTTCG-1	-23.546940450477	-8.42029422274624	T cells	10X
ACAGGGAAGTAATCCC-1	-13.9529469720378	23.6055863474525	Macrophages	10X
ACAGGGACAAAGTGTA-1	-15.902379652851	-8.7153626943411	NK cells	10X
ACAGGGACAACATCGT-1	-6.89459351737695	27.3070634598835	Macrophages	10X
ACAGGGACAACGGCCT-1	-18.8010074952215	34.8643389235281	T cells	10X
ACAGGGACAAGAATAC-1	42.0763674574821	17.4951682576217	Plasma cells	10X
ACAGGGACACCATTCC-1	-7.42577761948417	28.578554658206	Macrophages	10X
ACAGGGACACGCGCTA-1	12.0989430856673	-5.01245194814052	Dendritic cells	10X
ACAGGGACACTAACCA-1	42.8089313979988	27.7150481688049	Plasma cells	10X
ACAGGGACACTACGGC-1	-30.1142399440432	32.1347151828051	Macrophages	10X
ACAGGGACAGGTTACT-1	38.6331271637773	-11.5907840360191	T cells	10X
ACAGGGACATGGGAAC-1	0.0294573488170324	36.6583623995313	Macrophages	10X
ACAGGGACATTACTCT-1	-13.6878353996422	27.8335109257934	Macrophages	10X
ACAGGGAGTAATGATG-1	-4.37224712287712	44.579522334223	Macrophages	10X
ACAGGGAGTCTAATCG-1	-29.8808799998841	-19.7319953638959	T cells	10X
ACAGGGAGTGCTGCAC-1	-5.52580594095515	-7.89433384618761	T cells	10X
ACAGGGAGTTACCGTA-1	-2.56345170178325	-5.87181292729547	T cells	10X
ACAGGGAGTTCCACAA-1	23.2871913815711	7.42701625302427	Plasma cells	10X
ACAGGGATCACACCGG-1	2.72480453603983	28.3135887973301	T cells	10X
ACAGGGATCCATACAG-1	-1.59233522875419	0.853442877929492	T cells	10X
ACAGGGATCCGTATAG-1	-0.78655119874589	-46.2015520947814	B cells	10X
ACATCCCAGACTGGGT-1	-9.8128931528641	-9.12758076125741	T cells	10X
ACATCCCAGCACACAG-1	7.49180757631062	20.004087771483	Macrophages	10X
ACATCCCAGGCACTAG-1	12.4553308091912	-14.6376050853361	T cells	10X
ACATCCCCAACTTGGT-1	-11.7257212994991	31.586768566126	Macrophages	10X
ACATCCCCAAGCTCTA-1	-7.36979566571032	-10.1340213846354	T cells	10X
ACATCCCCAATAGGGC-1	3.38751826202176	-12.889706785349	T cells	10X
ACATCCCCACGCGCTA-1	-5.78565006082776	10.6294150866168	T cells	10X
ACATCCCCACTCCACT-1	11.0057403964917	-42.8361670439788	B cells	10X
ACATCCCCAGGTCAGA-1	-1.02103299019586	33.9745963067581	Macrophages	10X
ACATCCCCATAAGCAA-1	18.9644333090546	-0.284295219027294	T cells	10X
ACATCCCCATCGCTCT-1	-33.0445916127246	-28.2920977266872	B cells	10X
ACATCCCGTAGGCTCC-1	13.8637099805835	-39.5590835102786	B cells	10X
ACATCCCGTGACGCCT-1	32.6851094138175	2.69589964009437	Erythroid cells	10X
ACATCCCGTGTCTAAC-1	-14.7955525137286	35.5464650134762	Macrophages	10X
ACATCCCTCCGGGACT-1	18.0880071258904	1.47372240380201	Macrophages	10X
ACATCCCTCCTTGACC-1	-15.0093441835698	12.1720389607261	Monocytes	10X
ACATCCCTCGACACCG-1	-41.4891157371293	-5.45509816877693	NK cells	10X
ACATCCCTCGTAACTG-1	-28.1292709615764	-21.5855540341091	T cells	10X
ACATCCCTCTTACACT-1	39.3548178873282	-11.8265686846781	T cells	10X
ACATCGAAGGCTGTAG-1	-3.28636548945316	-22.9942351841899	T cells	10X
ACATCGAAGTTGCTCA-1	-29.7119986958438	-29.3788235165886	B cells	10X
ACATCGACAAGATGGC-1	30.3163145009953	-16.0031448696918	T cells	10X
ACATCGACAAGCCTGC-1	25.1949539123181	-7.89714415764564	T cells	10X
ACATCGACAGACTGCC-1	-12.8106561913879	-40.8512548377846	B cells	10X
ACATCGACAGGATCTT-1	-1.21347097452829	-46.47947672119	B cells	10X
ACATCGACAGTCAGAG-1	26.3317091120411	-29.6858418401773	Dendritic cells	10X
ACATCGACATACCAGT-1	31.1191134512547	-11.676043144875	T cells	10X
ACATCGAGTATCGTAC-1	-4.18732230395988	-20.0354749271151	T cells	10X
ACATCGAGTCCGCAGT-1	13.8969737759415	-43.3836081999777	B cells	10X
ACATCGAGTGCTCGTG-1	12.5549847093989	-39.9548564510993	B cells	10X
ACATCGAGTTGCTTGA-1	21.9740446449922	26.0370823783467	T cells	10X
ACATCGAGTTTCGCTC-1	4.23879660346075	-16.5402826838864	T cells	10X
ACATCGATCACCTCGT-1	-3.54852753911133	-41.76885805804	B cells	10X
ACATCGATCCGTTGAA-1	-34.4645147868461	-10.3544629326752	NK cells	10X
ACATGCAAGAGAGGTA-1	-42.9369299053726	-18.95942604072	NK cells	10X
ACATGCAAGAGGTTTA-1	-26.2931735739171	-20.1941829363121	T cells	10X
ACATGCAAGGAGGTTC-1	-32.4061402343102	28.6500491794747	Macrophages	10X
ACATGCAAGTAACGTA-1	-37.5482186665833	-9.68121629100134	NK cells	10X
ACATGCAAGTAGTGCG-1	-43.971142102133	-13.531440508344	NK cells	10X
ACATGCACAAGAGTTA-1	-24.4212281695696	2.61413919393784	T cells	10X
ACATGCACAAGGCTTT-1	40.5265753420554	12.7484252611182	Plasma cells	10X
ACATGCACAATACGCT-1	30.6205815998703	15.3262205799214	Plasma cells	10X
ACATGCACAATTGGTC-1	17.0253077087076	25.1255826829825	Erythroid cells	10X
ACATGCACACGCTTAA-1	42.315254111298	28.1266343418374	Plasma cells	10X
ACATGCACAGCGGATA-1	12.8662408085331	-17.9709158001815	T cells	10X
ACATGCAGTCAGCTTA-1	6.83211342213183	22.5162004542321	Macrophages	10X
ACATGCAGTCCGTTTC-1	27.0151217475022	19.2418352409002	Plasma cells	10X
ACATGCAGTCTACTGA-1	-41.3535862749426	13.5077484115228	Macrophages	10X
ACATGCAGTGCCGAAA-1	2.77112891865488	38.1516416782692	Macrophages	10X
ACATGCAGTGTCCTAA-1	10.7753522026903	-42.2238074423643	B cells	10X
ACATGCAGTGTCTTGA-1	-24.1643604821918	-8.70926060923729	T cells	10X
ACATGCAGTGTGTTTG-1	23.7343944854616	-11.1788375346851	T cells	10X
ACATGCAGTTTATGCG-1	10.5102897193437	-4.68657457370017	Dendritic cells	10X
ACATGCATCAAGTAAG-1	-29.8964042302582	2.84727569141838	T cells	10X
ACATGCATCATCTACT-1	32.8843872212604	13.6183703313256	Plasma cells	10X
ACATGCATCATGCAGT-1	37.1334152782409	-2.39876014558407	T cells	10X
ACATGCATCCATTTGT-1	-11.9751438605298	-36.8492814486615	B cells	10X
ACATGCATCCGTGTGG-1	-21.5773904775922	40.3594579488771	Macrophages	10X
ACATGCATCCTAAGTG-1	-36.4317970795811	-8.99417276528541	NK cells	10X
ACATGCATCTCATTGT-1	4.63796522354541	34.4273532389666	Macrophages	10X
ACATTTCAGCCTTGAT-1	-30.5053594797547	32.6598273439124	Macrophages	10X
ACATTTCAGGAACGTC-1	2.84110858892736	-17.5360184290908	T cells	10X
ACATTTCAGTCATGAA-1	20.6965828755886	-4.21708433125445	T cells	10X
ACATTTCCAACTGATC-1	9.36214660430936	-34.1833200695826	B cells	10X
ACATTTCCAAGAGGCT-1	20.2898616826976	-11.494991416626	T cells	10X
ACATTTCCACCCAACG-1	39.7040038130512	26.6884413936422	Plasma cells	10X
ACATTTCCACCCTAAA-1	-1.64086390424424	-14.7574563587184	T cells	10X
ACATTTCCACGTGAGA-1	-3.24909296794881	-17.9475297296036	T cells	10X
ACATTTCCATTCGATG-1	-32.3948246529506	-11.7323645080783	NK cells	10X
ACATTTCGTGTTGACT-1	-5.4427638049461	20.9816706456043	NK cells	10X
ACATTTCTCATGTCTT-1	23.1507679304632	7.44853821750426	Plasma cells	10X
ACATTTCTCCAACTGA-1	-6.66142809300178	23.17272151358	Macrophages	10X
ACATTTCTCCTCTAGC-1	7.88924969718506	-31.57727091383	B cells	10X
ACATTTCTCGCCAGAC-1	11.1686160077411	-4.344647515097	Dendritic cells	10X
ACATTTCTCGTGCATA-1	29.3299472133026	12.5120141631617	Plasma cells	10X
ACATTTCTCTCTGACC-1	13.0018413369276	34.930894613158	Erythroid cells	10X
ACATTTCTCTGCGATA-1	-2.81385117475038	-26.329265593322	T cells	10X
ACATTTCTCTGTCAGA-1	-24.41339064262	-33.2959835013604	B cells	10X
ACCAAACAGTCCGCGT-1	-1.99629225746926	-32.5119230335079	B cells	10X
ACCAAACAGTTGAAAC-1	-0.0850163484690269	-11.694539718174	T cells	10X
ACCAAACCAAAGGCTG-1	-2.54802364451047	-44.862889158874	B cells	10X
ACCAAACCAACAAGAT-1	-16.2978043697348	42.1624540729175	Macrophages	10X
ACCAAACCACTACAGT-1	4.52222755784796	-40.2657872796298	B cells	10X
ACCAAACCAGTGGTGA-1	5.36332521227647	20.1795104723766	Macrophages	10X
ACCAAACCATCCGGCA-1	-42.1382448988712	-1.67073523938122	NK cells	10X
ACCAAACCATGACCCG-1	-18.2608794270858	41.880658937627	Macrophages	10X
ACCAAACCATTCTCCG-1	7.9759418732113	-2.27875037844447	Dendritic cells	10X
ACCAAACGTCACCACG-1	10.612025865873	-43.16768563367	B cells	10X
ACCAAACGTCCAGCAC-1	-27.5081429598798	14.5999170285203	Monocytes	10X
ACCAAACGTTCCGCTT-1	1.18386098597409	3.67500101071116	NK cells	10X
ACCAAACTCATCGCAA-1	38.0402690178274	8.17631415608945	Plasma cells	10X
ACCAAACTCCTTCTAA-1	25.7665154917694	-7.03250205176664	T cells	10X
ACCAAACTCGTTCATT-1	15.4023033677916	-19.6554112331755	T cells	10X
ACCAAACTCTTAAGGC-1	35.2497176163446	-7.44982612615316	T cells	10X
ACCAACAAGATGGGCT-1	22.3701400631338	38.5794630042846	Erythroid cells	10X
ACCAACAAGGCACTCC-1	-40.7462192033454	-8.76836689016244	NK cells	10X
ACCAACAAGTAACAGT-1	23.1089041170256	-29.379872590237	Dendritic cells	10X
ACCAACAAGTCACTAC-1	18.5911699274342	45.7640313111842	Erythroid cells	10X
ACCAACACAATTGAAG-1	17.2327753309333	18.3419466060651	T cells	10X
ACCAACACAGAGTTGG-1	-18.7626278691466	-28.4493078014378	Cycling cells	10X
ACCAACACATAAGATG-1	24.5783841523328	29.2640757425628	Erythroid cells	10X
ACCAACAGTACGAGTG-1	-8.33093622401442	11.8521397605166	T cells	10X
ACCAACAGTCCGGATC-1	-13.9913900091751	40.1949138886726	Macrophages	10X
ACCAACAGTCGCGGTT-1	29.6014183083378	-32.8735184384142	Dendritic cells	10X
ACCAACAGTGCGTTTA-1	16.2604125035736	-14.2806351386152	T cells	10X
ACCAACAGTTGGCCTG-1	13.6977330516165	34.2730975476968	Erythroid cells	10X
ACCAACAGTTGTATGC-1	-10.0837783041118	-41.6985188285852	B cells	10X
ACCAACATCACTGATG-1	15.4640230199133	-18.8143532778744	T cells	10X
ACCAACATCAGTGTCA-1	-24.2241646191572	29.0440809393123	Macrophages	10X
ACCAACATCATGCCAA-1	-4.85197053851731	5.0850647142487	T cells	10X
ACCAACATCCCGTTGT-1	12.3102407511477	-29.519431239676	B cells	10X
ACCAACATCCTACACC-1	-30.0505964202004	0.688398536812827	T cells	10X
ACCAACATCCTTGAAG-1	3.40632299731422	-13.8863836736489	T cells	10X
ACCAACATCGCATAGT-1	5.93999767576401	2.57569400220197	Dendritic cells	10X
ACCAACATCGCATTAG-1	-31.0758128798528	-30.8196902298643	B cells	10X
ACCAACATCGGTGTAT-1	36.2140163021871	-10.2081840443732	T cells	10X
ACCAACATCTAGCAAC-1	41.7114385113738	17.0745271931747	Plasma cells	10X
ACCAACATCTGAATGC-1	3.82250300113878	19.8202664865618	B cells	10X
ACCAACATCTTGGCTC-1	-12.3936458823704	37.4294824718474	Macrophages	10X
ACCAACATCTTTGATC-1	-12.1093426568383	-16.3215085988693	T cells	10X
ACCACAAAGACCAGAC-1	-5.03004614695977	26.6524828294461	Macrophages	10X
ACCACAAAGACCAGCA-1	-10.8385581489291	-38.9911460501805	B cells	10X
ACCACAAAGACGACGT-1	-14.9129550977898	11.8192171402177	Dendritic cells	10X
ACCACAAAGCGCTGAA-1	-12.7742539980868	13.8933656618551	Monocytes	10X
ACCACAAAGGCGTTAG-1	-2.14459873788078	-6.59381183507414	T cells	10X
ACCACAAAGGCTATCT-1	-9.46544779861786	20.1124270577105	Macrophages	10X
ACCACAAAGTGCAAAT-1	-12.1403426914395	-20.3830479977306	T cells	10X
ACCACAACAAGATGTA-1	-34.5953832621324	-10.4520471712306	NK cells	10X
ACCACAACACGGGTAA-1	46.449248406871	-0.590558242104572	T cells	10X
ACCACAACAGGAAGTC-1	-6.2813589587905	8.63968667119198	NK cells	10X
ACCACAACAGGATCTT-1	41.7201435934063	13.3075625681786	Plasma cells	10X
ACCACAACAGTAACCT-1	38.0413142212128	-13.5050512857621	T cells	10X
ACCACAAGTACCTAGT-1	-31.9733766110108	24.8849130258291	Macrophages	10X
ACCACAAGTCAAGGCA-1	25.5381475667449	-19.0276489516056	T cells	10X
ACCACAAGTCGTATTG-1	45.8863576081834	-5.51373804321136	T cells	10X
ACCACAAGTCTACTGA-1	0.504301381716129	21.4874269477613	Macrophages	10X
ACCACAAGTCTGCGCA-1	-24.298787873668	-0.118103325752089	T cells	10X
ACCACAAGTCTTAGTG-1	-28.7131274475354	4.26639502630942	T cells	10X
ACCACAAGTTAGCTAC-1	-2.25177426807238	-4.25286852136982	B cells	10X
ACCACAAGTTGGGACA-1	11.8703860585431	-19.3688838351026	Cycling cells	10X
ACCACAATCACCGGTG-1	27.4618042014552	9.29101168232486	Plasma cells	10X
ACCACAATCTATGCCC-1	39.7055120143632	24.023097502283	Plasma cells	10X
ACCACAATCTTCGTGC-1	21.5008389039236	41.3355984231267	Erythroid cells	10X
ACCATTTAGATGAAGG-1	41.2607633395439	14.3024144466963	Plasma cells	10X
ACCATTTAGCGTTAGG-1	3.79655079965485	-35.7327633374018	B cells	10X
ACCATTTAGGAAACGA-1	-8.48019227279931	-42.2692301665249	B cells	10X
ACCATTTAGTATGGCG-1	23.1704798102342	39.0731820911863	Erythroid cells	10X
ACCATTTCAAGCGCAA-1	18.6136206391188	46.3511483575159	Erythroid cells	10X
ACCATTTCAATAGTAG-1	-32.7760209346137	-11.5878972728663	NK cells	10X
ACCATTTCACACCTGG-1	-14.2062562388917	-4.47714312657289	T cells	10X
ACCATTTCACCCGTAG-1	-4.23848065179811	17.1225794950089	Macrophages	10X
ACCATTTCACCGCTAG-1	4.65966874474079	-19.2687441981685	T cells	10X
ACCATTTCATCGCTGG-1	-10.5486386284389	-24.6788281475072	B cells	10X
ACCATTTCATGGCTGC-1	-16.4544655424123	0.657800727367005	T cells	10X
ACCATTTGTCCAACGC-1	-27.1026016218042	33.4918549089711	Macrophages	10X
ACCATTTGTGGGATTG-1	-7.25665408318355	-13.2269346189723	T cells	10X
ACCATTTTCGGCTGGT-1	-24.2011199963846	28.7676506725545	Macrophages	10X
ACCATTTTCTACGCAA-1	-43.531481825882	-24.9829760278564	Monocytes	10X
ACCATTTTCTGGACCG-1	-1.19137472366449	-3.43391890408092	T cells	10X
ACCATTTTCTTTCGAT-1	-2.92084145672692	-22.7939609278709	T cells	10X
ACCCAAAAGATCCCGC-1	23.5410842322287	9.05843939476891	Plasma cells	10X
ACCCAAAAGCACTCCG-1	-17.0006375277064	-6.47858519673661	T cells	10X
ACCCAAAAGCCTTGAT-1	7.15520203970278	-20.7765009370619	T cells	10X
ACCCAAAAGCGAGAAA-1	39.2077701533406	-10.1763211090616	T cells	10X
ACCCAAAAGTGCAACG-1	-14.9330143663952	0.0516397781247709	NK cells	10X
ACCCAAAAGTGCCCGT-1	9.00364919532388	19.9697189161299	Macrophages	10X
ACCCAAAAGTGTTGAA-1	-0.211483008172786	-36.3930515421533	Cycling cells	10X
ACCCAAAAGTTGCGAG-1	0.115879195996022	35.5039771197715	Macrophages	10X
ACCCAAACAAACTCTG-1	-2.14421686721145	42.4944945690983	Macrophages	10X
ACCCAAACAAAGGAGA-1	11.9280791457601	36.0955291230982	Erythroid cells	10X
ACCCAAACAAGTTTGC-1	-6.45655726746671	8.51183179116044	T cells	10X
ACCCAAACAATCTGCA-1	-8.83285102262757	-38.7571344988162	Cycling cells	10X
ACCCAAACACAGTCGC-1	-1.8700300001328	-10.1001845806884	T cells	10X
ACCCAAAGTACGTACT-1	-8.7894201032645	-31.5976269606583	B cells	10X
ACCCAAAGTCGAGCAA-1	24.5851617133338	37.9158533654171	Erythroid cells	10X
ACCCAAAGTGCGACAA-1	-26.3925015396169	-5.71953460406527	T cells	10X
ACCCAAATCCACAGCG-1	35.6876901918763	24.0639239136122	Plasma cells	10X
ACCCAAATCCTTGAAG-1	-30.0216977152322	34.0153077071262	Macrophages	10X
ACCCAAATCTCAGGCG-1	34.0001825074344	17.0840546101041	Plasma cells	10X
ACCCAAATCTCAGTCC-1	11.1334700851352	-3.07599106910926	Dendritic cells	10X
ACCCAAATCTCCGAGG-1	20.028633442628	-12.9994245834138	T cells	10X
ACCCAAATCTCGTGGG-1	28.4980710032587	-34.8639073112114	Dendritic cells	10X
ACCCTCAAGAATCGCG-1	38.6809384057491	-17.5016067474398	T cells	10X
ACCCTCAAGACGCCAA-1	6.34060708212851	27.6563534087498	Macrophages	10X
ACCCTCAAGACTACGG-1	-5.25451621898964	-9.83758057579286	T cells	10X
ACCCTCAAGCACCGAA-1	-13.3355737051432	28.1914149100167	Macrophages	10X
ACCCTCAAGGATGGCT-1	-31.0037407111951	3.16389228285601	T cells	10X
ACCCTCAAGGGTGAAA-1	-33.0949055527673	-0.91106276972708	Cycling cells	10X
ACCCTCAAGTCAGCGA-1	-31.610470094722	0.0306234026353965	T cells	10X
ACCCTCACAATCCTAG-1	-0.802010943890741	-4.41678069895362	T cells	10X
ACCCTCACAGAATGTA-1	-43.6421875238483	12.7438994751866	Macrophages	10X
ACCCTCACAGTCAGAG-1	0.667426405667272	-3.13693904211272	T cells	10X
ACCCTCAGTAATGCTC-1	-19.6177117638887	35.1105038243174	Macrophages	10X
ACCCTCATCCGTGTGG-1	15.3682447957361	15.8441119585705	T cells	10X
ACCCTCATCGCACGGT-1	0.20839534490449	40.2695227594423	Macrophages	10X
ACCCTCATCTCACGAA-1	6.01372377795975	-3.22654425993617	Dendritic cells	10X
ACCCTCATCTCGTCAC-1	14.4091065527503	15.6799397497644	Cycling cells	10X
ACCCTCATCTGGCCTT-1	-19.0997886273705	-31.2589945145772	B cells	10X
ACCCTTGAGAACTGAT-1	-13.9173005072498	0.979985326061954	NK cells	10X
ACCCTTGAGAAGCGGG-1	33.2768317094791	3.74823588252238	Erythroid cells	10X
ACCCTTGAGCACTCCG-1	-2.78557164092139	-3.2302876177066	T cells	10X
ACCCTTGAGCCACCGT-1	-11.8215292200523	-6.56151126920693	T cells	10X
ACCCTTGAGCGAATGC-1	-17.6857769266589	-40.1258873333262	B cells	10X
ACCCTTGAGTTGCCCG-1	38.111174320568	-5.96533383572589	T cells	10X
ACCCTTGCAGCTTTCC-1	-3.60780356292092	25.1028505012011	Macrophages	10X
ACCCTTGCAGGAATCG-1	38.7501900887533	-11.4719215159782	T cells	10X
ACCCTTGCAGGCTTGC-1	-1.10591157073461	-44.5821269847651	B cells	10X
ACCCTTGCAGTTGAAA-1	-19.3828949123129	-27.555404125384	Cycling cells	10X
ACCCTTGGTCAAAGCG-1	-38.184633923162	18.5844559892377	Macrophages	10X
ACCCTTGGTCACTTCC-1	20.8456976221239	-16.6782337061284	T cells	10X
ACCCTTGGTCCGGTGT-1	-15.4617900699819	38.5684144348264	Macrophages	10X
ACCCTTGGTTATGGTC-1	6.68748198540158	7.27901710766174	Dendritic cells	10X
ACCCTTGTCAGCTGTA-1	37.3125191183493	8.35381406284977	B cells	10X
ACCCTTGTCTTGGTGA-1	-33.0683984631466	-28.2808846003339	B cells	10X
ACCGTTCAGAAGCGAA-1	41.4548446883176	-2.93896446541829	T cells	10X
ACCGTTCCACGACTAT-1	-20.555209242102	42.3585961994098	Macrophages	10X
ACCGTTCCAGCTGAAG-1	-47.7737355071006	8.48232259633102	Macrophages	10X
ACCGTTCCAGTGGTGA-1	-5.36993824717725	3.86351498634948	T cells	10X
ACCGTTCCATACTTTC-1	40.5623373291691	-12.2897784513474	T cells	10X
ACCGTTCCATCGTTCC-1	10.8889551249381	-44.4772557570564	B cells	10X
ACCGTTCCATCTAGAC-1	39.5672141990431	25.9725344945533	Plasma cells	10X
ACCGTTCCATGACGTT-1	-8.75349864379733	10.1177300101858	T cells	10X
ACCGTTCGTACGCTAT-1	0.491008747480647	-0.00957709130116286	T cells	10X
ACCGTTCGTAGGTACG-1	-2.72478623838445	-1.52371105365856	T cells	10X
ACCGTTCGTAGTTAGA-1	-41.6806464845111	-14.3089676587359	NK cells	10X
ACCGTTCGTATTGACC-1	-9.92405936874566	39.218654507639	Macrophages	10X
ACCGTTCGTCACATTG-1	7.60105754586915	25.130511497874	Macrophages	10X
ACCGTTCGTGCCGGTT-1	-3.17495006154616	-21.8775513946211	T cells	10X
ACCGTTCGTGCGACAA-1	7.77016703277358	25.9818590864543	Macrophages	10X
ACCGTTCGTGGCTAGA-1	3.25562295856587	-16.9284359497853	T cells	10X
ACCGTTCTCCATAGAC-1	7.28983596776295	-14.3166829077886	T cells	10X
ACCGTTCTCCGTTGAA-1	42.6714628711704	13.3786950988345	Plasma cells	10X
ACCGTTCTCCTGTAGA-1	14.8546995608948	-33.5860525411861	Cycling cells	10X
ACCGTTCTCCTTCTTC-1	-43.9755848449119	-9.40994469465163	NK cells	10X
ACCGTTCTCTAGCAAC-1	14.3425314131658	33.9966796397258	Erythroid cells	10X
ACCGTTCTCTATCGGA-1	-25.7936364046127	-6.02834969644347	T cells	10X
ACCTACCAGAAGCCTG-1	-42.9332065546896	-19.0671826729437	NK cells	10X
ACCTACCAGATCCCGC-1	-17.9851857582466	-39.126423114237	B cells	10X
ACCTACCAGCGCCTAC-1	-9.91086306021203	-7.74089808990988	T cells	10X
ACCTACCAGCTGAAAT-1	-10.7442964000122	27.4631971888866	Macrophages	10X
ACCTACCAGGTAGCCA-1	-6.78913962252217	-45.6535630499328	B cells	10X
ACCTACCAGTCAGCGA-1	-37.8759711803098	22.6673947302872	Macrophages	10X
ACCTACCCACGGTCTG-1	-5.16443392477685	-45.9330364217541	B cells	10X
ACCTACCCACTCGATA-1	20.1679135439288	-11.7397010709717	T cells	10X
ACCTACCCAGAGTAAT-1	-4.28040625308829	-42.6825923036277	B cells	10X
ACCTACCCAGCGCTTG-1	-2.31883536780574	-41.6774334846058	B cells	10X
ACCTACCCAGGATGAC-1	-26.0972885088514	36.9521007251599	Macrophages	10X
ACCTACCCAGTGTATC-1	-7.06233267638422	12.0555219281144	T cells	10X
ACCTACCCAGTTGTTG-1	-17.798922383609	-27.6911341028914	Cycling cells	10X
ACCTACCCATTAAGCC-1	24.2094774886452	-16.8033147335652	T cells	10X
ACCTACCGTACCGCGT-1	-18.252808132706	-40.0046866851545	B cells	10X
ACCTACCGTCTTCTAT-1	43.489425861825	17.3852438618369	Plasma cells	10X
ACCTACCGTGCGTTTA-1	-28.5179842445368	-30.7634867098153	B cells	10X
ACCTACCGTGGTTTAC-1	25.809021453804	16.5646474388753	Plasma cells	10X
ACCTACCTCCGAACGC-1	-33.7758641176458	-10.641157940712	NK cells	10X
ACCTACCTCGAGATAA-1	6.85867559034955	-41.8118161151297	B cells	10X
ACCTGAAAGACTAGAT-1	-19.2169908779854	-3.582837994195	T cells	10X
ACCTGAAAGATCACTC-1	34.5048298421726	4.3787498173855	Erythroid cells	10X
ACCTGAAAGCACTCGC-1	-15.9968434909162	-13.5852055534527	T cells	10X
ACCTGAAAGCGACTTT-1	-0.716148409008762	0.612894444275363	T cells	10X
ACCTGAAAGCGCCATC-1	-30.7772517847484	25.4912391565615	Macrophages	10X
ACCTGAAAGCTGACTT-1	36.7072059500387	-9.18813651764672	T cells	10X
ACCTGAAAGGATACAT-1	45.0676993827609	15.2505369627583	Plasma cells	10X
ACCTGAAAGGCAGCTA-1	24.089024316285	35.8045615487978	Erythroid cells	10X
ACCTGAAAGGTTCCGC-1	-8.39909543868415	-10.6156897693904	T cells	10X
ACCTGAAAGTAAGGGA-1	-23.2278630629002	15.5661818214949	Monocytes	10X
ACCTGAACAAACTCTG-1	-22.9749580782136	-36.9715119605856	B cells	10X
ACCTGAACAAATTGCC-1	-41.5370204406681	15.1359563961557	Macrophages	10X
ACCTGAACAACCGCTG-1	-10.2174022442759	22.4096535985288	Macrophages	10X
ACCTGAACAAGAGGCT-1	-11.3266552627623	-42.8703951906868	B cells	10X
ACCTGAACACAATGTC-1	31.4070768069047	-15.5227123753854	T cells	10X
ACCTGAAGTACTCGTA-1	2.62919730698517	3.94600300998225	T cells	10X
ACCTGAAGTCAGGAGT-1	-1.88106043585596	9.82459517021459	Monocytes	10X
ACCTGAAGTCATCGGC-1	6.56226726635514	-22.9239018632497	T cells	10X
ACCTGAAGTGTGCCTG-1	-24.0662345508757	-6.76733712540458	T cells	10X
ACCTGAATCCATATGG-1	8.96512309020385	-33.2913067279902	B cells	10X
ACCTGAATCCGATCTC-1	-10.1955286551278	-33.3536143627191	Cycling cells	10X
ACCTGAATCCGCATAA-1	-32.5430599955059	-9.37287482367468	NK cells	10X
ACCTGAATCGCAATTG-1	4.5381088947657	-22.3215909629025	T cells	10X
ACCTGAATCGGATTAC-1	34.5566263715033	-10.9847953252465	T cells	10X
ACCTGAATCGTGAGAG-1	6.79959418129956	27.7487310010219	Macrophages	10X
ACCTGTCAGCAACTTC-1	-21.7659825840049	5.78782105036915	T cells	10X
ACCTGTCAGCATGCGA-1	-4.84904778569101	24.1022074124743	Macrophages	10X
ACCTGTCAGCCTCTCT-1	-43.8295186128979	-23.0203992695952	NK cells	10X
ACCTGTCAGCCTGACC-1	3.88160964983555	-23.6492285316675	T cells	10X
ACCTGTCAGTGCACCC-1	-31.2479063170184	-12.4387962783825	NK cells	10X
ACCTGTCCATTGGATC-1	-0.53760882952038	38.3571079150474	Macrophages	10X
ACCTGTCGTAGCGAGT-1	-43.3179205258949	-13.9158311034386	NK cells	10X
ACCTGTCGTCACCGCA-1	-9.9638134267249	-31.3614968778331	B cells	10X
ACCTGTCGTCCAACGC-1	-7.06736578269845	43.462996247076	Macrophages	10X
ACCTGTCGTGAATATG-1	-1.2924231909048	42.6047797340468	Macrophages	10X
ACCTGTCGTGGCTTGC-1	-17.3835820518275	22.0304532696625	Monocytes	10X
ACCTGTCGTTCGGTTA-1	-6.31724213692285	38.9803831345045	Macrophages	10X
ACCTGTCTCACTTGGA-1	-14.3200759925887	3.59059860511282	T cells	10X
ACCTGTCTCCTGTTAT-1	34.560801188687	4.61719904383597	Erythroid cells	10X
ACCTGTCTCGACGCTG-1	11.0599330357199	-32.5321213266523	B cells	10X
ACCTGTCTCGGATTAC-1	3.03355408734066	2.64180574221595	Dendritic cells	10X
ACCTGTCTCGTCTAAG-1	3.60698467550109	-27.6916848934249	T cells	10X
ACCTGTCTCTAAGAAG-1	-38.3948350161533	-11.3553231681764	NK cells	10X
ACCTGTCTCTATCACT-1	22.5269395857422	25.7570619989864	Erythroid cells	10X
ACCTGTCTCTTACGTT-1	6.95639004171906	22.3360310139056	Macrophages	10X
ACCTGTCTCTTGTGCC-1	13.5102544660063	19.027752629737	Macrophages	10X
ACGATCAAGAGCCGAT-1	-10.8556107719944	-10.5094882399309	T cells	10X
ACGATCAAGATGGTCG-1	-26.7141220819682	-38.3859991038671	B cells	10X
ACGATCAAGTAGGGTC-1	-4.69325026548435	-7.12143290765236	T cells	10X
ACGATCACAACCAACT-1	34.286494600476	24.5037243953201	Plasma cells	10X
ACGATCACAACTCGTA-1	-17.591204481644	16.4574616076336	Monocytes	10X
ACGATCACACGCCACA-1	38.291564226824	-15.4539002067513	T cells	10X
ACGATCACAGTAACAA-1	-29.4684274017686	27.9519681025724	Macrophages	10X
ACGATCAGTAAGGAGA-1	0.87672609516806	26.1618115207887	Macrophages	10X
ACGATCAGTAGGAGGG-1	31.553338285348	-7.4525903075307	T cells	10X
ACGATCAGTAGTACGG-1	-17.9297368851026	16.7307862932877	Monocytes	10X
ACGATCAGTATGTCAC-1	-2.35815782398521	25.5939492119002	Macrophages	10X
ACGATCAGTGATTGGG-1	-6.67061876600049	-3.43602646574543	T cells	10X
ACGATCAGTGTCATCA-1	23.3481734876286	24.0646125170115	Erythroid cells	10X
ACGATCAGTTCAGCGC-1	-28.9290681878848	35.7214953892921	Macrophages	10X
ACGATCAGTTCTCTCG-1	0.42664249868954	-44.8507368089763	B cells	10X
ACGATCAGTTCTTAGG-1	-26.2353581525366	-5.01252595265589	T cells	10X
ACGATCATCAATCAGC-1	-43.3421334788562	1.3261541547217	NK cells	10X
ACGATCATCATTTCCA-1	-29.6386088525769	27.9920270997595	Macrophages	10X
ACGATCATCTAAGCCA-1	-28.70117365064	5.29141184932662	T cells	10X
ACGATCATCTTAATCC-1	-38.2575669580469	20.9386664009314	Macrophages	10X
ACGATGTAGAGTCAAT-1	-26.4180500687498	-35.8918434703075	B cells	10X
ACGATGTAGTCATAGA-1	18.3755275549389	-16.3879742906154	T cells	10X
ACGATGTCAAAGGCGT-1	-10.6894869662311	16.1200469872173	Monocytes	10X
ACGATGTCAACGTAAA-1	22.262839922898	40.6281491734881	Erythroid cells	10X
ACGATGTCAACGTTAC-1	-15.1922392545298	17.7240470621934	Monocytes	10X
ACGATGTCAAGCACCC-1	0.636780815933286	43.0133105333054	Macrophages	10X
ACGATGTCAAGCGCAA-1	45.0185299982801	12.8854587471793	Plasma cells	10X
ACGATGTCAGACAATA-1	37.2993387389178	25.3551874063948	Plasma cells	10X
ACGATGTCAGGTCCGT-1	31.3303154733057	-34.2349780418418	Dendritic cells	10X
ACGATGTCATCGTTCC-1	41.33820041095	-12.4464001211972	T cells	10X
ACGATGTCATCTGGGC-1	31.5092842923341	-13.2620850623938	T cells	10X
ACGATGTCATGAAAGT-1	-1.33599580982695	-16.4475266221906	T cells	10X
ACGATGTGTAATGCGG-1	-7.69718845680366	38.5699384601597	Macrophages	10X
ACGATGTGTCCTTAAG-1	-30.2603848269894	-31.282590035113	B cells	10X
ACGATGTGTCGAATGG-1	-29.7273645051132	3.76178983770238	T cells	10X
ACGATGTGTCGTGTTA-1	37.687205309128	-4.55675983286201	T cells	10X
ACGATGTGTGTAAATG-1	32.1286798754024	1.31444577637732	T cells	10X
ACGATGTGTGTCATGT-1	-28.3619090241512	-22.1693732213417	T cells	10X
ACGATGTTCACCGGGT-1	-13.4808128341957	-11.1117981742727	T cells	10X
ACGATGTTCCGTGACG-1	1.55680083680442	39.6767865850048	Macrophages	10X
ACGATGTTCTTCTGGC-1	-7.39912818070842	5.65525773885152	T cells	10X
ACGCACGAGACTCAAA-1	-30.5791678524194	1.99745043950279	T cells	10X
ACGCACGAGAGCATCG-1	-17.50940740849	-38.7000620564567	B cells	10X
ACGCACGAGCAGCAGT-1	-6.14533378349615	4.85588116048162	T cells	10X
ACGCACGAGCAGCCTC-1	18.9255274053825	-16.494603546277	T cells	10X
ACGCACGAGCCTTTGA-1	3.12032114742007	-13.236915829137	T cells	10X
ACGCACGAGCTCAGAG-1	36.5515757556255	24.432273027492	Plasma cells	10X
ACGCACGAGCTGGAGT-1	9.41155496635277	-2.59060307068891	Dendritic cells	10X
ACGCACGAGTAATCCC-1	12.4893018201842	1.87033343984389	Erythroid cells	10X
ACGCACGAGTATGGAT-1	4.54850004604087	38.5533022565276	Macrophages	10X
ACGCACGCAACTTGCA-1	28.2835876977158	-8.9771655444089	T cells	10X
ACGCACGCATGCTGCG-1	9.78156125535332	-37.2803338195565	B cells	10X
ACGCACGGTACCTTCC-1	29.6233818613727	-12.8205361966047	T cells	10X
ACGCACGGTATGACAA-1	8.62304369741524	19.0678493348491	Macrophages	10X
ACGCACGGTCACTTCC-1	-11.6004865046018	44.1052216325458	Macrophages	10X
ACGCACGGTCATCGCG-1	-3.28825922981403	38.4787049811884	Macrophages	10X
ACGCACGGTCTGTTAG-1	-32.5762971471253	-11.5652720506828	NK cells	10X
ACGCACGGTTACGTAC-1	19.095045872903	-1.24743463868873	T cells	10X
ACGCACGGTTCGGTCG-1	-6.47384097544046	-21.4525679779499	T cells	10X
ACGCACGGTTGGTAGG-1	39.4260417932164	7.33231303127442	Plasma cells	10X
ACGCACGGTTTCAGAC-1	-6.82349596297904	15.2767191271934	Monocytes	10X
ACGCACGTCAAGTCTG-1	-26.3932778476244	34.0577253347138	Macrophages	10X
ACGCACGTCACTTGGA-1	28.4248825424304	10.866004751941	Plasma cells	10X
ACGCACGTCAGTCATG-1	3.05957500187695	32.7873403736707	Macrophages	10X
ACGCACGTCATTATCC-1	-23.4495450303432	-8.79124059262449	T cells	10X
ACGCACGTCTGACCCT-1	39.2635457691922	-12.2134818461641	T cells	10X
ACGGAAGAGGACTTCT-1	-1.76698889752253	22.8967217884653	Macrophages	10X
ACGGAAGAGTGGTTCT-1	-12.7591437846457	-8.04575030290989	T cells	10X
ACGGAAGAGTTCTCTT-1	-32.0295862525812	3.97683960461233	T cells	10X
ACGGAAGCACAATGTC-1	42.9784537551398	11.9292726038767	Plasma cells	10X
ACGGAAGCACATACTG-1	-18.1952883058628	-5.13964468239211	T cells	10X
ACGGAAGCACGATTCA-1	27.6664631668732	-15.0901898830842	T cells	10X
ACGGAAGCATGGACAG-1	2.16000987227199	14.5684681326262	Cycling cells	10X
ACGGAAGGTACCTAAC-1	-14.1698117461445	21.7451188655202	Macrophages	10X
ACGGAAGGTAGATTAG-1	-10.8331071157873	-40.8998313761045	B cells	10X
ACGGAAGGTCACAATC-1	39.814255041831	-8.16952223504285	T cells	10X
ACGGAAGGTCATCGGC-1	8.20861643647917	21.6488613581658	Macrophages	10X
ACGGAAGGTGTCCAAT-1	-1.07398449168477	37.3136868414341	Macrophages	10X
ACGGAAGGTTACCCAA-1	-29.0544674039625	-22.6183735036037	T cells	10X
ACGGAAGGTTGAAGTA-1	27.006113543766	17.794665408919	Plasma cells	10X
ACGGAAGGTTGTGGAG-1	4.63696613570798	-34.8688439257994	B cells	10X
ACGGAAGTCCACGGAC-1	-44.3704752001818	-10.3140116607509	NK cells	10X
ACGGAAGTCGAAATCC-1	-3.95103480118811	40.9521064183563	Macrophages	10X
ACGGAAGTCTAGTTCT-1	-6.49534417563981	-45.6644537698222	B cells	10X
ACGGAAGTCTGGCCTT-1	-5.42369402697746	32.5706730271336	Macrophages	10X
ACGGAAGTCTTAGCTT-1	34.5500398261246	-10.9922187693277	T cells	10X
ACGGGTCAGACGAAGA-1	38.8029590719491	-14.1965306271011	T cells	10X
ACGGGTCAGACTTAAG-1	-40.0831285247545	-5.20802270657099	NK cells	10X
ACGGGTCAGAGGGTAA-1	25.106536272675	-17.7476642537794	T cells	10X
ACGGGTCAGCAAATCA-1	-40.8768014005078	-13.9773508480102	NK cells	10X
ACGGGTCAGGTAAGGA-1	32.701116071424	11.3768560751487	Plasma cells	10X
ACGGGTCAGTCACGAG-1	40.537512501455	13.5697825451574	Plasma cells	10X
ACGGGTCCAAATTGGA-1	10.195684229671	-28.3187015182387	B cells	10X
ACGGGTCCAACAACAA-1	24.7712549745013	35.4151744849473	Erythroid cells	10X
ACGGGTCGTACGCTTA-1	21.149264203647	-9.32529346062874	T cells	10X
ACGGGTCGTCCAAGAG-1	-3.57616076534962	26.3697388594009	Macrophages	10X
ACGGGTCGTGCGACAA-1	-1.43472521007	24.142279563994	Macrophages	10X
ACGGGTCGTGTCCAAT-1	-2.85165878657405	-4.72451281262916	T cells	10X
ACGGGTCGTTCTAAGC-1	28.9505825881668	-16.5619523611673	T cells	10X
ACGGGTCTCAAGCGTT-1	-1.23553708183358	6.07764112757865	T cells	10X
ACGGGTCTCAGGAAGC-1	-27.0519946029755	4.10373277157137	T cells	10X
ACGGGTCTCCATCTCG-1	-29.6298219242559	-13.3610490496782	NK cells	10X
ACGGGTCTCCTTGAAG-1	38.2328922071651	10.2034568180844	Plasma cells	10X
ACGGGTCTCGCCAATA-1	-14.7224726197568	24.7991744529098	Macrophages	10X
ACGGGTCTCTCATTGT-1	16.1792496183913	33.4258371552118	Erythroid cells	10X
ACGGTCGCAAATTGGA-1	3.12180147154115	32.6193729190364	Macrophages	10X
ACGGTCGCAACCGACC-1	-38.899339520896	-9.1198913687243	NK cells	10X
ACGGTCGCACCCTCTA-1	40.021904262754	-14.0055920106407	T cells	10X
ACGGTCGCATACACCA-1	-6.72303948759619	-3.39593573676605	T cells	10X
ACGGTCGCATTCTTCA-1	-26.9616491287326	32.7448061207206	Macrophages	10X
ACGGTCGGTAGACACG-1	18.5980047060766	-15.2295535491646	T cells	10X
ACGGTCGGTCGTTGGC-1	8.56798658300643	-33.8859002390792	B cells	10X
ACGGTCGGTTCGGTAT-1	22.725253834908	28.8396705653369	Erythroid cells	10X
ACGGTCGGTTTCGTTT-1	0.234665346014858	-13.7466870035172	T cells	10X
ACGGTCGTCCAAACCA-1	-7.18464134363932	23.3436287097937	Dendritic cells	10X
ACGGTCGTCCATACTT-1	-27.0084339619395	-2.08449154760256	T cells	10X
ACGGTCGTCCGTGTCT-1	-0.476054058461015	-38.8393809521121	Cycling cells	10X
ACGGTCGTCCTACCGT-1	-44.93095555652	-9.82622526305751	NK cells	10X
ACGGTCGTCCTTATCA-1	33.732966287954	-10.8688975212505	T cells	10X
ACGGTCGTCGTCTACC-1	5.09504790936553	-16.9667665696538	T cells	10X
ACGGTCGTCTCGGTCT-1	25.4342228562335	16.2739245579965	Plasma cells	10X
ACGGTCGTCTTACACT-1	-33.7250627487256	-11.9838268322898	B cells	10X
ACGGTTAAGAGACAAG-1	-31.79552317858	26.8132596194175	Macrophages	10X
ACGGTTAAGTGGAAGA-1	27.4564388406414	-29.0922087863304	Dendritic cells	10X
ACGGTTACAAGCGAGT-1	-5.85903282235839	-23.2163121362347	T cells	10X
ACGGTTACAATCGTCA-1	-42.4785096794652	0.900279025097661	NK cells	10X
ACGGTTACACCCTTGT-1	-18.5870186083099	-3.44522718091132	T cells	10X
ACGGTTACAGACCTAT-1	1.40023198791522	-38.1409742719685	Cycling cells	10X
ACGGTTACATACTGTG-1	16.4135908676918	-2.62425762087188	Macrophages	10X
ACGGTTAGTAAGCAAT-1	10.9109291151968	-11.9054704074529	T cells	10X
ACGGTTAGTCACTAGT-1	-12.1194392558873	28.0675969563485	Macrophages	10X
ACGGTTAGTCCAAAGG-1	31.0272414530176	-18.6718443000711	T cells	10X
ACGGTTAGTCCAGTTA-1	8.8995236574964	-45.0762751099553	B cells	10X
ACGGTTAGTCGCTCGA-1	-9.95673344619631	22.3528478078796	Macrophages	10X
ACGGTTAGTGATGTAA-1	-25.8031863103392	-2.08878637629775	T cells	10X
ACGGTTAGTGCAAGAC-1	-42.7766684627337	-15.9567972129486	NK cells	10X
ACGGTTAGTGTGTACT-1	-9.1828014058798	-18.9744911529746	T cells	10X
ACGGTTATCAGGAGAC-1	-15.1478686449091	-23.4681331049619	Cycling cells	10X
ACGGTTATCGTCCTCA-1	-10.3179518371189	29.0991818924156	Macrophages	10X
ACGTAACAGAAAGTCT-1	10.2260345931292	-19.4079953150914	T cells	10X
ACGTAACAGAGGGTAA-1	-20.321587355818	-11.2033571736148	T cells	10X
ACGTAACAGATGCTAA-1	10.497876355982	-37.9521292503318	B cells	10X
ACGTAACAGCTACTAC-1	-9.92783786528415	22.6859648139295	Macrophages	10X
ACGTAACAGTCCTGCG-1	20.4970671091784	-5.70031155444289	T cells	10X
ACGTAACCAAATGAAC-1	-11.9153759246274	-40.1973498000136	Cycling cells	10X
ACGTAACCACAAGGTG-1	14.4347670008002	-10.3315455596959	T cells	10X
ACGTAACCACGACAAG-1	-37.0219251361077	16.5415063194418	Macrophages	10X
ACGTAACCATAATGCC-1	-6.98878067131442	-43.0006247759851	B cells	10X
ACGTAACCATCAGTGT-1	-21.9904577917697	35.1449965651763	Macrophages	10X
ACGTAACGTCGCTTGG-1	42.5163635181051	12.9054399756243	Plasma cells	10X
ACGTAACGTGAGCCAA-1	-6.21440885657229	-23.1235569643444	T cells	10X
ACGTAACGTTCCATTT-1	17.1252104927592	-3.84543101480354	T cells	10X
ACGTAACGTTGTGTAC-1	-7.20423134368224	-43.5137745564444	B cells	10X
ACGTAACTCAGACCGC-1	11.5516509038248	-47.1901997036462	B cells	10X
ACGTAACTCCAACCGG-1	-5.11795077334586	-20.2282318219353	T cells	10X
ACGTAACTCCAAGCTA-1	29.4173002931475	15.1632762960215	Plasma cells	10X
ACGTAACTCCACGTAA-1	-0.136282524206463	-17.8245215796668	T cells	10X
ACGTAACTCCGAGCTG-1	-1.8034554954921	-15.7179697802169	T cells	10X
ACGTAACTCCGCCTAT-1	5.64713894794423	-39.2328280388286	B cells	10X
ACGTAACTCCTCCACA-1	40.3578145048208	-4.14384202823366	T cells	10X
ACGTAACTCTGCCTGT-1	7.47227474458069	-19.7597540797295	T cells	10X
ACGTACACAAGGCGTA-1	21.754061206869	-18.8787551561395	T cells	10X
ACGTACACACGCTTAA-1	-43.8244308272396	-22.1119291346721	NK cells	10X
ACGTACAGTACGCGTC-1	20.111540472987	-0.0113448140664612	Cycling cells	10X
ACGTACAGTACGTTCA-1	-8.63255419344459	-0.202384819612036	T cells	10X
ACGTACAGTGTTCGTA-1	0.839944756877391	-20.7596081424351	T cells	10X
ACGTACATCCAAGAGG-1	-14.5948566170032	2.16876891820867	NK cells	10X
ACGTACATCCGAGTGC-1	18.6996130376065	46.1574439500753	Erythroid cells	10X
ACGTACATCGAGATAA-1	-1.94737092500331	22.3694806132592	Macrophages	10X
ACGTACATCGGACGTC-1	-32.3102092084042	-11.3661015730609	NK cells	10X
ACGTACATCTATTTCG-1	5.27795686441331	-11.0963301173332	T cells	10X
ACGTACATCTTACCAT-1	-1.41621920071874	-24.6866314354586	T cells	10X
ACGTACATCTTCGTAT-1	37.878282572619	-8.21877174785704	T cells	10X
ACGTAGTAGCAGCACA-1	-20.6002846639163	-18.5864864773127	B cells	10X
ACGTAGTAGCATTTGC-1	-5.48197854540331	32.703139276304	Macrophages	10X
ACGTAGTAGCTTCGTA-1	27.6401600888706	-32.664165066488	Dendritic cells	10X
ACGTAGTAGTAGCAAT-1	-4.96418320436081	-29.2018819376408	B cells	10X
ACGTAGTAGTGGAAAG-1	11.4901369458523	14.597834444842	B cells	10X
ACGTAGTCACTAACCA-1	25.8846098638613	28.3691318853159	B cells	10X
ACGTAGTCAGAGATTA-1	-35.354445959466	-10.3338280190183	NK cells	10X
ACGTAGTCAGCCATTA-1	-21.1540862333386	31.431053408277	Macrophages	10X
ACGTAGTGTATGCTAC-1	-18.4101482430953	-39.7199213304833	Cycling cells	10X
ACGTAGTGTGCCTACG-1	-2.59561237945676	-5.75282855494942	T cells	10X
ACGTAGTGTGCTCTCT-1	25.2664684851904	39.5935029697657	Erythroid cells	10X
ACGTAGTGTGGCTTAT-1	-34.2415572498412	3.96663303992823	T cells	10X
ACGTAGTGTTCTCAGA-1	10.7693436141576	-0.37311032437552	Dendritic cells	10X
ACGTAGTTCAACCCGG-1	-42.6413401769193	-15.1314574687045	NK cells	10X
ACGTAGTTCCCTCGTA-1	21.5963376342328	12.657922845478	Plasma cells	10X
ACGTAGTTCGGTCTGG-1	-23.6842682674607	15.583698279972	Monocytes	10X
ACGTAGTTCGTCGACG-1	-17.5572171979572	-2.22455622362429	T cells	10X
ACGTAGTTCTGGGCCA-1	-11.1635406657576	41.3969793807259	Macrophages	10X
ACGTCCTAGACCTTTG-1	18.7245582582674	2.72848605494584	T cells	10X
ACGTCCTAGACTGAGC-1	-8.5202377144773	-19.4305586076452	T cells	10X
ACGTCCTAGAGGTATT-1	10.5140694615246	37.1017030005678	Erythroid cells	10X
ACGTCCTAGATTAGCA-1	-37.8125536710068	-8.40274868518015	NK cells	10X
ACGTCCTAGCTTAAGA-1	-45.2462783031053	-16.5633802077831	NK cells	10X
ACGTCCTAGGGTTAGC-1	17.1782538218235	-40.4864216611734	B cells	10X
ACGTCCTCAACTCATG-1	-44.545289099426	-11.8539797562064	NK cells	10X
ACGTCCTCAAGTGGGT-1	-29.4200294457651	-31.1822845882408	B cells	10X
ACGTCCTCACAACCGC-1	22.3439020400934	8.01075931334516	Plasma cells	10X
ACGTCCTCACACGCCA-1	31.3156780301306	-34.0502321816855	Dendritic cells	10X
ACGTCCTCACACGGTC-1	-45.6588998098682	-14.5510799968297	NK cells	10X
ACGTCCTCACCAACAT-1	-47.9298512289346	8.02606687454325	Macrophages	10X
ACGTCCTCACCCTTGT-1	-14.9126647941178	-7.85999922008257	T cells	10X
ACGTCCTCACCGTGCA-1	-9.4893643641296	5.19504640093009	T cells	10X
ACGTCCTCACGCTGCA-1	21.0843461252062	43.3300576563641	Erythroid cells	10X
ACGTCCTCACTGTGTA-1	23.6715833298446	37.2486521074327	Erythroid cells	10X
ACGTCCTCAGATACCT-1	-0.465773333810267	19.4393833628206	Macrophages	10X
ACGTCCTCAGGACATG-1	26.016865268167	17.7050055961511	Plasma cells	10X
ACGTCCTCATACGCAT-1	-28.0024790834496	28.6422966681341	Macrophages	10X
ACGTCCTCATGCAGCC-1	-2.64487903417103	36.1701410351559	Macrophages	10X
ACGTCCTGTACGAGCA-1	-13.4593024765576	10.4216998313607	Dendritic cells	10X
ACGTCCTGTTTCGGCG-1	24.2835894464404	-5.494485380021	T cells	10X
ACGTCCTTCAGGAAAT-1	23.881579975896	-17.2825244125619	T cells	10X
ACGTCCTTCATTTCGT-1	-0.368033337878136	11.9934242697741	T cells	10X
ACGTCCTTCGTCGATA-1	-22.1318718590323	-37.577631854059	B cells	10X
ACGTTCCAGCCAAGGT-1	26.7398526305263	8.85336258796529	Plasma cells	10X
ACGTTCCAGGACGCTA-1	10.2390611324368	-42.8817751264781	B cells	10X
ACGTTCCAGGTCATTC-1	22.5575119290157	32.1789488508996	Erythroid cells	10X
ACGTTCCAGTAGACAT-1	-7.13656918982647	5.16727530608275	T cells	10X
ACGTTCCAGTTTAGGA-1	-27.0836457065574	5.58055052069249	T cells	10X
ACGTTCCCAACAGTGG-1	-13.5358454449516	-3.29126017678378	T cells	10X
ACGTTCCCAGATAAAC-1	-32.992835619935	28.0806154436047	Macrophages	10X
ACGTTCCCAGTTCTAG-1	-4.99981113531195	-24.9047030820532	T cells	10X
ACGTTCCCAGTTGCGC-1	-7.38505447416175	9.04654578856712	T cells	10X
ACGTTCCGTGGAAGTC-1	-23.3985584686342	-20.6652878408585	T cells	10X
ACGTTCCGTTACCCTC-1	-23.9779112019763	12.7324413736232	NK cells	10X
ACGTTCCTCAGACAAA-1	13.9053250098743	-33.3472859895654	B cells	10X
ACGTTCCTCCAACTAG-1	28.7283940811963	-29.4541751506635	Dendritic cells	10X
ACGTTCCTCTCGCTCA-1	41.6745971350059	17.2160865148749	Plasma cells	10X
ACGTTCCTCTGTCGTC-1	24.2460768663068	-20.6312740250876	T cells	10X
ACTACGAAGGCCTGAA-1	40.6977920149116	-8.44871944289598	T cells	10X
ACTACGAAGTTAGTGA-1	3.89414538773315	-35.6993800833498	B cells	10X
ACTACGACAACAGCTT-1	21.1233312117451	44.6779004727143	Erythroid cells	10X
ACTACGACAACGAGGT-1	-23.5362688865082	-17.0955093405488	NK cells	10X
ACTACGACAATTGAGA-1	13.5845149702017	-12.1104825588551	T cells	10X
ACTACGACAGTGTGGA-1	45.0307713234239	-1.7767412584677	T cells	10X
ACTACGACATAATGAG-1	3.43759235986442	36.684509860736	Macrophages	10X
ACTACGAGTAGATTGA-1	-28.4524943967914	-21.5558237032998	T cells	10X
ACTACGAGTATTGCCA-1	-4.83025083443041	9.62362864103865	T cells	10X
ACTACGAGTGTAAACA-1	10.1118791144574	-13.1514941777156	Cycling cells	10X
ACTACGAGTTGTTGCA-1	39.8752600901281	-14.7990498749244	T cells	10X
ACTACGATCACCATCC-1	-7.71008205091239	-6.51932011323361	T cells	10X
ACTACGATCATACGAC-1	19.808083488717	46.2019109207808	Erythroid cells	10X
ACTACGATCATTTGTC-1	-29.051271811762	35.2801301200428	Macrophages	10X
ACTACGATCTGACGCG-1	29.2015999847492	-17.3013086427868	T cells	10X
ACTACGATCTGGCCAG-1	-13.9263699166021	37.9965897537124	Macrophages	10X
ACTACGATCTTGGAAC-1	12.4393262124729	-32.6488473423525	B cells	10X
ACTACGATCTTTCGAT-1	-34.0129668693442	26.1241384329767	Macrophages	10X
ACTATCTAGAGTCCGA-1	5.1401203483835	20.4662118654083	B cells	10X
ACTATCTAGCGGACAT-1	20.8088069495697	7.30233088524762	T cells	10X
ACTATCTAGCTAGTTC-1	39.3977030482418	28.0928223623571	Plasma cells	10X
ACTATCTAGCTCCCTT-1	6.2623501412057	-27.099722838759	T cells	10X
ACTATCTAGGCTCTAT-1	-17.7207546337676	-8.84604401184062	T cells	10X
ACTATCTAGGGCGAGA-1	22.4290009189472	-28.7126821798091	Dendritic cells	10X
ACTATCTCACGCAAAG-1	13.603571451916	-0.453051556634906	Dendritic cells	10X
ACTATCTCAGACGGAT-1	-24.5750125410199	-0.822652865092775	T cells	10X
ACTATCTCAGCGACAA-1	-26.5192642339425	29.6364212859054	Macrophages	10X
ACTATCTCAGCGATTT-1	-40.7153288940597	0.764152517046437	NK cells	10X
ACTATCTCAGTTACCA-1	11.4380345386826	-32.5958177558362	B cells	10X
ACTATCTCATGTGGCC-1	-21.2559415345776	15.7296068346406	Monocytes	10X
ACTATCTGTACCTAAC-1	-4.58865416191466	16.8387212686391	Macrophages	10X
ACTATCTGTATGAGCG-1	-19.9243724188429	-36.8216945115236	B cells	10X
ACTATCTGTATTGAGA-1	1.83998955676931	-38.3955465769653	Cycling cells	10X
ACTATCTGTGGTCAAG-1	2.22339421848458	-17.6161875233792	T cells	10X
ACTATCTGTTTGGGAG-1	-16.9203006154378	-39.545990769153	B cells	10X
ACTATCTTCAGCGCAC-1	-24.2353312287768	37.2557414845891	Macrophages	10X
ACTATCTTCATCTACT-1	28.5349903442808	-8.90785937001626	T cells	10X
ACTATCTTCCCAGTGG-1	46.554140698875	1.43247698056649	T cells	10X
ACTATCTTCCTTGGAA-1	-16.9678207459175	-24.6289285779813	B cells	10X
ACTATCTTCGACCTAA-1	-43.442530296292	-21.6412895185592	NK cells	10X
ACTATCTTCGAGAAAT-1	-17.91940001455	-27.1233257596214	Cycling cells	10X
ACTATCTTCTGCGGAC-1	-17.8376908898064	39.9696794024698	Macrophages	10X
ACTATGGAGATCGGTG-1	-17.6581704151891	-4.88210751186381	T cells	10X
ACTATGGAGCATATGA-1	6.18586680487482	5.8539640231644	Dendritic cells	10X
ACTATGGAGCCTGACC-1	-22.6920249489233	2.86262957589216	T cells	10X
ACTATGGAGCGGCTCT-1	-38.3607637282119	12.04639521983	Macrophages	10X
ACTATGGAGGACCCAA-1	-7.0004860972195	-45.5277199351531	B cells	10X
ACTATGGAGTAGGGTC-1	-24.9824713491973	-2.9061445412578	T cells	10X
ACTATGGCACAACGCC-1	-17.0169077660302	-25.594718109306	Cycling cells	10X
ACTATGGCACAAGCCC-1	0.66212908198583	0.213295106785504	T cells	10X
ACTATGGCACAAGCTT-1	-36.4847588160977	24.9993237540356	Macrophages	10X
ACTATGGCACCCTAAA-1	-34.1901847503111	27.8306428785954	Macrophages	10X
ACTATGGCACCTTCCA-1	-3.22067687249521	38.763653768779	Macrophages	10X
ACTATGGGTCTCGCGA-1	18.4449123532985	-13.6516301612247	T cells	10X
ACTATGGGTGCTATTG-1	-10.2738455966457	-1.88577934127708	T cells	10X
ACTATGGGTGGTTCTA-1	-22.2909523609538	-9.74496427515204	T cells	10X
ACTATGGTCTTACCAT-1	-22.7328041232363	16.4199759386858	Monocytes	10X
ACTATTCAGAAGCCAC-1	-8.21665106659307	9.38330665719518	T cells	10X
ACTATTCAGACTGGGT-1	5.21830109438532	37.5177854774076	Macrophages	10X
ACTATTCAGCATGCGA-1	35.4856254314206	-6.3553735978737	T cells	10X
ACTATTCAGCCTCTGG-1	33.670357817526	-2.75880102698029	T cells	10X
ACTATTCAGCTCGCAC-1	-5.15223630214283	-43.8328496168641	B cells	10X
ACTATTCAGGATTCCT-1	8.18026968999099	24.6775688946412	Macrophages	10X
ACTATTCAGGGACACT-1	34.2454316276508	3.99280751850002	Erythroid cells	10X
ACTATTCAGGGCAGAG-1	-12.4093058994332	-41.8834837203204	B cells	10X
ACTATTCAGTCACAGG-1	-9.01604756585306	-21.8901295155633	T cells	10X
ACTATTCCAAGAGGTC-1	-30.9699910595071	24.0393879170226	Macrophages	10X
ACTATTCCACTCCTGT-1	42.500583838035	-9.92965491710701	T cells	10X
ACTATTCCAGTTTCAG-1	-19.4793927380563	-5.98005327552126	T cells	10X
ACTATTCCATAATCCG-1	-9.74725831587056	-5.25493402757335	NK cells	10X
ACTATTCCATTGTACG-1	-24.4375689074994	31.9043116364982	Macrophages	10X
ACTATTCGTATACAGA-1	-1.03427209800879	-43.9157713818551	B cells	10X
ACTATTCGTCCCGGTA-1	-26.4047446794203	33.9393114963032	Macrophages	10X
ACTATTCGTCCTACGG-1	-32.0409879187108	18.3460332898738	T cells	10X
ACTATTCGTTATTCTC-1	3.74289503453608	-35.8922937674916	Cycling cells	10X
ACTATTCTCAAGGAGC-1	8.31742014696162	21.8522399353722	Macrophages	10X
ACTATTCTCAGATGCT-1	39.1337693029085	-15.6558190298798	T cells	10X
ACTATTCTCAGGGTAG-1	-21.4054980287037	14.4477331161706	Monocytes	10X
ACTATTCTCCTTGGAA-1	-18.3996349992115	31.0402901411149	Cycling cells	10X
ACTATTCTCTATCACT-1	-31.361739571045	-29.5488497780494	B cells	10X
ACTATTCTCTGGACTA-1	29.8449781036636	-0.846992346713861	T cells	10X
ACTATTCTCTGTAACG-1	37.5739447886227	-18.4848731404969	T cells	10X
ACTCCCAAGCCAAGGT-1	4.81610045770893	34.5110593160116	Macrophages	10X
ACTCCCAAGGAGAGTA-1	-12.6185672020544	27.1090773741247	Macrophages	10X
ACTCCCAAGTTGCCCG-1	-18.7058855741364	-2.63218205555225	T cells	10X
ACTCCCACAGAGATTA-1	22.9903838828329	37.4524918884328	Erythroid cells	10X
ACTCCCACAGTCGAGA-1	-25.0607705242935	-5.59712962460516	T cells	10X
ACTCCCACATACCATG-1	-32.049417629155	-28.7489028456674	B cells	10X
ACTCCCAGTAACAGGC-1	23.8162081066821	35.1435432337484	Erythroid cells	10X
ACTCCCAGTCGTCAGC-1	-21.5380351742151	-8.1602249487975	T cells	10X
ACTCCCAGTGACAACG-1	-37.4633688344614	-10.1464966045536	NK cells	10X
ACTCCCAGTGCTTATG-1	-35.9942637492652	23.1412981313958	Macrophages	10X
ACTCCCAGTGGATGAC-1	42.0424784824144	-6.98722914540943	T cells	10X
ACTCCCAGTTAAACAG-1	-30.7886519517785	-0.668651825936211	T cells	10X
ACTCCCAGTTCAATCG-1	29.4004449532098	22.0978046014373	Plasma cells	10X
ACTCCCAGTTTAGTCG-1	28.8240270624368	-3.62734243793796	T cells	10X
ACTCCCATCACTCTTA-1	32.3422106089047	22.6766656433651	Plasma cells	10X
ACTCCCATCCAAGCCG-1	33.3498899993873	-6.19450075330839	T cells	10X
ACTCCCATCCTATGGA-1	16.5294088617548	-36.3547735794481	B cells	10X
ACTCCCATCGTCAGAT-1	1.41361800050946	3.3659862191257	Dendritic cells	10X
ACTCCCATCGTTCCTG-1	-5.35378136050366	-44.1082010473673	B cells	10X
ACTCCCATCTAGCAAC-1	-31.6971031572398	-13.7036536507991	NK cells	10X
ACTCCCATCTATGTGG-1	-14.9489618615972	18.5382717030309	Monocytes	10X
ACTCCCATCTGGCTGG-1	-14.0543372867956	-1.94943833009621	T cells	10X
ACTCTCGAGGCAATGC-1	21.0669500874193	23.300800677222	T cells	10X
ACTCTCGAGGCTAGCA-1	-23.8817206171897	2.00229802404853	T cells	10X
ACTCTCGAGGGTAGCT-1	31.489688459444	-33.8561595166457	Dendritic cells	10X
ACTCTCGAGTACCCTA-1	-30.7182420098	28.3257658182279	Macrophages	10X
ACTCTCGAGTATGAAC-1	-29.0048931399834	-1.69555463644938	T cells	10X
ACTCTCGCAAATCAAG-1	-7.77837575186767	-21.2247036365907	T cells	10X
ACTCTCGCACGCTGCA-1	6.08644711633642	-37.4958252826574	B cells	10X
ACTCTCGGTAAGTTGA-1	33.8456295070348	24.618809920915	Plasma cells	10X
ACTCTCGGTAGATTAG-1	21.146815419117	-27.4449693049476	Dendritic cells	10X
ACTCTCGGTCAAAGTA-1	-13.096842672822	40.8311494306077	Macrophages	10X
ACTCTCGGTCAACGCC-1	10.8197055597635	-1.71390659972318	Dendritic cells	10X
ACTCTCGGTCCCTGAG-1	-15.8421316047412	1.76028998230288	T cells	10X
ACTCTCGGTGTAAATG-1	-2.23597586582988	42.3924606408611	Macrophages	10X
ACTCTCGGTGTGAATA-1	-1.7144609515909	-18.3332820046245	T cells	10X
ACTCTCGGTTGTGCCG-1	-25.6308502614799	16.1605506249083	Monocytes	10X
ACTCTCGGTTTACTGG-1	-25.2809085791428	5.26237630372423	T cells	10X
ACTCTCGTCAGCAGAG-1	4.58843186696223	0.0938973008203764	Dendritic cells	10X
ACTCTCGTCCTGCCAT-1	44.6595613264245	-5.14357637936749	T cells	10X
ACTCTCGTCGAATCCA-1	37.399053597751	14.5432285628661	Plasma cells	10X
ACTCTCGTCGACGACC-1	3.97687099473584	-19.2488445811008	T cells	10X
ACTCTCGTCGCAGTTA-1	-21.5182432015873	-18.2803315488399	T cells	10X
ACTCTCGTCGTTCGCT-1	-31.1613612460934	3.50748377418188	T cells	10X
ACTCTCGTCTAGCCTC-1	-21.4296497021199	-5.2736248993196	T cells	10X
ACTCTCGTCTTGCGCT-1	-8.8791216543496	11.1274007895101	T cells	10X
ACTGATGAGGTAGTCG-1	-28.2049603338763	-33.7276226015455	B cells	10X
ACTGATGCAAGATGTA-1	39.4944628504692	28.4092522376022	Plasma cells	10X
ACTGATGCAAGGCGTA-1	19.7812299336185	-17.2985694496994	T cells	10X
ACTGATGCACCCAAGC-1	38.9256606546582	27.6567560523369	Plasma cells	10X
ACTGATGCAGCCTTCT-1	-4.58950725742162	-21.3485625739639	T cells	10X
ACTGATGCATAGCTGT-1	-1.16223369721963	-39.1182129830892	Cycling cells	10X
ACTGATGCATCATCTT-1	-35.7727222027916	21.2844155598268	Macrophages	10X
ACTGATGGTGAAGCGT-1	-9.20579698289725	-21.4416636142803	T cells	10X
ACTGATGGTGGTAACG-1	-22.3826819573633	2.23558106979335	T cells	10X
ACTGATGGTGTTGAGG-1	-37.3505810345144	-7.20673135910495	NK cells	10X
ACTGATGGTTAGGACG-1	-5.32916877128561	32.5213141168112	Macrophages	10X
ACTGATGGTTAGGAGC-1	6.61631254939357	27.0587257780931	Macrophages	10X
ACTGATGGTTTCCATT-1	-9.3783890869321	5.08918656372933	T cells	10X
ACTGATGTCACCTTAT-1	-40.8572283310974	10.8147407392682	Macrophages	10X
ACTGATGTCCCGAAAT-1	-26.2713890802789	-35.9462226484421	B cells	10X
ACTGATGTCGCCTTGT-1	-18.4199643341615	31.042245310511	Cycling cells	10X
ACTGATGTCGTCCTCA-1	10.2894769592927	-31.0391336911812	B cells	10X
ACTGATGTCTATCGTT-1	-30.542810934199	-12.5137343203615	NK cells	10X
ACTGATGTCTCCAAGA-1	22.6522896683968	-18.7096059597876	T cells	10X
ACTGCAAAGACTCTTG-1	-16.0955540968331	42.510309293678	Macrophages	10X
ACTGCAAAGATTAGCA-1	-5.56456878324336	1.52418931443917	NK cells	10X
ACTGCAAAGCTGTTAC-1	-45.973884540713	10.3595232284538	Macrophages	10X
ACTGCAAAGGCAGGTT-1	-11.6031311725352	-16.8161855929	T cells	10X
ACTGCAAAGGTGCTGA-1	-6.20501806491519	-43.2616039320477	B cells	10X
ACTGCAACACGGCCAT-1	14.0324795753854	-44.7728416884201	B cells	10X
ACTGCAACAGCGTGCT-1	-38.6299514816233	-10.0047968221643	NK cells	10X
ACTGCAACAGCTCCTT-1	-17.238098408043	-9.98362792785267	T cells	10X
ACTGCAACATAGCACT-1	-6.60227660491978	40.0058748336495	Macrophages	10X
ACTGCAAGTACAGTAA-1	-3.5108629833153	-21.0028790280662	T cells	10X
ACTGCAAGTACGCTTA-1	-43.9430120836505	-8.3667269183379	NK cells	10X
ACTGCAAGTAGAGTTA-1	5.16082690457495	26.7083119194588	Macrophages	10X
ACTGCAAGTGATCGTT-1	9.55053833861599	-4.11109767334846	Dendritic cells	10X
ACTGCAAGTGGTATGG-1	2.943142327054	-19.6513651620185	T cells	10X
ACTGCAAGTTATCTTC-1	7.70557171106487	-35.7432623933538	B cells	10X
ACTGTCCAGATGACCG-1	-19.0644983606086	36.1767913643655	Macrophages	10X
ACTGTCCAGCACTAAA-1	-13.3875501267957	0.54774707026647	NK cells	10X
ACTGTCCCACCAGCGT-1	-26.0928381095638	-5.81772003493928	T cells	10X
ACTGTCCCATAGGTAA-1	-10.4854772984716	-4.65764498919077	T cells	10X
ACTGTCCCATGCTGCG-1	8.15398150588392	20.707633680976	Macrophages	10X
ACTGTCCGTAGAGACC-1	25.7192070865973	16.6071302363427	Plasma cells	10X
ACTGTCCGTCGCACGT-1	3.01159974828768	-26.3103160663797	T cells	10X
ACTGTCCGTCTACATG-1	-24.1971881259836	-31.4667193286807	B cells	10X
ACTGTCCGTTAACCTG-1	-7.07666433473694	38.0693641973216	Macrophages	10X
ACTGTCCGTTAGGCCC-1	30.812359252325	-16.7149677002785	T cells	10X
ACTGTCCTCCTACCGT-1	34.6710077446199	-17.9438491089588	T cells	10X
ACTGTCCTCGCGTTTC-1	37.1597955226688	-11.1987542302814	T cells	10X
ACTGTCCTCTTACTGT-1	20.1493056442935	43.5453534363711	Erythroid cells	10X
ACTGTGAAGTAAACAC-1	8.77023001875903	-0.824408380377423	Dendritic cells	10X
ACTGTGAAGTCAGCCC-1	24.3243542377583	30.7467413352867	Erythroid cells	10X
ACTGTGAAGTCCGTCG-1	10.1308281835779	-40.799574420348	B cells	10X
ACTGTGAAGTCGTCTA-1	-43.7998195586423	-20.0351083956945	NK cells	10X
ACTGTGACAAATACGA-1	-7.87269350188594	-1.40126889189493	T cells	10X
ACTGTGACAAGCCCAC-1	-0.249530132836506	-44.0358713837122	B cells	10X
ACTGTGACAGCGTGAA-1	-22.333359643309	35.9832917220522	Macrophages	10X
ACTGTGACAGGGAATC-1	1.55053262457224	38.7829678976597	Macrophages	10X
ACTGTGACATCTCGTC-1	3.07226693914194	27.7573130751811	Macrophages	10X
ACTGTGAGTATCGATC-1	30.6809184966666	16.4271126798127	Plasma cells	10X
ACTGTGAGTCCAGCGT-1	-43.5223207110752	-24.7659912611012	NK cells	10X
ACTGTGAGTCGCCACA-1	-5.89464044362544	18.9677708470876	B cells	10X
ACTGTGAGTGAGATAT-1	3.42769218619172	-21.0624537172329	T cells	10X
ACTGTGAGTGCAGGAT-1	-19.0734066138177	-31.4350733688602	B cells	10X
ACTGTGAGTGGGTTGA-1	-9.62195691710936	6.04953367060318	T cells	10X
ACTGTGAGTTGATGTC-1	-38.7804986867645	17.9098096306212	Macrophages	10X
ACTGTGAGTTGGCCTG-1	8.50207493634216	17.422448672489	Macrophages	10X
ACTGTGATCAATCGGT-1	-3.20718508900807	-2.79268651880431	T cells	10X
ACTGTGATCCGGCTTT-1	19.4219997969386	34.0807503612377	Erythroid cells	10X
ACTGTGATCCGGGACT-1	-3.28679051681829	-45.3786323561889	B cells	10X
ACTGTGATCGACCCAG-1	-3.42447565270941	-46.9190608494271	B cells	10X
ACTGTGATCTACACAG-1	-43.6698816629759	-22.0472053321713	NK cells	10X
ACTGTGATCTGGTGGC-1	23.6595215245757	11.0964114497023	Plasma cells	10X
ACTGTGATCTGTGCGG-1	-19.8670248103353	16.0356695826336	Monocytes	10X
ACTTAGGAGAAATTCG-1	-19.4986198272315	-7.81635009677536	T cells	10X
ACTTAGGAGAGGTCAC-1	-20.2629272224748	-3.40010945998328	T cells	10X
ACTTAGGAGCGTGTTT-1	14.9242961047473	-44.6624119014939	B cells	10X
ACTTAGGAGGATTCAA-1	-5.62901190232384	30.4595681758375	Macrophages	10X
ACTTAGGAGTCTCCTC-1	6.99091083083524	30.6683452085875	Macrophages	10X
ACTTAGGCAATGAGCG-1	-7.39443738333564	19.5055122272462	Macrophages	10X
ACTTAGGCACAAACGG-1	-0.835915678377767	-0.946354027694722	T cells	10X
ACTTAGGCACCAGGTC-1	31.5380211204198	-4.51840567122709	B cells	10X
ACTTAGGCACCCTAGG-1	35.8323361023817	-12.4811213974124	T cells	10X
ACTTAGGGTCACGACC-1	20.0641150693588	35.1595791987803	Erythroid cells	10X
ACTTAGGGTCGGTGTC-1	16.8522608971272	6.29460485089688	Plasma cells	10X
ACTTAGGGTGCACATT-1	-15.4870656464012	-34.0809269199884	B cells	10X
ACTTAGGTCACACCGG-1	25.5655164985016	3.98245793146109	T cells	10X
ACTTAGGTCCAAGCCG-1	-0.11905050464205	36.4724755619915	Macrophages	10X
ACTTAGGTCCAGCTCT-1	-13.1194319320867	-17.5572793964484	T cells	10X
ACTTAGGTCCCATTCG-1	-28.9326714178601	32.0494252483115	Macrophages	10X
ACTTAGGTCCTAGCCT-1	-28.4438677360292	-21.7272253289082	T cells	10X
ACTTAGGTCGGACCAC-1	26.1599707621732	-28.6623211424737	Dendritic cells	10X
ACTTAGGTCTAATTCC-1	-17.3037845546478	22.0382979005691	Monocytes	10X
ACTTATCAGAAGGGAT-1	-21.4028794620583	28.3609752196736	Macrophages	10X
ACTTATCAGACCATAA-1	-20.0258690214336	41.6014852718798	Macrophages	10X
ACTTATCAGAGAACCC-1	6.95095403316363	-38.6562689147061	B cells	10X
ACTTATCAGCCGATTT-1	44.8511682913683	-7.95761249186981	T cells	10X
ACTTATCAGCCTTTGA-1	-17.4181621119982	23.4931632683517	Macrophages	10X
ACTTATCAGCTCATAC-1	22.1884775430797	-29.8552734619145	Dendritic cells	10X
ACTTATCAGTATAGAC-1	-17.7341244922609	38.8359202723769	Macrophages	10X
ACTTATCCAACACTAC-1	20.5216784165661	43.0595410450196	Erythroid cells	10X
ACTTATCCAAGTGTCT-1	-46.0475034876967	-17.7396149772054	NK cells	10X
ACTTATCCAAGTTCCA-1	-45.4553982818028	-10.5039375851552	NK cells	10X
ACTTATCCAGCACGAA-1	42.1275466931007	-0.607047015128645	T cells	10X
ACTTATCCAGCGTAGA-1	29.1423934826519	-30.7407631786965	Dendritic cells	10X
ACTTATCCAGTGTACT-1	5.45040068507935	36.9196871957559	Macrophages	10X
ACTTATCCATCCAACA-1	12.7774375037901	-19.2064736799258	T cells	10X
ACTTATCGTAATGATG-1	-15.8240263914743	21.3112846552172	Macrophages	10X
ACTTATCGTAGCCAGA-1	-8.92786287775732	-10.8249551126905	T cells	10X
ACTTATCGTGAGATTA-1	-10.413571883583	-20.1890692230346	T cells	10X
ACTTATCGTGCCCAGT-1	-42.7996581069869	-8.71357263706014	NK cells	10X
ACTTATCGTGCCGTTG-1	-35.3776368717847	25.6378669111387	Macrophages	10X
ACTTATCGTGGCAACA-1	-29.76089624537	-17.6124588142441	T cells	10X
ACTTATCGTTGTGGCC-1	-31.9012867709363	7.24438940200901	T cells	10X
ACTTATCGTTTACCAG-1	9.22117846285694	17.6756556683086	Macrophages	10X
ACTTATCTCACCATGA-1	-30.8420055594793	22.9021834439396	Macrophages	10X
ACTTATCTCGTCCATC-1	7.10874659956734	-36.6817611006704	B cells	10X
ACTTATCTCGTGAGAG-1	-11.937294220754	-2.57423561269126	T cells	10X
ACTTATCTCTCGGTCT-1	-24.8821059676757	16.4806117281898	Monocytes	10X
ACTTATCTCTGGGCAC-1	-9.91098619367258	-8.33320125150634	T cells	10X
ACTTATCTCTGGTCAA-1	-10.6236677219949	-16.175103542079	NK cells	10X
ACTTATCTCTTAGGAC-1	-8.58431017534754	-16.817450190511	T cells	10X
ACTTCCGAGGTGGTTG-1	3.86042483378119	-19.9026992779785	T cells	10X
ACTTCCGAGGTGTGAC-1	-26.9000234694677	14.8594244845137	Monocytes	10X
ACTTCCGAGTATAGAC-1	14.2336793635609	-43.2264803933405	B cells	10X
ACTTCCGAGTATGGAT-1	-12.869142201415	-5.60239945504293	T cells	10X
ACTTCCGCAACCCGCA-1	12.9643715674864	-12.4861893290182	T cells	10X
ACTTCCGCAACTCGTA-1	7.18731851972861	-25.9037129491482	T cells	10X
ACTTCCGCACATGTTG-1	-5.19981514269622	-2.79532179721862	T cells	10X
ACTTCCGCACCTGCAG-1	-43.3087263396867	1.65951003581278	NK cells	10X
ACTTCCGCACGGTGAA-1	-1.40486341548876	-20.2170208809575	T cells	10X
ACTTCCGCACTGATTG-1	-29.1221997101445	29.8254838359278	Macrophages	10X
ACTTCCGCATGGGATG-1	34.0509634789326	-10.9931758181588	T cells	10X
ACTTCCGGTCAAGCGA-1	35.3701406524704	24.5042199827471	Plasma cells	10X
ACTTCCGGTCAGTCTA-1	-44.0871477485337	-22.8887658508947	NK cells	10X
ACTTCCGGTCGAGCAA-1	14.536966294047	-13.807262172441	T cells	10X
ACTTCCGGTGCATGAG-1	-24.0104781249918	-6.69216224821499	T cells	10X
ACTTCCGGTGGACCTC-1	22.5500782753979	26.4911830576804	Erythroid cells	10X
ACTTCCGGTTATGTCG-1	18.3425063934288	0.391912826507412	T cells	10X
ACTTCCGGTTCGGGTC-1	15.7461431779861	-37.1099971527743	B cells	10X
ACTTCCGTCAGTCACA-1	44.2245571745436	14.2155735616126	Plasma cells	10X
ACTTCCGTCCTGCCAT-1	25.9362550043271	-17.9045703886818	T cells	10X
ACTTCGCAGAGTACCG-1	32.0582143185012	22.3559259328831	Plasma cells	10X
ACTTCGCAGATTCGCT-1	-16.7592170724348	4.61191102539694	T cells	10X
ACTTCGCAGCCTCATA-1	9.31944618543179	-43.9377193026583	B cells	10X
ACTTCGCAGCTGTGCC-1	-37.4242629603747	-10.4808413576655	NK cells	10X
ACTTCGCAGGAAAGAC-1	1.45735597591695	42.219262963592	Macrophages	10X
ACTTCGCAGGGTGAAA-1	-19.5665372777009	2.29254606595215	NK cells	10X
ACTTCGCCACCTGTCT-1	-18.287680977066	-1.49945392132614	T cells	10X
ACTTCGCCACGGTAGA-1	-24.9134995704132	-2.79231058517558	T cells	10X
ACTTCGCCACTGAGGA-1	-37.8825048865588	24.2155046646915	Macrophages	10X
[truncated: 19,793 more rows]

## Sheet: Fig. S1b
Figure S1b Metadata of Liver
Cell	tSNE_1	tSNE_2	CellType	Platform
AAACCCAAGACCATAA-2	23.9443	27.3855	Macrophages	10X
AAACCCAAGATTGTGA-2	7.271	-21.7384	T cells	10X
AAACCCAAGCATTTCG-2	6.77525	-10.0388	T cells	10X
AAACCCAAGCCGCTTG-2	-5.67462	-7.63708	Hepatocytes	10X
AAACCCAAGCCTGAAG-2	2.51911	4.04666	Hepatocytes	10X
AAACCCAAGCCTGCCA-2	30.9209	-8.69405	Kupffer cells	10X
AAACCCAAGCCTGTGC-2	31.8424	-6.68486	Kupffer cells	10X
AAACCCAAGCTCAGAG-2	-11.4269	18.7019	Hepatocytes	10X
AAACCCAAGCTCCATA-2	17.2586	0.919608	Macrophages	10X
AAACCCACAAGAATAC-2	-14.3168	-36.7296	T cells	10X
AAACCCACAAGTATCC-2	24.1628	11.7707	Kupffer cells	10X
AAACCCACACATAACC-2	20.3982	13.024	Macrophages	10X
AAACCCACACATGTTG-2	16.4534	-27.8619	T cells	10X
AAACCCACACTGGCGT-2	-39.8878	-19.7564	Kupffer cells	10X
AAACCCACAGTCGCTG-2	6.26722	37.8417	Macrophages	10X
AAACCCACATACAGCT-2	28.4723	13.5535	Macrophages	10X
AAACCCAGTAAGTCAA-2	-5.76951	-16.5912	T cells	10X
AAACCCAGTATGGTTC-2	-33.069	16.5148	Hepatocytes	10X
AAACCCAGTCGCACAC-2	-2.9892	-18.0477	T cells	10X
AAACCCAGTGGCACTC-2	13.6715	27.126	Hepatocytes	10X
AAACCCATCAGCTAGT-2	-10.7178	15.255	Hepatocytes	10X
AAACCCATCCCTCTTT-2	-8.07233	-21.804	T cells	10X
AAACCCATCCCTTTGG-2	-8.28821	38.2643	Endothelial cells	10X
AAACCCATCCGGGACT-2	-24.6391	17.604	Hepatocytes	10X
AAACCCATCCTCTAAT-2	0.379811	-26.2239	T cells	10X
AAACCCATCGAGTTGT-2	12.4601	11.2737	Hepatocytes	10X
AAACCCATCGTTACCC-2	38.1613	3.99599	Macrophages	10X
AAACGAAAGAGGATCC-2	33.1817	0.760722	Kupffer cells	10X
AAACGAAAGATTGGGC-2	-8.20203	-26.3302	T cells	10X
AAACGAAAGCTGGCCT-2	16.4125	-23.9394	T cells	10X
AAACGAAAGGCTCTAT-2	-18.8678	14.8509	Hepatocytes	10X
AAACGAAAGGGAGGCA-2	27.9737	-2.03559	Kupffer cells	10X
AAACGAAAGGTTTACC-2	29.3053	-25.8741	Kupffer cells	10X
AAACGAAAGTCGGCAA-2	6.58186	3.96997	Hepatocytes	10X
AAACGAACAAGATTGA-2	-42.3837	-13.9713	Kupffer cells	10X
AAACGAACAATTGCGT-2	34.0306	14.0833	Kupffer cells	10X
AAACGAACACCCAATA-2	-1.1624	4.33735	Hepatocytes	10X
AAACGAACACGACGTC-2	26.1451	27.5702	Macrophages	10X
AAACGAACACGGCTAC-2	-21.4784	-7.34403	NK cells	10X
AAACGAACAGTCCCGA-2	25.714	31.8051	Macrophages	10X
AAACGAACAGTTACCA-2	-1.96841	-12.1116	T cells	10X
AAACGAACATAATCCG-2	-13.0472	40.3859	Endothelial cells	10X
AAACGAACATCCAACA-2	-20.8549	-7.14158	NK cells	10X
AAACGAACATCCGTGG-2	-31.2655	-7.39554	NK cells	10X
AAACGAAGTACTTCCC-2	3.87222	36.816	Macrophages	10X
AAACGAAGTAGTTAGA-2	-15.3353	-21.17	T cells	10X
AAACGAAGTATAGGAT-2	-13.7197	-21.8594	T cells	10X
AAACGAAGTCGGATTT-2	12.3788	15.8025	Macrophages	10X
AAACGAAGTCGTCAGC-2	31.5611	4.02484	Kupffer cells	10X
AAACGAAGTCTTCATT-2	-17.5921	-34.5431	T cells	10X
AAACGAAGTTGTGCCG-2	-17.0819	-4.26757	Erythroid cells	10X
AAACGAATCAGCGTCG-2	-44.1082	-17.3535	Kupffer cells	10X
AAACGAATCAGTAGGG-2	-9.76787	-32.6708	T cells	10X
AAACGAATCATTCTTG-2	26.1863	-2.03947	Kupffer cells	10X
AAACGAATCCACTGGG-2	-24.6092	-8.60842	NK cells	10X
AAACGAATCCCTTTGG-2	24.4302	28.3172	Macrophages	10X
AAACGAATCCGAGGCT-2	-25.067	28.7456	Hepatocytes	10X
AAACGAATCTAGAGCT-2	-31.4148	15.2524	Hepatocytes	10X
AAACGAATCTCGACCT-2	18.7914	7.98423	Macrophages	10X
AAACGAATCTGGAGAG-2	-13.5235	-37.286	T cells	10X
AAACGAATCTGGGCCA-2	-20.4991	-1.65367	Erythroid cells	10X
AAACGAATCTTCCTAA-2	14.4534	-41.7551	T cells	10X
AAACGCTAGAAGCTGC-2	-14.1726	-22.8301	T cells	10X
AAACGCTAGCATTTCG-2	-15.6967	17.7527	Hepatocytes	10X
AAACGCTAGTGCGTCC-2	-8.83016	-13.9905	NK cells	10X
AAACGCTCAATTCGTG-2	-30.4638	29.3709	Hepatocytes	10X
AAACGCTCACAGAGAC-2	30.0626	7.41561	Kupffer cells	10X
AAACGCTCACATTCGA-2	27.0728	-12.1202	Kupffer cells	10X
AAACGCTCACCACATA-2	12.6824	-5.74451	Plasma cells	10X
AAACGCTCAGAGGCTA-2	11.0424	39.6148	Macrophages	10X
AAACGCTCATAACTCG-2	3.82852	-42.1502	B cells	10X
AAACGCTCATTGACCA-2	34.7851	-4.01139	Kupffer cells	10X
AAACGCTGTCACCACG-2	26.4602	6.78743	Kupffer cells	10X
AAACGCTGTCGTAATC-2	16.7253	-40.3233	T cells	10X
AAACGCTGTGCAAGAC-2	24.5358	31.9184	Macrophages	10X
AAACGCTGTGCCTATA-2	27.9965	-5.12442	Kupffer cells	10X
AAACGCTGTGGTTTAC-2	4.17206	-41.2629	B cells	10X
AAACGCTGTTCTCCTG-2	32.0033	0.536591	Macrophages	10X
AAACGCTGTTGCATCA-2	11.1667	-31.5842	T cells	10X
AAACGCTTCATCACCC-2	35.059	-9.15732	Kupffer cells	10X
AAACGCTTCATTCTTG-2	0.139913	-5.82078	Erythroid cells	10X
AAACGCTTCGCCGATG-2	-19.6056	20.1872	Hepatocytes	10X
AAACGCTTCGCCTTTG-2	-29.4161	-9.96401	NK cells	10X
AAACGCTTCGTAGGAG-2	-7.61982	-37.2703	T cells	10X
AAACGCTTCTCATTTG-2	-12.8007	14.7094	Hepatocytes	10X
AAAGAACAGCAGCACA-2	12.5855	17.4476	Macrophages	10X
AAAGAACAGGACTGGT-2	-29.8454	-6.35779	NK cells	10X
AAAGAACAGGAGCAAA-2	-24.4477	-9.61392	NK cells	10X
AAAGAACAGGCTTTCA-2	-7.27604	-9.81049	T cells	10X
AAAGAACAGGGTACGT-2	-7.5916	-31.4045	T cells	10X
AAAGAACCAACTCCCT-2	33.6718	-16.701	Kupffer cells	10X
AAAGAACCAGAAGCTG-2	-6.96242	-36.6302	T cells	10X
AAAGAACCAGAGTGTG-2	40.0458	-0.0412917	Macrophages	10X
AAAGAACCAGCTTCGG-2	-31.1804	-5.32516	NK cells	10X
AAAGAACCAGGTATGG-2	-2.36584	36.7698	Endothelial cells	10X
AAAGAACCATACAGGG-2	-3.26396	9.43263	Hepatocytes	10X
AAAGAACCATCACCAA-2	16.6953	-39.8195	T cells	10X
AAAGAACCATGACCCG-2	-25.1151	5.65897	Hepatocytes	10X
AAAGAACGTACAAGCG-2	-15.6145	-25.3973	T cells	10X
AAAGAACGTAGTATAG-2	-40.0026	-19.573	Kupffer cells	10X
AAAGAACTCAGTGTGT-2	9.12471	-30.946	T cells	10X
AAAGAACTCATTGCCC-2	-33.5918	-14.8405	Kupffer cells	10X
AAAGAACTCCCTCAAC-2	-24.0329	0.550847	Erythroid cells	10X
AAAGAACTCCCTCATG-2	-23.1499	20.3469	Hepatocytes	10X
AAAGAACTCGGAATTC-2	-1.03197	-41.4794	B cells	10X
AAAGAACTCTCTCGAC-2	30.7822	3.94628	Kupffer cells	10X
AAAGAACTCTGCTCTG-2	-23.3266	-21.1535	NK cells	10X
AAAGAACTCTGGTGGC-2	11.695	-20.6859	T cells	10X
AAAGGATAGCAGCCCT-2	28.7292	-14.6463	Kupffer cells	10X
AAAGGATAGCGACAGT-2	24.8415	-1.32938	Kupffer cells	10X
AAAGGATAGCTAAGTA-2	-7.33893	-24.7896	T cells	10X
AAAGGATAGGATACCG-2	-5.3998	41.3505	Endothelial cells	10X
AAAGGATAGTGAACAT-2	0.132602	-40.8734	B cells	10X
AAAGGATCAAAGGATT-2	3.95134	-2.44728	Kupffer cells	10X
AAAGGATCAACCGTGC-2	31.0336	-8.00905	Kupffer cells	10X
AAAGGATCAACTCCAA-2	18.0054	7.22731	Macrophages	10X
AAAGGATCACGACAGA-2	-5.02879	39.6572	Endothelial cells	10X
AAAGGATCAGACTCTA-2	-8.31275	-22.8482	T cells	10X
AAAGGATCAGGTCCCA-2	11.4188	-18.7009	T cells	10X
AAAGGATCAGTTGAAA-2	-36.29	-13.3205	Kupffer cells	10X
AAAGGATCATATGGCT-2	-20.5375	-29.1444	NK cells	10X
AAAGGATCATCTGCGG-2	37.5743	7.87833	Macrophages	10X
AAAGGATCATGGCTGC-2	10.0557	-1.40117	Kupffer cells	10X
AAAGGATCATTGAAAG-2	2.71808	-41.5918	B cells	10X
AAAGGATGTAATTGGA-2	-14.0804	-26.2879	T cells	10X
AAAGGATGTCAGTCCG-2	10.6217	6.13148	Hepatocytes	10X
AAAGGATGTGGTCTGC-2	24.4715	29.4411	Macrophages	10X
AAAGGATGTTCCACAA-2	19.742	15.8019	Hepatocytes	10X
AAAGGATGTTGTTGCA-2	26.5439	-18.5144	Kupffer cells	10X
AAAGGATTCATTCACT-2	25.5918	30.3353	Macrophages	10X
AAAGGATTCCGATGTA-2	-30.3545	27.8422	Hepatocytes	10X
AAAGGATTCTATCGTT-2	9.78974	4.7339	Hepatocytes	10X
AAAGGATTCTGGTGCG-2	-1.41431	-23.4492	T cells	10X
AAAGGGCAGATGTTGA-2	-38.6034	-16.4019	Kupffer cells	10X
AAAGGGCAGGTTACCT-2	34.5896	-6.1958	Macrophages	10X
AAAGGGCAGTGGATAT-2	0.719791	-14.7364	T cells	10X
AAAGGGCCAAATCCCA-2	-8.69033	-35.4135	T cells	10X
AAAGGGCCAAGCTCTA-2	-40.9279	-14.2982	Kupffer cells	10X
AAAGGGCCAATAGGAT-2	19.6275	-25.8595	T cells	10X
AAAGGGCCACAACGCC-2	30.8798	-21.0797	Kupffer cells	10X
AAAGGGCCACAGTGAG-2	24.5231	-7.07823	Kupffer cells	10X
AAAGGGCCACATCCCT-2	32.3129	-19.3285	Kupffer cells	10X
AAAGGGCCACTCCGGA-2	34.8369	2.76555	Kupffer cells	10X
AAAGGGCCAGCTGTCG-2	25.0475	14.9355	Kupffer cells	10X
AAAGGGCCATCCGAGC-2	13.4361	-34.4798	T cells	10X
AAAGGGCCATCTCATT-2	34.2972	-8.56687	Kupffer cells	10X
AAAGGGCCATGACACT-2	-4.7199	-3.77395	Erythroid cells	10X
AAAGGGCGTAGATCCT-2	-3.12038	-14.8187	T cells	10X
AAAGGGCGTGTCACAT-2	33.2857	10.3712	Macrophages	10X
AAAGGGCTCAAGATAG-2	10.5314	3.97702	Hepatocytes	10X
AAAGGGCTCCCGGTAG-2	-8.70681	38.8575	Endothelial cells	10X
AAAGGGCTCCTCACGT-2	39.0622	-0.381821	Kupffer cells	10X
AAAGGGCTCCTGCCAT-2	-4.64779	39.0712	Endothelial cells	10X
AAAGGGCTCGCATAGT-2	2.19314	41.6922	Macrophages	10X
AAAGGGCTCGGAATTC-2	33.4927	-10.7677	Kupffer cells	10X
AAAGGGCTCTACACAG-2	-2.26392	6.97828	Hepatocytes	10X
AAAGGGCTCTCGTCGT-2	-13.3082	41.6196	Endothelial cells	10X
AAAGGGCTCTTCACAT-2	3.9672	-10.7143	T cells	10X
AAAGGTAAGACGAAGA-2	32.3401	-1.6032	Macrophages	10X
AAAGGTAAGAGGGTCT-2	-28.8408	-11.3624	NK cells	10X
AAAGGTAAGCACACCC-2	22.0727	-10.9823	Kupffer cells	10X
AAAGGTAAGCATGAAT-2	-32.8461	17.439	Hepatocytes	10X
AAAGGTAAGCCACAAG-2	11.84	9.89109	Macrophages	10X
AAAGGTAAGGATTACA-2	-36.943	-14.7128	Kupffer cells	10X
AAAGGTAAGTCGCGAA-2	30.228	13.3746	Macrophages	10X
AAAGGTAAGTTCGGTT-2	-1.45797	-2.67875	Erythroid cells	10X
AAAGGTACAACGAGGT-2	-8.56363	38.598	Endothelial cells	10X
AAAGGTACACAAATCC-2	-2.45173	-16.7509	T cells	10X
AAAGGTACACATACGT-2	4.96276	-10.1773	T cells	10X
AAAGGTAGTAAGCAAT-2	23.29	12.0619	Macrophages	10X
AAAGGTAGTCTCACGG-2	-2.24715	-17.6796	T cells	10X
AAAGGTAGTGGATGAC-2	33.2542	-12.3659	Kupffer cells	10X
AAAGGTAGTGTCATGT-2	12.6894	-13.8571	T cells	10X
AAAGGTATCAAACGTC-2	-32.4481	-21.9571	Kupffer cells	10X
AAAGGTATCAAAGCCT-2	-32.1676	27.5731	Hepatocytes	10X
AAAGGTATCATGCCGG-2	16.4604	9.03212	Macrophages	10X
AAAGGTATCCACTAGA-2	-0.739768	2.97812	Hepatocytes	10X
AAAGGTATCGGCTTGG-2	-4.0885	37.1397	Endothelial cells	10X
AAAGGTATCTACCACC-2	5.60508	4.82579	Hepatocytes	10X
AAAGGTATCTCTCTTC-2	6.49113	-16.6911	T cells	10X
AAAGGTATCTGTTGGA-2	14.189	8.82993	Macrophages	10X
AAAGGTATCTTACACT-2	-20.4452	-20.4298	NK cells	10X
AAAGGTATCTTTACAC-2	33.2511	-21.3201	Kupffer cells	10X
AAAGTCCAGAAACTCA-2	-18.9507	21.8395	Hepatocytes	10X
AAAGTCCAGAAGCTCG-2	31.1512	-11.4013	Kupffer cells	10X
AAAGTCCAGAAGTCAT-2	17.0535	-10.7867	Plasma cells	10X
AAAGTCCAGCATCTTG-2	31.5487	31.3086	Macrophages	10X
AAAGTCCAGCCAGAGT-2	-5.47154	-14.4858	T cells	10X
AAAGTCCAGCGTCAGA-2	-19.1987	3.94625	Hepatocytes	10X
AAAGTCCAGGCCTTGC-2	4.11046	-24.594	T cells	10X
AAAGTCCAGGTAAGTT-2	-3.43627	-15.617	T cells	10X
AAAGTCCAGTAAAGCT-2	-21.9584	-14.9742	NK cells	10X
AAAGTCCAGTGCAACG-2	-11.2499	-35.584	T cells	10X
AAAGTCCCAAGAGTGC-2	30.0294	-15.9503	Kupffer cells	10X
AAAGTCCCAAGGTCAG-2	-0.5585	-39.5756	B cells	10X
AAAGTCCCACATACGT-2	-1.66495	6.46353	Hepatocytes	10X
AAAGTCCCACCAACAT-2	14.5199	-0.973909	Macrophages	10X
AAAGTCCCACTTTAGG-2	30.4324	13.2737	Macrophages	10X
AAAGTCCCAGACACCC-2	-23.1876	-8.08784	NK cells	10X
AAAGTCCCAGATTTCG-2	-41.9144	-19.9042	Kupffer cells	10X
AAAGTCCCAGGGAATC-2	-32.3676	-5.62165	NK cells	10X
AAAGTCCCAGTAGATA-2	-8.68202	-37.0722	T cells	10X
AAAGTCCCATCTGTTT-2	-22.6164	16.9918	Hepatocytes	10X
AAAGTCCGTACGGGAT-2	-11.7185	6.84095	Hepatocytes	10X
AAAGTCCGTAGACACG-2	-7.03661	-37.9418	T cells	10X
AAAGTCCGTAGTATAG-2	-0.717619	-11.2535	T cells	10X
AAAGTCCGTATTTCTC-2	27.8469	22.4173	Macrophages	10X
AAAGTCCGTCGACTGC-2	11.3254	-18.9195	T cells	10X
AAAGTCCGTCTACATG-2	37.1771	-4.00559	Macrophages	10X
AAAGTCCGTGAGGCAT-2	-23.8049	1.13415	Erythroid cells	10X
AAAGTCCGTTCATCGA-2	-2.06762	8.74526	Hepatocytes	10X
AAAGTCCGTTCGGCCA-2	32.6367	-16.3777	Kupffer cells	10X
AAAGTCCGTTGATCGT-2	36.9688	-2.88966	Kupffer cells	10X
AAAGTCCGTTGCCGCA-2	-7.73182	-5.40268	Erythroid cells	10X
AAAGTCCTCAGCTCTC-2	-5.09119	8.84185	Hepatocytes	10X
AAAGTCCTCAGGTGTT-2	2.99033	-24.6387	T cells	10X
AAAGTCCTCGCTCTCA-2	-15.2359	-30.2753	NK cells	10X
AAAGTCCTCTGGGCAC-2	12.1096	-20.3941	T cells	10X
AAAGTGAAGACATAAC-2	11.8827	-26.2796	T cells	10X
AAAGTGAAGAGAACCC-2	-10.9197	-1.40074	Erythroid cells	10X
AAAGTGAAGCAGCCTC-2	21.7566	9.66045	Macrophages	10X
AAAGTGAAGGAGAGGC-2	6.91409	-39.4212	T cells	10X
AAAGTGAAGGTCGAGT-2	-3.04106	-9.90562	T cells	10X
AAAGTGAAGGTGCTTT-2	17.0601	4.54024	Macrophages	10X
AAAGTGAAGTCAGCCC-2	12.2666	16.5081	Macrophages	10X
AAAGTGACAACAAAGT-2	4.98732	-4.99662	Kupffer cells	10X
AAAGTGACAACGGGTA-2	-9.12867	19.1515	Hepatocytes	10X
AAAGTGACAAGAGCTG-2	36.8438	-3.11653	Kupffer cells	10X
AAAGTGACACCAGACC-2	-39.0007	-24.3864	Kupffer cells	10X
AAAGTGACAGAACTAA-2	-29.6224	-3.22163	NK cells	10X
AAAGTGACAGCGGTCT-2	1.17923	33.2961	Kupffer cells	10X
AAAGTGACATGGACAG-2	22.0907	33.007	Macrophages	10X
AAAGTGACATGGTACT-2	0.26103	-41.363	B cells	10X
AAAGTGAGTAACCAGG-2	27.882	9.75452	Kupffer cells	10X
AAAGTGAGTCGTGCCA-2	33.7882	6.21241	Macrophages	10X
AAAGTGAGTCTGCCTT-2	-26.7263	20.223	Hepatocytes	10X
AAAGTGAGTGCTGCAC-2	-12.7424	-24.5103	T cells	10X
AAAGTGAGTGGATTTC-2	4.11856	4.77352	Hepatocytes	10X
AAAGTGAGTTAAGTCC-2	-24.4432	-18.5548	NK cells	10X
AAAGTGAGTTCGTGCG-2	-8.18112	-33.6318	T cells	10X
AAAGTGAGTTTGTTCT-2	-3.85082	42.0895	Endothelial cells	10X
AAAGTGATCATCCCGT-2	12.9545	11.0377	Macrophages	10X
AAAGTGATCATCGTAG-2	-7.69247	-35.1605	T cells	10X
AAAGTGATCGAGAACG-2	15.1983	-33.4439	T cells	10X
AAAGTGATCGAGTGGA-2	-6.21443	4.66671	Hepatocytes	10X
AAAGTGATCGCGCTGA-2	-25.052	-5.22123	NK cells	10X
AAATGGAAGATAACGT-2	-25.881	5.91455	Hepatocytes	10X
AAATGGAAGCATACTC-2	20.2593	15.5091	Macrophages	10X
AAATGGAAGCCAACCC-2	-21.3851	-12.0243	NK cells	10X
AAATGGAAGCCGATTT-2	14.9713	-23.2188	T cells	10X
AAATGGAAGGACCCAA-2	12.3541	-27.1965	T cells	10X
AAATGGAAGTGCAAAT-2	-28.5725	21.5944	Hepatocytes	10X
AAATGGACAAAGCACG-2	0.284825	-13	T cells	10X
AAATGGACACATATGC-2	-34.3535	-18.0266	Kupffer cells	10X
AAATGGACACATGACT-2	-5.96091	4.33737	Hepatocytes	10X
AAATGGACACCTTCCA-2	16.3234	13.0806	Kupffer cells	10X
AAATGGACACTTGGCG-2	27.7057	-7.7604	Kupffer cells	10X
AAATGGACAGTGACCC-2	17.8066	6.90009	Macrophages	10X
AAATGGACAGTGAGCA-2	-13.9959	12.5701	Hepatocytes	10X
AAATGGACATCCGGCA-2	-8.2779	-32.8807	T cells	10X
AAATGGAGTAAGGCCA-2	4.24424	-42.0988	B cells	10X
AAATGGAGTACGCTTA-2	26.3143	12.2204	Macrophages	10X
AAATGGAGTCGCATCG-2	-23.6687	-20.9785	NK cells	10X
AAATGGAGTCGTTATG-2	-31.9106	15.5816	Hepatocytes	10X
AAATGGAGTGAATTGA-2	10.3788	-35.1835	T cells	10X
AAATGGAGTGATTCTG-2	-31.0656	14.4451	Hepatocytes	10X
AAATGGAGTGTGATGG-2	-4.40933	-7.12972	T cells	10X
AAATGGAGTGTTCGTA-2	-3.97133	-6.81201	T cells	10X
AAATGGAGTTACGGAG-2	24.6319	10.1826	Kupffer cells	10X
AAATGGAGTTCGGGTC-2	-15.5584	-34.6461	T cells	10X
AAATGGAGTTCTTCAT-2	-23.9927	-20.6951	NK cells	10X
AAATGGATCAAGGTGG-2	-36.7903	-14.4217	Kupffer cells	10X
AAATGGATCATCCTAT-2	-28.5652	17.3682	Hepatocytes	10X
AAATGGATCCTACCGT-2	28.2216	-9.20468	Kupffer cells	10X
AAATGGATCCTTGGAA-2	0.833316	-16.0951	T cells	10X
AAATGGATCGAAGCCC-2	-5.28253	-14.1421	T cells	10X
AAATGGATCGCGCCAA-2	-0.0801375	-28.3899	T cells	10X
AAATGGATCTGCATGA-2	-17.6785	18.3298	Hepatocytes	10X
AAATGGATCTTACTGT-2	4.75739	-16.3057	T cells	10X
AAATGGATCTTGGGCG-2	2.98705	-15.029	T cells	10X
AACAAAGAGGACACTG-2	3.72874	-3.66893	Kupffer cells	10X
AACAAAGAGGACGCTA-2	10.2081	-27.2113	T cells	10X
AACAAAGAGGCCACTC-2	-1.78564	-10.8653	T cells	10X
AACAAAGAGTTCACTG-2	15.8279	12.5	Macrophages	10X
AACAAAGAGTTTCGGT-2	-10.778	-34.8886	T cells	10X
AACAAAGCAAGCACAG-2	1.46993	-28.5261	T cells	10X
AACAAAGCAATGGCAG-2	31.4343	-16.593	Kupffer cells	10X
AACAAAGCAATTGTGC-2	-6.65553	4.87416	Hepatocytes	10X
AACAAAGCACAATTCG-2	2.91457	38.3856	Macrophages	10X
AACAAAGCAGAAATCA-2	4.67882	43.4103	Macrophages	10X
AACAAAGCAGAGGCAT-2	36.8124	1.47022	Macrophages	10X
AACAAAGCAGCTTTCC-2	-2.57547	-18.8645	T cells	10X
AACAAAGCATCGGAAG-2	18.4542	-26.6196	T cells	10X
AACAAAGCATGACTAC-2	4.82741	42.7374	Macrophages	10X
AACAAAGCATGGGTCC-2	-12.3844	10.9632	Hepatocytes	10X
AACAAAGGTAACGATA-2	-16.8786	-10.602	NK cells	10X
AACAAAGGTATCGTGT-2	-12.0403	5.79116	Hepatocytes	10X
AACAAAGGTATGGGAC-2	0.129904	5.68314	Hepatocytes	10X
AACAAAGGTCCAAAGG-2	-33.5992	16.2379	Hepatocytes	10X
AACAAAGGTCGATTTG-2	-22.9765	0.954854	Erythroid cells	10X
AACAAAGGTCGGAACA-2	-14.7341	-1.63811	Erythroid cells	10X
AACAAAGGTCTGTGCG-2	25.8897	3.76317	Kupffer cells	10X
AACAAAGGTTTCCCAC-2	28.4339	27.7438	Macrophages	10X
AACAAAGGTTTGCAGT-2	13.5864	-32.9144	T cells	10X
AACAAAGTCACAACCA-2	14.0299	10.2974	Macrophages	10X
AACAAAGTCACCGCTT-2	-12.7748	15.4108	Hepatocytes	10X
AACAAAGTCAGGCGAA-2	9.53032	16.5612	Hepatocytes	10X
AACAAAGTCCCTCTCC-2	-17.4392	5.75936	Hepatocytes	10X
AACAAAGTCCGGACGT-2	1.23863	-22.8608	T cells	10X
AACAAAGTCGATTCCC-2	26.3002	-8.8541	Kupffer cells	10X
AACAAAGTCTAGCCAA-2	15.4425	-33.6372	T cells	10X
AACAAAGTCTGTAACG-2	8.72099	3.04412	Hepatocytes	10X
AACAACCAGAGCAAGA-2	-20.2224	-2.06455	Erythroid cells	10X
AACAACCCAAATCAAG-2	-17.4018	17.0425	Hepatocytes	10X
AACAACCCAACCGCTG-2	23.5175	-0.298824	Kupffer cells	10X
AACAACCCACGTACAT-2	6.47523	9.84433	Hepatocytes	10X
AACAACCCACTGCACG-2	-0.964749	-8.35967	T cells	10X
AACAACCCAGAGAATT-2	30.1464	31.238	Macrophages	10X
AACAACCCAGCCGTTG-2	-23.7861	16.7239	Hepatocytes	10X
AACAACCCAGGTCAAG-2	-23.7029	-24.5559	NK cells	10X
AACAACCCATGTAACC-2	9.10656	-32.5801	T cells	10X
AACAACCCATTGTAGC-2	10.8658	-15.4987	T cells	10X
AACAACCGTCCTCCAT-2	36.0355	-13.7339	Kupffer cells	10X
AACAACCGTCGGCCTA-2	16.3538	14.8797	Macrophages	10X
AACAACCGTGGTGATG-2	1.35895	-37.0473	B cells	10X
AACAACCGTTCCGGTG-2	33.2004	-8.9478	Kupffer cells	10X
AACAACCTCAAGCCTA-2	-34.3128	-5.82395	NK cells	10X
AACAACCTCACTGATG-2	-4.1749	-17.2206	T cells	10X
AACAACCTCCCAAGCG-2	-7.39251	-32.3404	T cells	10X
AACAACCTCTATACTC-2	31.3584	-6.04972	Kupffer cells	10X
AACAAGAAGAGAGCCT-2	-39.3259	-24.4602	Kupffer cells	10X
AACAAGAAGCCGCACT-2	-12.7987	-20.5968	T cells	10X
AACAAGAAGCCTCTTC-2	12.2437	11.0368	Macrophages	10X
AACAAGAAGTAGGCCA-2	7.82302	-33.2501	T cells	10X
AACAAGAAGTTCCGTA-2	-31.4612	-7.13804	NK cells	10X
AACAAGACAAATGAAC-2	36.4602	0.479308	Kupffer cells	10X
AACAAGACAAGTAGTA-2	13.4308	38.2584	Macrophages	10X
AACAAGACACATTACG-2	6.52542	-1.89692	Kupffer cells	10X
AACAAGACACCGTGAC-2	0.571557	-17.6648	T cells	10X
AACAAGACACTCAAGT-2	-12.8892	40.7481	Endothelial cells	10X
AACAAGACAGGAGACT-2	-0.982614	-8.74157	T cells	10X
AACAAGACAGGTGTGA-2	-15.9003	-23.8019	T cells	10X
AACAAGACATCGTGCG-2	-3.78257	4.06046	Hepatocytes	10X
AACAAGACATTGTCGA-2	27.4843	-25.4215	Kupffer cells	10X
AACAAGAGTACAGGTG-2	-21.0914	5.48005	Hepatocytes	10X
AACAAGAGTCTTACAG-2	16.9608	-25.1553	T cells	10X
AACAAGAGTGTACAGG-2	-24.3523	-19.2141	NK cells	10X
AACAAGAGTGTATCCA-2	-13.8344	-19.2735	T cells	10X
AACAAGAGTTACACTG-2	-16.707	-25.9328	T cells	10X
AACAAGAGTTAGAGTA-2	20.8432	13.7746	Macrophages	10X
AACAAGAGTTTAGACC-2	-23.592	-20.6599	NK cells	10X
AACAAGATCACCATGA-2	-29.7507	19.3516	Hepatocytes	10X
AACAAGATCAGAGCAG-2	2.58015	-27.4474	Kupffer cells	10X
AACAAGATCATCGGGC-2	-34.2389	-1.6856	NK cells	10X
AACAAGATCATTACCT-2	-17.8553	-10.9841	NK cells	10X
AACAAGATCATTCGGA-2	-23.1444	0.634853	Erythroid cells	10X
AACAAGATCCACAAGT-2	6.1005	-2.68997	Kupffer cells	10X
AACAAGATCCTCACTG-2	12.7395	39.5196	Macrophages	10X
AACAAGATCGCTAAAC-2	28.4311	0.859766	Kupffer cells	10X
AACAAGATCGGCATCG-2	34.0103	4.64678	Macrophages	10X
AACAAGATCGTCGCTT-2	-33.3414	19.2414	Hepatocytes	10X
AACAAGATCGTGCACG-2	36.0097	-9.35317	Kupffer cells	10X
AACAAGATCTTCTTCC-2	-8.01324	2.80142	Hepatocytes	10X
AACACACAGAAATTGC-2	31.1089	30.1759	Macrophages	10X
AACACACAGAAGCCAC-2	8.09168	1.25171	T cells	10X
AACACACAGCAGGGAG-2	-12.2288	31.9953	Hepatocytes	10X
AACACACAGGACTAAT-2	-21.9596	-8.25289	NK cells	10X
AACACACAGGCCGCTT-2	-29.6876	-9.46113	NK cells	10X
AACACACCAACTGCCG-2	9.21397	-12.5005	T cells	10X
AACACACCAAGGTCTT-2	28.5393	0.676986	Macrophages	10X
AACACACCACGCGTGT-2	12.4769	37.2304	Macrophages	10X
AACACACCAGCACCCA-2	-9.53575	-0.649483	Hepatocytes	10X
AACACACCAGGTGGAT-2	33.0424	-0.330185	Kupffer cells	10X
AACACACGTATACAGA-2	27.2014	-1.077	Kupffer cells	10X
AACACACGTATTGACC-2	30.8763	-12.7852	Kupffer cells	10X
AACACACGTCACAATC-2	-31.672	-6.53814	NK cells	10X
AACACACGTCATACCA-2	-33.662	22.2723	Hepatocytes	10X
AACACACGTCGAGCAA-2	13.8177	27.3219	Hepatocytes	10X
AACACACGTTTCCAAG-2	27.3148	-21.2362	Kupffer cells	10X
AACACACTCACCGGGT-2	35.2865	-7.48294	Kupffer cells	10X
AACACACTCACTACTT-2	-24.9892	13.1894	Hepatocytes	10X
AACACACTCATGCATG-2	1.69005	-18.6718	T cells	10X
AACACACTCATGTCTT-2	-7.02448	23.282	Macrophages	10X
AACACACTCCATAGAC-2	35.69	-3.47174	Macrophages	10X
AACACACTCCATCACC-2	10.9488	-37.7598	T cells	10X
AACACACTCGAAACAA-2	-0.0736	-43.2851	B cells	10X
AACACACTCGGCTCTT-2	1.6818	-18.9744	T cells	10X
AACACACTCGTAGGGA-2	-10.6706	-18.7443	T cells	10X
AACACACTCTAGTCAG-2	-29.255	14.124	Hepatocytes	10X
AACAGGGAGAGTCCGA-2	24.0662	-5.85576	Kupffer cells	10X
AACAGGGAGCCAGACA-2	12.9712	39.5317	Macrophages	10X
AACAGGGAGCCTCATA-2	12.3143	13.6269	Macrophages	10X
AACAGGGAGCCTCTGG-2	35.6546	-5.11735	Kupffer cells	10X
AACAGGGAGCCTGTGC-2	-9.90578	-2.26145	Erythroid cells	10X
AACAGGGAGGATATAC-2	2.88513	-15.3413	T cells	10X
AACAGGGAGGGCTAAC-2	28.406	-5.33301	Kupffer cells	10X
AACAGGGAGTAACGAT-2	0.429574	-41.5948	B cells	10X
AACAGGGAGTTTAGGA-2	4.86398	-18.2667	T cells	10X
AACAGGGCAAAGGGCT-2	-3.15083	6.08998	Hepatocytes	10X
AACAGGGCAAATGCTC-2	-12.1027	-31.2234	T cells	10X
AACAGGGCAACCACAT-2	13.8393	-32.3348	T cells	10X
AACAGGGCAAGCTCTA-2	-15.0668	21.1418	Hepatocytes	10X
AACAGGGCAATACCTG-2	-21.4766	-20.1773	NK cells	10X
AACAGGGCACAGTCCG-2	32.9575	-14.5679	Kupffer cells	10X
AACAGGGCACCCAATA-2	-2.30145	9.241	Hepatocytes	10X
AACAGGGCAGCTATTG-2	-7.71505	-30.58	T cells	10X
AACAGGGCAGGCATGA-2	30.2899	2.15952	Kupffer cells	10X
AACAGGGCAGTTCTAG-2	-30.7301	-6.86029	NK cells	10X
AACAGGGCATACTTTC-2	18.1915	-22.5274	T cells	10X
AACAGGGCATCAGTGT-2	6.25569	-16.5772	T cells	10X
AACAGGGGTACCTATG-2	23.5604	8.62934	Macrophages	10X
AACAGGGGTCGATTCA-2	-15.599	16.0409	Hepatocytes	10X
AACAGGGGTCTTCAAG-2	-4.80823	-14.0267	T cells	10X
AACAGGGGTGAGGATC-2	-0.0917595	-27.2093	T cells	10X
AACAGGGGTTATTCTC-2	-19.3755	-15.9057	T cells	10X
AACAGGGGTTCTCTCG-2	4.55061	-40.7155	B cells	10X
AACAGGGGTTGCATTG-2	-3.82964	-33.564	T cells	10X
AACAGGGGTTTGAAAG-2	0.928272	-41.8149	B cells	10X
AACAGGGTCAGCAATC-2	16.8317	-25.765	T cells	10X
AACAGGGTCAGTCTTT-2	-19.139	-11.5536	NK cells	10X
AACAGGGTCTCCTGTG-2	-35.2011	21.2738	Hepatocytes	10X
AACCAACAGAACTTCC-2	-21.9501	-8.23456	NK cells	10X
AACCAACAGACTGGGT-2	-38.8938	-24.548	Kupffer cells	10X
AACCAACAGAGAGCGG-2	12.0137	38.7243	Macrophages	10X
AACCAACAGCAATAGT-2	-12.9242	-28.7044	T cells	10X
AACCAACAGCGTTCAT-2	-17.2587	14.4589	Hepatocytes	10X
AACCAACAGCTCCCTT-2	-20.3011	-1.24782	Erythroid cells	10X
AACCAACAGGGTACGT-2	-26.4767	11.7687	Hepatocytes	10X
AACCAACCACCATTCC-2	5.32123	-23.9715	T cells	10X
AACCAACCACGAGGTA-2	10.051	-18.8611	T cells	10X
AACCAACCACGTATAC-2	-1.32672	17.0473	Macrophages	10X
AACCAACCAGCGACCT-2	34.0569	9.26511	Kupffer cells	10X
AACCAACCAGGCATTT-2	-31.4591	-19.5323	Kupffer cells	10X
AACCAACGTAAGGCCA-2	-1.73484	-20.6867	T cells	10X
AACCAACGTACCACGC-2	11.9323	11.1627	Macrophages	10X
AACCAACGTATCGCTA-2	-23.1193	-14.4489	NK cells	10X
AACCAACGTCTACGAT-2	-6.36024	6.74022	Hepatocytes	10X
AACCAACGTGCAATGG-2	16.6455	10.8509	Macrophages	10X
AACCAACGTGCTAGCC-2	-8.8382	-38.8522	T cells	10X
AACCAACGTTCAATCG-2	-19.3739	-15.9819	T cells	10X
AACCAACGTTCGAGCC-2	-32.6912	-20.3224	Kupffer cells	10X
AACCAACGTTGTATGC-2	-2.25364	36.5418	Endothelial cells	10X
AACCAACTCACCGACG-2	31.8644	4.40295	Kupffer cells	10X
AACCAACTCACCGGTG-2	13.2391	11.2706	Macrophages	10X
AACCAACTCAGCAATC-2	1.53939	13.264	Hepatocytes	10X
AACCAACTCCACGGGT-2	30.5774	-19.882	Kupffer cells	10X
AACCAACTCCGGACTG-2	25.0814	2.03691	Kupffer cells	10X
AACCAACTCCGTAGGC-2	-25.9202	25.8825	Hepatocytes	10X
AACCAACTCTATGTGG-2	-7.74072	-32.7007	T cells	10X
AACCAACTCTCTGACC-2	-18.4999	4.5744	Hepatocytes	10X
AACCAACTCTTCGATT-2	-12.4405	-1.70775	Erythroid cells	10X
AACCACAAGACAGCTG-2	-27.4657	-16.7361	NK cells	10X
AACCACAAGGATAATC-2	-14.3637	19.2515	Hepatocytes	10X
AACCACAAGTATTCCG-2	-32.204	-5.60479	NK cells	10X
AACCACAAGTCGCCCA-2	33.7994	-12.1509	Kupffer cells	10X
AACCACACAACAAAGT-2	2.23524	-44.351	B cells	10X
AACCACACACACCTTC-2	-7.13135	-17.697	T cells	10X
AACCACACACACTTAG-2	9.38564	-14.8792	T cells	10X
AACCACACACTGCATA-2	18.1437	-2.81057	Kupffer cells	10X
AACCACACATAAGATG-2	35.2103	9.73809	Kupffer cells	10X
AACCACACATACCAGT-2	32.8992	-22.7413	Kupffer cells	10X
AACCACAGTCCAGTTA-2	-21.2419	27.5477	Hepatocytes	10X
AACCACAGTCGGCCTA-2	25.8836	10.8343	Macrophages	10X
AACCACAGTCTTGCTC-2	37.2119	2.13949	Kupffer cells	10X
AACCACAGTCTTTATC-2	17.1854	-40.3401	T cells	10X
AACCACAGTGTACGCC-2	-7.39551	-31.1326	T cells	10X
AACCACATCCATCTGC-2	-9.42591	-1.0736	Erythroid cells	10X
AACCACATCCGTCACT-2	12.7569	1.07636	Macrophages	10X
AACCACATCGAACACT-2	-5.71463	-18.952	T cells	10X
AACCACATCGTCAACA-2	-10.5214	-20.183	T cells	10X
AACCACATCTACAGGT-2	-31.1573	-5.40898	NK cells	10X
AACCACATCTAGTTCT-2	4.10623	41.1759	Macrophages	10X
AACCACATCTCCCAAC-2	9.11961	-18.4311	T cells	10X
AACCACATCTGAATCG-2	28.8864	30.7004	Macrophages	10X
AACCACATCTGAGATC-2	-5.21338	3.96197	Hepatocytes	10X
AACCATGAGATTGACA-2	25.2146	-7.92115	Kupffer cells	10X
AACCATGAGCAGGCAT-2	-31.1073	-3.41449	NK cells	10X
AACCATGAGTAAGACT-2	14.87	-8.20685	Plasma cells	10X
AACCATGCAAGAATGT-2	1.32742	8.72354	Hepatocytes	10X
AACCATGCAAGTACCT-2	-32.1119	-6.80525	NK cells	10X
AACCATGCACCAGCCA-2	-15.2662	-3.61769	Erythroid cells	10X
AACCATGCAGCGTGAA-2	28.8522	-21.4212	Kupffer cells	10X
AACCATGGTACTGGGA-2	24.5062	-5.61493	Kupffer cells	10X
AACCATGGTCAGTCCG-2	36.5344	10.3253	Kupffer cells	10X
AACCATGGTTCCTAAG-2	-31.2353	21.4026	Hepatocytes	10X
AACCATGGTTTCCATT-2	10.8511	-11.7089	T cells	10X
AACCATGTCCGTACGG-2	-23.6916	15.4372	Hepatocytes	10X
AACCATGTCGAAATCC-2	26.8629	-26.9282	Kupffer cells	10X
AACCATGTCTCGCTTG-2	5.30714	40.396	Macrophages	10X
AACCATGTCTTTGCGC-2	-26.4008	-6.68368	NK cells	10X
AACCCAAAGAGTCTGG-2	-2.20281	6.76261	Hepatocytes	10X
AACCCAAAGATTACCC-2	27.9599	23.2306	Macrophages	10X
AACCCAAAGCAAGTCG-2	38.2305	3.93568	Macrophages	10X
AACCCAAAGCGTTACT-2	13.5726	-32.7789	T cells	10X
AACCCAAAGCTCGGCT-2	-10.4184	5.89448	Hepatocytes	10X
AACCCAAAGGCACGAT-2	-31.9184	15.6417	Hepatocytes	10X
AACCCAAAGGCCTAAG-2	23.4045	-6.37767	Kupffer cells	10X
AACCCAAAGGCCTTCG-2	11.5265	-9.47579	T cells	10X
AACCCAAAGTCCGTCG-2	-26.47	10.9264	Hepatocytes	10X
AACCCAAAGTGGGAAA-2	-16.9838	9.14526	Hepatocytes	10X
AACCCAAAGTTATGGA-2	-8.36633	-33.5735	T cells	10X
AACCCAACAATTGCCA-2	23.2153	7.84386	Macrophages	10X
AACCCAACACAAATGA-2	-35.1206	21.5791	Hepatocytes	10X
AACCCAACACTATCCC-2	-10.1129	31.2308	Hepatocytes	10X
AACCCAACACTGAGTT-2	30.7589	-22.3762	Kupffer cells	10X
AACCCAACACTGCGTG-2	9.26191	40.9291	Macrophages	10X
AACCCAACACTGTGTA-2	-26.0383	-8.20866	NK cells	10X
AACCCAACAGCGTTGC-2	-29.68	14.6266	Hepatocytes	10X
AACCCAACATCCAATG-2	13.4339	33.0889	Macrophages	10X
AACCCAACATGGCTGC-2	4.70398	-18.3035	T cells	10X
AACCCAAGTCACAGTT-2	29.6579	-2.24344	Kupffer cells	10X
AACCCAAGTGAAGCGT-2	20.9425	3.68876	Macrophages	10X
AACCCAAGTGCCAAGA-2	3.59446	1.30497	Hepatocytes	10X
AACCCAAGTTCCGCAG-2	-6.27551	-35.129	T cells	10X
AACCCAATCAAACGTC-2	32.0519	-0.477944	Macrophages	10X
AACCCAATCAAGGACG-2	18.8051	7.09555	Macrophages	10X
AACCCAATCATTCGGA-2	-43.0856	-16.7163	Kupffer cells	10X
AACCCAATCATTGAGC-2	33.6947	-12.1746	Kupffer cells	10X
AACCCAATCCACTGAA-2	28.8415	6.26744	Macrophages	10X
AACCCAATCCATAGGT-2	25.486	-8.50367	Kupffer cells	10X
AACCCAATCGTGGCGT-2	21.5822	0.500447	Macrophages	10X
AACCTGAAGACCATAA-2	6.31991	-9.79446	T cells	10X
AACCTGAAGAGTGTGC-2	6.82221	9.50395	Hepatocytes	10X
AACCTGAAGCACGGAT-2	-15.6577	10.6654	Hepatocytes	10X
AACCTGAAGCCAGAGT-2	35.8833	3.72412	Kupffer cells	10X
AACCTGAAGGGCATGT-2	11.4809	-41.0737	T cells	10X
AACCTGAAGGTACTGG-2	-3.94411	-22.5023	T cells	10X
AACCTGAAGGTCACAG-2	11.8869	-11.3635	T cells	10X
AACCTGAAGTGTACCT-2	-42.2117	-17.4653	Kupffer cells	10X
AACCTGACAAGTTCGT-2	-3.41031	-19.4237	T cells	10X
AACCTGACACAGAAGC-2	-24.388	-20.9036	NK cells	10X
AACCTGACACCGGCTA-2	7.60055	-9.88087	T cells	10X
AACCTGACAGAAATTG-2	26.3737	-2.85122	Kupffer cells	10X
AACCTGACAGCTATTG-2	13.6695	38.1955	Macrophages	10X
AACCTGACAGGAGGAG-2	-30.2	21.9324	Hepatocytes	10X
AACCTGACAGGCATGA-2	24.4023	10.5366	Macrophages	10X
AACCTGACATCGGATT-2	13.1116	13.547	Macrophages	10X
AACCTGACATCTGCGG-2	20.7322	1.71033	Kupffer cells	10X
AACCTGACATTCTTCA-2	-34.9812	-15.5746	Kupffer cells	10X
AACCTGAGTGATAGAT-2	5.44937	-15.7041	T cells	10X
AACCTGAGTGCGTCGT-2	9.39995	-10.3887	T cells	10X
AACCTGATCAACACGT-2	6.79445	41.297	Macrophages	10X
AACCTGATCAAGTTGC-2	6.37831	-6.67104	Kupffer cells	10X
AACCTGATCAATCCGA-2	30.8971	31.2208	Macrophages	10X
AACCTGATCATAGGCT-2	-3.90149	9.48174	Hepatocytes	10X
AACCTGATCCGATGCG-2	1.34498	3.19421	Hepatocytes	10X
AACCTGATCCGCTTAC-2	-10.5511	19.2089	Hepatocytes	10X
AACCTGATCGAGAGAC-2	-20.3042	-29.4531	NK cells	10X
AACCTGATCTATACTC-2	-16.3296	-34.7611	T cells	10X
AACCTGATCTCGTTTA-2	-16.0167	-10.1708	NK cells	10X
AACCTGATCTCTCAAT-2	-40.613	-15.8098	Kupffer cells	10X
AACCTGATCTGGCTGG-2	21.5337	-8.97649	Kupffer cells	10X
AACCTGATCTGTCTCG-2	17.3865	5.07661	Macrophages	10X
AACCTGATCTGTTGGA-2	-1.32633	-27.1466	T cells	10X
AACCTTTAGAACAAGG-2	4.53661	-4.54709	Kupffer cells	10X
AACCTTTAGACGATAT-2	27.2943	-25.3031	Kupffer cells	10X
AACCTTTAGTTCCTGA-2	16.5454	-9.99572	Plasma cells	10X
AACCTTTCAAACCACT-2	-3.48029	-34.6768	T cells	10X
AACCTTTCACCAGGTC-2	10.7364	14.405	Macrophages	10X
AACCTTTCACGACGCT-2	-28.2404	-4.46939	NK cells	10X
AACCTTTCACGGGTAA-2	-20.4145	-1.34693	Erythroid cells	10X
AACCTTTCACGTGAGA-2	-29.9193	18.1114	Hepatocytes	10X
AACCTTTCAGAAATTG-2	12.1489	1.9694	Macrophages	10X
AACCTTTCATGTGTCA-2	-16.2754	-5.1976	Erythroid cells	10X
AACCTTTCATTAGGCT-2	-12.0573	-24.2662	T cells	10X
AACCTTTCATTGTACG-2	-33.4491	-15.459	Kupffer cells	10X
AACCTTTGTAAGATCA-2	8.36553	2.92995	Macrophages	10X
AACCTTTGTAAGTAGT-2	-16.236	-10.1571	NK cells	10X
AACCTTTGTATCACCA-2	-15.2182	-5.95291	Erythroid cells	10X
AACCTTTGTTCCGCGA-2	-33.0593	-2.2491	NK cells	10X
AACCTTTGTTGGGCCT-2	7.18565	3.52851	Hepatocytes	10X
AACCTTTTCAAGAATG-2	22.6214	-8.14304	Kupffer cells	10X
AACCTTTTCACGATAC-2	-23.9162	-5.83389	NK cells	10X
AACCTTTTCACTTGTT-2	32.7331	-12.9423	Kupffer cells	10X
AACCTTTTCAGAACCT-2	-30.7513	23.9347	Hepatocytes	10X
AACCTTTTCATCTATC-2	-21.1409	-0.768317	Erythroid cells	10X
AACCTTTTCCATTCAT-2	14.1615	-35.4116	T cells	10X
AACCTTTTCCGATCGG-2	30.8436	-23.12	Kupffer cells	10X
AACCTTTTCCGGTTCT-2	-33.5943	-2.41984	NK cells	10X
AACCTTTTCCGTTTCG-2	-7.7794	-35.1255	T cells	10X
AACCTTTTCCTATTTG-2	-23.3249	24.0835	Hepatocytes	10X
AACCTTTTCGCCAGAC-2	10.2646	-9.00217	T cells	10X
AACCTTTTCTGCACCT-2	-37.1761	-13.3581	Kupffer cells	10X
AACCTTTTCTGCGATA-2	-23.5843	-23.9628	NK cells	10X
AACGAAAAGAAGCCAC-2	23.2406	-13.3494	Kupffer cells	10X
AACGAAAAGACATCAA-2	19.0106	9.42099	Macrophages	10X
AACGAAAAGCATGCAG-2	-23.0893	6.04585	Hepatocytes	10X
AACGAAAAGCCTGAGA-2	2.02702	2.41659	Macrophages	10X
AACGAAAAGGAGTATT-2	-37.1298	-18.3594	Kupffer cells	10X
AACGAAAAGTCTCTGA-2	26.7857	-12.9054	Kupffer cells	10X
AACGAAAAGTTAGTAG-2	-6.902	-26.6186	T cells	10X
AACGAAACACAGACGA-2	14.0553	-40.7037	T cells	10X
AACGAAACAGAGATGC-2	-15.0057	-25.2912	T cells	10X
AACGAAACAGCTGCCA-2	10.7661	39.4231	Macrophages	10X
AACGAAACATCGTCCT-2	-12.4967	17.1343	Hepatocytes	10X
AACGAAACATGGAGAC-2	34.1721	-10.6495	Kupffer cells	10X
AACGAAAGTAGGCAGT-2	0.344491	-39.6657	B cells	10X
AACGAAAGTCTTCTAT-2	27.2641	0.178475	Macrophages	10X
AACGAAAGTCTTTCTA-2	29.4623	30.7736	Macrophages	10X
AACGAAAGTGCCTTTC-2	2.18892	-23.5831	T cells	10X
AACGAAAGTGGACAGT-2	27.6628	-23.2222	Kupffer cells	10X
AACGAAAGTTGAGGAC-2	10.4631	-31.2534	T cells	10X
AACGAAATCACCTCGT-2	15.7799	-24.2611	T cells	10X
AACGAAATCAGAGTGG-2	-11.023	-32.4861	T cells	10X
AACGAAATCAGGAACG-2	-27.073	10.5536	Hepatocytes	10X
AACGAAATCAGTGGGA-2	-5.64614	9.86898	Hepatocytes	10X
AACGAAATCATTTCCA-2	-13.4039	17.5883	Hepatocytes	10X
AACGAAATCCCATTCG-2	16.7889	-25.3334	T cells	10X
AACGAAATCCGGCTTT-2	32.1357	5.54041	Kupffer cells	10X
AACGAAATCGAAGAAT-2	-28.8883	-4.01862	NK cells	10X
AACGAAATCGAGTTGT-2	0.0196093	-40.689	B cells	10X
AACGAAATCTAGCCTC-2	-8.83484	-38.03	T cells	10X
AACGAAATCTGCCCTA-2	-7.9116	-34.5969	T cells	10X
AACGAAATCTGGACTA-2	12.3539	25.5968	Hepatocytes	10X
AACGAAATCTTGGATG-2	-20.3431	-29.2552	NK cells	10X
AACGGGAAGAGAGCCT-2	20.5826	11.5726	Macrophages	10X
AACGGGAAGAGAGGTA-2	-11.5284	10.8365	Hepatocytes	10X
AACGGGAAGCCATGCC-2	36.6351	10.97	Kupffer cells	10X
AACGGGAAGGTGAGAA-2	24.6507	1.5992	Macrophages	10X
AACGGGACAAACTCGT-2	16.1881	-39.7022	T cells	10X
AACGGGACAAGGGTCA-2	35.8639	11.4665	Macrophages	10X
AACGGGACAATGGGTG-2	-17.9897	18.2097	Hepatocytes	10X
AACGGGACACTCCGGA-2	-0.395795	-26.161	T cells	10X
AACGGGACACTTGGCG-2	26.7808	32.4162	Macrophages	10X
AACGGGACAGACAATA-2	30.4666	-17.0379	Kupffer cells	10X
AACGGGACATCCGCGA-2	-1.66187	-18.3493	T cells	10X
AACGGGAGTATCAAGA-2	23.8287	10.4296	Macrophages	10X
AACGGGAGTATGCTAC-2	-31.013	-24.363	Kupffer cells	10X
AACGGGAGTCCAACGC-2	-1.37466	-24.82	T cells	10X
AACGGGAGTCGCATTA-2	-31.9826	19.6699	Hepatocytes	10X
AACGGGAGTGCCTTTC-2	26.1873	-26.3977	Kupffer cells	10X
AACGGGATCCGGACGT-2	-2.66808	35.0063	Endothelial cells	10X
AACGGGATCCGTCACT-2	-33.9803	-25.0289	Kupffer cells	10X
AACGGGATCGTCACCT-2	15.4874	10.6223	Macrophages	10X
AACGGGATCTGCGGAC-2	33.3398	-1.62849	Kupffer cells	10X
AACGGGATCTTCTGGC-2	-29.2434	-8.57781	NK cells	10X
AACGTCAAGACCCGCT-2	-16.5823	-4.52022	Erythroid cells	10X
AACGTCAAGACTCTTG-2	-20.2382	21.5968	Hepatocytes	10X
AACGTCAAGAGTTGCG-2	-13.758	10.0885	Hepatocytes	10X
AACGTCAAGCTTCTAG-2	25.8914	-20.9938	Kupffer cells	10X
AACGTCAAGGAGCTGT-2	26.4417	-6.06961	Kupffer cells	10X
AACGTCAAGGGCGAGA-2	-2.98396	-12.2556	T cells	10X
AACGTCAAGTCAGCGA-2	35.329	-5.08875	Kupffer cells	10X
AACGTCACACAGCATT-2	-14.4481	25.709	Hepatocytes	10X
AACGTCACACGCGTCA-2	-14.8743	16.6284	Hepatocytes	10X
AACGTCACACTGTCCT-2	-26.8971	23.2742	Hepatocytes	10X
AACGTCACAGAACTAA-2	36.3777	4.11172	Macrophages	10X
AACGTCACATCATGAC-2	-14.0398	-36.9809	T cells	10X
AACGTCAGTAGTCACT-2	-14.5156	-1.70766	Erythroid cells	10X
AACGTCAGTAGTCTGT-2	34.4182	-0.277281	Kupffer cells	10X
AACGTCAGTGACCGAA-2	30.9564	1.10031	Kupffer cells	10X
AACGTCAGTTTACGTG-2	-16.9622	18.2749	Hepatocytes	10X
AACGTCATCACTCGAA-2	2.748	-10.1888	T cells	10X
AACGTCATCAGGACAG-2	3.56105	-43.2536	B cells	10X
AACGTCATCAGTGATC-2	-6.02372	-19.4945	T cells	10X
AACGTCATCCAAGGGA-2	-32.324	-21.924	Kupffer cells	10X
AACGTCATCCAGTGCG-2	-43.7125	-15.3714	Kupffer cells	10X
AACGTCATCTCGTTTA-2	-19.812	9.44676	Hepatocytes	10X
AACTTCTAGAAGTATC-2	-31.1585	-6.97819	NK cells	10X
AACTTCTAGAGCATTA-2	-7.80059	5.51687	Hepatocytes	10X
AACTTCTAGATCCCAT-2	-32.3592	-21.6842	Kupffer cells	10X
AACTTCTAGGTGCTGA-2	22.3792	31.9807	Macrophages	10X
AACTTCTAGTTTCAGC-2	30.4551	0.630115	Kupffer cells	10X
AACTTCTCAACAGAGC-2	-32.0238	-19.4049	Kupffer cells	10X
AACTTCTCAACGATCT-2	-27.8694	28.4829	Hepatocytes	10X
AACTTCTCAAGTGGCA-2	-31.5933	-7.91061	NK cells	10X
AACTTCTCAAGTTCGT-2	30.3315	5.33776	Macrophages	10X
AACTTCTCAATGGGTG-2	-4.89833	36.7537	Endothelial cells	10X
AACTTCTCAGAGCTAG-2	-37.2371	-19.5595	Kupffer cells	10X
AACTTCTCAGGCATGA-2	-15.6663	-5.66281	Erythroid cells	10X
AACTTCTCAGTATACC-2	-31.2171	-5.50894	NK cells	10X
AACTTCTCATCAGCGC-2	24.2731	-12.2849	Kupffer cells	10X
AACTTCTCATGTCAGT-2	14.7062	14.39	Macrophages	10X
AACTTCTGTAAGGCTG-2	7.42457	8.25422	Hepatocytes	10X
AACTTCTGTAGACAGC-2	-8.64799	3.20708	Erythroid cells	10X
AACTTCTGTCCAGAAG-2	-40.3603	-12.9582	Kupffer cells	10X
AACTTCTGTCCGGTCA-2	-4.23013	-27.1801	T cells	10X
AACTTCTGTCCTGGTG-2	1.956	-28.4146	T cells	10X
AACTTCTGTCGATTAC-2	28.0642	5.07388	Kupffer cells	10X
AACTTCTGTCGCATCG-2	26.458	11.1605	Macrophages	10X
AACTTCTGTCTCACAA-2	0.897166	-22.7256	T cells	10X
AACTTCTGTGCAACGA-2	-1.56461	-24.8543	T cells	10X
AACTTCTTCAAATGAG-2	27.0498	-25.8662	Kupffer cells	10X
AACTTCTTCAAGTCGT-2	6.23421	37.7628	Macrophages	10X
AACTTCTTCAATCGGT-2	-17.6012	15.5497	Hepatocytes	10X
AACTTCTTCACAAGGG-2	9.43488	-11.7058	T cells	10X
AACTTCTTCAGTGTGT-2	10.4095	38.9375	Macrophages	10X
AACTTCTTCCCTGGTT-2	36.2574	-8.25059	Kupffer cells	10X
AACTTCTTCGCCAATA-2	0.439736	-30.5247	T cells	10X
AACTTCTTCGCTTAAG-2	-14.9492	-19.7415	T cells	10X
AACTTCTTCGGACTGC-2	19.2975	12.2004	Macrophages	10X
AACTTCTTCGTAGCTA-2	26.3934	-26.249	Kupffer cells	10X
AACTTCTTCTATCGTT-2	-16.1193	-15.4122	Erythroid cells	10X
AAGAACAAGACGAAGA-2	-37.555	-11.533	Kupffer cells	10X
AAGAACAAGACTCTTG-2	0.186557	-16.5699	T cells	10X
AAGAACAAGCCAAGGT-2	35.6883	3.11143	Kupffer cells	10X
AAGAACACAAATACGA-2	15.2606	14.1752	Macrophages	10X
AAGAACACAACAAGAT-2	33.6632	7.41656	Macrophages	10X
AAGAACACAATTGGTC-2	5.52089	-4.95656	Kupffer cells	10X
AAGAACACACGGTGAA-2	-36.9949	-17.2674	Kupffer cells	10X
AAGAACACAGAACTCT-2	38.2395	4.31587	Macrophages	10X
AAGAACACAGGTCCGT-2	28.5145	-7.01235	Kupffer cells	10X
AAGAACACAGGTTACT-2	3.09522	-38.0472	B cells	10X
AAGAACACATCACAGT-2	27.3505	28.6319	Macrophages	10X
AAGAACACATTGACCA-2	-2.41309	-24.4966	T cells	10X
AAGAACAGTACATACC-2	9.87784	2.76326	Kupffer cells	10X
AAGAACAGTGACAACG-2	16.5062	-38.9386	T cells	10X
AAGAACAGTGCAATGG-2	16.5763	18.8801	Macrophages	10X
AAGAACAGTTCCCACT-2	31.3679	-13.1168	Kupffer cells	10X
AAGAACAGTTGCAACT-2	12.7274	1.09321	Macrophages	10X
AAGAACAGTTGCCGAC-2	-5.57454	26.1982	Macrophages	10X
AAGAACATCAACTACG-2	-7.28906	-35.1485	T cells	10X
AAGAACATCAAGCCGC-2	7.82356	3.56173	Hepatocytes	10X
AAGAACATCACTGTTT-2	-2.59493	34.8361	Endothelial cells	10X
AAGAACATCCGTTTCG-2	30.0178	2.8217	Kupffer cells	10X
AAGACAAAGCAAGCCA-2	11.7468	-20.7437	T cells	10X
AAGACAAAGCAGCGAT-2	16.9893	-24.2047	T cells	10X
AAGACAAAGCCGTTAT-2	23.8317	-12.8626	Kupffer cells	10X
AAGACAAAGCTGCCAC-2	26.613	23.5249	Macrophages	10X
AAGACAAAGGATGCGT-2	-6.12775	-37.1408	T cells	10X
AAGACAAAGTAGGTTA-2	-17.1706	14.4768	Hepatocytes	10X
AAGACAACAAAGACGC-2	9.41247	42.0855	Macrophages	10X
AAGACAACAAGTCCAT-2	29.6616	-17.1299	Kupffer cells	10X
AAGACAACAATAGTCC-2	-28.5571	-8.52004	NK cells	10X
AAGACAACACTACCCT-2	-9.69699	5.29255	Hepatocytes	10X
AAGACAACAGACTCTA-2	11.6808	35.8748	T cells	10X
AAGACAACAGGACTAG-2	-34.2295	-14.2541	Kupffer cells	10X
AAGACAACATACTTTC-2	-14.6572	18.0359	Hepatocytes	10X
AAGACAACATGTACGT-2	23.6223	4.81356	Macrophages	10X
AAGACAAGTACGATCT-2	35.9652	-9.47964	Kupffer cells	10X
AAGACAAGTAGAGACC-2	12.16	39.9529	Macrophages	10X
AAGACAAGTATCGAAA-2	-12.9867	-0.0970812	Erythroid cells	10X
AAGACAAGTCAGTCCG-2	17.276	-24.7027	T cells	10X
AAGACAAGTCGCGGTT-2	-8.11747	-25.9702	T cells	10X
AAGACAAGTCGTCGGT-2	-9.92364	-1.87465	Erythroid cells	10X
AAGACAAGTTAAACCC-2	-15.4255	11.5285	Hepatocytes	10X
AAGACAAGTTTCTATC-2	6.78933	-20.3238	T cells	10X
AAGACAATCATCACAG-2	-38.1921	-15.6295	Kupffer cells	10X
AAGACAATCGAGTTGT-2	29.2452	-1.4186	Kupffer cells	10X
AAGACAATCGCAGATT-2	7.34129	-34.7683	T cells	10X
AAGACAATCGGTGTAT-2	-16.8032	-33.5891	T cells	10X
AAGACAATCTGGGAGA-2	26.0839	-26.1172	Kupffer cells	10X
AAGACAATCTGTAACG-2	-15.7066	-21.8126	T cells	10X
AAGACTCAGACACACG-2	-17.4968	-32.9008	T cells	10X
AAGACTCAGAGAAGGT-2	11.2069	14.5114	Macrophages	10X
AAGACTCAGCGTGCTC-2	-14.7552	-23.6056	T cells	10X
AAGACTCAGCTATCCA-2	18.0652	-24.7707	T cells	10X
AAGACTCAGTTCCGGC-2	31.3419	1.8156	Kupffer cells	10X
AAGACTCCAATGAAAC-2	18.0957	9.89966	Macrophages	10X
AAGACTCCACCAAAGG-2	35.772	-11.9722	Kupffer cells	10X
AAGACTCCACTAGAGG-2	-21.0245	16.2637	Hepatocytes	10X
AAGACTCCACTAGTAC-2	25.8061	-24.8239	Kupffer cells	10X
AAGACTCCAGTCCCGA-2	-0.105594	-26.7851	T cells	10X
AAGACTCCAGTCGCTG-2	-37.6319	-16.0566	Kupffer cells	10X
AAGACTCCAGTTTCGA-2	-27.1853	6.91833	Hepatocytes	10X
AAGACTCCATCTTAGG-2	1.48571	40.2791	Macrophages	10X
AAGACTCGTAGATCCT-2	-7.57988	4.66116	Hepatocytes	10X
AAGACTCGTATCGTGT-2	-6.69141	22.304	Hepatocytes	10X
AAGACTCGTATTCCTT-2	0.650849	19.3067	Macrophages	10X
AAGACTCGTCCAGCGT-2	-11.0579	-28.7489	T cells	10X
AAGACTCGTCTAGGTT-2	-6.25031	5.62039	Hepatocytes	10X
AAGACTCGTCTCAGGC-2	-19.2542	-15.4901	T cells	10X
AAGACTCGTCTCGGAC-2	-29.742	-5.29788	NK cells	10X
AAGACTCGTGTCTTGA-2	18.8595	-28.0259	T cells	10X
AAGACTCGTTAGTCGT-2	11.5232	-14.854	T cells	10X
AAGACTCGTTGCTCCT-2	2.10764	-12.9841	T cells	10X
AAGACTCTCACGTCCT-2	8.7264	6.33657	Macrophages	10X
AAGACTCTCCCTTGGT-2	5.5587	-16.1288	T cells	10X
AAGACTCTCCGTGTCT-2	-2.12925	8.63344	Hepatocytes	10X
AAGACTCTCCTGGGTG-2	-26.3019	26.4664	Hepatocytes	10X
AAGACTCTCGGTAGAG-2	17.4903	9.77371	Macrophages	10X
AAGACTCTCTCCGAAA-2	2.06235	5.74239	Hepatocytes	10X
AAGATAGAGCGTCAAG-2	-4.34398	-4.02148	Erythroid cells	10X
AAGATAGAGGCCTGCT-2	18.1083	-28.2575	T cells	10X
AAGATAGAGGGTGGGA-2	29.9304	-24.5516	Kupffer cells	10X
AAGATAGAGTGAGTTA-2	35.3263	-7.29544	Kupffer cells	10X
AAGATAGAGTTCAACC-2	-23.928	5.73401	Hepatocytes	10X
AAGATAGCAACCGTGC-2	-0.11029	11.8304	Hepatocytes	10X
AAGATAGCAAGACGGT-2	-16.3989	-15.9674	NK cells	10X
AAGATAGCAAGACTGG-2	-1.47504	-26.5916	T cells	10X
AAGATAGCACGTGTGC-2	-20.0937	-0.297791	Erythroid cells	10X
AAGATAGCACTGTGTA-2	-14.593	11.4256	Hepatocytes	10X
AAGATAGCATAAGATG-2	14.9326	-41.6042	T cells	10X
AAGATAGCATACCACA-2	-1.85811	-19.628	T cells	10X
AAGATAGGTACCCACG-2	-1.74198	2.40105	Hepatocytes	10X
AAGATAGGTAGTAAGT-2	33.5336	-2.51629	Kupffer cells	10X
AAGATAGGTATCGTTG-2	-13.3423	-0.237852	Erythroid cells	10X
AAGATAGGTCATGCAT-2	-6.91336	-14.43	T cells	10X
AAGATAGGTCCCTAAA-2	29.5481	3.17369	Kupffer cells	10X
AAGATAGGTTGCATTG-2	-9.95254	-2.51585	Erythroid cells	10X
AAGATAGTCAAGCCTA-2	-18.0778	-11.2105	NK cells	10X
AAGATAGTCAAGTCGT-2	-30.3858	14.6329	Hepatocytes	10X
AAGATAGTCACCTGTC-2	-24.6222	-5.86553	NK cells	10X
AAGATAGTCATCCCGT-2	14.7974	-5.71599	Plasma cells	10X
AAGATAGTCCGCCTAT-2	28.3186	21.575	Macrophages	10X
AAGATAGTCTCGCCTA-2	32.1648	-15.7557	Kupffer cells	10X
AAGATAGTCTGCGAGC-2	-8.884	18.9212	Hepatocytes	10X
AAGCATCAGAAGAACG-2	30.7123	11.2017	Macrophages	10X
AAGCATCAGAGCTTTC-2	-31.5966	21.3388	Hepatocytes	10X
AAGCATCAGAGTGTTA-2	-20.5168	-22.013	NK cells	10X
AAGCATCAGATCCCAT-2	-27.1237	24.0849	Hepatocytes	10X
AAGCATCAGCACCAGA-2	19.4589	-27.2034	T cells	10X
AAGCATCAGCCTCATA-2	-0.107625	-27.1581	T cells	10X
AAGCATCAGCGACTAG-2	1.25705	38.2657	Macrophages	10X
AAGCATCAGCTCGAAG-2	34.6452	0.107322	Macrophages	10X
AAGCATCAGCTGTTAC-2	-18.0551	24.5202	Kupffer cells	10X
AAGCATCAGCTTAAGA-2	2.71125	38.3979	Macrophages	10X
AAGCATCAGGAGAGTA-2	-1.4822	-17.195	T cells	10X
AAGCATCAGGCATGGT-2	-37.3028	-21.1553	Kupffer cells	10X
AAGCATCAGGGACCAT-2	9.2457	4.39617	Hepatocytes	10X
AAGCATCAGGTCCAGA-2	2.09131	-38.2573	B cells	10X
AAGCATCAGTCTAGCT-2	21.2903	7.34992	Macrophages	10X
AAGCATCAGTGAGGCT-2	-24.593	-12.4057	NK cells	10X
AAGCATCCAACCGCTG-2	6.43952	7.87356	Hepatocytes	10X
AAGCATCCAACTACGT-2	35.8452	10.3042	Macrophages	10X
AAGCATCCAATACCCA-2	36.8029	-11.1784	Macrophages	10X
AAGCATCCACAGGATG-2	27.8205	-20.621	Kupffer cells	10X
AAGCATCCACTCCGGA-2	17.6834	-13.5594	Plasma cells	10X
AAGCATCCAGCCGTCA-2	-14.9066	9.9762	Hepatocytes	10X
AAGCATCCAGGAGGTT-2	-5.81225	-33.9741	T cells	10X
AAGCATCCAGGCATGA-2	32.2701	-23.0555	Kupffer cells	10X
AAGCATCCATAGACTC-2	5.27423	42.738	Macrophages	10X
AAGCATCCATCCTAAG-2	12.9412	8.55951	Macrophages	10X
AAGCATCCATCGATGT-2	15.9398	-34.0571	T cells	10X
AAGCATCGTATACAGA-2	-4.44494	-21.8195	T cells	10X
AAGCATCGTATGACAA-2	-6.41626	-23.6763	T cells	10X
AAGCATCGTGACAGCA-2	10.8901	-18.7173	T cells	10X
AAGCATCGTGGAATGC-2	-13.0918	-7.09707	Erythroid cells	10X
AAGCATCTCCTACGGG-2	29.4959	29.9261	Macrophages	10X
AAGCATCTCGAGAGCA-2	-4.64759	20.3755	Macrophages	10X
AAGCATCTCGAGATGG-2	9.33586	-9.79473	T cells	10X
AAGCATCTCGCAAGAG-2	26.5221	27.7561	Macrophages	10X
AAGCATCTCTATCGGA-2	-25.7085	27.2515	Hepatocytes	10X
AAGCCATAGAAAGTCT-2	31.1007	-15.7381	Kupffer cells	10X
AAGCCATAGAGAGAAC-2	33.1246	-9.28551	Kupffer cells	10X
AAGCCATAGCCAGAGT-2	-23.2436	18.8063	Hepatocytes	10X
AAGCCATAGCGCCTTG-2	-7.79349	-26.3552	T cells	10X
AAGCCATAGCTACAAA-2	-20.3308	-0.0148887	Erythroid cells	10X
AAGCCATCAACCGCTG-2	14.1082	38.6878	Macrophages	10X
AAGCCATCACGCGTCA-2	8.70187	39.2828	Macrophages	10X
AAGCCATCAGCAGAAC-2	30.5868	2.59705	Kupffer cells	10X
AAGCCATCAGCGGTTC-2	8.80184	3.3487	Macrophages	10X
AAGCCATCAGTCCCGA-2	1.76746	18.1968	Hepatocytes	10X
AAGCCATCAGTCGAGA-2	13.8464	22.9759	Kupffer cells	10X
AAGCCATCAGTCGGAA-2	-1.67274	-2.38143	Erythroid cells	10X
AAGCCATCATGACTAC-2	10.5721	-21.8564	T cells	10X
AAGCCATGTAAGCGGT-2	-20.492	-3.09223	Erythroid cells	10X
AAGCCATGTACCGTGC-2	9.51369	-8.81183	T cells	10X
AAGCCATGTACGCTTA-2	-17.637	-32.518	T cells	10X
AAGCCATGTAGTTAGA-2	4.7871	-23.7199	T cells	10X
AAGCCATTCAACTGAC-2	-17.0275	17.3134	Hepatocytes	10X
AAGCCATTCAGACCCG-2	-17.3902	-34.3434	T cells	10X
AAGCCATTCCAATCTT-2	-14.4462	17.7886	Hepatocytes	10X
AAGCCATTCCCAAGTA-2	30.1224	31.7095	Macrophages	10X
AAGCCATTCCCAGGAC-2	-18.3244	-2.74913	Erythroid cells	10X
AAGCCATTCCGACGGT-2	4.58886	40.8062	Macrophages	10X
AAGCCATTCGATTTCT-2	-31.9902	-16.7544	Kupffer cells	10X
AAGCCATTCGGCAGTC-2	-9.35934	-26.0275	T cells	10X
AAGCCATTCGGTGTAT-2	-22.5486	28.1238	Hepatocytes	10X
AAGCCATTCGTACACA-2	-34.2542	-16.7063	Kupffer cells	10X
AAGCCATTCTACCAGA-2	3.32766	9.05112	Hepatocytes	10X
AAGCCATTCTTGCGCT-2	-19.9916	14.1347	Hepatocytes	10X
AAGCGAGAGAGAACCC-2	-9.09114	-26.6558	T cells	10X
AAGCGAGAGCATGCAG-2	0.357539	-41.8086	B cells	10X
AAGCGAGAGCCTCACG-2	24.6413	6.84081	Macrophages	10X
AAGCGAGAGGCAGGTT-2	11.9898	-14.44	T cells	10X
AAGCGAGAGGTTCTAC-2	-0.841118	-38.9406	B cells	10X
AAGCGAGAGTAACGTA-2	-1.98719	2.40386	Hepatocytes	10X
AAGCGAGCAGGATGAC-2	27.4592	-25.461	Kupffer cells	10X
AAGCGAGCAGTGCCTG-2	11.5022	-20.4549	T cells	10X
AAGCGAGCAGTGTGCC-2	32.1988	3.51671	Kupffer cells	10X
AAGCGAGCATCTAGAC-2	9.17696	7.39581	Hepatocytes	10X
AAGCGAGCATGACTCA-2	-27.5257	-11.96	NK cells	10X
AAGCGAGCATTCTTCA-2	-31.2541	20.195	Hepatocytes	10X
AAGCGAGGTAACACGG-2	33.988	-14.6644	Kupffer cells	10X
AAGCGAGGTAACGATA-2	-6.68035	5.17771	Hepatocytes	10X
AAGCGAGGTACCACGC-2	2.85646	-16.9534	T cells	10X
AAGCGAGGTGACAGCA-2	13.3031	34.4965	Macrophages	10X
AAGCGAGGTGGCTTAT-2	12.3909	-9.83329	T cells	10X
AAGCGAGGTTCTCAGA-2	-27.1595	-10.0857	NK cells	10X
AAGCGAGGTTGCGGAA-2	31.6925	-17.6623	Kupffer cells	10X
AAGCGAGGTTTGAACC-2	23.192	12.5421	Macrophages	10X
AAGCGAGTCAGGGTAG-2	16.1785	-40.5309	T cells	10X
AAGCGAGTCCCGAACG-2	-8.79484	-13.9356	NK cells	10X
AAGCGAGTCCTCTCTT-2	-5.79031	-36.9191	T cells	10X
AAGCGAGTCGCCCAGA-2	-1.13567	-12.666	T cells	10X
AAGCGAGTCGCCTATC-2	-10.2975	-19.4905	T cells	10X
AAGCGAGTCGGACTTA-2	34.9008	-4.30002	Kupffer cells	10X
AAGCGAGTCTCAGTCC-2	-30.9309	24.1643	Hepatocytes	10X
AAGCGTTAGACCTCAT-2	-34.1529	-18.4463	Kupffer cells	10X
AAGCGTTAGACGAGCT-2	-4.85888	36.6492	Endothelial cells	10X
AAGCGTTAGACTTAAG-2	9.57343	11.9635	Hepatocytes	10X
AAGCGTTAGATCACTC-2	-24.8268	0.644745	Erythroid cells	10X
AAGCGTTAGCACTCGC-2	9.99603	-34.6962	T cells	10X
AAGCGTTAGCCGGAAT-2	-11.5375	-25.6068	T cells	10X
AAGCGTTAGCTTTGTG-2	-0.829876	20.6324	Kupffer cells	10X
AAGCGTTCACCAGCTG-2	-29.9807	-25.2233	Kupffer cells	10X
AAGCGTTCAGCGTGCT-2	28.7389	-8.3407	Kupffer cells	10X
AAGCGTTCATGATGCT-2	3.82015	-16.4791	T cells	10X
AAGCGTTCATGTTTGG-2	27.708	-26.2976	Kupffer cells	10X
AAGCGTTGTAAGACCG-2	3.62975	38.6323	Macrophages	10X
AAGCGTTGTAGTGATA-2	-4.29531	-28.9817	T cells	10X
AAGCGTTGTATCATGC-2	-21.5456	21.285	Hepatocytes	10X
AAGCGTTGTCATAGTC-2	2.72977	-29.3983	T cells	10X
AAGCGTTGTCCGGCAT-2	-19.7974	-4.0553	Erythroid cells	10X
AAGCGTTGTGGATCGA-2	7.76651	41.0768	Macrophages	10X
AAGCGTTGTTTGGAAA-2	1.3916	-22.8917	T cells	10X
AAGCGTTTCACCTCTG-2	33.9102	8.95435	Kupffer cells	10X
AAGCGTTTCCATCTAT-2	29.8842	-16.9934	Kupffer cells	10X
AAGCGTTTCCCGAGAC-2	-8.47101	-31.5586	T cells	10X
AAGCGTTTCGAGCCAC-2	14.9014	14.4927	Kupffer cells	10X
AAGCGTTTCTAGCATG-2	32.7101	10.3175	Macrophages	10X
AAGGAATAGCATTTGC-2	33.535	4.03954	Macrophages	10X
AAGGAATAGCCTCTTC-2	-26.3339	17.3072	Hepatocytes	10X
AAGGAATAGCCTGTCG-2	9.83929	4.12971	Hepatocytes	10X
AAGGAATAGGCTAACG-2	-24.942	-18.9384	NK cells	10X
AAGGAATAGGGTGGGA-2	13.4839	-32.4592	T cells	10X
AAGGAATAGTCTAACC-2	29.6103	-19.181	Kupffer cells	10X
AAGGAATAGTTCGGTT-2	-19.9005	23.0041	Hepatocytes	10X
AAGGAATAGTTGAATG-2	-3.3341	2.20298	Hepatocytes	10X
AAGGAATCAACACGTT-2	-7.89043	-28.7687	T cells	10X
AAGGAATCAAGTGTCT-2	-4.3472	-30.8505	T cells	10X
AAGGAATCAATCGAAA-2	28.3685	-13.1359	Kupffer cells	10X
AAGGAATCAGCGTAGA-2	34.7443	-14.5313	Kupffer cells	10X
AAGGAATCAGGTTACT-2	-9.6465	-32.9764	T cells	10X
AAGGAATCAGTCAGCC-2	-4.25946	6.12964	Hepatocytes	10X
AAGGAATCATGGTGGA-2	7.47494	41.3021	Macrophages	10X
AAGGAATGTAAGGTCG-2	31.9287	-23.4299	Kupffer cells	10X
AAGGAATGTACGATGG-2	15.4052	-8.57735	Plasma cells	10X
AAGGAATGTAGATCGG-2	15.6421	14.4487	Macrophages	10X
AAGGAATGTATGTCTG-2	25.4739	-21.003	Kupffer cells	10X
AAGGAATGTCCTGGGT-2	-8.88065	-30.8945	T cells	10X
AAGGAATGTGTTCATG-2	12.0662	-19.1257	T cells	10X
AAGGAATTCACCGGGT-2	-0.184608	-16.0731	T cells	10X
AAGGAATTCAGGGATG-2	26.2319	-11.9359	Kupffer cells	10X
AAGGAATTCATTTGTC-2	-30.2086	-6.78523	NK cells	10X
AAGGAATTCCGCGATG-2	21.848	-10.2819	Kupffer cells	10X
AAGGAATTCGATAACC-2	-4.10736	7.93641	Hepatocytes	10X
AAGGAATTCGATCCAA-2	9.88086	-20.5163	T cells	10X
AAGGTAAAGAAGGATG-2	-12.3757	-20.7291	T cells	10X
AAGGTAAAGAGGTTTA-2	-15.1415	-34.4942	T cells	10X
AAGGTAAAGAGTCCGA-2	-18.5326	-3.98432	Erythroid cells	10X
AAGGTAAAGCCTCAGC-2	-37.7126	-15.8298	Kupffer cells	10X
AAGGTAAAGCGTGTCC-2	3.20057	21.4491	Hepatocytes	10X
AAGGTAAAGGCTTAGG-2	6.58646	-10.8859	T cells	10X
AAGGTAAAGTAATCCC-2	-12.8511	-20.6748	T cells	10X
AAGGTAAAGTACGTCT-2	-19.1763	-3.47047	Erythroid cells	10X
AAGGTAACAAAGAACT-2	11.8681	-41.2849	T cells	10X
AAGGTAACAACCCGCA-2	-11.7735	-0.859975	Erythroid cells	10X
AAGGTAACAAGGCAAC-2	-20.4685	-20.3046	NK cells	10X
AAGGTAACAATAGTCC-2	-17.9669	25.6019	Hepatocytes	10X
AAGGTAACACCTGCGA-2	29.4076	-13.0359	Kupffer cells	10X
AAGGTAACACGCGTGT-2	-42.7316	-19.2351	Kupffer cells	10X
AAGGTAACAGTTCCAA-2	-24.5974	20.0158	Hepatocytes	10X
AAGGTAACATAAGCGG-2	33.6985	-15.2578	Kupffer cells	10X
AAGGTAAGTACGTTCA-2	-12.0443	1.10842	Erythroid cells	10X
AAGGTAAGTACTAGCT-2	-18.0403	14.6174	Hepatocytes	10X
AAGGTAAGTAGTCTTG-2	36.127	-8.40973	Kupffer cells	10X
AAGGTAAGTATTTCGG-2	-4.48247	2.97025	Hepatocytes	10X
AAGGTAAGTGCCTTTC-2	-26.76	-4.68544	NK cells	10X
AAGGTAAGTGTAACGG-2	1.69048	-39.6683	B cells	10X
AAGGTAAGTTGGCTAT-2	22.0895	13.4093	Macrophages	10X
AAGGTAATCAACACCA-2	35.7428	2.69326	Kupffer cells	10X
AAGGTAATCCTACTGC-2	-21.6718	-11.8701	NK cells	10X
AAGGTAATCGGAATGG-2	12.9322	-18.5979	T cells	10X
AAGGTAATCGTCCTTG-2	-14.6117	-20.2798	T cells	10X
AAGGTAATCGTGGAAG-2	30.3505	-22.6853	Kupffer cells	10X
AAGGTAATCTATACTC-2	-32.0998	-16.7831	Kupffer cells	10X
AAGGTAATCTATTGTC-2	30.8857	11.7488	Macrophages	10X
AAGGTAATCTTAGGAC-2	21.9681	11.6009	Macrophages	10X
AAGTACCAGATCCCAT-2	-21.3165	16.1471	Hepatocytes	10X
AAGTACCAGATCGCCC-2	29.4034	13.5789	Macrophages	10X
AAGTACCAGCCAACCC-2	-41.4579	-13.4918	Kupffer cells	10X
AAGTACCCAAAGAACT-2	-1.82558	19.2458	Macrophages	10X
AAGTACCCAAATACGA-2	-4.4081	-12.1167	T cells	10X
AAGTACCCAAATGGCG-2	-21.44	23.4104	Hepatocytes	10X
AAGTACCCAACAGATA-2	26.9266	22.7042	Macrophages	10X
AAGTACCCAACCACAT-2	-3.98688	-26.8719	T cells	10X
AAGTACCCAACCGTAT-2	1.75503	-44.4789	B cells	10X
AAGTACCCACCTATCC-2	12.8679	-41.9785	T cells	10X
AAGTACCCACGTGTGC-2	-41.7802	-16.9629	Kupffer cells	10X
AAGTACCCACTTACAG-2	-7.14786	-38.5801	T cells	10X
AAGTACCCAGAGATGC-2	30.8642	1.86159	Kupffer cells	10X
AAGTACCCAGCATGCC-2	-7.31862	-17.2047	T cells	10X
AAGTACCCATAGGTAA-2	12.0865	13.3406	Macrophages	10X
AAGTACCGTACGTGAG-2	-23.3423	20.654	Hepatocytes	10X
AAGTACCGTCCAGCGT-2	-26.2928	-10.1045	NK cells	10X
AAGTACCGTCCTCATC-2	-20.3706	-3.19033	Erythroid cells	10X
AAGTACCGTCGAATTC-2	28.2448	29.6807	Macrophages	10X
AAGTACCGTGGAGGTT-2	33.5591	6.43643	Kupffer cells	10X
AAGTACCGTGTCCATA-2	30.9624	8.6883	Macrophages	10X
AAGTACCGTGTGTGGA-2	-42.6297	-18.6249	Kupffer cells	10X
AAGTACCGTTACCCTC-2	26.1275	-26.3076	Kupffer cells	10X
AAGTACCGTTATAGCC-2	10.1608	-21.5131	T cells	10X
AAGTACCGTTCTTAGG-2	27.0161	-4.24612	Kupffer cells	10X
AAGTACCGTTTAGTCG-2	-11.5446	-13.4126	T cells	10X
AAGTACCTCAACTCTT-2	28.7458	31.2189	Macrophages	10X
AAGTACCTCACGGGCT-2	-22.1275	-0.309331	Erythroid cells	10X
AAGTACCTCAGACCGC-2	23.8901	-5.76858	Kupffer cells	10X
AAGTACCTCCCAGTGG-2	2.91814	4.52328	Hepatocytes	10X
AAGTACCTCGTAGTGT-2	-17.9454	-25.9163	T cells	10X
AAGTCGTAGAATCCCT-2	-30.8857	14.5147	Hepatocytes	10X
AAGTCGTAGCGTATAA-2	2.38116	-21.9032	T cells	10X
AAGTCGTAGGAAAGTG-2	-12.6982	41.0245	Endothelial cells	10X
AAGTCGTAGGCATGCA-2	4.48212	36.0077	Macrophages	10X
AAGTCGTAGGCCACTC-2	10.3142	-27.2511	T cells	10X
AAGTCGTAGGTGAGAA-2	0.156399	-40.5427	B cells	10X
AAGTCGTAGGTTGACG-2	-0.96102	-9.06049	T cells	10X
AAGTCGTAGTCATTGC-2	-30.4436	14.1944	Hepatocytes	10X
AAGTCGTAGTGCAGCA-2	31.7982	1.2106	Macrophages	10X
AAGTCGTCACGCGCAT-2	23.3113	32.568	Macrophages	10X
AAGTCGTCACGGAAGT-2	-17.9916	-11.0217	NK cells	10X
AAGTCGTCACTGCATA-2	12.1393	2.16489	Macrophages	10X
AAGTCGTCAGAGGACT-2	-32.1102	12.2332	Hepatocytes	10X
AAGTCGTCAGGACAGT-2	-16.3333	-26.2236	T cells	10X
AAGTCGTCATTGTACG-2	-1.49515	-23.0198	T cells	10X
AAGTCGTGTACCATAC-2	25.0584	-22.7215	Kupffer cells	10X
AAGTCGTGTATACAGA-2	30.8063	-9.37216	Kupffer cells	10X
AAGTCGTGTATGGAAT-2	12.135	-24.1926	T cells	10X
AAGTCGTGTCCTTAAG-2	12.9111	5.09021	Macrophages	10X
AAGTCGTGTCGCAGTC-2	34.69	10.9112	Macrophages	10X
AAGTCGTGTCGTATTG-2	-26.8986	-4.36681	NK cells	10X
AAGTCGTGTCTGCATA-2	13.9878	10.9543	Macrophages	10X
AAGTCGTGTGCACAAG-2	-11.2547	-22.8703	T cells	10X
AAGTCGTTCACCTCAC-2	0.400562	5.0088	Hepatocytes	10X
AAGTCGTTCCAACCGG-2	-1.08063	-17.1303	T cells	10X
AAGTCGTTCGACATAC-2	-39.4503	-24.3162	Kupffer cells	10X
AAGTCGTTCTACTGCC-2	-10.3172	0.381724	Erythroid cells	10X
AAGTCGTTCTGAGATC-2	-13.5516	19.6642	Hepatocytes	10X
AAGTCGTTCTTACTGT-2	15.0413	-8.28206	Plasma cells	10X
AAGTGAAAGAAACTAC-2	-30.3163	-5.06586	NK cells	10X
AAGTGAAAGATAACGT-2	17.311	4.40333	Macrophages	10X
AAGTGAAAGATGAAGG-2	-38.4239	-15.9303	Kupffer cells	10X
AAGTGAAAGCAAGGAA-2	12.831	11.1608	Macrophages	10X
AAGTGAAAGCATGTTC-2	17.9889	-22.6569	T cells	10X
AAGTGAAAGGACTATA-2	-33.079	-24.8115	Kupffer cells	10X
AAGTGAAAGGCGACAT-2	2.82421	41.7068	Macrophages	10X
AAGTGAAAGTAGCCAG-2	-8.94966	-15.5789	NK cells	10X
AAGTGAACAAGCAATA-2	-11.87	-1.21936	Erythroid cells	10X
AAGTGAACAAGCACAG-2	-25.0583	-15.1498	NK cells	10X
AAGTGAACACTTCAGA-2	-25.8781	-4.86806	NK cells	10X
AAGTGAACACTTGTCC-2	28.7128	29.9054	Macrophages	10X
AAGTGAAGTATCTTCT-2	-19.5574	13.9235	Hepatocytes	10X
AAGTGAAGTCTTTCAT-2	15.0381	-23.2673	T cells	10X
AAGTGAAGTGGTTTGT-2	11.2965	7.13532	Macrophages	10X
AAGTGAAGTTAGGAGC-2	15.4785	14.0471	Macrophages	10X
AAGTGAAGTTCCAGGC-2	-31.8371	-27.2248	Kupffer cells	10X
AAGTGAAGTTCTGACA-2	-18.7456	-1.45751	Erythroid cells	10X
AAGTGAATCATAGGCT-2	-11.6917	-13.0936	T cells	10X
AAGTGAATCGAGAAAT-2	15.2968	-22.8407	T cells	10X
AAGTGAATCGATAACC-2	-34.013	19.2387	Hepatocytes	10X
AAGTGAATCGTAACAC-2	30.9544	-15.5534	Kupffer cells	10X
AAGTTCGAGAATAACC-2	26.1116	-2.38586	Kupffer cells	10X
AAGTTCGAGACATATG-2	-13.7384	-5.78855	Erythroid cells	10X
AAGTTCGAGACGTCCC-2	-9.40673	-36.4161	T cells	10X
AAGTTCGAGAGCAGCT-2	-22.4706	-22.5706	NK cells	10X
AAGTTCGAGAGTTGAT-2	-33.7284	21.7718	Hepatocytes	10X
AAGTTCGAGGGACACT-2	1.70714	-41.9973	B cells	10X
AAGTTCGAGTCAATCC-2	29.1246	9.51891	Macrophages	10X
AAGTTCGCAAATACGA-2	9.49753	17.5356	Hepatocytes	10X
AAGTTCGCAACCGACC-2	0.764644	8.81637	Hepatocytes	10X
AAGTTCGCATACATCG-2	10.5556	39.6938	Macrophages	10X
AAGTTCGCATGGAATA-2	26.1929	13.509	Macrophages	10X
AAGTTCGGTCTAACGT-2	-31.3566	-26.3853	Kupffer cells	10X
AAGTTCGGTCTAGATC-2	9.06467	40.3918	Macrophages	10X
AAGTTCGGTCTTCGAA-2	1.51467	-39.3616	B cells	10X
AAGTTCGGTGCTCTCT-2	0.865476	36.0281	Macrophages	10X
AAGTTCGGTGGTCTCG-2	-22.1055	15.2938	Hepatocytes	10X
AAGTTCGTCAGTAGGG-2	-16.5918	-11.1848	NK cells	10X
AAGTTCGTCCAGCACG-2	35.4052	2.10817	Macrophages	10X
AAGTTCGTCGAGAAAT-2	3.47174	-14.9116	T cells	10X
AAGTTCGTCTACCCAC-2	-0.910298	-20.5817	T cells	10X
AAGTTCGTCTGATTCT-2	-5.77258	-28.3925	T cells	10X
AAGTTCGTCTGGAGAG-2	-1.78662	4.61796	Hepatocytes	10X
AAGTTCGTCTGGCCTT-2	-1.30748	-39.4399	B cells	10X
AATAGAGCAAGCCATT-2	-23.4542	-9.35696	NK cells	10X
AATAGAGCAATATCCG-2	26.284	31.3023	Macrophages	10X
AATAGAGCACCGGAAA-2	16.7663	-24.4806	T cells	10X
AATAGAGCACTGCGAC-2	0.169231	-9.56987	T cells	10X
AATAGAGCAGAGTTGG-2	-12.2194	-2.14851	Erythroid cells	10X
AATAGAGCAGGCTCTG-2	30.7437	-5.11188	Kupffer cells	10X
AATAGAGCATTAGGCT-2	13.5992	10.5449	Macrophages	10X
AATAGAGGTAGACAGC-2	11.9465	-38.0436	T cells	10X
AATAGAGGTAGCTGTT-2	6.26558	41.7363	Macrophages	10X
AATAGAGGTCGAGCTC-2	15.3068	6.38723	Macrophages	10X
AATAGAGGTGCATCTA-2	35.4823	-14.264	Kupffer cells	10X
AATAGAGGTGCTTATG-2	17.3797	-25.5536	T cells	10X
AATAGAGGTGGACTAG-2	-18.272	-10.3404	NK cells	10X
AATAGAGGTGTGAGCA-2	-21.8178	-22.2335	NK cells	10X
AATAGAGGTTCCGTTC-2	-13.9671	8.97316	Hepatocytes	10X
AATAGAGGTTTACCAG-2	-31.5069	-4.57985	NK cells	10X
AATAGAGTCATTTGCT-2	-9.97595	-21.8456	T cells	10X
AATAGAGTCCACTAGA-2	9.75442	-32.6336	T cells	10X
AATAGAGTCCGTGACG-2	33.3278	-10.2427	Kupffer cells	10X
AATAGAGTCGCACGGT-2	5.9901	-17.4575	T cells	10X
AATAGAGTCGGACCAC-2	26.5063	-5.39895	Kupffer cells	10X
AATAGAGTCTCAACGA-2	15.2072	-33.3735	T cells	10X
AATAGAGTCTCGAGTA-2	31.4571	-14.298	Kupffer cells	10X
AATAGAGTCTGTAACG-2	-15.8309	-35.5065	T cells	10X
AATCACGAGAGAGGTA-2	36.5816	3.59277	Macrophages	10X
AATCACGAGAGGCGTT-2	27.7155	-0.218933	Macrophages	10X
AATCACGAGATGACCG-2	6.64411	-0.615512	Kupffer cells	10X
AATCACGAGCCGGATA-2	30.3319	-24.0341	Kupffer cells	10X
AATCACGAGCGACTAG-2	-8.22773	38.2385	Endothelial cells	10X
AATCACGAGCTTAAGA-2	-11.1626	-35.3937	T cells	10X
AATCACGAGGTTCACT-2	-31.2908	-4.41827	NK cells	10X
AATCACGAGTACCATC-2	-31.6427	-19.4267	Kupffer cells	10X
AATCACGCAACGGCTC-2	-13.7637	-19.1387	T cells	10X
AATCACGCAATAGTGA-2	31.6599	-21.7717	Kupffer cells	10X
AATCACGCACCAGACC-2	2.22981	34.079	Macrophages	10X
AATCACGCACTTCCTG-2	-34.5115	21.514	Hepatocytes	10X
AATCACGCAGAGGTAC-2	27.9333	6.32591	Macrophages	10X
AATCACGCAGCAGTCC-2	-4.15909	-35.3145	T cells	10X
AATCACGCATATCTGG-2	27.2143	-20.0764	Kupffer cells	10X
AATCACGCATCCTGTC-2	6.37577	-3.44661	Kupffer cells	10X
AATCACGCATGTCTAG-2	6.1341	41.7739	Macrophages	10X
AATCACGGTACCACGC-2	28.9857	-1.77119	Macrophages	10X
AATCACGGTATCCTTT-2	26.8088	30.5332	Macrophages	10X
AATCACGGTCAGGAGT-2	-19.716	6.26234	Hepatocytes	10X
AATCACGGTCCGTACG-2	-5.6887	4.89925	Hepatocytes	10X
AATCACGGTCCTGTTC-2	14.8556	14.228	Macrophages	10X
AATCACGGTCGTACAT-2	-13.224	13.3308	Hepatocytes	10X
AATCACGGTCTGTCAA-2	-3.74389	-29.8467	T cells	10X
AATCACGGTGCCGAAA-2	15.8847	1.12934	Macrophages	10X
AATCACGGTGGCTACC-2	-13.1541	-15.2163	Erythroid cells	10X
AATCACGGTGTGAGCA-2	6.852	7.69521	Hepatocytes	10X
AATCACGGTGTTGAGG-2	31.7239	7.13682	Kupffer cells	10X
AATCACGGTTCCACAA-2	6.55652	-11.5591	T cells	10X
AATCACGGTTCGGGTC-2	21.6748	6.93658	Kupffer cells	10X
AATCACGGTTTCACTT-2	14.459	16.2226	Macrophages	10X
AATCACGTCACCCTGT-2	14.3387	-39.7923	T cells	10X
AATCACGTCATGCAGT-2	-27.6082	12.2642	Hepatocytes	10X
AATCACGTCATGCTAG-2	24.8789	15.8049	Kupffer cells	10X
AATCACGTCCATTGCC-2	-1.34613	-19.3427	T cells	10X
AATCACGTCCGTGGTG-2	-29.8912	-5.77291	NK cells	10X
AATCACGTCGTTATCT-2	-3.50269	-24.3238	T cells	10X
AATCACGTCTAGCATG-2	32.0739	-6.08394	Kupffer cells	10X
AATCACGTCTTGAGCA-2	34.8922	-15.1803	Kupffer cells	10X
AATCGACAGACTGGGT-2	-22.7728	0.317568	Erythroid cells	10X
AATCGACAGATAACGT-2	0.548701	-37.3024	B cells	10X
AATCGACAGCAAGCCA-2	7.88077	-20.7757	T cells	10X
AATCGACAGCGACTGA-2	-2.01408	-4.53792	Erythroid cells	10X
AATCGACAGCGGCTCT-2	2.55842	2.4249	Hepatocytes	10X
AATCGACAGCGTGAGT-2	-16.6176	26.387	Hepatocytes	10X
AATCGACAGCTGACAG-2	-12.2688	0.28214	Erythroid cells	10X
AATCGACAGCTGCCAC-2	0.976367	-39.4857	B cells	10X
AATCGACAGGTCCCTG-2	25.413	28.454	Macrophages	10X
AATCGACAGTCCGTCG-2	-2.95522	-12.9208	T cells	10X
AATCGACAGTGACACG-2	21.3043	11.8619	Macrophages	10X
AATCGACCAACATACC-2	-4.96494	15.2886	Hepatocytes	10X
AATCGACCAATACCCA-2	-16.1627	-23.7129	T cells	10X
AATCGACCACACCTTC-2	28.7531	30.8738	Macrophages	10X
AATCGACCACTCAGAT-2	2.90296	-43.8494	B cells	10X
AATCGACCAGAAGCGT-2	4.91954	40.8529	Macrophages	10X
AATCGACCAGAGGTTG-2	26.2841	-2.88516	Kupffer cells	10X
AATCGACCATAGGTTC-2	-13.1618	-37.0353	T cells	10X
AATCGACGTAGAGGAA-2	-42.0596	-16.1859	Kupffer cells	10X
AATCGACGTCGCGTCA-2	16.1627	-24.5394	T cells	10X
AATCGACGTCTGTAGT-2	11.861	-26.183	T cells	10X
AATCGACGTGCCGTAC-2	-32.1844	-21.4059	Kupffer cells	10X
AATCGACGTTTCTATC-2	-1.73528	4.43429	Hepatocytes	10X
AATCGACTCAACTGGT-2	0.793623	-5.42274	Erythroid cells	10X
AATCGACTCCCTGTTG-2	1.444	-28.7954	T cells	10X
AATCGACTCGAACACT-2	33.1059	4.94796	Kupffer cells	10X
AATCGACTCTCCTGCA-2	24.8431	2.11245	Macrophages	10X
AATCGTGAGAGAGCCT-2	23.9127	3.39757	Kupffer cells	10X
AATCGTGAGCAACTTC-2	-0.248136	-41.3154	B cells	10X
AATCGTGAGCATCCCG-2	-43.6803	-16.1091	Kupffer cells	10X
AATCGTGAGCGTACAG-2	31.6736	-20.1684	Kupffer cells	10X
AATCGTGAGCTAAGTA-2	-0.0363533	-14.1715	T cells	10X
AATCGTGAGGCACCAA-2	13.529	8.16395	Macrophages	10X
AATCGTGAGGCGCTCT-2	-44.0498	-17.1307	Kupffer cells	10X
AATCGTGAGTACAACA-2	-15.9543	-15.1814	NK cells	10X
AATCGTGCAATCGCCG-2	24.249	-0.509186	Kupffer cells	10X
AATCGTGCAGAGGACT-2	-12.2937	6.2324	Hepatocytes	10X
AATCGTGGTAACACCT-2	16.8572	12.657	Macrophages	10X
AATCGTGGTACAGTCT-2	30.3161	-0.32609	Kupffer cells	10X
AATCGTGGTCCGGTGT-2	-19.9655	-26.6294	NK cells	10X
AATCGTGGTCCTCCTA-2	11.4892	36.4185	Macrophages	10X
AATCGTGGTCGTAATC-2	-9.82329	9.37038	T cells	10X
AATCGTGGTGATATAG-2	2.54231	4.32994	Hepatocytes	10X
AATCGTGTCAACACGT-2	-25.0529	-15.331	NK cells	10X
AATCGTGTCAGGCGAA-2	-22.5843	-23.0346	NK cells	10X
AATCGTGTCCACGAAT-2	18.0549	-22.7272	T cells	10X
AATCGTGTCCAGTACA-2	8.4081	42.1716	Macrophages	10X
AATCGTGTCCGATTAG-2	13.8583	7.09955	Hepatocytes	10X
AATCGTGTCCGCCTAT-2	-15.7239	22.0904	Hepatocytes	10X
AATCGTGTCCTCAGGG-2	-40.4299	-18.6048	Kupffer cells	10X
AATCGTGTCTACCCAC-2	-6.36379	-35.7554	T cells	10X
AATCGTGTCTCACCCA-2	17.7174	-12.9359	Plasma cells	10X
AATCGTGTCTTCGGTC-2	27.249	-16.4258	Kupffer cells	10X
AATGAAGAGCAAGTGC-2	11.623	-11.7641	T cells	10X
AATGAAGAGCCGTAAG-2	28.2144	-25.6726	Kupffer cells	10X
AATGAAGAGCTGACCC-2	33.5017	-2.44197	Macrophages	10X
AATGAAGAGGAGCAAA-2	-18.3085	-11.9242	NK cells	10X
AATGAAGAGGAGGTTC-2	-17.4175	18.1842	Hepatocytes	10X
AATGAAGAGGCACTAG-2	22.2985	-6.58993	Kupffer cells	10X
AATGAAGAGTAAATGC-2	-16.3913	-26.348	T cells	10X
AATGAAGAGTGAGTTA-2	18.2106	-21.4708	T cells	10X
AATGAAGAGTGTACCT-2	-0.10003	-44.7297	B cells	10X
AATGAAGAGTTCCGGC-2	-9.33311	-26.0146	T cells	10X
AATGAAGCAACCTATG-2	-24.3158	-6.37352	NK cells	10X
AATGAAGCAAGATTGA-2	8.83661	-19.5237	T cells	10X
AATGAAGCACCATATG-2	-7.45342	-18.2229	T cells	10X
AATGAAGCACCCATAA-2	34.2695	5.11106	Macrophages	10X
AATGAAGCAGTTAAAG-2	-12.7777	8.77863	Hepatocytes	10X
AATGAAGCATGACTAC-2	33.369	6.47193	Kupffer cells	10X
AATGAAGGTAGATCGG-2	-13.2503	40.1764	Endothelial cells	10X
AATGAAGGTAGGTACG-2	0.488653	-37.4473	B cells	10X
AATGAAGGTCACGCTG-2	4.98806	12.492	Hepatocytes	10X
AATGAAGGTCGTCGGT-2	1.35513	-22.8057	T cells	10X
AATGAAGGTCTACGTA-2	31.1582	3.84679	Kupffer cells	10X
AATGAAGGTGCGGCTT-2	38.3444	-1.47642	Macrophages	10X
AATGAAGGTGGAATGC-2	31.7338	1.47938	Macrophages	10X
AATGAAGTCAAAGGTA-2	25.7843	-24.6681	Kupffer cells	10X
AATGAAGTCAAGCCAT-2	-31.1193	20.1003	Hepatocytes	10X
AATGAAGTCATTTGTC-2	32.8894	-16.9992	Kupffer cells	10X
AATGAAGTCCTACCAC-2	-10.4264	-17.2263	T cells	10X
AATGAAGTCTGAGGTT-2	5.05958	-2.25506	Kupffer cells	10X
AATGACCAGACGCAGT-2	5.05096	6.54993	Hepatocytes	10X
AATGACCAGAGTGACC-2	36.5556	-8.66652	Kupffer cells	10X
AATGACCAGCCAGACA-2	14.9194	-41.0168	T cells	10X
AATGACCAGCGTGAAC-2	15.649	-8.60092	Plasma cells	10X
AATGACCAGGATGTTA-2	-33.2519	15.4927	Hepatocytes	10X
AATGACCAGGGTTGCA-2	-32.9985	-24.8399	Kupffer cells	10X
AATGACCAGTTAGAAC-2	31.0116	-8.9349	Kupffer cells	10X
AATGACCCAAACGTGG-2	-3.87745	-6.64292	T cells	10X
AATGACCCAGCGGTCT-2	12.7036	39.6442	Macrophages	10X
AATGACCCAGGCTTGC-2	0.128015	-13.493	T cells	10X
AATGACCCATACTTTC-2	-29.6599	12.0499	Hepatocytes	10X
AATGACCCATGATGCT-2	7.48883	-38.9116	T cells	10X
AATGACCGTACCAGAG-2	-8.74679	-1.84007	Hepatocytes	10X
AATGACCGTAGACTGG-2	27.0791	32.1658	Macrophages	10X
AATGACCGTCAGCGTC-2	-5.3669	24.148	Hepatocytes	10X
AATGACCGTCAGGTAG-2	2.33931	38.8269	Macrophages	10X
AATGACCGTTACCCTC-2	23.653	-10.4541	Kupffer cells	10X
AATGACCTCAAGTTGC-2	-22.5107	15.2503	Hepatocytes	10X
AATGACCTCACCTACC-2	33.6929	3.4375	Kupffer cells	10X
AATGACCTCCCATAAG-2	24.7059	4.30982	Macrophages	10X
AATGACCTCCGATAAC-2	25.6054	24.4523	Macrophages	10X
AATGACCTCCGTATAG-2	0.210595	-18.099	T cells	10X
AATGACCTCGTCTAAG-2	-27.1631	-12.1363	NK cells	10X
AATGACCTCTACTTCA-2	16.5925	-28.5276	T cells	10X
AATGACCTCTCAACGA-2	12.3853	38.9506	Macrophages	10X
AATGACCTCTTACACT-2	17.142	-11.0589	Plasma cells	10X
AATGCCAAGCCACTCG-2	-14.8217	-25.2673	T cells	10X
AATGCCAAGCCTGTGC-2	4.92713	39.8929	Macrophages	10X
AATGCCAAGCTATCTG-2	15.0973	-33.6041	T cells	10X
AATGCCAAGCTGAAGC-2	-0.41743	12.5371	Hepatocytes	10X
AATGCCAAGGTACCTT-2	-2.75499	34.8927	Endothelial cells	10X
AATGCCAAGGTCCTGC-2	-23.0576	12.5529	Hepatocytes	10X
AATGCCAAGTGAGGCT-2	37.1963	3.52937	Macrophages	10X
AATGCCAAGTTGCTCA-2	-26.3841	-12.9392	NK cells	10X
AATGCCACAATGAACA-2	-3.94407	18.499	Macrophages	10X
AATGCCACAATTGAAG-2	2.01168	1.62962	Hepatocytes	10X
AATGCCACAGGTTCAT-2	-6.45767	-14.7704	T cells	10X
AATGCCACAGTTAGAA-2	-1.49494	-19.34	T cells	10X
AATGCCACATCCTGTC-2	-24.3975	-24.3727	NK cells	10X
AATGCCACATCGGATT-2	-33.3732	25.9162	Hepatocytes	10X
AATGCCAGTAGGAAAG-2	28.9988	6.45941	Kupffer cells	10X
AATGCCAGTATGGGAC-2	11.5111	-20.168	T cells	10X
AATGCCAGTCACGTGC-2	-13.9301	1.41041	Erythroid cells	10X
AATGCCAGTGACGCCT-2	-6.629	-35.5933	T cells	10X
AATGCCAGTTACACTG-2	4.14728	4.78318	Hepatocytes	10X
AATGCCAGTTCGGACC-2	32.1	-20.3929	Kupffer cells	10X
AATGCCAGTTGGACCC-2	16.7742	12.6766	Macrophages	10X
AATGCCATCACCACAA-2	17.7665	-13.2012	Plasma cells	10X
AATGCCATCCAATGCA-2	-4.46112	-31.1064	T cells	10X
AATGCCATCCGGGACT-2	13.6168	11.6765	Macrophages	10X
AATGCCATCCGTATAG-2	23.1536	-3.89342	Kupffer cells	10X
AATGCCATCCGTGACG-2	17.37	0.196611	Macrophages	10X
AATGCCATCGCTGATA-2	28.3688	-0.690159	Kupffer cells	10X
AATGCCATCTCCAATT-2	30.4112	-24.4906	Kupffer cells	10X
AATGGAAAGAAGAACG-2	-3.55707	-29.5514	T cells	10X
AATGGAAAGCACTCGC-2	-28.4946	-6.97192	NK cells	10X
AATGGAAAGCCAAGTG-2	-40.0645	-12.976	Kupffer cells	10X
AATGGAAAGCTACAAA-2	13.4923	-22.8359	T cells	10X
AATGGAAAGCTCGTGC-2	-6.00366	-17.5151	T cells	10X
AATGGAAAGGTACAGC-2	-11.8809	-34.6077	T cells	10X
AATGGAAAGTCAGCGA-2	-12.7646	-1.90622	Erythroid cells	10X
AATGGAACAAACGTGG-2	-34.4295	18.7325	Hepatocytes	10X
AATGGAACAACCCTAA-2	-14.3232	20.3963	Hepatocytes	10X
AATGGAACACTCATAG-2	1.17537	39.4243	Macrophages	10X
AATGGAACAGCGTGAA-2	-25.2662	20.6639	Hepatocytes	10X
AATGGAACAGCTACCG-2	5.76099	14.3753	Hepatocytes	10X
AATGGAACATACCACA-2	-3.31354	-29.7085	T cells	10X
AATGGAAGTATACAGA-2	38.4664	-0.446245	Kupffer cells	10X
AATGGAAGTATCAGGG-2	-13.9521	-36.6019	T cells	10X
AATGGAAGTCGAGTGA-2	-25.3813	15.1042	Hepatocytes	10X
AATGGAAGTGACACGA-2	-0.969837	-13.0362	T cells	10X
AATGGAAGTGAGTTGG-2	33.1754	-2.58177	Macrophages	10X
AATGGAAGTGCAACGA-2	-42.4603	-14.7318	Kupffer cells	10X
AATGGAAGTTCCGTTC-2	11.8223	38.1752	Macrophages	10X
AATGGAATCCAGTTCC-2	-6.68488	-9.44992	T cells	10X
AATGGAATCTGCTTTA-2	36.3227	-9.12059	Kupffer cells	10X
AATGGCTAGACTGGGT-2	22.7758	9.6051	Macrophages	10X
AATGGCTAGAGAGCAA-2	-25.0045	-6.95087	NK cells	10X
AATGGCTAGATGAACT-2	-38.2513	-11.5089	Kupffer cells	10X
AATGGCTAGCCTAACT-2	-5.13531	38.292	Endothelial cells	10X
AATGGCTAGCGAAACC-2	-10.2559	19.1068	Hepatocytes	10X
AATGGCTAGCTTAGTC-2	-12.5273	7.66559	Hepatocytes	10X
AATGGCTAGGCCTAGA-2	10.2593	-31.3108	T cells	10X
AATGGCTAGGCTAAAT-2	17.4235	-12.608	Plasma cells	10X
AATGGCTAGGTAAACT-2	-25.8309	-7.70965	NK cells	10X
AATGGCTCAATACAGA-2	13.9177	-25.0349	T cells	10X
AATGGCTCACACCTGG-2	30.2983	-25.581	Kupffer cells	10X
AATGGCTCACCACATA-2	-1.26878	6.23788	Hepatocytes	10X
AATGGCTCATAATCGC-2	-36.5726	-15.9014	Kupffer cells	10X
AATGGCTCATGATCTG-2	1.59871	-27.9198	T cells	10X
AATGGCTCATGGCACC-2	30.9942	0.433561	Kupffer cells	10X
AATGGCTGTCCACAGC-2	31.1834	10.0776	Macrophages	10X
AATGGCTGTGATTAGA-2	-8.47448	-25.8267	T cells	10X
AATGGCTGTGCAATAA-2	32.8666	-0.965421	Macrophages	10X
AATGGCTTCAGAGCAG-2	-28.2383	-12.92	NK cells	10X
AATGGCTTCATCGGGC-2	-15.4669	-24.3281	T cells	10X
AATGGCTTCGATTGAC-2	27.5443	29.1612	Macrophages	10X
AATGGCTTCGGCACTG-2	36.0266	-15.2226	Kupffer cells	10X
AATGGCTTCGGCTTCT-2	26.0712	30.3173	Macrophages	10X
AATGGCTTCGTAACTG-2	13.5362	9.40906	Macrophages	10X
AATGGCTTCTAGGAAA-2	-17.4054	26.6523	Hepatocytes	10X
AATGGCTTCTCAACGA-2	-3.46881	-15.5985	T cells	10X
AATGGCTTCTTAAGGC-2	35.4856	8.26125	Kupffer cells	10X
AATGGCTTCTTGAGCA-2	10.588	39.9663	Macrophages	10X
AATTCCTAGAATGTTG-2	-10.0531	6.42234	Hepatocytes	10X
AATTCCTAGATAACGT-2	-28.1816	-7.45226	NK cells	10X
AATTCCTAGATCACCT-2	16.0528	-22.7823	T cells	10X
AATTCCTAGCCTCTGG-2	-11.7444	20.1686	Hepatocytes	10X
AATTCCTAGCCTTCTC-2	-34.0127	-16.5875	Kupffer cells	10X
AATTCCTAGCTCTTCC-2	32.532	8.52908	Kupffer cells	10X
AATTCCTAGGCTTAAA-2	-15.9811	-12.1986	T cells	10X
AATTCCTAGGGCTGAT-2	-17.2542	-35.2116	T cells	10X
AATTCCTCACGCCACA-2	-21.8998	19.2433	Hepatocytes	10X
AATTCCTCAGATTCGT-2	-1.23345	-17.1288	T cells	10X
AATTCCTGTATCGGTT-2	-13.7665	-20.8379	T cells	10X
AATTCCTGTCGTCAGC-2	11.2649	-21.6326	T cells	10X
AATTCCTGTTTCAGAC-2	27.6435	12.3025	Kupffer cells	10X
AATTCCTTCAAGAAAC-2	21.7931	13.3864	Macrophages	10X
AATTCCTTCAGGACAG-2	29.3053	-7.18412	Kupffer cells	10X
AATTCCTTCCATCTGC-2	0.0550915	-41.081	B cells	10X
AATTCCTTCCATTCAT-2	28.5003	30.9045	Macrophages	10X
AATTCCTTCCCAAGTA-2	34.0071	-11.0775	Kupffer cells	10X
AATTCCTTCCGCATAA-2	2.06122	-19.4545	T cells	10X
AATTCCTTCTACCTTA-2	0.175451	-18.5331	T cells	10X
AATTTCCAGAGGTTAT-2	22.0365	0.0284456	Kupffer cells	10X
AATTTCCAGAGTCTTC-2	14.6222	15.264	Macrophages	10X
AATTTCCAGCATGTTC-2	-12.2557	31.9686	Hepatocytes	10X
AATTTCCAGCTCGGCT-2	3.93257	40.5562	Macrophages	10X
AATTTCCAGCTGGTGA-2	5.14195	12.2263	Hepatocytes	10X
AATTTCCAGGATTACA-2	2.02476	-23.96	T cells	10X
AATTTCCCAAATCAGA-2	-17.9167	-3.69823	Erythroid cells	10X
AATTTCCCAACATCGT-2	26.1772	-5.90199	Kupffer cells	10X
AATTTCCCAAGCCCAC-2	-30.6059	-11.7703	T cells	10X
AATTTCCCAATAGGAT-2	11.5893	7.10404	Macrophages	10X
AATTTCCCACAGACGA-2	-28.846	-3.93429	NK cells	10X
AATTTCCCACAGCCTG-2	4.87447	-15.4242	T cells	10X
AATTTCCCACCCTTGT-2	-13.0072	12.9939	Hepatocytes	10X
AATTTCCCACCGGTCA-2	-13.0946	-1.41209	Erythroid cells	10X
AATTTCCCACCGTCTT-2	10.2438	-18.9469	T cells	10X
AATTTCCCAGGGTTGA-2	3.22673	37.6053	Macrophages	10X
AATTTCCCAGTCACGC-2	35.5527	-4.81833	Kupffer cells	10X
AATTTCCCAGTCGTTA-2	-9.20751	-36.3356	T cells	10X
AATTTCCCATCCGATA-2	23.5155	26.3734	T cells	10X
AATTTCCCATCCGCGA-2	-14.6722	-19.8367	T cells	10X
AATTTCCCATGCCATA-2	-5.11702	-8.7461	NK cells	10X
AATTTCCGTATCAAGA-2	-25.3803	15.6184	Hepatocytes	10X
AATTTCCGTCAAGCGA-2	-18.6747	27.1031	Hepatocytes	10X
AATTTCCGTCGAAACG-2	26.8628	-16.3907	Kupffer cells	10X
AATTTCCGTCGGAAAC-2	5.04479	-5.94152	Kupffer cells	10X
AATTTCCGTGAATGTA-2	0.836097	-20.4664	T cells	10X
AATTTCCGTGGAATGC-2	12.2268	-14.2913	T cells	10X
AATTTCCGTTATCTTC-2	15.7934	-25.2838	T cells	10X
AATTTCCGTTGGCTAT-2	13.3538	7.81896	Hepatocytes	10X
AATTTCCGTTTACTGG-2	28.5684	-0.497009	Kupffer cells	10X
AATTTCCTCAATCAGC-2	12.0148	39.9948	Macrophages	10X
AATTTCCTCAGCTTGA-2	12.5661	6.8444	Macrophages	10X
AATTTCCTCCGCGATG-2	-35.7105	-13.9777	Kupffer cells	10X
AATTTCCTCGCTAGCG-2	18.4689	-27.1796	T cells	10X
ACAAAGAAGAACTTCC-2	-0.0925377	-14.8911	T cells	10X
ACAAAGAAGAGGATGA-2	34.8815	12.5533	Kupffer cells	10X
ACAAAGAAGAGTATAC-2	27.2283	32.372	Macrophages	10X
ACAAAGAAGATAACAC-2	9.80892	-20.4128	T cells	10X
ACAAAGAAGGAGTACC-2	24.4317	-11.3106	Kupffer cells	10X
ACAAAGAAGGCTTAAA-2	24.5497	-11.9489	Kupffer cells	10X
ACAAAGAAGGGACACT-2	6.3609	15.6276	Hepatocytes	10X
ACAAAGAAGTATAGGT-2	-11.2226	-24.9548	T cells	10X
ACAAAGAAGTGCAACG-2	-13.9186	-37.1096	T cells	10X
ACAAAGAAGTTGTCAC-2	-24.6316	0.635561	Erythroid cells	10X
ACAAAGACAGCCGGTT-2	18.9136	-24.5013	T cells	10X
ACAAAGACAGTAGTTC-2	-15.1351	-29.5303	T cells	10X
ACAAAGACATTACTCT-2	-30.4203	-3.57156	NK cells	10X
ACAAAGAGTAACCCGC-2	-31.4619	29.4214	Hepatocytes	10X
ACAAAGAGTACAGAGC-2	-4.34337	-3.983	Erythroid cells	10X
ACAAAGAGTACTGGGA-2	5.75461	-0.381237	Kupffer cells	10X
ACAAAGAGTGGCACTC-2	-24.3156	-23.634	NK cells	10X
ACAAAGAGTTTACTGG-2	-18.9658	5.66319	Hepatocytes	10X
ACAAAGATCACTTATC-2	25.0976	31.1912	Macrophages	10X
ACAAAGATCAGCGGAA-2	12.6505	-20.1424	T cells	10X
ACAAAGATCGTGTTCC-2	-1.48882	-25.404	T cells	10X
ACAACCAAGAACGTGC-2	2.62961	41.0898	Macrophages	10X
ACAACCAAGATGTTCC-2	25.9038	-2.79226	Kupffer cells	10X
ACAACCAAGCATCCCG-2	-26.2178	19.0847	Hepatocytes	10X
ACAACCAAGTCCCAAT-2	28.8597	4.3968	Kupffer cells	10X
ACAACCAAGTGGACTG-2	14.6815	-5.04116	Kupffer cells	10X
ACAACCACAACGCCCA-2	33.4278	-10.7216	Kupffer cells	10X
ACAACCACACAAACGG-2	-37.7102	-19.3778	Kupffer cells	10X
ACAACCACACCGGTCA-2	-8.03342	37.9557	Endothelial cells	10X
ACAACCACACCTGCGA-2	-11.5398	20.0122	Hepatocytes	10X
ACAACCACATACGCAT-2	6.86524	-20.5165	T cells	10X
ACAACCACATCCAACA-2	14.8125	-8.38024	Plasma cells	10X
ACAACCACATGACGTT-2	2.38155	-28.9972	T cells	10X
ACAACCAGTACGATGG-2	-41.052	-12.8198	Kupffer cells	10X
ACAACCAGTAGGGTAC-2	-3.79624	-14.7467	T cells	10X
ACAACCAGTAGTTAGA-2	-15.102	22.1499	Hepatocytes	10X
ACAACCAGTCCGGTCA-2	-7.97624	4.54572	Hepatocytes	10X
ACAACCAGTGAGCAGT-2	-16.3668	-0.770101	Erythroid cells	10X
ACAACCAGTGCCCTTT-2	-3.64794	42.1302	Endothelial cells	10X
ACAACCAGTTACAGCT-2	11.6487	-11.4894	T cells	10X
ACAACCAGTTATAGCC-2	-25.0054	6.69518	Hepatocytes	10X
ACAACCATCCACATAG-2	26.246	-23.8465	Kupffer cells	10X
ACAACCATCGACCACG-2	-21.2034	25.3548	Hepatocytes	10X
ACAACCATCGATCCCT-2	-1.45023	-22.8767	T cells	10X
ACAAGCTAGAAGATCT-2	9.40666	-20.4856	T cells	10X
ACAAGCTAGACAGCTG-2	11.8066	-31.6136	T cells	10X
ACAAGCTAGCAGATAT-2	-14.2645	-1.30156	Erythroid cells	10X
ACAAGCTAGCGAAACC-2	28.908	-23.4753	Kupffer cells	10X
ACAAGCTAGCTGTTAC-2	-0.853515	-17.9117	T cells	10X
ACAAGCTAGCTTCATG-2	1.32909	-42.7504	B cells	10X
ACAAGCTCAAAGCTAA-2	24.7638	-0.480601	Kupffer cells	10X
ACAAGCTCAAATTAGG-2	-21.6346	8.5483	Hepatocytes	10X
ACAAGCTCAATCGAAA-2	4.12548	4.76122	Hepatocytes	10X
ACAAGCTCACGCAGTC-2	26.8543	13.0278	Macrophages	10X
ACAAGCTCACTATCCC-2	-35.9698	-15.5197	Kupffer cells	10X
ACAAGCTCAGATCACT-2	35.3735	1.00874	Kupffer cells	10X
ACAAGCTCAGCGACAA-2	6.74467	41.6815	Macrophages	10X
ACAAGCTCAGCTTCGG-2	-24.4101	-21.5029	NK cells	10X
ACAAGCTGTAACATAG-2	-27.5663	11.1129	Hepatocytes	10X
ACAAGCTGTAGACAAT-2	37.9225	-2.58789	Macrophages	10X
ACAAGCTGTATCCCTC-2	-15.1448	-25.3209	T cells	10X
ACAAGCTGTCACGTGC-2	-27.5528	-12.5651	NK cells	10X
ACAAGCTGTGATTCTG-2	35.7121	-11.799	Kupffer cells	10X
ACAAGCTGTGTTAAAG-2	35.067	-19.4411	Kupffer cells	10X
ACAAGCTGTTGGCCGT-2	-31.0245	-7.68713	NK cells	10X
ACAAGCTGTTTGCCGG-2	15.9541	-34.2411	T cells	10X
ACAAGCTTCAAGTGGG-2	-12.0116	40.6917	Endothelial cells	10X
ACAAGCTTCACTCCGT-2	-14.693	-1.62009	Erythroid cells	10X
ACAAGCTTCCCGAATA-2	8.04322	-30.0066	T cells	10X
ACAAGCTTCCGACGGT-2	-8.73818	-34.8315	T cells	10X
ACAAGCTTCCTACGAA-2	-11.6485	17.9478	Hepatocytes	10X
ACAAGCTTCGATCCCT-2	-1.30478	-14.3837	T cells	10X
ACAAGCTTCTAGGAAA-2	17.5405	-11.8739	Plasma cells	10X
ACACAGTAGCAAACAT-2	-40.4618	-12.5728	Kupffer cells	10X
ACACAGTAGCTAATCC-2	-10.1031	-36.5064	T cells	10X
ACACAGTAGCTCAGAG-2	27.7207	22.5323	Macrophages	10X
ACACAGTAGGACTGGT-2	-8.54598	-35.2163	T cells	10X
ACACAGTAGGAGCAAA-2	-3.59959	4.61745	Hepatocytes	10X
ACACAGTAGGCGATAC-2	17.3965	-25.0081	T cells	10X
ACACAGTAGGGCGAGA-2	-30.2555	-3.14517	NK cells	10X
ACACAGTCAATGTCAC-2	1.20188	13.2661	Hepatocytes	10X
ACACAGTCACAATGCT-2	28.1441	28.6752	Macrophages	10X
ACACAGTCACCGTCTT-2	29.6551	28.8048	Macrophages	10X
ACACAGTCAGCTGTTA-2	6.76282	43.6707	Macrophages	10X
ACACAGTCATACAGAA-2	-14.9698	9.60513	Hepatocytes	10X
ACACAGTCATTGAAAG-2	18.7824	-0.383022	Kupffer cells	10X
ACACAGTGTAACTTCG-2	-22.3239	5.78247	Hepatocytes	10X
ACACAGTGTAAGATAC-2	-11.0696	12.8608	Hepatocytes	10X
ACACAGTGTAAGGAGA-2	-8.89015	-20.6438	T cells	10X
ACACAGTGTACTCCGG-2	-17.4105	-10.6929	NK cells	10X
ACACAGTGTATGGAAT-2	-22.4972	16.906	Hepatocytes	10X
ACACAGTGTCGCAACC-2	26.8708	28.9099	Macrophages	10X
ACACAGTGTGACGTCC-2	4.08895	-28.3268	T cells	10X
ACACAGTGTGTATACC-2	-16.8209	-1.67786	Erythroid cells	10X
ACACAGTGTTACGATC-2	-30.7669	9.68286	Hepatocytes	10X
ACACAGTGTTTAAGGA-2	8.44263	-20.8678	T cells	10X
ACACAGTTCATAGCAC-2	21.4164	-8.26238	Kupffer cells	10X
ACACAGTTCCTCTCTT-2	23.6082	-10.5568	Kupffer cells	10X
ACACAGTTCGTTGTGA-2	5.82748	41.1987	Macrophages	10X
ACACAGTTCTAGACAC-2	-23.5828	10.7942	Hepatocytes	10X
ACACCAAAGACATAGT-2	28.567	4.566	Macrophages	10X
ACACCAAAGACCGCCT-2	-0.473955	12.9576	Hepatocytes	10X
ACACCAAAGGCAGCTA-2	9.40571	-32.4122	T cells	10X
ACACCAAAGGCCTAGA-2	26.8117	0.362476	Macrophages	10X
ACACCAAAGTGAACAT-2	-23.8902	-22.8309	NK cells	10X
ACACCAAAGTTTGTCG-2	-28.6186	-11.0622	NK cells	10X
ACACCAACAAGTATAG-2	-32.4822	-19.4293	Kupffer cells	10X
ACACCAACACAATGAA-2	8.95808	-12.6061	T cells	10X
ACACCAACACAATGCT-2	-18.2101	15.8721	Hepatocytes	10X
ACACCAACACCAGCGT-2	-10.775	40.9378	Endothelial cells	10X
ACACCAACACCTGCTT-2	-31.7545	-16.1994	Kupffer cells	10X
ACACCAACACGAGGAT-2	-11.614	20.0189	Hepatocytes	10X
ACACCAACAGCTAACT-2	11.0852	-19.3733	T cells	10X
ACACCAACATCATTGG-2	-29.5396	19.1479	Hepatocytes	10X
ACACCAACATGATAGA-2	28.6266	-10.4884	Kupffer cells	10X
ACACCAAGTGAGGCAT-2	27.1099	28.4803	Macrophages	10X
ACACCAAGTTCCAGGC-2	14.4892	8.16722	Macrophages	10X
ACACCAAGTTGATCGT-2	23.9037	27.8877	Macrophages	10X
[truncated: 31,393 more rows]

## Sheet: Fig. S1c
Figure S1c Metadata of Lung
[truncated: 25,726 more rows]

[truncated: 42 more sheets: Fig. S1d, Fig. S1e, Fig. S1f, Fig. S1g, Fig. S1h, Fig. 2a, Fig. 2d, Fig. 2f, Fig. 2i, Fig. S2, Fig. 3a, Fig. 3b, Fig. 3c, Fig. 3d, Fig. 3e, Fig. 3f, Fig.3g, Fig. 3h, Fig. S3a, Fig. S3b …]
